# Supplementary material for: Genome-wide expression changes induced by bisphenol A, F and S in human stem cell derived hepatocyte-like cells
Source: EXCLI J. 2020 Nov 4;19:1459–76. doi: 10.17179/excli2020-2934 (PMC7726493; doi:10.17179/excli2020-2934)
Supplement: supplementary_tables_1A_Differential genes, Man12 upregulated [file EXCLI-19-1459-s-003.xlsx]

## Sheet: Bisphenol A_only (n=175)
Affy.ID	Gene.Symbol	logFC_H9_BPA	logFC_H9_BPF	logFC_H9_BPS	logFC_Man12_BPA	logFC_Man12_BPF	logFC_Man12_BPS	p_raw_H9_BPA	p_raw_H9_BPF	p_raw_H9_BPS	p_raw_Man12_BPA	p_raw_Man12_BPF	p_raw_Man12_BPS	p_fdr_H9_BPA	p_fdr_H9_BPF	p_fdr_H9_BPS	p_fdr_Man12_BPA	p_fdr_Man12_BPF	p_fdr_Man12_BPS
1552633_at	ZNF101	0.199773	0.340107	0.429486	0.590221	0.46938	0.440407	0.0159806	0.000308525	6.49718e-05	0.000952401	0.00520629	0.0078356	0.145911	0.00484983	0.00329225	0.0187514	0.14333	0.200661
1554007_at		0.300714	0.300398	0.173753	0.699594	0.0807684	-0.182458	0.00035443	0.000357904	0.0279352	4.80456e-05	0.520351	0.158155	0.0160233	0.00541109	0.116629	0.00223756	0.852609	0.611578
1556194_a_at	HSPA4L	0.946918	1.03015	0.430473	1.01998	0.4298	0.504209	2.14458e-06	7.43327e-07	0.00785603	3.76956e-05	0.0269495	0.011614	0.000666221	7.42988e-05	0.0531595	0.00189257	0.308151	0.236053
1557809_a_at		0.019612	0.164521	0.0132809	0.613296	0.164539	0.256433	0.857844	0.146407	0.910558	0.000139181	0.189843	0.0494808	0.959299	0.358924	0.956351	0.00490304	0.629909	0.412029
1558605_at		0.313903	0.377092	0.320747	0.846869	0.265496	0.111422	0.0108617	0.00322811	0.0149632	4.75092e-07	0.0172028	0.277224	0.117387	0.026055	0.0786214	6.76449e-05	0.25508	0.728846
1559477_s_at	MEIS1	-0.111769	0.542225	0.358113	0.631257	0.122595	-0.178979	0.471529	0.00254421	0.0440024	0.000304944	0.374808	0.201898	0.774046	0.0220451	0.154961	0.00858249	0.777621	0.660873
1560853_x_at	ZNF826P	0.234328	0.321716	0.10396	0.803304	0.233481	0.289786	0.00111179	5.48304e-05	0.122447	1.61148e-06	0.0402484	0.0139313	0.0316107	0.00145104	0.295145	0.000180919	0.362953	0.254152
1561763_at		0.100646	0.422696	0.531475	0.753413	0.403695	0.1615	0.480095	0.00791125	0.0027835	0.00298348	0.0762945	0.457276	0.779324	0.0497181	0.0283972	0.0401876	0.456638	0.834115
1565620_at	AGAP4	0.133166	0.362249	0.3824	0.6049	0.458868	0.303031	0.445598	0.0493941	0.054155	6.45525e-05	0.000826081	0.0144889	0.757601	0.1782	0.176068	0.00280557	0.0557401	0.25723
201294_s_at	WSB1	0.10495	0.577667	-0.20504	0.738652	0.539992	0.802562	0.541879	0.00346572	0.276264	0.00212466	0.0159681	0.00111364	0.815379	0.0274065	0.486513	0.0321344	0.247178	0.0902138
201565_s_at	ID2	-0.0728043	-0.48275	-0.0791333	0.643248	0.00411282	-0.352006	0.369951	1.54454e-05	0.367019	0.00417426	0.98297	0.0835493	0.703218	0.000595122	0.576137	0.0499623	0.996206	0.496222
201867_s_at	TBL1X	0.47892	0.92632	0.663552	0.611573	0.177002	0.0866983	0.000650527	4.43781e-07	5.79991e-05	1.18295e-05	0.0798021	0.371176	0.0231861	5.16059e-05	0.00309678	0.000816637	0.464712	0.789101
201971_s_at	ATP6V1A	0.0920157	0.0793072	-0.221455	0.618345	0.392045	0.361577	0.400097	0.467011	0.0721401	6.4448e-07	9.97418e-05	0.000216498	0.726052	0.698752	0.210574	8.67905e-05	0.0185489	0.0471595
201972_at	ATP6V1A	0.211623	0.234844	0.205352	0.627027	0.325363	0.233615	0.00945568	0.00480978	0.0175159	0.000364013	0.0304247	0.106265	0.108657	0.0346065	0.0870167	0.00964732	0.324747	0.540317
203404_at	ARMCX2	0.16888	0.401425	0.0926237	0.75088	0.282979	0.19378	0.0886796	0.000548725	0.370846	4.98612e-07	0.00594278	0.0440303	0.363575	0.00733891	0.579679	7.04434e-05	0.152121	0.395102
203586_s_at	ARL4D	0.0534201	0.0522228	-0.000950131	0.696964	0.132312	0.295126	0.426778	0.437009	0.989451	2.83687e-06	0.181906	0.00717322	0.743575	0.67391	0.995144	0.000285928	0.620871	0.194253
203625_x_at	SKP2	0.250097	0.0604836	0.289486	0.826475	0.391276	-0.0914834	0.00458841	0.436919	0.00279292	4.05139e-07	0.000985397	0.351665	0.0713513	0.673851	0.0284522	6.05218e-05	0.0607402	0.777125
203638_s_at	FGFR2	0.00702329	0.298105	0.379734	0.687303	0.345199	-0.171197	0.956994	0.0336664	0.0145529	8.34074e-07	0.000987888	0.0599818	0.989045	0.137541	0.0772784	0.000106799	0.0607705	0.442817
203817_at	GUCY1B1	0.0906827	0.766564	0.539107	0.730352	0.315632	0.252056	0.54975	9.65792e-05	0.00399416	0.000283302	0.0584905	0.122462	0.819677	0.00215529	0.0351321	0.00814381	0.414599	0.566322
203968_s_at	CDC6	0.13481	-0.0631394	0.00121355	0.669008	0.542476	0.571795	0.0349646	0.296268	0.984906	4.02737e-07	4.82673e-06	2.63355e-06	0.224749	0.544558	0.993405	6.04935e-05	0.00436334	0.0142659
204069_at	MEIS1	-0.109166	0.849018	0.536739	0.871907	0.399488	-0.0204576	0.618226	0.00115737	0.0344332	6.40064e-05	0.0230436	0.898219	0.856545	0.0125082	0.133079	0.00278626	0.289868	0.978028
204154_at	CDO1	-0.00669203	0.0728987	0.329949	0.728677	0.366155	0.152964	0.947027	0.472892	0.00721951	0.000192673	0.0255036	0.315299	0.985529	0.703222	0.050483	0.00617128	0.301354	0.752284
204457_s_at	GAS1	0.442928	1.54519	1.0101	0.753551	0.556404	-0.285297	0.0616098	3.06792e-06	0.000627639	0.00255276	0.0172861	0.189065	0.30219	0.000196876	0.0118454	0.0363849	0.255813	0.648553
204510_at	CDC7	0.367052	0.580911	0.581223	0.677591	0.420482	0.155767	0.000618692	5.06268e-06	1.24326e-05	3.11582e-05	0.00230121	0.192286	0.0226311	0.000276802	0.00136435	0.00164279	0.0937453	0.651863
204749_at	NAP1L3	0.141996	0.591789	0.171387	0.664857	0.214672	-0.157009	0.18884	3.26385e-05	0.144659	0.00255715	0.258909	0.404075	0.522907	0.00102089	0.327613	0.0364284	0.695989	0.807475
205053_at	PRIM1	0.160137	0.235043	0.250327	0.593606	0.25046	0.318122	0.0394749	0.00462832	0.0050973	1.64905e-06	0.00544608	0.000927429	0.239146	0.0336642	0.0407687	0.00018438	0.146589	0.0827017
205139_s_at	UST	0.219663	0.670786	0.0780594	0.64809	0.0690457	0.261298	0.196218	0.000816707	0.663114	0.000783479	0.65877	0.109347	0.532338	0.00973479	0.808901	0.0163749	0.905591	0.545371
205190_at	PLS1	0.564268	0.442041	0.241629	0.666087	0.239404	0.114487	1.4421e-06	2.594e-05	0.00934829	3.22103e-05	0.0506478	0.324771	0.000518728	0.000860079	0.0590478	0.00168771	0.393649	0.759158
205328_at	CLDN10	0.316247	1.54304	1.0634	1.00622	0.513869	0.1336	0.097898	2.37185e-07	5.25973e-05	0.000136091	0.0195824	0.505739	0.381769	3.27477e-05	0.00294436	0.00483797	0.270439	0.857936
205519_at	WDR76	-0.0509717	0.0145644	0.0426542	0.601543	0.36432	0.355744	0.569826	0.870386	0.659059	6.98125e-06	0.000949841	0.00115258	0.831172	0.943644	0.806081	0.000551386	0.0596676	0.0916617
205529_s_at	RUNX1T1	-0.258354	1.43531	1.26605	0.630353	0.174166	-0.31684	0.290619	1.68016e-05	0.000145859	0.000939118	0.27121	0.0556535	0.634115	0.000632663	0.00513501	0.0185768	0.705736	0.431181
205543_at	HSPA4L	0.801625	0.784445	0.210701	0.732753	0.259619	0.387011	1.67268e-05	2.13553e-05	0.158851	6.93918e-06	0.0292178	0.0027272	0.00245451	0.000746926	0.346846	0.000550653	0.320546	0.131185
205858_at	NGFR	-0.0672727	0.0130678	-0.15832	0.593551	0.0646602	0.283482	0.380101	0.862996	0.0669131	7.35652e-06	0.47099	0.00566293	0.710966	0.940245	0.200852	0.000573777	0.829993	0.176422
206189_at	UNC5C	-0.0326451	0.951782	0.463054	0.747231	0.0989546	0.0130362	0.833697	1.2727e-05	0.0128477	5.24606e-06	0.369007	0.904455	0.95104	0.000521628	0.0717985	0.000449844	0.77427	0.979698
206343_s_at	NRG1	0.931575	0.95217	0.321674	0.64167	0.100251	0.314511	1.52241e-05	1.18483e-05	0.0679998	0.000683432	0.512171	0.0529157	0.00234473	0.000495643	0.202753	0.0148871	0.848086	0.423472
206801_at	NPPB	0.392127	0.524295	-0.0170136	0.726168	-0.21015	-0.119057	0.0129221	0.00179554	0.91185	0.00148505	0.2762	0.531469	0.129542	0.0171688	0.95708	0.025437	0.709643	0.869656
207085_x_at	CSF2RA	0.407071	0.761899	0.220211	0.724781	0.311423	0.457031	0.00242857	5.00018e-06	0.0903904	0.000555598	0.0784947	0.0144407	0.0498619	0.000275035	0.243094	0.0129786	0.461648	0.257164
207480_s_at	MEIS2	0.134321	0.822051	0.58092	0.648668	0.352581	0.0334311	0.304334	7.71668e-06	0.000622573	8.91364e-05	0.0109498	0.785978	0.647955	0.000366559	0.0117783	0.00352134	0.207363	0.95128
207786_at	CYP2R1	0.246785	0.222564	0.0872021	0.6134	0.395996	0.140071	0.00438841	0.00866958	0.293808	4.39456e-05	0.00219254	0.209163	0.0692257	0.0532057	0.504647	0.00210273	0.0913968	0.668028
208228_s_at	FGFR2	-0.0264653	0.152321	0.0898985	0.654605	0.351181	-0.0905693	0.828019	0.222005	0.49737	4.13712e-05	0.00749596	0.43604	0.948549	0.46214	0.686953	0.00202351	0.171769	0.82235
209121_x_at	NR2F2	0.0705341	0.310484	0.043094	0.629766	0.172378	-0.159721	0.487607	0.00654309	0.693056	4.86812e-05	0.140381	0.169659	0.784369	0.0433096	0.82806	0.00225946	0.568255	0.62573
209183_s_at	DEPP1	0.0866959	0.106515	0.0240269	0.592445	0.150532	-0.0289358	0.452486	0.358192	0.845847	0.000702962	0.293864	0.83707	0.762276	0.606874	0.920602	0.0151615	0.723413	0.963253
209337_at	PSIP1	0.182138	0.434798	0.396049	0.649297	0.24547	0.220497	0.0624567	0.000208035	0.000976617	5.14458e-06	0.0185746	0.0314596	0.304048	0.00366323	0.0153398	0.00044364	0.265161	0.347594
209377_s_at	HMGN3	0.402128	0.344104	0.486224	0.782453	0.410011	0.150524	5.56963e-06	3.31327e-05	1.40083e-06	8.59208e-07	0.000708988	0.137523	0.00123203	0.0010328	0.000576386	0.000109249	0.0527401	0.586122
209569_x_at	NSG1	-0.0485068	0.785354	0.301893	0.685616	0.412339	0.127896	0.816722	0.00154619	0.193538	0.000215521	0.0103646	0.376002	0.943203	0.0154463	0.390602	0.00669523	0.202422	0.792181
209570_s_at	NSG1	0.161394	1.01208	0.731741	0.814681	0.375108	0.0336204	0.385083	4.11956e-05	0.00177546	0.000306484	0.0471352	0.848497	0.714032	0.00118671	0.0220421	0.00861101	0.385984	0.965632
209602_s_at	GATA3	0.153956	0.647304	0.412945	0.700691	0.444698	0.0656329	0.288621	0.000292839	0.0150323	2.4887e-05	0.00165204	0.577898	0.632225	0.00467474	0.0788765	0.00140133	0.0792477	0.88471
209708_at	MOXD1	0.27813	0.342671	0.216447	0.606845	0.213643	0.0842485	0.00319748	0.000591953	0.023797	1.87626e-05	0.0447971	0.400451	0.0575073	0.00774907	0.1056	0.00113604	0.379388	0.805558
210281_s_at	ZMYM2	0.609275	0.736854	0.518048	0.623718	0.268632	0.145976	0.000228377	3.21509e-05	0.00184987	2.94474e-06	0.00657387	0.10614	0.0121228	0.00100794	0.0225662	0.000292956	0.159887	0.539955
210282_at	ZMYM2	0.88501	1.23294	1.19439	0.656038	0.538044	0.283342	0.000159602	4.12543e-06	1.48093e-05	0.00195645	0.00767864	0.124803	0.0098796	0.000241756	0.00147486	0.0304235	0.173412	0.569382
210340_s_at	CSF2RA	0.415112	0.622858	0.312175	0.698817	0.267721	0.266474	0.000953828	1.68972e-05	0.0124879	0.000296402	0.0907867	0.092156	0.029037	0.000634953	0.0705202	0.00840549	0.48801	0.513391
210567_s_at	SKP2	0.153117	-0.106422	-0.341124	0.794838	0.446472	-0.0703025	0.116503	0.265612	0.00351604	1.42005e-06	0.000561045	0.499225	0.416027	0.511873	0.0324783	0.0001648	0.0471654	0.85487
210650_s_at	PCLO	0.315767	0.881146	0.555976	0.718527	0.318372	0.538989	0.013925	9.45394e-07	0.000367658	3.55036e-05	0.0204228	0.000554471	0.134883	8.88134e-05	0.00870242	0.00181587	0.274691	0.0671551
211042_x_at		0.248508	0.0693534	0.280567	0.806408	0.282789	-0.0999133	0.0111174	0.434485	0.00849115	9.67562e-07	0.0128379	0.332519	0.118837	0.671678	0.0556859	0.000119416	0.222971	0.764206
211286_x_at	CSF2RA	0.203333	0.479952	0.148198	0.653125	0.137909	0.236395	0.0134887	6.87937e-06	0.0792733	0.000461757	0.357493	0.124859	0.132239	0.000336732	0.223633	0.0114445	0.768738	0.569431
211700_s_at	TRO	0.0149098	0.0856352	-0.0600109	0.636398	0.27903	0.247085	0.853722	0.297877	0.495087	1.42269e-06	0.00386125	0.00853036	0.958445	0.546236	0.684976	0.0001648	0.123458	0.209617
212070_at	ADGRG1	-0.239907	0.085248	-0.20424	0.588331	0.00992855	0.193101	0.0302104	0.41026	0.0791905	2.48166e-06	0.901381	0.0274306	0.208792	0.652434	0.223494	0.000258333	0.977628	0.332248
212092_at	PEG10	-0.167256	-0.291983	0.0318368	0.633937	0.216877	0.0215249	0.357622	0.117788	0.869504	1.60176e-06	0.0185008	0.795971	0.693989	0.314564	0.934138	0.000180198	0.264868	0.953141
212148_at	PBX1	-0.0475964	0.613937	0.422468	0.690577	0.390038	-0.046087	0.818683	0.00843598	0.0736703	0.000821141	0.0317717	0.782804	0.944287	0.0521349	0.213479	0.0169163	0.330817	0.9503
212151_at	PBX1	-0.0118863	0.715622	0.479222	0.754743	0.260305	-0.10165	0.946071	0.000787962	0.020871	0.000200396	0.110161	0.51674	0.985209	0.00950036	0.0974436	0.006348	0.521661	0.862431
212188_at	KCTD12	0.375261	1.00155	0.506121	0.595879	0.269943	-0.0203032	0.00252583	5.57253e-08	0.000393412	0.000197655	0.0413756	0.868607	0.050926	1.22361e-05	0.00905597	0.00627938	0.366981	0.970564
212281_s_at	TMEM97	0.318456	0.75258	0.640222	0.748285	0.337618	0.110983	0.0156225	9.22035e-06	0.000124311	4.22488e-06	0.00596316	0.307224	0.143944	0.000415699	0.00468252	0.000384992	0.152496	0.74733
212282_at	TMEM97	0.293614	0.608812	0.443011	0.680692	0.371305	0.0624055	0.0172993	4.91052e-05	0.00191882	9.23266e-06	0.0025972	0.551049	0.152961	0.00134376	0.0231083	0.000680661	0.0994412	0.875903
212915_at	PDZRN3	-0.0790054	1.05463	0.76099	0.710395	0.23811	-0.262798	0.743089	0.000409954	0.00901502	0.0012063	0.199161	0.158996	0.913005	0.00596123	0.0577952	0.022125	0.639681	0.61254
213283_s_at	SALL2	0.113134	0.00332653	0.107068	0.630156	0.065506	-0.09315	0.0568573	0.952597	0.0909792	9.04594e-07	0.411359	0.248327	0.289583	0.979192	0.244029	0.000113178	0.797242	0.705277
213332_at	PAPPA2	0.0738896	1.59239	0.940157	0.609857	0.165833	0.0830031	0.761354	5.76585e-06	0.00223563	0.00135709	0.299735	0.598519	0.921109	0.000301096	0.0251043	0.0238812	0.728963	0.892852
213533_at	NSG1	-0.150224	0.579058	0.211061	0.59239	0.374507	0.171687	0.234181	0.000215277	0.127407	0.00027723	0.00905229	0.188262	0.578154	0.00373982	0.302658	0.00802854	0.188693	0.647589
213547_at	CAND2	0.259799	0.287989	0.305703	0.642622	0.231689	0.08615	0.00607587	0.00295589	0.00335647	4.29349e-07	0.00729286	0.264815	0.0844156	0.0245352	0.0315644	6.3274e-05	0.169315	0.718834
213558_at	PCLO	0.358414	0.652943	0.332186	0.672672	0.282199	0.368247	0.0234544	0.000323724	0.0472284	9.44625e-06	0.0141908	0.00256843	0.181382	0.00502831	0.161425	0.000691397	0.233552	0.128429
213761_at	MDM1	0.381637	0.449177	0.323749	0.599857	0.382053	0.0956524	0.000184944	3.41313e-05	0.00158644	0.000734851	0.0163547	0.507241	0.0106478	0.00105134	0.0206165	0.0156823	0.249774	0.858741
214058_at	MYCL	-0.0016786	0.0356571	0.059117	1.11487	0.307381	0.234912	0.985648	0.703035	0.559683	2.16883e-07	0.0239883	0.0738713	0.996339	0.855597	0.735664	3.83756e-05	0.293876	0.474418
214142_at	ZG16	0.0704994	-0.659851	0.520149	0.748769	0.260133	0.0749285	0.670503	0.000931348	0.00927047	8.44653e-07	0.0126963	0.426073	0.881397	0.0107158	0.0587463	0.000107901	0.222056	0.817361
214639_s_at	HOXA1	0.429225	0.914262	0.534631	1.01667	0.291473	0.0885024	0.034069	0.000151786	0.0167148	3.77704e-06	0.0572411	0.540224	0.222181	0.00292924	0.0844911	0.000353464	0.410335	0.87245
215563_s_at	MST1L	0.136731	0.0731521	0.144958	0.654531	0.477847	0.42467	0.0607623	0.296282	0.0651615	0.000109233	0.00171542	0.00405285	0.299674	0.544566	0.197544	0.00408224	0.080854	0.152776
216850_at		0.0808484	0.290326	0.337357	0.619929	0.428077	0.0137907	0.647267	0.113574	0.0906246	0.00039277	0.00664987	0.920168	0.870394	0.307561	0.243512	0.0101679	0.160716	0.983317
217593_at	ZSCAN18	0.156301	0.396537	0.335496	0.71645	0.389761	0.439391	0.0524181	7.13478e-05	0.000740993	2.59853e-07	0.000212737	6.64235e-05	0.277671	0.00174773	0.0129693	4.38502e-05	0.029006	0.0279581
217617_at		-0.0213285	0.940387	0.512833	0.868827	0.274115	0.0122284	0.912981	0.000166044	0.0251784	0.000274092	0.153806	0.947383	0.97527	0.0031262	0.109221	0.00796436	0.587314	0.989016
217973_at	DCXR	0.339617	0.376642	-0.0910964	0.681552	0.227697	0.32128	0.00695924	0.00342786	0.452886	6.20231e-07	0.0137036	0.00135044	0.091268	0.0272012	0.651345	8.45259e-05	0.230155	0.0993742
218346_s_at	SESN1	0.409674	0.622806	0.0595542	0.701585	0.287435	0.0641581	5.00262e-05	3.32842e-07	0.469892	4.58633e-07	0.00321406	0.443943	0.00474858	4.24199e-05	0.66534	6.59889e-05	0.112152	0.826918
218633_x_at	ABHD10	0.309628	0.225094	0.119265	0.636141	0.163264	0.120183	1.99906e-05	0.000508709	0.0489273	3.77686e-06	0.0849417	0.194212	0.00276706	0.00694474	0.164967	0.000353464	0.476767	0.654385
218692_at	SYBU	0.376149	0.177426	-0.0187752	0.708012	0.195308	0.175672	0.000597403	0.0612687	0.846065	1.52827e-08	0.00750782	0.0140304	0.0220878	0.20612	0.920715	5.18996e-06	0.171848	0.254771
218795_at	ACP6	0.307766	0.204175	0.137323	0.622905	0.188038	0.166336	2.56707e-05	0.00134996	0.0281408	3.25765e-07	0.0178592	0.0326133	0.00321178	0.0140056	0.117128	5.24175e-05	0.260241	0.352467
218807_at	VAV3	0.0772145	0.0191437	0.352141	0.599804	0.0424589	0.0245429	0.571847	0.887992	0.0269611	0.000266717	0.73968	0.847491	0.832	0.951944	0.114079	0.00780243	0.932058	0.965426
218824_at	PNMA8A	0.31258	0.307829	0.00620652	0.692768	0.07238	-0.0982038	0.000375393	0.000432132	0.935175	1.55153e-06	0.429611	0.288239	0.0166057	0.00619152	0.969097	0.000176361	0.80743	0.737153
219064_at	ITIH5	0.108372	0.324966	-0.0346394	0.611752	0.088739	0.045704	0.277226	0.00390804	0.743501	0.000558347	0.532904	0.746844	0.62105	0.0297884	0.860702	0.0130179	0.858157	0.940512
219127_at	PRR15L	0.110963	-0.0950189	0.134891	0.614754	0.256315	-0.0501235	0.288368	0.36097	0.234322	8.63364e-06	0.0140403	0.593278	0.631974	0.609362	0.439898	0.000647523	0.232771	0.891014
219355_at	CXorf57	0.526117	0.617268	0.421731	0.637163	0.293769	0.305399	0.000135638	2.50322e-05	0.00193787	1.53578e-05	0.0106591	0.00844577	0.00888147	0.0008376	0.0232371	0.000983043	0.204774	0.208937
219454_at	EGFL6	0.134983	0.187777	-0.192242	0.605089	0.118068	0.0734296	0.352545	0.201564	0.224883	0.000219445	0.355956	0.562292	0.689956	0.435506	0.428758	0.00677861	0.767909	0.879483
219768_at	VTCN1	-0.201845	1.18509	0.782965	0.809751	0.812661	0.00971219	0.536508	0.0019306	0.0375945	0.00269467	0.00262512	0.966021	0.812622	0.018053	0.140651	0.0376157	0.0999525	0.992949
219786_at	TESMIN	-0.227937	0.0815503	-0.0911195	0.605748	-0.00950784	-0.0388825	0.10684	0.549437	0.53593	3.25662e-05	0.927184	0.709248	0.398982	0.759819	0.718174	0.00169739	0.983542	0.930294
219894_at	MAGEL2	-0.193587	0.100064	-0.131748	0.850909	0.149022	0.0643653	0.20709	0.506362	0.419523	4.54547e-06	0.234071	0.599856	0.547039	0.728446	0.623672	0.000406084	0.674282	0.893412
220035_at	NUP210	0.242312	0.167705	0.258492	0.684772	0.39366	0.215762	0.00278579	0.0264674	0.003054	3.78191e-06	0.000935667	0.0389668	0.0536314	0.116524	0.029935	0.000353464	0.059504	0.376815
220161_s_at	EPB41L4B	0.210012	0.399968	0.130631	0.67344	0.292352	0.174619	0.0154502	9.64363e-05	0.137932	2.48529e-06	0.00568331	0.0724919	0.143048	0.00215298	0.317428	0.000258333	0.149311	0.471283
220578_at	ADAMTSL4	0.178382	0.29976	-0.0287516	0.854547	0.565213	0.512727	0.0314477	0.00112791	0.729358	9.52991e-08	1.29176e-05	3.66013e-05	0.213378	0.0122985	0.851178	2.06765e-05	0.00608854	0.0237114
221933_at	NLGN4X	0.221901	0.709147	0.468316	0.590851	0.280798	0.0554864	0.147609	0.000176545	0.0090121	0.0015173	0.0843665	0.719503	0.466669	0.00326321	0.0577922	0.025832	0.475834	0.933207
222680_s_at	DTL	0.429776	0.0986933	0.201922	0.594994	0.323684	0.394729	3.0761e-05	0.20518	0.0236665	5.72174e-05	0.00836254	0.00216822	0.00360141	0.440275	0.105292	0.0025496	0.181653	0.121775
222890_at	CCDC113	0.292066	0.196358	0.267985	0.613211	0.401389	0.0455875	0.0036949	0.0363355	0.0107606	2.65315e-05	0.00136043	0.66001	0.0627193	0.145053	0.0644005	0.00146303	0.0725229	0.914311
223842_s_at	SCARA3	0.00414969	0.816308	0.0600479	0.816735	0.386338	0.205076	0.979856	0.000122813	0.735634	4.59085e-05	0.0165069	0.171382	0.994858	0.00254639	0.855272	0.00217005	0.250859	0.627703
223843_at	SCARA3	0.0263022	0.623043	0.225652	0.875218	0.245534	-0.0182269	0.853009	0.000402789	0.154337	7.59113e-05	0.147536	0.911116	0.958235	0.00588668	0.341303	0.00313241	0.578358	0.980894
224463_s_at	CFAP300	-0.00227372	0.575713	0.269923	0.761585	0.273403	0.189513	0.978447	3.45185e-06	0.00826197	0.000505934	0.131416	0.285761	0.994607	0.000213254	0.0548674	0.0121431	0.556804	0.735057
225081_s_at	CDCA7L	0.166983	0.568488	0.608356	0.851503	0.276562	-0.0244278	0.241466	0.000779175	0.000844015	3.63258e-07	0.0125519	0.804848	0.585878	0.00943552	0.0140491	5.69087e-05	0.220951	0.955694
225098_at	ABI2	0.294608	0.503976	0.402024	0.607184	0.241665	0.161249	0.00326134	2.24454e-05	0.000484401	6.21022e-07	0.00466571	0.0421129	0.0581532	0.000775728	0.0101751	8.45259e-05	0.134645	0.38894
225313_at	FAM217B	0.142184	0.143937	0.170255	0.602954	0.399751	0.160378	0.0147525	0.0137668	0.00798528	6.77227e-06	0.00042952	0.0894005	0.139269	0.0738159	0.0536952	0.000540546	0.0417865	0.506841
225746_at	RAB11FIP4	0.0341807	-0.0191568	0.0727312	0.622036	0.40626	0.278013	0.761734	0.864926	0.55199	9.59255e-05	0.00353084	0.0315063	0.921166	0.941236	0.73008	0.0037272	0.117691	0.347863
226769_at	FIBIN	0.187206	0.110207	-0.0804616	0.624845	0.273316	0.419426	0.206473	0.449475	0.607411	0.00232878	0.128495	0.0263006	0.546043	0.6849	0.769646	0.0341602	0.552853	0.325852
226809_at		-0.152239	-0.186668	-0.335001	0.913594	0.439991	0.302151	0.231764	0.147034	0.0222515	4.57779e-06	0.00404	0.0338664	0.57551	0.359932	0.101282	0.00040764	0.126149	0.357806
227174_at	WDR72	0.638531	0.689084	0.367596	1.2267	0.294812	0.331573	0.00280977	0.001561	0.0783204	1.02658e-06	0.0727763	0.0465506	0.0538654	0.0155424	0.221811	0.000125848	0.44847	0.402078
227506_at	SLC16A9	0.195367	0.74608	0.512616	0.687256	0.254437	0.300303	0.198142	0.000103967	0.00493794	2.23837e-05	0.0388044	0.0174875	0.535271	0.00227377	0.0400005	0.00128469	0.356693	0.274672
227647_at	KCNE3	0.0780063	0.136235	-0.0573122	0.870221	0.135321	0.124896	0.419035	0.166829	0.580405	3.82448e-05	0.379164	0.416033	0.738668	0.389469	0.751039	0.00191312	0.77953	0.813517
227657_at	RNF150	0.257926	0.395751	0.000701931	1.03921	0.259106	0.53713	0.0251043	0.00161415	0.995106	1.87681e-07	0.0363443	0.000268243	0.188153	0.0158958	0.997459	3.39783e-05	0.347879	0.0492154
227811_at	FGD3	-0.0886194	-0.318748	0.0289069	0.693848	0.138547	-0.0224098	0.265131	0.000759534	0.731784	5.18303e-06	0.182714	0.824064	0.608691	0.00925507	0.852755	0.00044557	0.621852	0.960147
227963_at		0.622034	0.986377	0.462002	0.624993	0.308469	0.351611	0.000307328	1.94122e-06	0.00614804	6.88488e-05	0.016273	0.00760908	0.0147526	0.000142848	0.0457977	0.00293191	0.249587	0.198344
228027_at		0.287489	0.4228	0.234703	0.730808	0.170465	0.143657	0.000494879	8.96851e-06	0.00460173	6.85234e-08	0.0342627	0.0683137	0.0197313	0.000406595	0.0383668	1.60108e-05	0.339328	0.46094
228062_at	NAP1L5	0.398416	0.481566	0.176769	0.605478	0.373656	0.26836	6.72523e-05	8.15806e-06	0.0432064	8.6704e-05	0.00485593	0.0312372	0.00562235	0.000381559	0.153338	0.00344516	0.137849	0.34676
228174_at	SCAI	0.358502	0.426382	0.478294	0.710318	0.230982	0.036591	0.00883568	0.0027053	0.00202896	1.45798e-05	0.0560811	0.746844	0.104475	0.0230264	0.0237901	0.000950334	0.40757	0.940512
228205_at	TKT	0.60042	0.72091	0.14154	0.735278	0.108116	0.38493	3.69086e-05	4.53501e-06	0.234842	1.46776e-07	0.186326	0.000198532	0.003957	0.000257949	0.440389	2.76723e-05	0.626105	0.0450146
228304_at	RBM43	0.0435449	0.136934	0.155616	0.652222	0.264454	-0.0916462	0.681399	0.20717	0.185627	0.00181492	0.143972	0.60051	0.886677	0.442946	0.38086	0.0290488	0.573667	0.893801
228407_at	SCUBE3	-0.011865	1.26624	0.838888	0.594719	0.302091	-0.107148	0.963147	0.000132053	0.00734951	0.00153946	0.0674202	0.494257	0.990852	0.00266125	0.0510804	0.0260053	0.436315	0.851831
228742_at		0.361962	0.349608	0.149976	0.767941	0.186196	-0.0171743	0.00301704	0.00387762	0.198632	8.84898e-06	0.126721	0.883241	0.0557663	0.0296475	0.397402	0.000659153	0.550188	0.974591
228827_at	RUNX1T1	-0.390269	0.820415	0.656186	0.678484	0.361433	-0.11461	0.122301	0.00346436	0.0219075	0.00131361	0.052172	0.512843	0.426553	0.0274063	0.100368	0.0234252	0.398525	0.8608
228855_at	NUDT7	0.217903	-0.0309244	-0.16016	0.73056	0.169235	0.0387235	0.10137	0.808205	0.254044	3.18258e-07	0.0585296	0.64537	0.389036	0.91295	0.462273	5.19426e-05	0.414664	0.909645
228882_at	TUB	0.0940711	0.321335	0.316681	0.86781	0.275458	0.129679	0.448593	0.0174241	0.027823	1.3456e-06	0.0250833	0.25848	0.759654	0.0871521	0.116355	0.000159244	0.298811	0.713219
228906_at	TET1	0.0844448	0.525856	0.470789	0.646891	0.274884	-0.0243615	0.404254	6.90503e-05	0.00043563	1.55431e-05	0.0169416	0.814357	0.72905	0.00169983	0.00961958	0.000991618	0.253706	0.958256
228946_at	INTU	0.211147	0.424914	0.164542	0.624638	0.513004	0.325356	0.132413	0.00572356	0.26941	0.00024727	0.00133862	0.0243902	0.443064	0.0392642	0.478994	0.0073756	0.0721705	0.314069
229024_at	RNF150	0.415097	0.5132	0.329958	0.97415	0.236035	0.335593	0.000892036	0.000123829	0.00853099	9.21358e-06	0.128232	0.0372351	0.0280945	0.00255677	0.0558015	0.000680661	0.55259	0.37055
229092_at	NR2F2	0.319184	0.564995	0.455823	0.716218	0.0833728	-0.228389	0.0013097	3.80524e-06	9.99736e-05	4.5577e-06	0.422651	0.0397013	0.0347781	0.000229131	0.00415401	0.000406513	0.803772	0.37962
229218_at	COL1A2	0.0781316	0.650777	0.620053	0.637302	0.250914	0.0105094	0.573765	0.000208011	0.00066314	0.000463166	0.0975356	0.941864	0.833057	0.00366323	0.0121914	0.0114638	0.499845	0.987358
229518_at	FAM46B	-0.104623	0.418017	0.0842901	0.701631	0.0480425	-0.0945423	0.307676	0.00067555	0.443352	6.01158e-05	0.707825	0.463973	0.65074	0.00848901	0.642992	0.00264427	0.921073	0.837292
229616_s_at	GRAMD2A	0.225233	0.897745	0.463713	0.679515	0.228865	0.294435	0.174875	3.67051e-05	0.0156337	0.000857182	0.179678	0.0904849	0.505781	0.00109784	0.0808833	0.0173966	0.61875	0.510228
229641_at	CCBE1	-0.0036738	1.25128	0.78364	0.928728	0.251951	-0.0413902	0.989798	0.000434518	0.0208637	9.64644e-06	0.0929023	0.77176	0.997168	0.00621326	0.0974374	0.000702289	0.491984	0.948009
229866_at	STK32A	-0.154979	-0.0398476	0.0319441	0.677999	0.178384	0.18725	0.0815589	0.639024	0.727321	6.64065e-05	0.167199	0.148415	0.348518	0.817702	0.849864	0.00286737	0.605205	0.599217
229886_at	C5orf34	0.415837	0.178874	0.53842	0.953261	0.573407	0.41433	0.00700625	0.201833	0.00192581	0.000605784	0.0196101	0.0781109	0.0915114	0.4359	0.0231425	0.0137262	0.270685	0.483879
230040_at	ADAMTS18	-0.490274	0.87208	0.722846	0.688855	0.394156	0.0175138	0.0465622	0.00146865	0.0095515	0.000279106	0.0160847	0.90531	0.260546	0.0148656	0.0598336	0.00806561	0.248125	0.979787
230139_at		0.25487	0.00537425	0.336733	0.723275	0.248988	0.38855	0.00559903	0.946999	0.00124733	2.09944e-05	0.0512021	0.00489753	0.0810289	0.976698	0.0177572	0.00123162	0.395285	0.165197
230252_at	LPAR5	0.0450058	0.217163	0.0721721	1.20512	0.216024	0.20385	0.40494	0.000802358	0.222291	1.70441e-05	0.277445	0.304339	0.729517	0.00960904	0.425828	0.00106017	0.710327	0.74524
230441_at	PLEKHG4B	-0.158814	0.310369	0.192271	0.703553	0.0145272	-0.0684909	0.369751	0.0902411	0.316309	2.93079e-05	0.903357	0.569147	0.703047	0.265798	0.52691	0.0015618	0.977983	0.88167
230624_at	SLC25A27	0.536009	-0.215108	0.293743	0.773772	0.569735	0.330369	0.00133469	0.138677	0.0664064	6.97397e-05	0.00112288	0.033536	0.0351683	0.34695	0.199965	0.00295635	0.0649861	0.35629
230748_at	SLC16A6	0.272693	1.10429	0.787113	0.620404	0.314153	0.2632	0.192953	4.95398e-05	0.00226537	2.68358e-05	0.00829811	0.0222432	0.528448	0.00134957	0.0253187	0.00147314	0.181112	0.302804
231778_at	DLX3	0.0596402	0.266261	0.249944	0.629762	-0.0597756	0.0607704	0.580863	0.0230178	0.0440864	0.000185764	0.643829	0.638365	0.836856	0.105738	0.155147	0.00600581	0.900593	0.907504
232038_at	TBC1D32	0.356144	0.428104	0.388788	0.621522	0.319902	0.0542669	0.00225626	0.000486051	0.00207936	0.0032365	0.0906213	0.762783	0.0476044	0.00673121	0.024102	0.0422733	0.487861	0.945612
232421_at	SCARB1	0.109472	0.111774	0.379161	0.74772	0.186901	0.212369	0.442585	0.433238	0.0226133	2.11804e-06	0.0785022	0.0488061	0.754878	0.670955	0.102333	0.000228409	0.461648	0.40959
235028_at		-0.498723	-0.0121525	0.118454	0.687074	0.852869	0.695474	0.104235	0.967024	0.709714	0.00409642	0.000789968	0.00376635	0.394344	0.985511	0.838091	0.049431	0.054951	0.148619
235172_at	GABPB1-AS1	0.320627	0.621896	0.55309	0.787547	0.337264	0.249907	0.0671539	0.00155705	0.00640267	0.00015132	0.0465168	0.128342	0.316747	0.0155208	0.0469698	0.00520153	0.384731	0.573872
235274_at	GABPB1-AS1	0.396649	0.549651	0.321934	0.595408	0.288613	0.174059	0.000494168	1.77387e-05	0.0047856	7.764e-05	0.0190779	0.133231	0.0197216	0.000654872	0.0392048	0.00318691	0.267613	0.580395
235355_at	CSRNP3	0.312379	0.308889	0.523673	0.709922	0.25359	-0.131372	0.0184541	0.0195847	0.0008965	0.000266053	0.108689	0.390256	0.158097	0.0943765	0.0145926	0.00780243	0.519098	0.800184
235521_at	HOXA3	0.165312	0.874654	0.489053	0.648175	0.360817	0.0286325	0.426884	0.000545146	0.0402909	5.36626e-06	0.00154694	0.761956	0.743675	0.00731228	0.146821	0.000456299	0.0770302	0.945528
235611_at	SREK1	0.356884	-0.013967	0.196396	0.599353	0.29613	0.187434	0.00627165	0.903478	0.128414	0.00157915	0.0752387	0.24447	0.0860267	0.95879	0.30405	0.0264279	0.454529	0.702783
235927_at	XPO1	0.406863	0.900855	0.817276	0.589052	0.371185	0.344597	0.000692947	8.1311e-08	8.0704e-07	1.25468e-07	2.75048e-05	5.93994e-05	0.0241011	1.62251e-05	0.000475854	2.57473e-05	0.00864267	0.0266202
236038_at	RNF150	0.260995	0.268282	0.186907	1.06846	0.242014	0.554663	0.0066339	0.00552842	0.0551837	2.51438e-06	0.112332	0.00159435	0.0886818	0.0382926	0.178135	0.000260126	0.524687	0.106303
236741_at	WDR72	0.163465	0.0936234	-0.0773281	0.651595	-0.025956	0.237213	0.0530554	0.248791	0.373622	0.000116991	0.838153	0.0774855	0.279259	0.492739	0.582303	0.00431319	0.959519	0.483063
237301_at		0.132593	0.373733	0.139489	0.747319	0.250293	0.250849	0.21572	0.00226014	0.227336	3.13238e-05	0.065656	0.0651257	0.55784	0.0202182	0.431573	0.00164676	0.432655	0.454815
237741_at	SLC25A36	0.552039	1.0128	0.691977	0.616497	0.164688	-0.044433	0.0019259	4.42428e-06	0.000554518	4.30738e-05	0.144992	0.68374	0.0433367	0.000254948	0.011012	0.00208044	0.575094	0.921989
238029_s_at	SLC16A14	0.605156	0.249543	0.362899	0.932387	0.200105	0.192911	9.32583e-06	0.0180764	0.00270551	3.26874e-08	0.0383587	0.0448148	0.00170431	0.089401	0.0279154	9.45601e-06	0.355107	0.397364
238688_at	TPM1	-0.35059	0.525085	0.655804	0.694088	0.238189	-0.124893	0.0366136	0.00355987	0.00115833	2.44627e-06	0.0219186	0.19894	0.23001	0.0279448	0.0169545	0.000255595	0.28337	0.658624
238733_at	MDM2	0.842286	0.973742	0.0958381	0.64852	0.240277	0.0827515	4.72528e-07	6.89082e-08	0.403892	5.15247e-06	0.0206326	0.385505	0.0002778	1.42172e-05	0.609988	0.00044364	0.275602	0.798057
238851_at	ANKRD13A	0.196138	0.614119	0.699537	0.616801	0.291015	0.368144	0.0149919	2.52496e-07	1.24592e-07	2.1254e-05	0.0111087	0.00235048	0.140501	3.43413e-05	0.000189224	0.00124186	0.209149	0.1255
239179_at		-0.0611364	-0.00803363	0.369626	0.628977	0.540979	0.0857206	0.622927	0.948284	0.0127449	5.73599e-05	0.000247633	0.456943	0.859189	0.977239	0.0714473	0.00255387	0.0315602	0.834041
239280_at		0.157258	0.284937	0.351045	0.846665	0.531889	0.224097	0.147699	0.0141001	0.00631149	1.38539e-06	0.00020107	0.0559375	0.466762	0.075102	0.0465367	0.000162546	0.0280447	0.431829
239831_at	TMEM106C	0.173171	0.438685	0.341789	0.703066	0.264192	0.0300985	0.0320158	2.09774e-05	0.000566904	6.99534e-06	0.0220322	0.77427	0.215709	0.000737307	0.0111655	0.000551386	0.284374	0.948311
240105_at		0.467672	0.654724	0.815369	0.629237	0.0911308	0.0252901	0.00113502	4.57122e-05	9.26286e-06	0.00014177	0.470412	0.839887	0.0319715	0.00127516	0.00118674	0.00494656	0.829403	0.963411
240521_at	KIZ	0.205052	0.305896	0.196799	0.665585	0.149625	0.341869	0.0379661	0.00388183	0.0615722	4.51135e-06	0.132324	0.00253254	0.234104	0.0296548	0.190508	0.000403905	0.557924	0.128106
241421_at		0.208455	0.42655	0.140846	0.767562	0.36944	0.307254	0.104665	0.00286419	0.297725	0.00170374	0.0849993	0.145682	0.394824	0.0239795	0.5085	0.0278087	0.47688	0.59664
241755_at	UQCRC2	0.73391	0.808415	1.02058	0.653466	0.393795	0.176025	3.38543e-05	1.14105e-05	1.75293e-06	0.000345801	0.0137779	0.230221	0.0038086	0.000483247	0.000627062	0.00934587	0.230652	0.69015
242024_at		0.118096	0.543025	0.648444	0.786158	0.395457	0.226219	0.632859	0.0398069	0.0249586	0.000476892	0.0400514	0.217133	0.863787	0.153973	0.108639	0.0116872	0.361958	0.676413
242056_at	TRIM45	0.0251345	0.597433	0.479266	0.602314	0.279091	0.147868	0.836335	0.00013684	0.00193954	0.00083589	0.0713962	0.31952	0.952003	0.00272063	0.0232502	0.0170977	0.446072	0.754701
242225_at		0.539572	0.771721	0.808671	0.632047	0.454751	0.231091	0.00382991	0.000185878	0.000249251	4.35094e-05	0.000929549	0.0530688	0.0638999	0.00338537	0.00692468	0.0020904	0.0593035	0.423954
242396_at	NR2F2	-0.165331	0.891914	0.524947	0.870965	0.30941	-0.107407	0.353921	9.93994e-05	0.0127372	0.000380545	0.123754	0.57916	0.690846	0.00220652	0.0714261	0.00997903	0.545034	0.885107
242424_at		-0.0757772	0.248212	0.168094	0.659631	0.571279	0.273349	0.534344	0.0540477	0.210664	1.36192e-06	7.17348e-06	0.00551289	0.810994	0.189305	0.412272	0.000160481	0.00487082	0.173928
242453_at		0.202331	0.473554	0.379713	0.62087	0.414778	0.0581401	0.0625737	0.000252845	0.00312673	1.93754e-05	0.000909845	0.569124	0.304135	0.00419921	0.0303867	0.00116163	0.0586625	0.88167
243646_at		0.153846	0.495857	0.457008	0.658965	0.485133	0.308384	0.0604541	7.46383e-06	4.46829e-05	3.98353e-05	0.000715098	0.0162413	0.299043	0.000355785	0.0026677	0.0019657	0.0528028	0.268182
243805_at	CCBE1	0.218195	0.879124	0.238634	0.605486	0.306898	0.10437	0.122829	6.79914e-06	0.118543	0.00404785	0.10504	0.565525	0.427179	0.000334301	0.28932	0.0490885	0.513094	0.880263
244383_at		0.53303	0.726076	0.624792	0.5858	0.247576	0.108775	6.53523e-06	1.30656e-07	2.4351e-06	7.20009e-05	0.0356067	0.325302	0.00139647	2.13242e-05	0.000682764	0.00302968	0.344619	0.759475
244420_at		-0.188405	1.09645	0.868944	0.662081	0.618163	0.116669	0.384468	8.94064e-05	0.00153347	0.0004125	0.000745964	0.434741	0.713755	0.00205357	0.0201399	0.0105489	0.053736	0.821844
244552_at	ZNF788P	0.36199	0.51281	0.374089	0.702729	0.365794	0.363925	0.00121772	4.41021e-05	0.00173931	1.7733e-05	0.00544031	0.0056265	0.0333727	0.00124421	0.0217271	0.00109307	0.146548	0.176124
37549_g_at	BBS9	0.370548	0.576391	-0.0537516	0.592049	0.0640111	-0.165836	0.00373693	7.68579e-05	0.654559	5.1446e-06	0.460424	0.0689785	0.0630412	0.00184388	0.802908	0.00044364	0.824344	0.46218

## Sheet: Bisphenol F_only (n=62)
Affy.ID	Gene.Symbol	logFC_H9_BPA	logFC_H9_BPF	logFC_H9_BPS	logFC_Man12_BPA	logFC_Man12_BPF	logFC_Man12_BPS	p_raw_H9_BPA	p_raw_H9_BPF	p_raw_H9_BPS	p_raw_Man12_BPA	p_raw_Man12_BPF	p_raw_Man12_BPS	p_fdr_H9_BPA	p_fdr_H9_BPF	p_fdr_H9_BPS	p_fdr_Man12_BPA	p_fdr_Man12_BPF	p_fdr_Man12_BPS
1552622_s_at		-0.074306	0.310064	0.406656	0.28472	0.619582	0.168432	0.73374	0.168036	0.098718	0.0267195	8.92503e-05	0.165971	0.909142	0.390952	0.25735	0.162087	0.0175719	0.62142
1552867_at		-0.20647	-0.0615936	-0.0871727	0.41352	0.648241	0.429038	0.118382	0.629073	0.527895	0.00217998	3.85267e-05	0.00164747	0.419369	0.811275	0.711552	0.03271	0.0110866	0.10777
1552914_a_at	CD276	-0.470542	-0.144969	-0.516218	0.213627	0.597011	0.49362	0.0753611	0.565924	0.0713197	0.141575	0.000626368	0.00280921	0.336104	0.771099	0.208938	0.417329	0.0498815	0.132726
1553693_s_at	CBR4	0.220911	0.275047	0.572294	0.44098	0.664798	0.0501603	0.161878	0.0866272	0.00288252	0.0117717	0.000628766	0.747806	0.48796	0.25821	0.0289072	0.0971795	0.0498815	0.940733
1554152_a_at	OGDH	-0.0358404	0.550074	0.273694	0.184722	0.657992	0.495428	0.83495	0.0050626	0.153904	0.196118	0.0002458	0.00258142	0.951623	0.0359011	0.340663	0.493324	0.0314733	0.128429
1557193_at		0.200646	0.55691	0.448986	0.0371902	0.592058	0.163655	0.161867	0.000902167	0.00787125	0.679467	8.43194e-06	0.0840306	0.48796	0.0104615	0.0532295	0.865835	0.00504734	0.497294
1557512_at		-0.152218	0.0724453	0.358496	0.173093	0.838106	0.804473	0.468106	0.72814	0.124745	0.349114	0.0003231	0.000465314	0.772001	0.870112	0.298801	0.646979	0.0358327	0.0629729
1557804_at		0.139334	0.521342	0.729758	0.34271	0.706477	0.469219	0.385937	0.00423412	0.000535361	0.0393408	0.000332913	0.00756622	0.714389	0.0316103	0.010825	0.204134	0.0364272	0.198029
1558078_at		-0.0887881	0.233803	0.248511	0.561617	0.682963	0.436414	0.564295	0.140769	0.146779	0.00144367	0.000273237	0.00839968	0.827998	0.35024	0.330511	0.0249235	0.0327252	0.208582
1560271_at		0.00975615	0.358667	0.603546	0.293689	0.859874	0.311309	0.954975	0.0512376	0.00471076	0.106162	0.000162547	0.0884784	0.988358	0.18255	0.0389123	0.35854	0.0243487	0.505148
1560386_at		0.0367734	0.351983	0.184127	0.421264	0.708899	0.412416	0.835433	0.060461	0.342295	0.0153393	0.000363172	0.0171988	0.951707	0.20422	0.552635	0.114934	0.0381854	0.272733
1560741_at		-0.176697	0.0841773	0.173939	0.529622	0.807834	0.368564	0.255951	0.582325	0.298842	0.00721883	0.000276405	0.0467181	0.599885	0.782315	0.509417	0.0711281	0.0328531	0.40263
1562271_x_at	ARHGEF7	-0.114408	0.228892	0.12508	0.455825	0.726696	0.530931	0.403529	0.105427	0.397954	0.00551493	0.00012277	0.0018696	0.728463	0.293473	0.604716	0.0596614	0.0209765	0.114681
1566901_at	TGIF1	-0.180437	0.238422	0.387789	-0.0447314	0.703523	0.725024	0.381651	0.251923	0.0924863	0.775563	0.00040499	0.000309116	0.71184	0.496041	0.246582	0.912004	0.0407173	0.0520801
1569527_at		-0.105813	-0.0574889	0.062759	0.379233	0.614335	0.383489	0.319708	0.584551	0.58058	0.0172834	0.00061528	0.0162811	0.661516	0.78363	0.751117	0.123792	0.049764	0.268321
213734_at	RFC5	0.0892829	0.412114	0.690475	0.197965	0.859782	0.549555	0.62527	0.0354535	0.00261051	0.233728	8.43265e-05	0.00374802	0.860175	0.142594	0.0273376	0.535802	0.0171396	0.148387
214731_at		-0.0910321	-0.0788008	-0.0488357	0.42832	0.617452	0.557966	0.280301	0.347765	0.586515	0.00171539	6.5761e-05	0.000177032	0.624128	0.59693	0.754996	0.02793	0.0152938	0.0424527
215135_at	DNPEP	-0.10886	0.0336481	0.298426	0.157108	0.658643	0.276285	0.413414	0.79849	0.0490231	0.288624	0.000367814	0.0725061	0.735141	0.908044	0.165157	0.592629	0.0383572	0.471301
215483_at	AKAP9	0.24963	0.34685	0.531243	0.554757	0.694525	0.445857	0.0290034	0.00423685	0.000232158	0.00359742	0.000627495	0.0141465	0.203995	0.0316245	0.00662487	0.0455606	0.0498815	0.255512
215891_s_at	GM2A	0.00262705	0.446861	0.19644	0.359161	0.823271	0.365887	0.987833	0.0181124	0.299569	0.0719281	0.000509647	0.0673119	0.996693	0.0895142	0.510145	0.288319	0.0450161	0.459088
216094_at		-0.219476	-0.0283035	0.160525	0.230791	0.823314	0.430299	0.308244	0.893719	0.486294	0.173654	0.000145186	0.0179755	0.651397	0.95443	0.678252	0.462961	0.0228105	0.278594
216109_at	MED13L	-0.034404	0.589019	0.790384	0.567277	1.34449	0.797246	0.889122	0.0276098	0.00831593	0.029018	4.48996e-05	0.00409382	0.96862	0.11995	0.0550519	0.170229	0.0123361	0.153295
216173_at		0.00892415	0.514495	0.667678	0.0598653	0.657962	0.0681273	0.950246	0.00216684	0.000465427	0.663941	0.000224689	0.621338	0.986561	0.0195854	0.00996073	0.857553	0.0302485	0.901658
216870_x_at	DLEU2	0.217539	0.323572	0.519909	0.368472	0.590796	0.445873	0.00337584	0.000105378	1.10131e-06	0.0124035	0.000397974	0.00371186	0.0594533	0.00229368	0.00052959	0.100348	0.0402825	0.147419
220458_at		0.151451	0.441778	0.39873	0.214701	0.911558	0.611995	0.204269	0.00140129	0.00531996	0.285876	0.000311094	0.00674274	0.543317	0.014393	0.041916	0.590039	0.0353815	0.190163
222424_s_at	NUCKS1	0.0977682	0.692284	0.721115	0.428815	0.70191	0.489038	0.542221	0.000447055	0.000618948	0.0121152	0.000318628	0.00539483	0.815455	0.00634217	0.0117301	0.0989097	0.035553	0.172103
223080_at	GLS	0.0571596	0.250093	0.33234	0.342666	0.855148	0.618108	0.634405	0.0500099	0.0190591	0.020174	1.17822e-05	0.000309576	0.864636	0.17965	0.0917761	0.136007	0.00592006	0.0520801
225160_x_at	MDM2	-0.0110056	1.06014	0.353528	0.77588	1.29077	0.988591	0.978002	0.0159237	0.417178	0.0103798	0.000214964	0.00204298	0.994394	0.0817227	0.621699	0.0898533	0.0291642	0.119012
226670_s_at	PABPC1L	0.212678	0.289985	0.29363	0.375594	0.586332	0.42098	0.0148158	0.00186026	0.00303733	0.000210757	1.85092e-06	6.96966e-05	0.139592	0.0175846	0.0298304	0.00656743	0.00266313	0.0284718
227350_at	HELLS	0.164882	0.322974	0.515808	0.563424	0.69899	0.173057	0.112049	0.00460715	0.000173721	0.00123603	0.000189128	0.238583	0.408663	0.0335727	0.00563255	0.0225041	0.0270696	0.69797
228506_at	NSMCE4A	0.28219	0.355839	0.543443	0.238199	0.755741	0.48707	0.0352905	0.0104764	0.00084614	0.0820981	3.23588e-05	0.00177729	0.225568	0.0605261	0.0140659	0.310315	0.00961532	0.111565
230621_at	IAH1	-0.0452007	0.578677	0.616222	0.179064	0.801574	0.602285	0.771002	0.00162816	0.00182184	0.233073	6.13457e-05	0.000857569	0.924794	0.0160043	0.0223942	0.535117	0.0147757	0.079336
230713_at		0.186118	0.380522	0.470458	0.25667	0.748785	0.31957	0.155493	0.00771812	0.00306275	0.131079	0.000333125	0.0655061	0.478396	0.0488472	0.0299831	0.401282	0.0364272	0.455763
231370_at	PPM1A	0.261751	0.470604	0.818439	0.188313	0.852385	0.356646	0.285863	0.064637	0.00566396	0.196076	2.25021e-05	0.0219396	0.629615	0.213873	0.0434478	0.493302	0.00788657	0.301372
231956_at	RNF213	0.512314	0.564645	0.750266	0.253996	0.792807	0.564355	0.00283106	0.0013276	0.000208606	0.03149	2.63963e-06	0.000102612	0.0541029	0.0138287	0.00624971	0.17862	0.00320716	0.0323793
232338_at	ZNF431	-0.246998	-0.165698	0.458146	0.419669	0.827911	0.439172	0.146626	0.32123	0.0186322	0.0205673	0.000138854	0.0162014	0.46539	0.570198	0.0905133	0.137893	0.022522	0.267816
232441_at	KRR1	0.0800962	0.416768	0.715541	0.0985056	0.66573	0.399328	0.542364	0.00518093	9.9799e-05	0.33776	8.60392e-06	0.00119499	0.815467	0.0364941	0.00415401	0.637633	0.00504734	0.0938735
232749_at		0.0145273	0.528852	0.695262	0.332413	0.738165	0.538737	0.93478	0.008088	0.00203784	0.0163366	2.69276e-05	0.000559853	0.982371	0.0505731	0.0238357	0.119636	0.00864267	0.0671551
233811_at	RIN2	-0.0929434	-0.449723	0.126599	0.134148	0.596533	0.336205	0.340081	0.000218769	0.232873	0.224475	5.38654e-05	0.00645456	0.679268	0.00377306	0.438215	0.52491	0.0137621	0.186201
233870_at	NAV1	0.0509799	0.125314	-0.0177601	0.130433	0.642922	0.396854	0.700458	0.350027	0.901042	0.335218	0.000208615	0.00868404	0.895325	0.599084	0.952044	0.635332	0.0285866	0.210642
233874_at	SLAIN2	-0.0649782	0.473214	1.13647	0.261277	0.907595	0.674612	0.830805	0.133405	0.00289238	0.194841	0.000300968	0.00332068	0.949711	0.338449	0.0289643	0.491961	0.034716	0.140634
235060_at	LOC100190986	0.149252	0.820089	0.788752	0.461224	1.09552	0.647792	0.638431	0.0182155	0.0324571	0.0531742	0.000176643	0.0101087	0.866417	0.0898691	0.128287	0.243452	0.0254828	0.224034
235136_at	ORMDL3	-0.646786	-0.190949	-0.261407	0.170495	0.610796	0.635229	0.0026909	0.310102	0.202665	0.239404	0.000567375	0.00040257	0.0527519	0.558423	0.402327	0.542117	0.0472885	0.0583834
235167_at	LOC100190986	0.187693	0.920253	0.699037	0.574068	0.963208	0.582441	0.594615	0.0171202	0.0796819	0.0209097	0.000623005	0.0194107	0.844302	0.0861922	0.224221	0.139289	0.0498815	0.288053
235926_at	ANAPC5	0.218547	0.360062	0.348294	0.500196	0.617646	0.262042	0.0140035	0.000336144	0.000899441	0.000383215	5.07113e-05	0.0298919	0.135105	0.00516254	0.0146056	0.010025	0.0131405	0.341912
236953_s_at	NHLRC3	0.202523	0.271265	0.46176	0.519744	0.635082	0.358518	0.00634862	0.00067804	6.02784e-06	4.39703e-05	4.98653e-06	0.00131709	0.0867994	0.00851248	0.00103902	0.00210273	0.00436334	0.0988476
236978_at		0.211486	0.636705	0.881949	0.236805	0.771205	0.524224	0.228642	0.00170033	0.000187753	0.192051	0.000503686	0.00874661	0.572208	0.0165008	0.00586064	0.488504	0.0449991	0.211602
237062_at		0.192143	0.402506	0.561616	0.0860053	0.605469	0.445268	0.14538	0.00553826	0.000776911	0.442064	6.21526e-05	0.00103386	0.463397	0.0383345	0.0133368	0.718744	0.0148393	0.0872497
237376_at		0.184478	0.229995	0.394186	0.308378	0.66233	0.266482	0.0486514	0.0171198	0.000656252	0.0348168	0.000176202	0.0631561	0.266749	0.0861922	0.0121172	0.189395	0.0254828	0.451093
237444_at	KIF13A	0.198964	0.664218	0.887659	-0.0562657	0.703846	0.548708	0.077944	1.12157e-05	8.39941e-07	0.711916	0.000307341	0.00239176	0.341454	0.000477585	0.000475854	0.881951	0.0353022	0.125828
237746_at		0.111815	0.238083	-0.0151436	0.416109	0.635308	0.458139	0.319635	0.0440314	0.899113	0.00487956	0.000155839	0.00248191	0.661445	0.165061	0.950851	0.0551903	0.0237753	0.127065
238342_at		0.243372	0.773223	0.649532	0.726313	1.323	0.903876	0.322763	0.00515148	0.0227719	0.00997479	8.40954e-05	0.00231726	0.664472	0.0363335	0.102753	0.0877508	0.0171396	0.124701
238449_at	SMG1P5	0.186107	0.732067	0.687674	0.481256	0.876609	0.536787	0.433593	0.00611807	0.0143683	0.0112325	0.000102686	0.00572676	0.748553	0.0410913	0.0767626	0.0943752	0.0187771	0.177236
238902_at		0.126019	0.233953	0.332379	0.457537	0.588378	0.137637	0.224872	0.0324111	0.00717829	0.000609615	5.7621e-05	0.210173	0.567891	0.134022	0.0502334	0.0137787	0.0143201	0.669288
239557_at		0.185472	0.3397	0.748147	0.259541	0.602547	0.40168	0.328188	0.0833804	0.00170883	0.0442555	0.000142525	0.00406289	0.66949	0.252194	0.021493	0.218584	0.0227188	0.152842
240307_at		0.29128	0.780732	0.945853	0.228194	0.671725	0.337531	0.151691	0.000971478	0.000350922	0.0710612	4.56329e-05	0.0117563	0.472631	0.0110359	0.00851452	0.286482	0.0124254	0.237099
241885_at		0.391749	0.908617	1.01222	0.593947	0.871421	0.514838	0.0643733	0.000296152	0.000220471	0.0069519	0.000372164	0.0160685	0.309634	0.00470838	0.00644958	0.0694745	0.0385817	0.267759
242191_at		-0.0972601	0.584655	0.859109	0.345224	0.874172	0.656511	0.677066	0.021498	0.0031978	0.0784587	0.000261588	0.00276287	0.884934	0.100902	0.0307221	0.302963	0.0323582	0.131981
242576_x_at		0.131349	0.48427	0.372145	0.529223	0.786252	0.332508	0.346234	0.0025398	0.0216704	0.0030419	0.000104916	0.0418656	0.684748	0.0220139	0.0998004	0.0407437	0.0190574	0.388032
242877_at		0.0596224	0.261437	0.53727	-0.00758536	0.719078	0.357552	0.587761	0.0275716	0.000292909	0.956184	0.000101084	0.0191942	0.840143	0.11985	0.00759355	0.984834	0.0186716	0.286752
244165_at	FAM208B	0.0418401	0.474503	0.749089	0.274964	0.732636	0.412307	0.8297	0.0247726	0.00230896	0.0298354	1.37981e-05	0.00269927	0.949276	0.111294	0.0255839	0.173169	0.00634886	0.130795
244286_at		0.0598629	0.355498	0.29208	0.304903	0.700908	0.46892	0.578118	0.00392701	0.0208789	0.0127692	1.14527e-05	0.000598768	0.835301	0.029883	0.0974436	0.102054	0.00585214	0.0690667

## Sheet: Bisphenol S_only (n=25)
Affy.ID	Gene.Symbol	logFC_H9_BPA	logFC_H9_BPF	logFC_H9_BPS	logFC_Man12_BPA	logFC_Man12_BPF	logFC_Man12_BPS	p_raw_H9_BPA	p_raw_H9_BPF	p_raw_H9_BPS	p_raw_Man12_BPA	p_raw_Man12_BPF	p_raw_Man12_BPS	p_fdr_H9_BPA	p_fdr_H9_BPF	p_fdr_H9_BPS	p_fdr_Man12_BPA	p_fdr_Man12_BPF	p_fdr_Man12_BPS
1553151_at	ATP6V0D2	0.7409	0.499241	0.187043	0.522832	0.00830923	0.758114	3.69103e-05	0.00155418	0.204757	0.00233072	0.95409	9.30106e-05	0.003957	0.0155053	0.40496	0.0341641	0.989891	0.0312685
1553155_x_at	ATP6V0D2	0.520928	0.343541	0.276784	0.578912	0.198704	0.858245	1.56247e-05	0.000983626	0.00842808	0.00226538	0.224167	7.18061e-05	0.00239006	0.0111461	0.0554164	0.0335692	0.665127	0.0284718
1555996_s_at		0.0224325	-0.0437407	-0.257206	0.0740002	0.529717	0.609406	0.807705	0.635993	0.0184066	0.443762	5.45308e-05	1.23643e-05	0.939312	0.815825	0.0899115	0.720153	0.0138031	0.019733
1559397_s_at	PRR14	-0.0913664	0.282174	-0.169882	0.467257	0.53482	0.706711	0.560688	0.0852712	0.321637	0.00439156	0.00164617	0.000146883	0.82583	0.255582	0.53212	0.0515808	0.0792477	0.0391336
1560019_at	DLGAP1-AS2	0.187047	0.21937	0.441959	-0.246165	0.224105	0.669376	0.0486094	0.0235342	0.000260715	0.0434297	0.0629055	2.76041e-05	0.266652	0.10745	0.00709185	0.216436	0.425716	0.0237114
203665_at	HMOX1	-0.109919	0.383133	-0.416077	-0.866933	-0.0298534	0.601525	0.338334	0.00339464	0.00326388	1.53161e-06	0.792386	8.35529e-05	0.678044	0.0269889	0.0310796	0.000174869	0.948439	0.0300092
205630_at	CRH	-0.128678	0.830623	0.66168	0.18461	-0.0323525	0.763702	0.526264	0.000716788	0.00716428	0.240218	0.833034	0.000156068	0.806188	0.00887137	0.050172	0.543217	0.958593	0.0400612
209189_at	FOS	0.145297	0.491274	-0.141277	-1.00159	-0.0113979	0.632708	0.216099	0.000500076	0.263295	5.17175e-08	0.908791	1.2632e-05	0.558112	0.00686631	0.472423	1.3091e-05	0.979052	0.019733
211205_x_at	PIP5K1A	-0.177363	0.133201	-0.372308	0.402515	0.572334	0.659405	0.255123	0.388474	0.0357577	0.00528278	0.000336966	8.8202e-05	0.599006	0.634401	0.136268	0.0580925	0.0366852	0.0303299
213182_x_at	CDKN1C	0.0473042	0.162851	0.353317	0.394804	0.0660073	0.718442	0.741555	0.265037	0.0339673	0.0196741	0.667527	0.000273325	0.912324	0.51127	0.131948	0.133925	0.908641	0.0495068
219534_x_at	CDKN1C	0.10527	0.174723	0.368087	0.421488	0.038189	0.68335	0.356019	0.134322	0.00727276	0.00653712	0.77773	0.000134467	0.692467	0.339871	0.0507231	0.0667281	0.944514	0.0382915
219611_s_at	CEP85	0.0703419	0.0877262	-0.0272422	0.143137	0.0627377	0.611747	0.603691	0.518384	0.85179	0.271442	0.62379	0.000219565	0.849282	0.737168	0.924166	0.57605	0.89385	0.0473714
220440_at	LGALS13	-0.377359	-0.246243	1.02173	-0.263069	-0.170154	0.951856	0.0502413	0.18591	7.24443e-05	0.115449	0.296399	2.56541e-05	0.271145	0.415476	0.00349285	0.375191	0.725914	0.0237114
220651_s_at	MCM10	0.161513	0.127897	0.298616	0.528758	0.331886	0.638362	0.173876	0.276308	0.0269747	0.000574667	0.0151346	0.0001011	0.504256	0.522918	0.114119	0.0132798	0.240618	0.0321374
228838_at		-0.13194	-0.28257	0.996222	-0.371582	-0.0483787	0.636343	0.545992	0.205123	0.000546802	0.0076131	0.692538	9.97984e-05	0.817149	0.440222	0.0109529	0.0735937	0.916493	0.0320969
229049_at	LCMT1-AS2	0.224988	0.377943	0.87433	0.17017	-0.0750245	1.09576	0.276475	0.0767177	0.000935548	0.37865	0.6947	3.72964e-05	0.620111	0.239032	0.0149216	0.67186	0.917157	0.0237114
232810_at	AIG1	0.242431	-0.0727732	0.210821	0.528482	0.584053	0.593287	0.0282119	0.479107	0.069855	0.000719254	0.00029943	0.000259407	0.200949	0.707708	0.20631	0.0154035	0.0346117	0.0488724
232964_at		0.259548	0.122577	1.00365	0.0307758	0.293904	0.682619	0.091107	0.408221	8.5544e-06	0.829612	0.0544787	0.00023096	0.368448	0.650808	0.0011577	0.935448	0.403881	0.0473714
233615_at	CGA	0.129738	0.060278	1.35723	0.0242147	0.102183	1.00003	0.468388	0.734498	2.25367e-06	0.909372	0.63229	0.000267287	0.772076	0.873445	0.000653731	0.968472	0.897009	0.0492154
235100_at		-0.45501	-0.136822	1.4825	-0.078015	0.363104	1.23233	0.0644612	0.558571	1.94875e-05	0.709817	0.0984398	2.87724e-05	0.309839	0.765967	0.00168856	0.880793	0.501416	0.0237114
236175_at	TRIM55	-0.0679062	0.768811	0.40938	0.0667341	0.226279	0.598347	0.606746	2.13661e-05	0.00986433	0.578333	0.0737324	0.000147127	0.850411	0.000746926	0.0610702	0.810737	0.451486	0.0391336
239193_at	FUBP3	0.0467017	0.238145	0.126525	0.365867	0.491587	0.625984	0.648046	0.030665	0.260435	0.00375218	0.000356325	3.39059e-05	0.870687	0.128985	0.469216	0.0468166	0.037961	0.0237114
239818_x_at	TRIB1	-0.29939	0.170621	-0.288549	-0.140069	0.562721	1.05116	0.118692	0.36126	0.160608	0.462496	0.00869748	5.18549e-05	0.419841	0.609702	0.349071	0.733041	0.185006	0.02509
241418_at	NMRAL2P	0.0120275	0.0779374	-0.00983796	0.0751692	0.224786	0.730983	0.82156	0.15692	0.864337	0.58642	0.117645	8.22597e-05	0.945543	0.374901	0.931276	0.815674	0.534684	0.0299837
243918_at		0.308859	0.412702	0.46711	-0.255201	-0.199815	0.602941	0.00424725	0.000407221	0.000262925	0.0450164	0.107119	0.000125224	0.0680593	0.00592937	0.00711677	0.220841	0.516514	0.0372099

## Sheet: overlap_BPA_BPF (n=19)
Affy.ID	Gene.Symbol	logFC_H9_BPA	logFC_H9_BPF	logFC_H9_BPS	logFC_Man12_BPA	logFC_Man12_BPF	logFC_Man12_BPS	p_raw_H9_BPA	p_raw_H9_BPF	p_raw_H9_BPS	p_raw_Man12_BPA	p_raw_Man12_BPF	p_raw_Man12_BPS	p_fdr_H9_BPA	p_fdr_H9_BPF	p_fdr_H9_BPS	p_fdr_Man12_BPA	p_fdr_Man12_BPF	p_fdr_Man12_BPS
1557270_at		-0.2395	0.265594	0.381749	0.697764	0.923588	0.757965	0.41042	0.362514	0.230264	0.00306444	0.000314917	0.00165557	0.733372	0.610906	0.434986	0.0409653	0.0354282	0.10777
1568983_a_at	GABPB1-AS1	0.229518	0.567787	0.408929	0.793631	0.612023	0.272761	0.0223989	1.19167e-05	0.000731049	1.90138e-07	4.28416e-06	0.00650615	0.176362	0.000498123	0.0128687	3.43095e-05	0.00433772	0.18701
210306_at	L3MBTL1	0.210847	0.191126	0.277623	0.88912	0.664649	0.566972	0.00997915	0.0175056	0.00260993	3.76874e-06	8.58125e-05	0.000383949	0.112289	0.0874145	0.0273368	0.000353464	0.017377	0.0578303
212913_at		0.503698	0.494643	0.710364	0.745646	0.745933	0.542594	0.000811254	0.000947027	6.28967e-05	9.89875e-06	9.85667e-06	0.000251977	0.026536	0.0108346	0.00324023	0.00071684	0.0054158	0.0485481
214912_at		-0.20354	0.938208	0.551083	0.886547	1.12024	0.48679	0.197155	1.31494e-05	0.003905	6.85489e-05	5.58781e-06	0.00881243	0.533769	0.000531897	0.0346995	0.00292859	0.00442385	0.212135
215203_at	GOLGA4	-0.112297	0.191299	0.30375	0.689105	0.880976	0.735892	0.648376	0.440146	0.261633	0.002121	0.000273533	0.00127675	0.870844	0.676837	0.470568	0.0320968	0.0327252	0.0972107
215599_at		-0.11493	0.11553	0.149296	0.746921	0.885373	0.441204	0.498643	0.496434	0.417306	0.0001417	2.53475e-05	0.00885446	0.790457	0.720936	0.621814	0.00494656	0.00842473	0.212271
230085_at	PDK3	0.123724	0.515576	0.664926	0.63479	0.730328	0.337933	0.469313	0.00709766	0.00201723	0.00131595	0.000405125	0.0523553	0.772908	0.0458794	0.0237167	0.0234521	0.0407173	0.422003
231979_at	GABPB1-AS1	0.188249	0.757877	0.399191	0.874197	0.584989	0.408254	0.0643982	5.89728e-07	0.00128773	2.53132e-07	2.63819e-05	0.00080514	0.309634	6.33465e-05	0.0181087	4.32499e-05	0.00864267	0.0776246
236816_at	NAA25	0.445804	0.718075	0.800142	0.703558	0.658019	0.513205	0.00216569	2.38559e-05	1.68094e-05	1.50285e-05	3.07418e-05	0.00034851	0.0464683	0.000808129	0.00156302	0.000971255	0.00935583	0.054964
238504_at	SDHAF4	0.0582362	0.503218	0.586501	0.610513	1.02278	0.671875	0.685407	0.00261417	0.00144566	0.0015649	1.18968e-05	0.000720221	0.888675	0.022452	0.0193872	0.0262698	0.00592006	0.0748633
238608_at		0.522487	0.705732	0.873601	0.67074	0.870739	0.23023	0.000873838	4.80966e-05	1.04995e-05	0.00252487	0.000294714	0.230633	0.0276648	0.00132079	0.00125068	0.0360813	0.03415	0.690366
1553292_s_at	SGK494	0.487575	0.443618	0.541159	0.711196	0.688004	0.718396	4.02038e-05	0.000108484	2.98744e-05	0.00026613	0.00035951	0.000242547	0.00417104	0.00233923	0.0021268	0.00780243	0.037961	0.0475086
1557987_at		-0.468223	0.335338	0.271841	0.667033	1.01435	0.797868	0.143137	0.286335	0.419909	0.00125674	2.50606e-05	0.000270688	0.459383	0.534333	0.624127	0.022796	0.00840608	0.0493328
1559094_at	FBXO9	0.355962	0.240968	0.354352	0.702235	0.919133	0.709345	0.00040696	0.00826067	0.000839712	2.91049e-05	1.41628e-06	2.61656e-05	0.0175236	0.0513182	0.0140117	0.00155553	0.00241985	0.0237114
1559096_x_at	FBXO9	0.256325	0.215004	0.292439	0.656107	0.944898	0.754314	0.00127785	0.00479862	0.000807034	8.67985e-07	8.62051e-09	1.56371e-07	0.0342607	0.0345671	0.0136585	0.000109736	0.000299508	0.00352153
224428_s_at	CDCA7	-0.0574569	0.586256	0.688487	0.782477	0.592696	0.64943	0.658486	0.000305234	0.000135371	1.15711e-05	0.000197913	8.17496e-05	0.875638	0.00481358	0.00489513	0.000802856	0.0278172	0.0299837
227891_s_at	TAF15	-0.0130457	0.341899	0.306436	0.609446	0.813635	0.610624	0.924	0.021945	0.0513258	0.000272262	1.49155e-05	0.000267482	0.978653	0.102294	0.170154	0.00792037	0.00657663	0.0492154
228477_at	ARGLU1	0.109482	0.602445	0.996416	0.663352	1.38039	1.04838	0.577399	0.00651443	0.000204122	0.0014758	8.96702e-07	2.06418e-05	0.835103	0.0431624	0.00616515	0.0253371	0.00224858	0.0237114

## Sheet: overlap_BPA_BPS (n=12)
Affy.ID	Gene.Symbol	logFC_H9_BPA	logFC_H9_BPF	logFC_H9_BPS	logFC_Man12_BPA	logFC_Man12_BPF	logFC_Man12_BPS	p_raw_H9_BPA	p_raw_H9_BPF	p_raw_H9_BPS	p_raw_Man12_BPA	p_raw_Man12_BPF	p_raw_Man12_BPS	p_fdr_H9_BPA	p_fdr_H9_BPF	p_fdr_H9_BPS	p_fdr_Man12_BPA	p_fdr_Man12_BPF	p_fdr_Man12_BPS
1553153_at	ATP6V0D2	0.548192	0.419069	0.267788	0.783868	0.210001	0.908532	7.46536e-06	0.000139952	0.0095531	3.90649e-05	0.140435	7.9519e-06	0.00147543	0.0027677	0.0598364	0.00193994	0.568255	0.0182366
203967_at	CDC6	0.27408	-0.0983394	0.0577298	0.640565	0.527412	0.653771	0.00151933	0.189198	0.466801	1.01244e-05	7.84704e-05	8.06996e-06	0.037622	0.419906	0.663129	0.000730278	0.01664	0.0182366
207016_s_at		0.376284	-0.0850631	0.49958	0.6097	0.176781	0.612285	0.00235015	0.425782	0.0004165	3.59717e-05	0.110242	3.44177e-05	0.0489294	0.664922	0.00937133	0.00183466	0.521661	0.0237114
224964_s_at	GNG2	0.587449	0.714142	0.170394	1.76378	0.482559	0.919486	0.00116013	0.000199579	0.304438	4.50105e-09	0.00431941	1.33355e-05	0.0324284	0.00356367	0.515074	2.05377e-06	0.129591	0.0202532
230402_at	DUSP15	0.192134	0.675581	0.0880378	0.975093	0.413375	0.650319	0.0815771	7.14613e-06	0.441774	4.11661e-06	0.00869957	0.000274446	0.348541	0.00034546	0.641659	0.000376956	0.185006	0.0495068
1553292_s_at	SGK494	0.487575	0.443618	0.541159	0.711196	0.688004	0.718396	4.02038e-05	0.000108484	2.98744e-05	0.00026613	0.00035951	0.000242547	0.00417104	0.00233923	0.0021268	0.00780243	0.037961	0.0475086
1557987_at		-0.468223	0.335338	0.271841	0.667033	1.01435	0.797868	0.143137	0.286335	0.419909	0.00125674	2.50606e-05	0.000270688	0.459383	0.534333	0.624127	0.022796	0.00840608	0.0493328
1559094_at	FBXO9	0.355962	0.240968	0.354352	0.702235	0.919133	0.709345	0.00040696	0.00826067	0.000839712	2.91049e-05	1.41628e-06	2.61656e-05	0.0175236	0.0513182	0.0140117	0.00155553	0.00241985	0.0237114
1559096_x_at	FBXO9	0.256325	0.215004	0.292439	0.656107	0.944898	0.754314	0.00127785	0.00479862	0.000807034	8.67985e-07	8.62051e-09	1.56371e-07	0.0342607	0.0345671	0.0136585	0.000109736	0.000299508	0.00352153
224428_s_at	CDCA7	-0.0574569	0.586256	0.688487	0.782477	0.592696	0.64943	0.658486	0.000305234	0.000135371	1.15711e-05	0.000197913	8.17496e-05	0.875638	0.00481358	0.00489513	0.000802856	0.0278172	0.0299837
227891_s_at	TAF15	-0.0130457	0.341899	0.306436	0.609446	0.813635	0.610624	0.924	0.021945	0.0513258	0.000272262	1.49155e-05	0.000267482	0.978653	0.102294	0.170154	0.00792037	0.00657663	0.0492154
228477_at	ARGLU1	0.109482	0.602445	0.996416	0.663352	1.38039	1.04838	0.577399	0.00651443	0.000204122	0.0014758	8.96702e-07	2.06418e-05	0.835103	0.0431624	0.00616515	0.0253371	0.00224858	0.0237114

## Sheet: overlap_BPF_BPS (n=15)
Affy.ID	Gene.Symbol	logFC_H9_BPA	logFC_H9_BPF	logFC_H9_BPS	logFC_Man12_BPA	logFC_Man12_BPF	logFC_Man12_BPS	p_raw_H9_BPA	p_raw_H9_BPF	p_raw_H9_BPS	p_raw_Man12_BPA	p_raw_Man12_BPF	p_raw_Man12_BPS	p_fdr_H9_BPA	p_fdr_H9_BPF	p_fdr_H9_BPS	p_fdr_Man12_BPA	p_fdr_Man12_BPF	p_fdr_Man12_BPS
1563051_at	OSBP	-0.0602857	0.39082	0.441417	0.325886	0.921287	0.717056	0.654083	0.00927723	0.00700137	0.0462037	2.13945e-05	0.000260257	0.87376	0.0556093	0.0494957	0.224271	0.00774664	0.0488724
1564820_at		0.0883385	0.229795	0.250007	0.367168	0.611179	0.625668	0.462741	0.068119	0.0663412	0.0075324	0.000129457	0.000103045	0.768402	0.221361	0.199868	0.073085	0.0217786	0.0323793
204399_s_at	EML2	-0.268018	-0.180065	-0.384041	0.249277	0.635289	0.618605	0.0340271	0.138828	0.00727369	0.0589786	0.000116255	0.000150307	0.222156	0.347172	0.0507231	0.25851	0.0203252	0.0391336
207798_s_at	ATXN2L	0.0944229	0.471335	0.30809	0.435889	0.872837	0.801813	0.495141	0.00309345	0.0511863	0.0075174	1.95255e-05	4.76472e-05	0.788813	0.0252904	0.169828	0.0730302	0.00750519	0.0248933
214657_s_at		0.0888547	0.408671	0.550969	0.559874	1.30998	1.41777	0.589103	0.0221465	0.00606031	0.00299131	6.78904e-07	2.57634e-07	0.840902	0.102938	0.0453465	0.0402534	0.00212731	0.00352153
224559_at	MALAT1	0.0294887	1.17411	0.644036	0.948536	1.93604	1.95761	0.932233	0.00340414	0.0999928	0.0331722	0.000256449	0.000231492	0.981415	0.0270486	0.259436	0.184543	0.032233	0.0473714
224566_at		0.335162	0.469646	0.174783	0.460041	0.679574	0.810974	0.0100302	0.000859165	0.177499	9.68399e-05	1.36459e-06	1.57509e-07	0.112585	0.0101065	0.370537	0.00375246	0.00240673	0.00352153
226665_at	AHSA2P	0.29521	-0.0582175	0.295485	0.471544	0.762086	0.606553	0.000179114	0.352422	0.000370318	0.000270363	1.68923e-06	2.20886e-05	0.0104963	0.601499	0.00874229	0.00789219	0.00262581	0.0237114
1553292_s_at	SGK494	0.487575	0.443618	0.541159	0.711196	0.688004	0.718396	4.02038e-05	0.000108484	2.98744e-05	0.00026613	0.00035951	0.000242547	0.00417104	0.00233923	0.0021268	0.00780243	0.037961	0.0475086
1557987_at		-0.468223	0.335338	0.271841	0.667033	1.01435	0.797868	0.143137	0.286335	0.419909	0.00125674	2.50606e-05	0.000270688	0.459383	0.534333	0.624127	0.022796	0.00840608	0.0493328
1559094_at	FBXO9	0.355962	0.240968	0.354352	0.702235	0.919133	0.709345	0.00040696	0.00826067	0.000839712	2.91049e-05	1.41628e-06	2.61656e-05	0.0175236	0.0513182	0.0140117	0.00155553	0.00241985	0.0237114
1559096_x_at	FBXO9	0.256325	0.215004	0.292439	0.656107	0.944898	0.754314	0.00127785	0.00479862	0.000807034	8.67985e-07	8.62051e-09	1.56371e-07	0.0342607	0.0345671	0.0136585	0.000109736	0.000299508	0.00352153
224428_s_at	CDCA7	-0.0574569	0.586256	0.688487	0.782477	0.592696	0.64943	0.658486	0.000305234	0.000135371	1.15711e-05	0.000197913	8.17496e-05	0.875638	0.00481358	0.00489513	0.000802856	0.0278172	0.0299837
227891_s_at	TAF15	-0.0130457	0.341899	0.306436	0.609446	0.813635	0.610624	0.924	0.021945	0.0513258	0.000272262	1.49155e-05	0.000267482	0.978653	0.102294	0.170154	0.00792037	0.00657663	0.0492154
228477_at	ARGLU1	0.109482	0.602445	0.996416	0.663352	1.38039	1.04838	0.577399	0.00651443	0.000204122	0.0014758	8.96702e-07	2.06418e-05	0.835103	0.0431624	0.00616515	0.0253371	0.00224858	0.0237114

## Sheet: overlap_all (n=7)
Affy.ID	Gene.Symbol	logFC_H9_BPA	logFC_H9_BPF	logFC_H9_BPS	logFC_Man12_BPA	logFC_Man12_BPF	logFC_Man12_BPS	p_raw_H9_BPA	p_raw_H9_BPF	p_raw_H9_BPS	p_raw_Man12_BPA	p_raw_Man12_BPF	p_raw_Man12_BPS	p_fdr_H9_BPA	p_fdr_H9_BPF	p_fdr_H9_BPS	p_fdr_Man12_BPA	p_fdr_Man12_BPF	p_fdr_Man12_BPS
1553292_s_at	SGK494	0.487575	0.443618	0.541159	0.711196	0.688004	0.718396	4.02038e-05	0.000108484	2.98744e-05	0.00026613	0.00035951	0.000242547	0.00417104	0.00233923	0.0021268	0.00780243	0.037961	0.0475086
1557987_at		-0.468223	0.335338	0.271841	0.667033	1.01435	0.797868	0.143137	0.286335	0.419909	0.00125674	2.50606e-05	0.000270688	0.459383	0.534333	0.624127	0.022796	0.00840608	0.0493328
1559094_at	FBXO9	0.355962	0.240968	0.354352	0.702235	0.919133	0.709345	0.00040696	0.00826067	0.000839712	2.91049e-05	1.41628e-06	2.61656e-05	0.0175236	0.0513182	0.0140117	0.00155553	0.00241985	0.0237114
1559096_x_at	FBXO9	0.256325	0.215004	0.292439	0.656107	0.944898	0.754314	0.00127785	0.00479862	0.000807034	8.67985e-07	8.62051e-09	1.56371e-07	0.0342607	0.0345671	0.0136585	0.000109736	0.000299508	0.00352153
224428_s_at	CDCA7	-0.0574569	0.586256	0.688487	0.782477	0.592696	0.64943	0.658486	0.000305234	0.000135371	1.15711e-05	0.000197913	8.17496e-05	0.875638	0.00481358	0.00489513	0.000802856	0.0278172	0.0299837
227891_s_at	TAF15	-0.0130457	0.341899	0.306436	0.609446	0.813635	0.610624	0.924	0.021945	0.0513258	0.000272262	1.49155e-05	0.000267482	0.978653	0.102294	0.170154	0.00792037	0.00657663	0.0492154
228477_at	ARGLU1	0.109482	0.602445	0.996416	0.663352	1.38039	1.04838	0.577399	0.00651443	0.000204122	0.0014758	8.96702e-07	2.06418e-05	0.835103	0.0431624	0.00616515	0.0253371	0.00224858	0.0237114

## Sheet: atleast2 (n=32)
Affy.ID	Gene.Symbol	logFC_H9_BPA	logFC_H9_BPF	logFC_H9_BPS	logFC_Man12_BPA	logFC_Man12_BPF	logFC_Man12_BPS	p_raw_H9_BPA	p_raw_H9_BPF	p_raw_H9_BPS	p_raw_Man12_BPA	p_raw_Man12_BPF	p_raw_Man12_BPS	p_fdr_H9_BPA	p_fdr_H9_BPF	p_fdr_H9_BPS	p_fdr_Man12_BPA	p_fdr_Man12_BPF	p_fdr_Man12_BPS
1557270_at		-0.2395	0.265594	0.381749	0.697764	0.923588	0.757965	0.41042	0.362514	0.230264	0.00306444	0.000314917	0.00165557	0.733372	0.610906	0.434986	0.0409653	0.0354282	0.10777
1568983_a_at	GABPB1-AS1	0.229518	0.567787	0.408929	0.793631	0.612023	0.272761	0.0223989	1.19167e-05	0.000731049	1.90138e-07	4.28416e-06	0.00650615	0.176362	0.000498123	0.0128687	3.43095e-05	0.00433772	0.18701
210306_at	L3MBTL1	0.210847	0.191126	0.277623	0.88912	0.664649	0.566972	0.00997915	0.0175056	0.00260993	3.76874e-06	8.58125e-05	0.000383949	0.112289	0.0874145	0.0273368	0.000353464	0.017377	0.0578303
212913_at		0.503698	0.494643	0.710364	0.745646	0.745933	0.542594	0.000811254	0.000947027	6.28967e-05	9.89875e-06	9.85667e-06	0.000251977	0.026536	0.0108346	0.00324023	0.00071684	0.0054158	0.0485481
214912_at		-0.20354	0.938208	0.551083	0.886547	1.12024	0.48679	0.197155	1.31494e-05	0.003905	6.85489e-05	5.58781e-06	0.00881243	0.533769	0.000531897	0.0346995	0.00292859	0.00442385	0.212135
215203_at	GOLGA4	-0.112297	0.191299	0.30375	0.689105	0.880976	0.735892	0.648376	0.440146	0.261633	0.002121	0.000273533	0.00127675	0.870844	0.676837	0.470568	0.0320968	0.0327252	0.0972107
215599_at		-0.11493	0.11553	0.149296	0.746921	0.885373	0.441204	0.498643	0.496434	0.417306	0.0001417	2.53475e-05	0.00885446	0.790457	0.720936	0.621814	0.00494656	0.00842473	0.212271
230085_at	PDK3	0.123724	0.515576	0.664926	0.63479	0.730328	0.337933	0.469313	0.00709766	0.00201723	0.00131595	0.000405125	0.0523553	0.772908	0.0458794	0.0237167	0.0234521	0.0407173	0.422003
231979_at	GABPB1-AS1	0.188249	0.757877	0.399191	0.874197	0.584989	0.408254	0.0643982	5.89728e-07	0.00128773	2.53132e-07	2.63819e-05	0.00080514	0.309634	6.33465e-05	0.0181087	4.32499e-05	0.00864267	0.0776246
236816_at	NAA25	0.445804	0.718075	0.800142	0.703558	0.658019	0.513205	0.00216569	2.38559e-05	1.68094e-05	1.50285e-05	3.07418e-05	0.00034851	0.0464683	0.000808129	0.00156302	0.000971255	0.00935583	0.054964
238504_at	SDHAF4	0.0582362	0.503218	0.586501	0.610513	1.02278	0.671875	0.685407	0.00261417	0.00144566	0.0015649	1.18968e-05	0.000720221	0.888675	0.022452	0.0193872	0.0262698	0.00592006	0.0748633
238608_at		0.522487	0.705732	0.873601	0.67074	0.870739	0.23023	0.000873838	4.80966e-05	1.04995e-05	0.00252487	0.000294714	0.230633	0.0276648	0.00132079	0.00125068	0.0360813	0.03415	0.690366
1553292_s_at	SGK494	0.487575	0.443618	0.541159	0.711196	0.688004	0.718396	4.02038e-05	0.000108484	2.98744e-05	0.00026613	0.00035951	0.000242547	0.00417104	0.00233923	0.0021268	0.00780243	0.037961	0.0475086
1557987_at		-0.468223	0.335338	0.271841	0.667033	1.01435	0.797868	0.143137	0.286335	0.419909	0.00125674	2.50606e-05	0.000270688	0.459383	0.534333	0.624127	0.022796	0.00840608	0.0493328
1559094_at	FBXO9	0.355962	0.240968	0.354352	0.702235	0.919133	0.709345	0.00040696	0.00826067	0.000839712	2.91049e-05	1.41628e-06	2.61656e-05	0.0175236	0.0513182	0.0140117	0.00155553	0.00241985	0.0237114
1559096_x_at	FBXO9	0.256325	0.215004	0.292439	0.656107	0.944898	0.754314	0.00127785	0.00479862	0.000807034	8.67985e-07	8.62051e-09	1.56371e-07	0.0342607	0.0345671	0.0136585	0.000109736	0.000299508	0.00352153
224428_s_at	CDCA7	-0.0574569	0.586256	0.688487	0.782477	0.592696	0.64943	0.658486	0.000305234	0.000135371	1.15711e-05	0.000197913	8.17496e-05	0.875638	0.00481358	0.00489513	0.000802856	0.0278172	0.0299837
227891_s_at	TAF15	-0.0130457	0.341899	0.306436	0.609446	0.813635	0.610624	0.924	0.021945	0.0513258	0.000272262	1.49155e-05	0.000267482	0.978653	0.102294	0.170154	0.00792037	0.00657663	0.0492154
228477_at	ARGLU1	0.109482	0.602445	0.996416	0.663352	1.38039	1.04838	0.577399	0.00651443	0.000204122	0.0014758	8.96702e-07	2.06418e-05	0.835103	0.0431624	0.00616515	0.0253371	0.00224858	0.0237114
1553153_at	ATP6V0D2	0.548192	0.419069	0.267788	0.783868	0.210001	0.908532	7.46536e-06	0.000139952	0.0095531	3.90649e-05	0.140435	7.9519e-06	0.00147543	0.0027677	0.0598364	0.00193994	0.568255	0.0182366
203967_at	CDC6	0.27408	-0.0983394	0.0577298	0.640565	0.527412	0.653771	0.00151933	0.189198	0.466801	1.01244e-05	7.84704e-05	8.06996e-06	0.037622	0.419906	0.663129	0.000730278	0.01664	0.0182366
207016_s_at		0.376284	-0.0850631	0.49958	0.6097	0.176781	0.612285	0.00235015	0.425782	0.0004165	3.59717e-05	0.110242	3.44177e-05	0.0489294	0.664922	0.00937133	0.00183466	0.521661	0.0237114
224964_s_at	GNG2	0.587449	0.714142	0.170394	1.76378	0.482559	0.919486	0.00116013	0.000199579	0.304438	4.50105e-09	0.00431941	1.33355e-05	0.0324284	0.00356367	0.515074	2.05377e-06	0.129591	0.0202532
230402_at	DUSP15	0.192134	0.675581	0.0880378	0.975093	0.413375	0.650319	0.0815771	7.14613e-06	0.441774	4.11661e-06	0.00869957	0.000274446	0.348541	0.00034546	0.641659	0.000376956	0.185006	0.0495068
1563051_at	OSBP	-0.0602857	0.39082	0.441417	0.325886	0.921287	0.717056	0.654083	0.00927723	0.00700137	0.0462037	2.13945e-05	0.000260257	0.87376	0.0556093	0.0494957	0.224271	0.00774664	0.0488724
1564820_at		0.0883385	0.229795	0.250007	0.367168	0.611179	0.625668	0.462741	0.068119	0.0663412	0.0075324	0.000129457	0.000103045	0.768402	0.221361	0.199868	0.073085	0.0217786	0.0323793
204399_s_at	EML2	-0.268018	-0.180065	-0.384041	0.249277	0.635289	0.618605	0.0340271	0.138828	0.00727369	0.0589786	0.000116255	0.000150307	0.222156	0.347172	0.0507231	0.25851	0.0203252	0.0391336
207798_s_at	ATXN2L	0.0944229	0.471335	0.30809	0.435889	0.872837	0.801813	0.495141	0.00309345	0.0511863	0.0075174	1.95255e-05	4.76472e-05	0.788813	0.0252904	0.169828	0.0730302	0.00750519	0.0248933
214657_s_at		0.0888547	0.408671	0.550969	0.559874	1.30998	1.41777	0.589103	0.0221465	0.00606031	0.00299131	6.78904e-07	2.57634e-07	0.840902	0.102938	0.0453465	0.0402534	0.00212731	0.00352153
224559_at	MALAT1	0.0294887	1.17411	0.644036	0.948536	1.93604	1.95761	0.932233	0.00340414	0.0999928	0.0331722	0.000256449	0.000231492	0.981415	0.0270486	0.259436	0.184543	0.032233	0.0473714
224566_at		0.335162	0.469646	0.174783	0.460041	0.679574	0.810974	0.0100302	0.000859165	0.177499	9.68399e-05	1.36459e-06	1.57509e-07	0.112585	0.0101065	0.370537	0.00375246	0.00240673	0.00352153
226665_at	AHSA2P	0.29521	-0.0582175	0.295485	0.471544	0.762086	0.606553	0.000179114	0.352422	0.000370318	0.000270363	1.68923e-06	2.20886e-05	0.0104963	0.601499	0.00874229	0.00789219	0.00262581	0.0237114
