# Supplementary material for: Genome-wide expression changes induced by bisphenol A, F and S in human stem cell derived hepatocyte-like cells
Source: EXCLI J. 2020 Nov 4;19:1459–76. doi: 10.17179/excli2020-2934 (PMC7726493; doi:10.17179/excli2020-2934)
Supplement: supplementary_tables_1B_Differential genes, Man12 downregulated [file EXCLI-19-1459-s-004.xlsx]

## Sheet: Bisphenol A_only (n=843)
Affy.ID	Gene.Symbol	logFC_H9_BPA	logFC_H9_BPF	logFC_H9_BPS	logFC_Man12_BPA	logFC_Man12_BPF	logFC_Man12_BPS	p_raw_H9_BPA	p_raw_H9_BPF	p_raw_H9_BPS	p_raw_Man12_BPA	p_raw_Man12_BPF	p_raw_Man12_BPS	p_fdr_H9_BPA	p_fdr_H9_BPF	p_fdr_H9_BPS	p_fdr_Man12_BPA	p_fdr_Man12_BPF	p_fdr_Man12_BPS
117_at	HSPA6	-0.212849	0.766965	0.146597	-4.02455	-0.573735	0.726201	0.00714118	6.80047e-09	0.0668108	6.6995e-13	0.0046702	0.00078841	0.0924128	2.99851e-06	0.200697	3.09112e-09	0.134645	0.0772515
1552258_at	CYTOR	-0.095042	-0.348316	-0.134166	-0.701754	-0.350901	0.30628	0.301807	0.00126321	0.182278	9.1314e-05	0.0176567	0.0343087	0.645178	0.0132819	0.376862	0.00359697	0.258538	0.35963
1552278_a_at	SLC46A1	-0.250187	-0.456338	-0.451862	-0.6178	-0.0914874	-0.126178	0.054321	0.00162938	0.00316386	4.59515e-05	0.409852	0.260704	0.282717	0.0160083	0.0305595	0.00217005	0.796755	0.715359
1552329_at	RBBP6	-0.0953823	-0.121892	0.201259	-0.633588	-0.0942511	0.0258218	0.184754	0.0956151	0.0155888	3.97069e-05	0.4013	0.816047	0.517783	0.275785	0.080802	0.00196266	0.79219	0.958563
1552364_s_at	MSI2	-0.21498	-0.0043003	-0.129891	-0.629735	-0.321674	-0.269089	0.0156528	0.957497	0.149684	1.75746e-05	0.00611947	0.0174703	0.144052	0.98159	0.334682	0.00108453	0.154167	0.274581
1552487_a_at	BNC1	0.209979	0.79085	0.529431	-0.689813	-0.192454	0.0206721	0.273206	0.000591623	0.0175835	0.000599353	0.242489	0.897657	0.617076	0.00774907	0.087236	0.0136825	0.682	0.977853
1552546_a_at	LETM2	-0.23158	-0.53728	-0.524172	-0.751697	-0.205134	-0.186277	0.191383	0.00604298	0.0114266	0.00015778	0.188205	0.229667	0.526421	0.0407352	0.0669325	0.00533495	0.627948	0.689493
1552610_a_at	JAK1	-0.469821	-0.627713	-0.810666	-0.653453	-0.502716	-0.281209	3.53723e-05	1.1586e-06	1.12743e-07	3.85305e-07	8.38294e-06	0.0020199	0.00387571	0.000102172	0.0001813	5.93424e-05	0.00504734	0.118623
1552670_a_at	PPP1R3B	-0.522684	-0.406909	-0.757797	-0.876794	-0.392375	-0.250392	0.00069516	0.00488672	3.86704e-05	4.96455e-05	0.0228814	0.125873	0.0241308	0.034977	0.00245372	0.00229254	0.289125	0.570977
1552703_s_at		0.0809433	-1.01365	-0.34128	-0.983541	-0.491617	0.08323	0.558467	1.37909e-06	0.0331489	1.07184e-06	0.00121603	0.507874	0.824669	0.000115293	0.130002	0.000130809	0.0684721	0.858905
1553296_at	ADGRG7	-0.726272	-2.17319	0.00510934	-1.0782	-0.221471	-0.986213	0.00258048	1.19161e-08	0.981731	0.00039151	0.361646	0.000843082	0.0515295	4.2033e-06	0.991597	0.0101477	0.770491	0.0790308
1553602_at	MUCL1	-0.803094	-1.2141	0.193582	-0.68446	-0.285741	0.141195	1.22564e-06	4.65386e-09	0.111339	9.28585e-06	0.0144571	0.190737	0.000458987	2.4946e-06	0.277724	0.000683091	0.235475	0.650106
1553740_a_at	IRAK2	-0.0410595	-0.0640521	-0.167647	-0.607466	-0.237238	0.00455374	0.617267	0.438265	0.0721246	2.57418e-06	0.0111314	0.956231	0.855991	0.674971	0.210562	0.000265553	0.209359	0.990915
1553994_at	NT5E	0.194747	0.197421	0.337746	-1.01541	-0.515428	-0.170613	0.0541486	0.0512838	0.00420599	7.74401e-08	0.000164724	0.116877	0.282169	0.182641	0.0363807	1.77901e-05	0.0245404	0.556653
1553995_a_at	NT5E	0.176079	-0.196156	-0.150421	-1.08846	-0.291162	-0.244763	0.19103	0.147788	0.296157	4.04771e-07	0.0350386	0.0701719	0.526041	0.36115	0.506926	6.05218e-05	0.342095	0.464936
1554026_a_at	MYO10	-0.205845	-0.0977737	-0.0650579	-0.916489	-0.228041	0.0644142	0.0785466	0.385104	0.589818	5.45731e-07	0.0526162	0.560147	0.342713	0.631395	0.757231	7.57306e-05	0.399726	0.878712
1554334_a_at	DNAJA4	0.0329574	0.130407	-0.00262707	-1.34684	-0.343197	0.420426	0.649841	0.0859695	0.973184	1.13391e-06	0.0606333	0.0253698	0.871628	0.256908	0.987544	0.000136557	0.419537	0.320446
1554420_at	ATF3	-0.126245	0.130601	-0.496322	-0.851008	-0.0320411	0.424841	0.476349	0.461526	0.0173893	3.99587e-05	0.829913	0.0113335	0.776846	0.694766	0.0866849	0.00197001	0.957921	0.234453
1554557_at	ATP11B	-0.0559872	-0.120109	-0.0229031	-0.750907	-0.0555045	-0.0628891	0.586454	0.251092	0.83611	2.74687e-05	0.662855	0.621654	0.839711	0.495147	0.915074	0.00149587	0.90718	0.901797
1554795_a_at	FBLIM1	-0.514425	-0.403209	-0.211383	-0.588854	-0.366537	-0.228884	3.55358e-06	5.70416e-05	0.0180289	8.15744e-05	0.00439598	0.0532361	0.000915702	0.0014875	0.0886848	0.00330132	0.131044	0.424732
1554835_a_at	B3GNT5	-0.0188381	0.0726201	-0.430885	-0.803653	-0.301198	0.180833	0.887996	0.588825	0.00801877	3.84578e-07	0.00536275	0.068976	0.968335	0.786447	0.053803	5.93424e-05	0.145513	0.46218
1554966_a_at	FILIP1L	-0.667458	-1.38363	-0.592349	-0.631309	-0.319012	-0.493616	6.94523e-08	1.68796e-12	9.21066e-07	2.96456e-06	0.00218096	4.41169e-05	6.27479e-05	1.84578e-08	0.000485519	0.000293106	0.091235	0.0248933
1554980_a_at	ATF3	0.0178071	0.519298	-0.460239	-1.07026	-0.260567	0.17949	0.936617	0.0316841	0.0712694	1.13512e-05	0.133234	0.291015	0.982798	0.131836	0.20888	0.000791614	0.559867	0.738476
1554997_a_at	PTGS2	-0.296806	-0.178757	-0.582283	-1.84201	-0.800411	-0.678069	0.0600664	0.240483	0.00206417	5.90511e-05	0.0286601	0.058026	0.297922	0.484099	0.0239666	0.00260793	0.318042	0.438685
1555137_a_at	FGD6	-0.318506	-0.463202	-0.282825	-0.929629	-0.119672	-0.22774	0.000349642	6.55027e-06	0.00187297	0.000943586	0.60233	0.327371	0.0159721	0.000326171	0.0227681	0.0186449	0.884904	0.760656
1555167_s_at	NAMPT	0.0490288	-0.496765	-0.304859	-0.699734	-0.119591	-0.00572015	0.66332	0.000375873	0.021356	1.49257e-05	0.293842	0.959159	0.878129	0.00559207	0.0987736	0.000966898	0.723413	0.991743
1555355_a_at	ETS1	-0.938471	-0.412543	-0.931357	-1.99051	-0.703209	-0.245015	2.77557e-06	0.00679955	7.67119e-06	4.604e-08	0.00249295	0.223264	0.000794526	0.0445175	0.00111998	1.21021e-05	0.0974282	0.68274
1555411_a_at	CCNL1	0.100169	-0.0803101	0.117904	-0.586686	0.130954	0.207422	0.20915	0.309643	0.173091	0.000378972	0.321105	0.125258	0.549743	0.557985	0.365114	0.00994733	0.743474	0.570372
1555420_a_at	KLF7	-0.428065	-0.345998	-0.591794	-0.952595	-0.470884	-0.24717	0.00147893	0.00692805	0.00016116	6.25723e-07	0.000926258	0.0465123	0.0371423	0.0450961	0.00538462	8.48918e-05	0.0592487	0.402001
1555638_a_at	SAMSN1	-0.882432	-1.39434	-1.23345	-1.12784	-0.536107	-0.324757	1.19413e-06	2.40212e-09	3.97727e-08	6.41771e-08	0.000265123	0.0113262	0.000450268	1.52716e-06	9.06072e-05	1.53898e-05	0.0325744	0.234391
1555827_at	CCNL1	-0.135717	-0.22767	-0.058963	-0.827715	0.0155518	0.155651	0.19894	0.0390986	0.597215	4.25218e-05	0.915089	0.295283	0.536214	0.15209	0.76279	0.00206106	0.980574	0.740442
1555832_s_at	KLF6	0.0573965	0.192157	0.116625	-1.30433	-0.167513	0.0497871	0.418827	0.0135003	0.138145	4.13493e-08	0.201284	0.696488	0.738441	0.0727519	0.317769	1.10822e-05	0.642002	0.926638
1555847_a_at		-0.267943	-0.244192	-0.00710123	-1.10688	-0.560261	0.216099	0.00305567	0.00585098	0.932805	9.08001e-09	3.2309e-05	0.0377545	0.0560258	0.0398533	0.967923	3.54145e-06	0.00961532	0.372803
1555897_at		-0.0492189	-0.194957	-0.125333	-0.707549	-0.548558	-0.220273	0.596928	0.0484849	0.221621	2.80443e-05	0.000339955	0.081754	0.845685	0.176164	0.425103	0.00151215	0.036806	0.491779
1555938_x_at	VIM	-0.223308	-0.0840516	-0.190644	-0.941348	-0.183679	0.0281261	0.104389	0.525993	0.192352	8.24805e-05	0.3085	0.873832	0.394569	0.743208	0.389153	0.00332602	0.735481	0.971899
1555977_at	MYL12A	-0.0883265	-0.122933	-0.0875771	-0.620141	-0.264496	-0.157511	0.308783	0.162876	0.348907	0.000222902	0.0556788	0.235011	0.651942	0.383754	0.558397	0.00686829	0.406469	0.694618
1555978_s_at	MYL12A	-0.158324	-0.149711	-0.0584631	-0.672997	-0.0977136	0.0107259	0.208678	0.233284	0.660184	0.000383539	0.515015	0.942601	0.54914	0.475428	0.80684	0.0100268	0.849783	0.987691
1556134_a_at	B3GNT5	-0.0488212	0.118097	0.174659	-0.701448	-0.0875272	-0.0933598	0.402462	0.0540204	0.01168	0.000566567	0.591631	0.567442	0.727795	0.189222	0.0677493	0.0131426	0.880683	0.881114
1556220_at		-0.0674516	-0.233125	0.180862	-1.56172	-0.851329	-0.490998	0.6999	0.193911	0.344486	0.000407992	0.0255868	0.172515	0.8952	0.42588	0.554601	0.0104629	0.301565	0.629647
1556221_a_at		-0.0967956	-0.324935	0.0574467	-1.21086	-0.336443	-0.175653	0.51268	0.0391584	0.717756	2.10832e-06	0.053184	0.289617	0.798689	0.152242	0.843732	0.000228262	0.400639	0.737885
1556369_a_at	PHKG2	-0.031069	-0.045303	-0.151851	-0.651127	-0.272647	0.109569	0.723587	0.606881	0.123012	4.02703e-05	0.0286218	0.344696	0.905325	0.797989	0.296006	0.0019799	0.317811	0.772367
1556385_at		-0.0942436	-0.0723252	0.0987396	-0.799335	-0.145252	-0.255434	0.260819	0.384227	0.274834	3.95581e-06	0.212535	0.0372771	0.604701	0.630461	0.485041	0.000365962	0.654506	0.370594
1557049_at	BTBD19	0.0242292	0.239	-0.139311	-0.623023	0.231932	0.341591	0.801689	0.0228827	0.192981	9.81832e-05	0.0672393	0.0110217	0.936696	0.105366	0.389964	0.0037884	0.435829	0.230862
1557094_at		-0.107661	0.0174702	-0.105145	-0.997572	-0.0759405	-0.47357	0.50526	0.913305	0.546386	0.00189812	0.777162	0.0930588	0.794541	0.962978	0.72597	0.0298736	0.944369	0.515374
1557257_at	BCL10	0.226587	0.512034	0.427162	-0.745595	-0.211156	-0.111956	0.106602	0.00138959	0.00880061	0.000226178	0.188688	0.476186	0.398534	0.0143107	0.0569234	0.00694501	0.628445	0.8439
1557458_s_at	SHB	-0.196296	-0.367459	-0.00307815	-0.597917	-0.211279	-0.0793315	0.00547693	1.87404e-05	0.963374	1.28288e-07	0.00440359	0.225738	0.0797955	0.000680367	0.98297	2.60749e-05	0.131128	0.685181
1557852_at		0.0130974	0.210652	0.533041	-0.612364	-0.153239	-0.242343	0.935394	0.204091	0.00689669	0.00196086	0.360753	0.157028	0.98253	0.438785	0.0491113	0.0304747	0.770143	0.609884
1557915_s_at	GSTO1	-0.194626	-0.512242	-0.485814	-0.665582	-0.366974	-0.0772708	0.031986	1.35699e-05	5.70348e-05	5.29474e-07	0.000320268	0.33962	0.215681	0.000543574	0.00307711	7.40383e-05	0.0356632	0.768336
1558199_at	FN1	-0.42102	-0.409763	0.431413	-0.786464	-0.273941	-0.434711	0.051445	0.0572532	0.0631157	2.08352e-05	0.0487058	0.00401608	0.274898	0.196851	0.193463	0.00122491	0.390438	0.152398
1558686_at	MPV17L	0.0623611	-0.53689	0.543778	-0.76502	0.242213	-0.039913	0.661645	0.00146934	0.00242925	0.000356262	0.163676	0.812319	0.87715	0.0148656	0.0263286	0.00951569	0.599791	0.957711
1558757_at	C12orf49	-0.200939	-0.458567	0.0903766	-0.620871	-0.387156	-0.311179	0.131409	0.00228093	0.517226	3.4726e-05	0.00239699	0.0102333	0.441724	0.0203682	0.703011	0.00178109	0.0958006	0.224716
1558836_at		-0.134965	-0.225289	-0.175077	-0.72893	-0.331448	-0.00212914	0.025065	0.00080066	0.00907653	1.58087e-07	0.000733838	0.978516	0.18801	0.00960366	0.0580352	2.94997e-05	0.0534968	0.995171
1558930_at	LINC00460	-0.0846382	0.0317194	-0.0656005	-0.597663	-0.396122	-0.0662176	0.188937	0.614024	0.339391	1.90382e-05	0.000958136	0.500842	0.522966	0.802609	0.549732	0.00114638	0.0596754	0.85578
1559021_at	C3orf52	0.102191	-0.18878	-0.0378841	-0.693342	-0.132304	0.328515	0.438734	0.161832	0.788657	0.000259974	0.37487	0.0387298	0.75217	0.382276	0.887531	0.00767084	0.777691	0.375852
1559060_a_at	FNIP1	0.0654077	0.0531663	0.164408	-0.618268	-0.296319	0.109563	0.432399	0.521973	0.0793829	8.55466e-05	0.0212588	0.355218	0.747507	0.739878	0.223782	0.00342155	0.279539	0.779263
1559263_s_at	ZC3H12D	-0.197538	-0.25726	-0.0588316	-0.787789	-0.621365	-0.393621	0.0275474	0.00611945	0.513048	0.000171896	0.00135524	0.0247182	0.198534	0.0410913	0.699855	0.00570984	0.0725229	0.316385
1559501_at	CBR3-AS1	-0.0220473	-0.0290752	-0.156123	-0.589301	-0.149555	-0.137257	0.840689	0.79104	0.199254	2.96582e-07	0.0395078	0.0560808	0.953512	0.904304	0.398268	4.88423e-05	0.359655	0.432288
1559910_at		-0.400653	-0.601696	-0.0393451	-0.749626	-0.353295	-0.472085	0.00431496	0.000135533	0.766209	1.19685e-05	0.00814215	0.00102632	0.068482	0.00270349	0.874327	0.000822837	0.179433	0.0871338
1560071_a_at		-0.184475	-0.477885	-0.131462	-0.673474	-0.142699	-0.188694	0.133935	0.000865981	0.312953	2.37881e-07	0.0743518	0.0229818	0.445525	0.0101604	0.52352	4.15324e-05	0.452743	0.306828
1560169_at	LOC101927069	-0.131871	-0.42214	0.444856	-1.03809	-0.372395	-0.359264	0.352245	0.00742071	0.00866972	5.61694e-06	0.0251761	0.029873	0.689693	0.0474424	0.056397	0.000471746	0.2995	0.341767
1561042_at		0.0271637	0.201095	0.0301979	-0.667364	-0.19963	0.0781058	0.745821	0.0267193	0.738683	0.000146583	0.148674	0.559787	0.914443	0.117311	0.857357	0.00506808	0.579878	0.878645
1561195_at		-0.0747884	-0.210542	0.0506447	-0.808258	-0.21194	-0.311942	0.37623	0.0209584	0.576145	1.37615e-07	0.0256615	0.00245265	0.708076	0.0990751	0.747775	2.65388e-05	0.301648	0.126747
1562415_a_at	SPOCD1	-0.583787	-0.631303	-0.242473	-0.697965	-0.412731	-0.203643	9.13005e-06	3.59797e-06	0.02564	3.00335e-06	0.000624718	0.0494174	0.00168143	0.00022029	0.110472	0.000296405	0.0498815	0.411808
1562472_at		0.344471	0.256576	0.122188	-1.01699	-0.36702	0.364988	0.0116124	0.0497275	0.362992	5.67162e-05	0.0616035	0.0628899	0.121699	0.179037	0.572211	0.00254153	0.421907	0.450479
1563357_at		0.0204338	-0.262345	0.298668	-0.841615	0.0315549	-0.0849609	0.869558	0.0480048	0.0383746	0.000117491	0.847598	0.606311	0.963162	0.174919	0.142498	0.00432289	0.962645	0.895858
1563505_at	DUSP16	0.092931	0.195422	0.383482	-0.593324	-0.12446	-0.0650205	0.177717	0.00917342	6.23034e-05	0.000560026	0.370889	0.636691	0.509623	0.0552427	0.00322885	0.0130193	0.775048	0.906979
1565544_at	RNF141	-0.0627176	-0.124253	0.00990638	-1.28016	-0.375414	-0.440928	0.506082	0.196633	0.921992	2.14261e-06	0.0429502	0.0203078	0.794979	0.428904	0.962513	0.0002297	0.372333	0.29381
1566342_at	SOD2	-0.531798	-0.724945	-0.119344	-1.96755	-0.458476	-0.192663	6.04743e-05	1.68414e-06	0.278256	9.68194e-11	0.00177016	0.129806	0.00532147	0.000131267	0.488477	1.02693e-07	0.0824378	0.576158
1566968_at	SPRY4-IT1	0.0929945	0.0301343	0.0355958	-1.05366	-0.0606828	0.128465	0.375898	0.771648	0.751013	1.33281e-07	0.592304	0.265124	0.707824	0.893864	0.865368	2.65377e-05	0.880813	0.719137
1568592_at	TRIM69	0.0805513	-0.47279	0.0290516	-0.604754	-0.0923334	0.0508092	0.254191	3.4809e-06	0.698062	5.7436e-06	0.306291	0.568479	0.598453	0.000214564	0.831316	0.000479437	0.734397	0.881455
1568765_at	SERPINE1	-0.702728	-1.01684	-0.758239	-1.46646	-0.289721	-0.240328	1.10519e-05	1.06094e-07	1.11865e-05	3.95859e-07	0.106583	0.174659	0.00190619	1.86517e-05	0.00126892	5.9954e-05	0.515365	0.63256
1569020_at	NEDD9	-0.00119473	0.0997732	0.0251525	-0.891925	-0.301186	-0.227398	0.988224	0.228672	0.773884	6.29544e-06	0.0349912	0.100138	0.996795	0.470359	0.878902	0.000514504	0.341965	0.527949
1569203_at	CXCL2	0.0500332	-0.908043	-0.595474	-1.23917	-0.22805	-0.0967931	0.782865	0.000113046	0.0071083	7.30805e-08	0.0871662	0.448621	0.92927	0.00240854	0.050006	1.69308e-05	0.481511	0.829908
1569512_at		-0.0666064	0.211277	0.145735	-0.989072	-0.375872	-0.385726	0.584358	0.0957308	0.2748	2.13514e-06	0.0118808	0.0102168	0.838661	0.275944	0.485012	0.0002297	0.215808	0.224653
1570515_a_at	FILIP1	-0.0154333	-0.00818386	0.306846	-0.798172	-0.449818	-0.606804	0.901816	0.947831	0.0348689	2.65446e-05	0.00410979	0.000386781	0.972124	0.97692	0.134059	0.00146303	0.126736	0.0579377
200600_at	MSN	-0.265395	-0.325911	-0.324118	-0.616929	-0.372458	-0.166492	0.00374007	0.000737208	0.00147168	1.31062e-05	0.00153452	0.102979	0.0630566	0.00906383	0.0196015	0.000887959	0.076551	0.534194
200621_at	CSRP1	-0.18468	-0.0842852	-0.0785384	-0.641483	-0.430693	-0.214984	0.0519822	0.351984	0.420358	3.38367e-05	0.00133612	0.0672811	0.276525	0.601097	0.62454	0.00174642	0.0721689	0.459088
200664_s_at	DNAJB1	0.013108	0.019323	-0.183505	-0.753928	-0.183617	0.41311	0.907306	0.863751	0.144882	6.08281e-06	0.11381	0.00190215	0.973826	0.940655	0.327915	0.000502224	0.527776	0.114917
200666_s_at	DNAJB1	0.113212	0.000636001	-0.040482	-0.70292	-0.274344	0.371465	0.075039	0.991593	0.537175	3.99771e-06	0.0138785	0.00189224	0.335251	0.995899	0.719126	0.000368591	0.231394	0.114699
200798_x_at	MCL1	-0.150988	-0.0440051	-0.209089	-0.862026	-0.00302738	0.222612	0.0554374	0.555349	0.0175545	3.14323e-08	0.970677	0.0152852	0.2859	0.763798	0.0871192	9.28952e-06	0.993335	0.262721
200799_at		-0.346452	0.152965	0.430024	-3.00782	-0.408875	0.188596	0.00202847	0.123349	0.000641909	3.75495e-14	0.0015016	0.0925763	0.0447383	0.32352	0.0119947	6.8434e-10	0.0757584	0.514596
200800_s_at		-0.470567	0.0702403	0.0776122	-2.97313	-0.454816	0.488657	7.55415e-05	0.441348	0.431123	5.6852e-12	0.00792433	0.00499465	0.00611886	0.677771	0.633034	1.4129e-08	0.176554	0.165605
200808_s_at	ZYX	-0.468139	-0.357774	-0.387846	-0.686164	-0.253844	-0.131244	6.70251e-05	0.000870143	0.000843546	2.49471e-07	0.00462821	0.104977	0.00562055	0.0101983	0.0140491	4.3164e-05	0.134179	0.537805
200916_at	TAGLN2	-0.368217	-0.350044	-0.452127	-0.883528	-0.57347	-0.51459	0.0172073	0.0224454	0.00812923	3.22933e-06	0.000290025	0.000749195	0.152397	0.103993	0.0542627	0.000313613	0.0338828	0.076138
200920_s_at	BTG1	-0.0121877	0.201132	0.148602	-0.697203	-0.160749	0.125789	0.894089	0.0403627	0.146433	4.37987e-05	0.204886	0.315918	0.9699	0.155509	0.32999	0.00209877	0.646067	0.752498
200921_s_at	BTG1	-0.0710677	-0.0908042	-0.136343	-0.782242	-0.286986	-0.0534095	0.358254	0.244405	0.11244	3.26484e-08	0.00152986	0.480028	0.694552	0.488123	0.279337	9.45601e-06	0.0764039	0.845657
200983_x_at	CD59	-0.25809	-0.333714	-0.220046	-0.585635	-0.11345	-0.0465702	0.00011739	6.96678e-06	0.00104821	7.47205e-06	0.209137	0.597673	0.00814507	0.000339773	0.0159819	0.000579481	0.65089	0.892493
200984_s_at	CD59	-0.316154	-0.24105	-0.231185	-0.600749	-0.0772404	-0.0257867	2.14682e-05	0.000348667	0.000999627	1.25889e-05	0.418744	0.785034	0.0028769	0.00530422	0.0155446	0.000859299	0.801647	0.951158
200985_s_at	CD59	-0.28631	-0.196815	-0.147773	-0.647365	-0.102746	-0.0831213	2.34249e-05	0.000938512	0.0124654	3.33755e-06	0.266387	0.364996	0.00301354	0.0107597	0.0704294	0.000320704	0.70198	0.785062
201005_at	CD9	-0.285941	-0.0912183	-0.407063	-0.639482	-0.312798	-0.323859	0.00592265	0.326193	0.000712186	3.82169e-05	0.0124325	0.0101601	0.0832444	0.57581	0.012668	0.00191312	0.219912	0.224445
201041_s_at	DUSP1	0.119839	0.10573	-0.185697	-0.95538	-0.132082	0.141734	0.276103	0.334588	0.125335	1.11889e-05	0.380473	0.347625	0.619753	0.584067	0.299708	0.000783293	0.78033	0.773985
201042_at	TGM2	-0.401522	-0.833407	-0.673778	-0.877756	-0.0846232	-0.139622	9.85085e-05	1.16767e-08	5.81879e-07	4.64979e-06	0.50586	0.278648	0.00722946	4.18934e-06	0.000392768	0.000412707	0.845146	0.729689
201069_at	MMP2	-0.670603	0.0853719	0.250341	-0.760645	-0.280343	-0.593926	0.00494138	0.683464	0.276284	0.000318871	0.105035	0.00243601	0.0749639	0.844202	0.486531	0.00884539	0.513094	0.126605
201110_s_at	THBS1	-0.407022	0.311729	0.0273407	-0.968839	-0.211774	-0.402992	2.5201e-06	5.40847e-05	0.663436	0.000737006	0.366727	0.0972642	0.000751025	0.00143554	0.809113	0.0156976	0.772676	0.522338
201170_s_at	BHLHE40	-0.361386	-0.192756	-0.216274	-0.826611	-0.255716	-0.0898673	9.49463e-05	0.0140299	0.0112562	8.68852e-09	0.00257664	0.221465	0.00705606	0.0748738	0.0663537	3.43257e-06	0.0993312	0.680569
201324_at	EMP1	0.252447	1.00122	0.699838	-1.67798	-0.269735	-0.125125	0.122378	8.06139e-06	0.000708005	9.50884e-08	0.138057	0.478076	0.426588	0.000378332	0.0126383	2.06765e-05	0.565625	0.844767
201325_s_at	EMP1	0.268229	0.783268	0.353049	-1.41142	-0.290326	-0.0399476	0.0877561	7.22008e-05	0.0415738	1.88236e-08	0.0383353	0.75832	0.361464	0.00176416	0.149769	6.01861e-06	0.355107	0.944099
201328_at	ETS2	-0.341557	-0.301598	-0.154167	-0.902901	-0.266364	-0.0548523	4.24237e-05	0.000154093	0.0330726	1.77839e-09	0.00149564	0.434112	0.00431314	0.00296134	0.129794	9.44013e-07	0.0757584	0.821773
201329_s_at	ETS2	-0.359461	-0.401142	-0.429866	-0.716576	-0.119674	0.0852905	3.95907e-06	1.01799e-06	1.12521e-06	5.48269e-08	0.109932	0.244264	0.000970681	9.40182e-05	0.000534965	1.36257e-05	0.521245	0.702639
201341_at	ENC1	-0.494115	-0.637743	-0.286822	-0.717475	-0.426082	-0.290186	1.65454e-07	4.90152e-09	0.000228048	2.95769e-06	0.000595522	0.00971675	0.000119619	2.53698e-06	0.00657475	0.000292956	0.0485973	0.220441
201426_s_at	VIM	-0.608397	-0.401358	-0.619273	-0.654557	-0.573574	-0.337084	5.01688e-05	0.00229134	9.34884e-05	0.000270968	0.000858331	0.0270447	0.00475386	0.020427	0.00401846	0.00790143	0.0565779	0.33006
201430_s_at	DPYSL3	-1.48453	-1.21637	-0.768502	-1.12151	-0.303235	-0.429203	1.3125e-09	2.21552e-08	2.00422e-05	1.58855e-06	0.0538581	0.00984331	3.98671e-06	6.34207e-06	0.0016995	0.000179229	0.402083	0.221394
201464_x_at	JUN	0.0379077	0.301007	0.116561	-1.07008	-0.160546	0.245375	0.456397	1.71611e-05	0.0452616	2.49877e-10	0.0370488	0.00331806	0.764858	0.000640624	0.157431	2.07e-07	0.350585	0.140632
201465_s_at	JUN	-0.0272805	0.737674	0.348618	-0.853552	-0.0784123	0.42555	0.825862	1.76135e-05	0.0177016	8.62602e-05	0.628226	0.017396	0.947463	0.000651968	0.0876187	0.00343689	0.89517	0.27396
201466_s_at	JUN	0.152284	0.418372	0.251491	-1.234	-0.241211	0.229325	0.121311	0.00037363	0.0236486	8.3579e-10	0.0156589	0.0204427	0.42509	0.00557387	0.10527	5.19282e-07	0.244964	0.294598
201473_at	JUNB	-0.539806	-0.639048	-0.278756	-1.62407	-0.433846	-0.0884035	1.29411e-08	1.16721e-09	0.00011481	2.09671e-11	0.000216036	0.334918	1.76889e-05	9.11676e-07	0.0044809	3.47387e-08	0.0292371	0.765623
201508_at	IGFBP4	-0.606585	-0.590124	-0.483705	-0.608215	-0.435691	-0.208629	0.000222671	0.000289613	0.00295453	0.00054794	0.00670318	0.151583	0.0119828	0.00463677	0.029328	0.0128562	0.161232	0.602925
201531_at	ZFP36	0.101826	0.0121491	-0.103086	-0.926736	-0.348676	0.196393	0.247291	0.887839	0.276963	9.30679e-07	0.00831688	0.106673	0.591274	0.951899	0.487212	0.000115385	0.181112	0.540964
201578_at	PODXL	-0.230519	-0.0397471	-0.0868666	-0.820797	-0.495779	-0.204635	0.00542122	0.586704	0.278252	3.25322e-07	9.26983e-05	0.0439787	0.0791687	0.784921	0.488477	5.24175e-05	0.0177184	0.395102
201585_s_at	SFPQ	-0.0259084	-0.0987678	0.309367	-0.771654	0.00379224	0.102233	0.702959	0.158404	0.000570527	8.18432e-08	0.961928	0.210862	0.896317	0.377159	0.0112006	1.84908e-05	0.991562	0.669895
201586_s_at	SFPQ	-0.0235474	-0.134516	0.291779	-0.649057	0.0120639	0.0794081	0.734628	0.0664662	0.00114668	4.25533e-06	0.896368	0.397174	0.909366	0.217842	0.0168648	0.000387122	0.976431	0.804233
201631_s_at	IER3	-0.315146	-0.469191	-0.108663	-1.58321	-0.581081	-0.0742184	0.000361816	5.17752e-06	0.169123	3.57957e-11	1.26391e-05	0.421917	0.0162283	0.000281113	0.360542	5.15034e-08	0.00605585	0.815791
201642_at	IFNGR2	-0.189239	-0.316587	-0.138211	-0.649097	-0.322584	-0.178421	0.000724027	3.21726e-06	0.0122798	8.13998e-07	0.00105901	0.0400012	0.0247242	0.000203592	0.0697335	0.000104965	0.0631421	0.381155
201645_at	TNC	-1.6388	-1.19387	-0.739028	-1.35726	-0.47187	-0.557025	6.77755e-14	8.61704e-12	2.85516e-08	5.85827e-09	0.000818195	0.000187525	3.70563e-09	5.06731e-08	7.9044e-05	2.50235e-06	0.0555244	0.0437357
201648_at	JAK1	-0.402221	-0.520563	-0.309548	-0.673804	-0.305977	-0.274979	1.75462e-05	7.79132e-07	0.000549224	1.40598e-06	0.00299377	0.00619833	0.00254466	7.70326e-05	0.0109712	0.000164257	0.107687	0.183644
201667_at	GJA1	-0.163418	-0.178434	-0.332735	-0.832087	-0.196269	-0.483923	0.169955	0.136193	0.0155411	0.00124332	0.360994	0.0350379	0.499182	0.342566	0.0806503	0.0225993	0.770349	0.363303
201669_s_at	MARCKS	-0.0393177	-0.319241	-0.220313	-0.602125	-0.121324	-0.154761	0.568575	0.00023331	0.00819009	0.000137909	0.318022	0.2076	0.830581	0.00395664	0.0545424	0.00488036	0.740917	0.666502
201670_s_at	MARCKS	-0.131499	-0.291475	-0.212641	-0.619264	-0.0333329	-0.179983	0.0493584	0.000238226	0.00579666	0.000818168	0.823893	0.240668	0.268704	0.00401377	0.0441348	0.0168741	0.95625	0.69963
201693_s_at	EGR1	0.308249	0.932774	0.775597	-1.59131	-0.166407	0.554397	0.020963	8.81058e-07	2.03938e-05	1.37953e-07	0.337699	0.0050362	0.170204	8.46605e-05	0.00171279	2.65388e-05	0.755316	0.165915
201694_s_at	EGR1	0.146629	0.538259	0.400017	-1.66357	-0.0909233	0.431827	0.0479528	7.33055e-07	5.93442e-05	2.67098e-11	0.34117	0.000329908	0.264583	7.36761e-05	0.00313795	4.17245e-08	0.758212	0.0540051
201695_s_at	PNP	-0.0660102	-0.227526	-0.18882	-0.8903	-0.497574	0.0289594	0.345373	0.00409248	0.0204312	2.65274e-07	0.000167648	0.77391	0.684028	0.0308502	0.0961484	4.44903e-05	0.0247482	0.948311
201739_at	SGK1	-0.224086	-0.501573	0.0667064	-1.05287	-0.43063	-0.500107	0.00285954	7.12976e-07	0.346183	1.78402e-07	0.00185413	0.000549138	0.0542388	7.23227e-05	0.555924	3.25139e-05	0.0840583	0.0670193
201976_s_at	MYO10	0.0221663	0.0368989	-0.0835795	-0.813372	-0.27402	-0.0345083	0.822207	0.708763	0.436925	7.17942e-07	0.0139898	0.729952	0.945758	0.859085	0.637597	9.42442e-05	0.232489	0.936079
201981_at	PAPPA	-0.0588137	-0.32245	0.283756	-0.831285	-0.531481	-0.148234	0.526479	0.0026962	0.0106752	7.82347e-06	0.000657764	0.247529	0.806399	0.0229653	0.0640847	0.00060077	0.0505812	0.704535
202006_at	PTPN12	-0.0623436	-0.124536	-0.140172	-0.602699	-0.109832	-0.0654253	0.372586	0.0856626	0.0743943	4.03042e-05	0.307498	0.538442	0.705689	0.256285	0.214889	0.0019799	0.734851	0.871604
202014_at	PPP1R15A	0.0526444	0.64282	-0.0180677	-0.632724	-0.115305	0.49735	0.753644	0.0012965	0.920453	0.00259837	0.518483	0.0124124	0.917737	0.013559	0.961737	0.0367737	0.851549	0.242495
202067_s_at	LDLR	-0.128419	0.156708	0.236717	-1.02672	-0.324428	0.107807	0.405581	0.312737	0.164316	1.99646e-08	0.00349226	0.265609	0.730018	0.561448	0.354258	6.3463e-06	0.117141	0.719505
202068_s_at	LDLR	-0.203543	-0.249336	-0.0558258	-1.29319	-0.387722	0.24521	0.0137306	0.00374852	0.491914	4.84286e-10	0.000594442	0.0148365	0.133836	0.0289764	0.682832	3.48399e-07	0.0485887	0.259966
202071_at	SDC4	-0.334059	-0.154433	-0.0612477	-1.17267	-0.48207	-0.106276	0.0102721	0.197249	0.627934	1.23201e-08	0.000311267	0.316677	0.11392	0.429497	0.783976	4.47617e-06	0.0353815	0.752898
202073_at	OPTN	-0.0260092	0.0409424	-0.0300834	-0.605607	-0.186665	-0.135289	0.718288	0.571313	0.699359	7.95761e-06	0.0557909	0.153251	0.902806	0.775119	0.832298	0.000608507	0.40677	0.605789
202081_at	IER2	-0.116724	0.172143	-0.004767	-0.797143	-0.144033	0.221356	0.17664	0.0535404	0.958024	6.55741e-07	0.152554	0.0353817	0.508543	0.188066	0.98042	8.78741e-05	0.585697	0.364666
202083_s_at	SEC14L1	0.0381564	0.10571	0.109362	-0.707429	-0.160909	-0.150463	0.711811	0.313032	0.333247	2.14477e-05	0.18208	0.210369	0.899824	0.561756	0.543418	0.00124883	0.621074	0.669421
202101_s_at	RALB	-0.337057	-0.366187	-0.462257	-0.628263	-0.161726	-0.132207	0.00142945	0.000712562	0.000167323	2.25426e-05	0.135948	0.217015	0.0365836	0.00884106	0.00550774	0.00128894	0.562304	0.676293
202149_at	NEDD9	-0.20451	-0.300503	-0.241211	-1.34623	-0.314762	-0.382138	0.040947	0.00486751	0.0273754	1.63839e-09	0.00735937	0.00191994	0.244392	0.0348842	0.115188	8.78226e-07	0.170209	0.114969
202150_s_at	NEDD9	-0.199107	-0.376424	-0.705141	-0.967961	-0.472126	-0.305857	0.0453542	0.000839554	2.55417e-06	7.83253e-09	4.22741e-05	0.00207673	0.257421	0.00993563	0.000701756	3.18772e-06	0.011853	0.119841
202205_at	VASP	-0.400576	-0.189844	-0.116004	-0.645857	-0.344978	-0.269048	0.0158051	0.218772	0.479354	6.75517e-05	0.0103064	0.0369011	0.144928	0.457852	0.672647	0.00290361	0.201899	0.369434
202237_at	NNMT	-0.319812	-1.09501	-0.219137	-0.983364	-0.407864	-0.356442	0.000710905	1.72149e-10	0.017359	1.52506e-09	6.30928e-05	0.000233067	0.0244457	2.4134e-07	0.0866201	8.462e-07	0.0149983	0.0473714
202238_s_at	NNMT	-0.466867	-1.33811	-0.662864	-0.839747	-0.369834	-0.273303	0.00028963	5.49349e-10	1.67522e-05	1.17577e-07	0.000787278	0.00720979	0.0142406	5.36351e-07	0.00156248	2.4443e-05	0.0548337	0.19472
202241_at	TRIB1	-0.0781506	-0.202884	0.0232433	-1.34292	-0.412134	0.107624	0.349602	0.0236891	0.794124	2.94214e-11	7.13966e-05	0.173076	0.687721	0.107948	0.891165	4.46838e-08	0.0159331	0.630266
202269_x_at	GBP1	-0.502272	-0.938517	0.154027	-1.83056	-0.626315	-0.500544	0.00127408	1.88096e-06	0.283806	1.23622e-08	0.00147237	0.0071662	0.0342143	0.000140854	0.494355	4.47617e-06	0.0755886	0.194158
202270_at	GBP1	-0.530838	-1.0974	0.0199868	-1.91152	-0.284915	-0.280233	0.000138795	1.98199e-08	0.864253	5.54836e-08	0.150418	0.156763	0.0089806	5.88942e-06	0.931223	1.37265e-05	0.583064	0.609732
202286_s_at	TACSTD2	0.13403	-0.134423	0.248684	-1.30135	-0.450205	-0.469299	0.172331	0.171148	0.026022	4.58242e-07	0.00970312	0.00752871	0.501823	0.395149	0.111431	6.59889e-05	0.195035	0.197836
202311_s_at	COL1A1	-0.882584	-0.651878	-0.720069	-1.02572	-0.569112	-0.973521	0.00188122	0.0143555	0.0126313	0.00102343	0.038753	0.00155122	0.0427497	0.0761139	0.071033	0.0197167	0.356693	0.104579
202351_at	ITGAV	-0.551849	-0.342979	-0.182491	-0.740947	-0.144142	-0.234307	1.00295e-08	5.13191e-06	0.00444975	4.57325e-07	0.115476	0.0161513	1.66171e-05	0.000278914	0.0376961	6.59889e-05	0.53098	0.267816
202357_s_at	CFB	-0.712204	-1.54478	-0.543124	-0.93835	-0.24058	-0.406217	1.63575e-06	3.30827e-11	8.802e-05	3.48375e-08	0.0165952	0.000401183	0.000559869	9.93445e-08	0.00389046	9.81775e-06	0.251272	0.0583834
202393_s_at	KLF10	-0.088289	0.287287	0.134758	-0.75042	0.123657	0.00119204	0.330752	0.00491617	0.175589	0.000558813	0.479624	0.994514	0.672352	0.0351148	0.368254	0.0130179	0.833814	0.99889
202431_s_at	MYC	-0.169173	-0.169037	-0.348877	-0.723342	-0.249974	0.0635077	0.169408	0.169731	0.0143621	3.78508e-07	0.00889066	0.455076	0.498125	0.393005	0.0767444	5.87924e-05	0.186889	0.833325
202435_s_at	CYP1B1	0.642579	0.273816	0.0875026	-0.611441	-0.318873	-0.0335342	4.04038e-06	0.0100317	0.400051	5.24921e-06	0.00249737	0.70656	0.000981278	0.0587113	0.606567	0.000449844	0.0974692	0.930079
202436_s_at	CYP1B1	0.683267	0.302034	0.122672	-0.675398	-0.465102	-0.154024	1.09512e-06	0.00394333	0.223388	3.07894e-06	0.000160752	0.115867	0.000437435	0.0299658	0.42695	0.000302772	0.024277	0.554911
202437_s_at	CYP1B1	0.549144	-0.018583	-0.0897295	-0.842929	-0.205043	-0.139938	0.000169146	0.870753	0.470583	5.47173e-05	0.191405	0.364931	0.0101963	0.943769	0.665747	0.00248065	0.631415	0.785058
202458_at	PRSS23	-0.422939	-1.16038	-0.552742	-0.756494	-0.306471	-0.370636	1.59116e-05	1.69706e-11	1.63475e-06	1.4253e-05	0.0208504	0.00706134	0.00241596	7.73223e-08	0.000616415	0.000940026	0.276728	0.19275
202464_s_at	PFKFB3	-0.208627	-0.510143	0.195617	-1.2279	-0.163911	-0.234356	0.0608812	0.000153757	0.0991757	1.1765e-08	0.146839	0.0452127	0.299962	0.00295869	0.258199	4.34631e-06	0.577284	0.398275
202565_s_at	SVIL	-0.280241	-0.0596015	0.0357908	-0.857557	-0.410622	-0.298258	0.00105212	0.407714	0.642774	4.36736e-07	0.000944194	0.0091787	0.0306273	0.650693	0.794728	6.40175e-05	0.0596118	0.213955
202566_s_at	SVIL	-0.302638	-0.365438	-0.669863	-0.852148	-0.493968	-0.357789	0.0115509	0.00335308	2.55988e-05	2.04455e-05	0.00283471	0.0205979	0.121452	0.0267623	0.00193317	0.00121112	0.104158	0.295219
202581_at		-0.232855	0.370637	0.493885	-2.15276	-0.275916	0.428756	0.0710631	0.00724222	0.00159874	5.82344e-11	0.0461044	0.00422883	0.326128	0.0465719	0.0207162	7.23629e-08	0.383255	0.154696
202627_s_at	SERPINE1	-0.730244	-0.881207	-1.21137	-1.0158	-0.511662	-0.0689257	0.000988874	0.000177917	1.36062e-05	7.58987e-09	2.94724e-05	0.43345	0.0297011	0.00328413	0.00140835	3.12012e-06	0.00915569	0.821082
202637_s_at	ICAM1	-0.706066	-0.822673	-0.961733	-0.889267	-0.485419	-0.282903	2.93568e-06	4.26725e-07	1.50555e-07	2.92759e-07	0.000225478	0.0127839	0.00081892	4.98734e-05	0.000210552	4.83583e-05	0.0302485	0.244563
202663_at	WIPF1	-0.188747	-0.286371	-0.123615	-0.680897	-0.161924	-0.512594	0.138125	0.0308708	0.357921	0.00271119	0.404546	0.0162865	0.451729	0.129596	0.567374	0.0377379	0.794143	0.268321
202668_at	EFNB2	-0.233238	0.027771	0.0476208	-0.830724	-0.153981	-0.0940728	0.00106275	0.640866	0.461318	6.81434e-08	0.0835999	0.274695	0.0308117	0.818855	0.658571	1.59903e-05	0.474213	0.727426
202669_s_at	EFNB2	-0.112577	0.428661	0.152217	-0.834736	-0.440866	-0.202923	0.334139	0.00162002	0.230508	3.95222e-06	0.00188631	0.102212	0.674483	0.0159426	0.435292	0.000365962	0.0849537	0.532487
202672_s_at	ATF3	0.288749	0.565059	-0.105976	-0.960132	-0.252883	0.141174	0.0263691	0.000204855	0.417754	8.72661e-09	0.007674	0.105365	0.193703	0.00363178	0.622108	3.43257e-06	0.173412	0.53872
202688_at	TNFSF10	-0.130161	-1.03905	-0.0558898	-0.939347	-0.160689	-0.97056	0.26924	1.02435e-07	0.655176	0.000634135	0.469791	0.00047811	0.612776	1.84232e-05	0.803327	0.0141805	0.828976	0.0631509
202748_at	GBP2	-0.344807	-0.762486	0.00752432	-0.929555	-0.313184	-0.36527	0.00770909	4.95522e-06	0.95164	2.17949e-05	0.0564717	0.029334	0.0963857	0.000273387	0.977044	0.00125973	0.40873	0.338987
202768_at	FOSB	-0.373508	-0.204563	-0.138016	-0.947705	-0.353699	0.0802492	0.000640651	0.0339947	0.166717	3.63051e-08	0.00142696	0.387126	0.0229991	0.138437	0.357432	9.92491e-06	0.0740921	0.798878
202833_s_at	SERPINA1	-0.474207	-1.02033	-0.488461	-0.842021	-0.22766	-0.56265	0.00022678	2.27696e-08	0.000355406	0.000100894	0.173105	0.00311443	0.012085	6.48399e-06	0.00856404	0.00384147	0.611402	0.137103
202869_at	OAS1	0.924418	0.13324	0.916426	-0.778581	-0.126743	0.30243	7.65971e-05	0.457516	0.000182317	0.00079566	0.502556	0.122408	0.00617691	0.69151	0.00577878	0.0165473	0.844012	0.566297
202935_s_at	SOX9	0.0528547	0.676057	0.625809	-1.26371	-0.414435	-0.194315	0.631589	1.20295e-05	6.59668e-05	4.39205e-07	0.0129712	0.204723	0.863174	0.000500542	0.00332418	6.42073e-05	0.224217	0.664102
203068_at	KLHL21	-0.092749	-0.0229977	-0.0273369	-0.978482	-0.425197	0.139015	0.232114	0.762024	0.739017	1.69702e-07	0.00111721	0.205698	0.575783	0.88873	0.857561	3.10316e-05	0.0649136	0.664682
203074_at		-0.259712	-0.116225	-0.603107	-1.07276	-0.267081	-0.731332	0.0100097	0.209349	1.13268e-05	5.83757e-05	0.184401	0.00179095	0.112461	0.445775	0.00128218	0.00258437	0.624049	0.111781
203108_at	GPRC5A	0.0925303	-0.109333	-0.382422	-0.829976	-0.38087	-0.294033	0.394865	0.316932	0.00414334	2.85651e-06	0.00424782	0.0199481	0.722024	0.56585	0.0360326	0.000286883	0.128699	0.291344
203233_at	IL4R	-0.317641	-0.34294	-0.409021	-0.653653	-0.119128	0.0503729	0.000729109	0.000366369	0.000141007	1.72913e-05	0.27044	0.635247	0.0248065	0.00550158	0.00503406	0.00107109	0.704948	0.906272
203441_s_at	CDH2	-0.299283	-0.696918	-0.686183	-0.671751	-0.286847	-0.393793	0.00644671	1.88144e-06	5.80107e-06	0.000774092	0.0911799	0.0257872	0.0875494	0.000140854	0.00102526	0.016247	0.488592	0.322195
203499_at	EPHA2	0.184663	0.105028	-0.453216	-0.748665	-0.371808	0.0258234	0.143341	0.394242	0.00300836	5.10981e-07	0.000776126	0.772738	0.4599	0.639309	0.0296245	7.18197e-05	0.0545997	0.948084
203535_at	S100A9	0.266263	1.10572	0.800053	-1.3889	-0.241468	0.0326319	0.021698	1.38677e-08	2.73955e-06	6.03824e-06	0.248566	0.873175	0.173467	4.59527e-06	0.000726823	0.000499457	0.688301	0.971793
203548_s_at	LPL	-0.244342	0.411557	0.53301	-0.756844	-0.287588	0.203664	0.17963	0.0311522	0.0120216	8.61419e-07	0.00751656	0.0446368	0.511692	0.130327	0.0688245	0.000109276	0.171881	0.396768
203549_s_at	LPL	-0.174741	0.254057	0.390111	-0.834891	-0.237557	0.0650184	0.166617	0.0513256	0.00861092	6.8598e-09	0.00410651	0.366708	0.494776	0.182685	0.0561281	2.84136e-06	0.126706	0.786116
203578_s_at	SLC7A6	-0.132237	-0.400379	-0.324323	-0.626146	0.0234045	-0.300252	0.125218	0.000164177	0.00207331	8.99852e-06	0.806516	0.00620375	0.43141	0.00310226	0.0240522	0.00066847	0.951895	0.183644
203632_s_at	GPRC5B	-0.285034	-0.608365	-0.28583	-0.669925	-0.468631	-0.412672	0.00162723	5.11553e-07	0.00287937	0.000154336	0.00307185	0.0072196	0.0392344	5.71966e-05	0.028902	0.00525752	0.109553	0.19472
203650_at	PROCR	-0.216338	-0.722879	-0.528794	-0.59766	-0.446044	-0.380296	0.20741	0.000464458	0.00901491	6.46248e-06	0.000138577	0.000592331	0.547383	0.00652138	0.0577952	0.000522686	0.022522	0.0690104
203665_at	HMOX1	-0.109919	0.383133	-0.416077	-0.866933	-0.0298534	0.601525	0.338334	0.00339464	0.00326388	1.53161e-06	0.792386	8.35529e-05	0.678044	0.0269889	0.0310796	0.000174869	0.948439	0.0300092
203726_s_at	LAMA3	0.182432	-0.640741	-0.225627	-0.594191	-0.451395	-0.395036	0.044689	1.03678e-06	0.0239763	1.16157e-05	0.000193185	0.000638763	0.25563	9.49513e-05	0.10612	0.000804925	0.0273695	0.0702189
203821_at	HBEGF	-0.227203	-0.27797	-0.288073	-1.7437	-0.50663	0.147583	0.0172976	0.00505536	0.00666076	1.35218e-11	7.05087e-05	0.131058	0.152961	0.0358637	0.0480981	2.64038e-08	0.0158925	0.577861
203887_s_at	THBD	0.11635	0.349815	0.214455	-0.870244	-0.228164	0.0516936	0.147471	0.000316192	0.0194935	0.000141981	0.2004	0.765475	0.466473	0.00494431	0.0931	0.00494762	0.641174	0.946222
203888_at	THBD	0.0618704	0.129511	-0.183176	-0.797382	-0.275705	-0.0107826	0.563149	0.234402	0.125236	0.000170751	0.103916	0.946814	0.827119	0.476871	0.299595	0.00569627	0.511536	0.988904
203927_at	NFKBIE	-0.27723	-0.174756	-0.214769	-0.676008	-0.471877	-0.138143	7.89633e-05	0.00437187	0.00167056	3.75922e-07	2.36749e-05	0.0948225	0.00628431	0.032336	0.0212134	5.85571e-05	0.00809016	0.518812
203939_at	NT5E	0.710707	0.369463	0.649108	-1.57906	-0.437394	-0.169132	0.000405201	0.0341836	0.00170144	2.51392e-07	0.0248543	0.348959	0.0174959	0.138907	0.0214396	4.32228e-05	0.298097	0.775009
203973_s_at	CEBPD	0.00195461	-0.0301778	-0.0211716	-0.661333	-0.326894	-0.163904	0.970508	0.570138	0.711426	8.45689e-08	0.000225722	0.0279531	0.992583	0.774236	0.839053	1.895e-05	0.0302485	0.334648
204011_at	SPRY2	0.145942	-0.0373441	0.149315	-0.668883	-0.268634	-0.0305164	0.0406555	0.576448	0.0509957	1.63295e-07	0.00201798	0.675779	0.243439	0.778282	0.169382	3.01793e-05	0.0874446	0.918813
204014_at	DUSP4	0.268581	0.160066	0.439929	-0.715725	-0.00330919	0.124053	0.0341842	0.186377	0.00290978	4.21721e-05	0.979047	0.332955	0.222379	0.416096	0.0290327	0.00204774	0.995694	0.764565
204015_s_at	DUSP4	0.145858	-0.0575054	-0.00368983	-0.726647	-0.257192	0.0242	0.0496192	0.414482	0.960918	5.70724e-07	0.00942613	0.782276	0.26941	0.655794	0.982012	7.84029e-05	0.192735	0.950255
204032_at	BCAR3	-0.0316852	0.0499504	0.00676058	-0.949916	-0.248582	-0.028325	0.721608	0.575473	0.943776	3.72853e-05	0.147494	0.863976	0.904637	0.777676	0.97296	0.00187887	0.57832	0.969524
204105_s_at	NRCAM	-0.000964369	-0.0792704	-0.0159464	-0.585445	-0.107792	-0.150869	0.990806	0.35037	0.86004	3.96873e-06	0.206991	0.0850039	0.997501	0.599426	0.928752	0.000366538	0.648244	0.49868
204210_s_at	PCYT1A	-0.180768	-0.147519	-0.0198867	-0.620854	0.00345089	0.0570194	0.286049	0.381084	0.911878	0.000961249	0.982005	0.710058	0.629897	0.627754	0.95708	0.0188644	0.996069	0.930294
204221_x_at	GLIPR1	-0.548106	-0.482117	-0.346312	-0.830832	-0.402236	-0.272189	3.99607e-05	0.000151562	0.00470476	3.93264e-07	0.00080299	0.0123974	0.00416162	0.00292754	0.0388863	5.97269e-05	0.0552245	0.242495
204236_at	FLI1	-0.30309	-0.59666	-0.328475	-0.816303	-0.330356	-0.0867321	0.00708623	1.65047e-05	0.00693439	0.000101694	0.0495503	0.582243	0.0921598	0.00062536	0.0492794	0.00386655	0.392178	0.886742
204268_at	S100A2	-0.184728	-0.116264	0.00916975	-0.813208	-0.542572	-0.205604	0.0440675	0.187766	0.921191	2.44067e-08	3.54833e-06	0.0154213	0.253763	0.418053	0.962067	7.58103e-06	0.00380402	0.264149
204334_at	KLF7	-0.328479	-0.257267	-0.252545	-0.810086	-0.378526	-0.230125	0.000400629	0.00302556	0.00590698	2.0447e-07	0.000693733	0.0201524	0.017358	0.0249205	0.0446824	3.65339e-05	0.0521731	0.292598
204337_at	RGS4	-0.364188	0.269216	0.516882	-1.36503	-0.277378	-0.446729	0.0203549	0.0750417	0.00380627	2.508e-07	0.0868934	0.0100911	0.166952	0.235582	0.0341216	4.32228e-05	0.48125	0.224034
204339_s_at	RGS4	-0.311158	0.15272	0.137347	-0.69697	-0.268262	-0.320199	0.00500881	0.129767	0.202143	2.01542e-05	0.0312179	0.0125836	0.0756092	0.333098	0.401693	0.00120036	0.32856	0.24314
204363_at	F3	-0.501763	-0.698923	-0.439595	-1.12689	-0.202014	-0.219997	0.00197912	9.96161e-05	0.0085614	6.62031e-07	0.155884	0.124616	0.0439514	0.00220775	0.0559186	8.82677e-05	0.590456	0.569382
204411_at	KIF21B	-0.270682	-0.451055	-0.30059	-0.605674	-0.112152	-0.0786123	9.38039e-05	2.1902e-07	7.03544e-05	6.69494e-06	0.224536	0.388339	0.00700647	3.09429e-05	0.00347658	0.000536724	0.665406	0.799475
204420_at	FOSL1	0.112014	0.260243	0.0352238	-1.20538	-0.467879	0.111907	0.395471	0.0595764	0.802546	1.25632e-09	0.000105734	0.227032	0.722479	0.202195	0.896171	7.23046e-07	0.019119	0.686826
204439_at	IFI44L	1.2841	0.607875	1.07563	-0.918626	-0.163641	0.544617	1.76686e-05	0.0113686	0.000252295	0.00282501	0.532465	0.0509487	0.00255563	0.0641898	0.00697317	0.038838	0.858022	0.417509
204472_at	GEM	0.0700455	0.26692	-0.159339	-2.38546	-0.526903	0.407947	0.647789	0.0951888	0.341466	1.16069e-10	0.00290642	0.0147306	0.870633	0.275008	0.551801	1.15383e-07	0.106151	0.259318
204512_at	HIVEP1	-0.189551	-0.172101	-0.091364	-0.812002	-0.287932	-0.257619	0.0630234	0.0884562	0.385642	1.44856e-06	0.0145774	0.0259122	0.305402	0.262331	0.593018	0.000167442	0.236175	0.323016
204541_at	SEC14L2	-0.689992	-0.698873	-0.184909	-0.606483	-0.138121	0.0931313	3.21063e-06	2.74635e-06	0.102238	3.12832e-05	0.196382	0.376072	0.000855224	0.000181568	0.262978	0.00164621	0.637301	0.792267
204584_at	L1CAM	-0.0230276	0.176376	0.287793	-0.849724	-0.28505	-0.464729	0.909045	0.387238	0.198143	1.56477e-06	0.0202741	0.000754988	0.974374	0.633173	0.3967	0.00017713	0.273971	0.0764425
204589_at	NUAK1	-0.358199	-0.271974	-0.209404	-0.666228	-0.381052	-0.544512	8.74017e-06	0.00017107	0.00313436	6.12681e-06	0.00137127	5.37092e-05	0.00163095	0.00319333	0.0304067	0.000504493	0.0725494	0.0257592
204595_s_at	STC1	0.384187	-0.221417	0.338849	-0.634068	-0.0726876	0.104814	0.0029372	0.0602842	0.0112805	0.000305028	0.597046	0.448279	0.0548912	0.203799	0.0664185	0.00858249	0.882902	0.829701
204596_s_at	STC1	0.148772	-0.705322	-0.522102	-0.817641	0.0518247	0.0550789	0.413996	0.00110114	0.0150594	0.00115758	0.801731	0.789595	0.735443	0.0120815	0.0789881	0.0214024	0.950981	0.95189
204597_x_at	STC1	0.388248	-0.303953	0.348101	-0.745532	-0.10528	0.171284	0.00258934	0.0130656	0.00922444	0.000150276	0.483974	0.261419	0.0515562	0.0711305	0.0585902	0.00517401	0.835843	0.715973
204602_at	DKK1	-0.500646	-0.649433	-1.06577	-1.85634	-0.662588	-1.03518	0.015745	0.00295371	7.00423e-05	0.000234826	0.104607	0.0167005	0.144512	0.024532	0.00347658	0.0071052	0.512908	0.27075
204614_at	SERPINB2	-0.342304	-0.211275	0.472429	-1.87331	-0.692175	0.235879	0.0658591	0.240504	0.022648	9.23283e-07	0.00924715	0.323146	0.313313	0.484099	0.102422	0.00011494	0.190644	0.757732
204681_s_at	RAPGEF5	0.209169	-0.332913	0.288269	-0.863628	-0.34719	-0.0976213	0.0626568	0.00578755	0.0213037	1.1317e-06	0.00607104	0.381408	0.304269	0.0395889	0.0986379	0.000136557	0.153602	0.795783
204698_at	ISG20	0.0477679	-0.358794	0.0703525	-1.12815	-0.499091	-0.050279	0.578529	0.000610195	0.450672	5.32489e-08	0.000443525	0.655474	0.835541	0.00790859	0.649453	1.33614e-05	0.042576	0.91304
204702_s_at	NFE2L3	0.0098599	-0.424432	-0.131977	-0.742389	-0.183614	-0.245908	0.889238	1.6234e-05	0.098776	0.00315435	0.396174	0.260502	0.96862	0.000618307	0.257452	0.0416299	0.789607	0.715299
204748_at	PTGS2	-0.323557	-0.170432	-0.425351	-1.73223	-0.733639	-0.615793	0.0696278	0.320768	0.0309328	0.000104296	0.0414992	0.0807239	0.322865	0.569771	0.124471	0.00395174	0.36719	0.489527
204790_at	SMAD7	-0.162996	-0.344754	-0.0527659	-0.63768	-0.314847	-0.37015	0.0278602	0.000105755	0.478654	7.0425e-05	0.0164387	0.0063313	0.199666	0.00229647	0.672053	0.00297401	0.250457	0.185114
204858_s_at	TYMP	-0.332415	-0.193568	-0.306019	-0.648814	-0.339398	-0.0414638	0.0269213	0.175033	0.0543146	0.000363289	0.0292704	0.771768	0.195995	0.400098	0.176383	0.00963445	0.320546	0.948009
204897_at	PTGER4	0.170825	0.0122334	0.539763	-0.888754	0.0781602	-0.00697088	0.0353946	0.87126	5.09886e-06	7.24085e-07	0.47763	0.949048	0.22589	0.944093	0.000964637	9.44854e-05	0.832555	0.989214
204926_at	INHBA	-0.371018	-0.332229	-0.337647	-1.20822	-0.858906	-0.780127	8.91847e-05	0.000266636	0.00046953	0.000622051	0.00771838	0.0136204	0.00682539	0.00437475	0.00999786	0.0139732	0.174007	0.251927
204933_s_at	TNFRSF11B	-0.162494	-0.416168	-0.345615	-1.00899	-0.501644	0.0521926	0.0373312	2.70702e-05	0.000391214	9.46312e-08	0.000232229	0.6209	0.232252	0.000890028	0.00901755	2.06765e-05	0.0304488	0.90165
204952_at	LYPD3	0.0529508	-0.000313802	0.0187425	-0.781425	-0.543452	-0.140169	0.427783	0.996212	0.793135	3.19306e-07	2.13771e-05	0.13345	0.744302	0.998093	0.89055	5.19585e-05	0.00774664	0.580395
204972_at	OAS2	0.851678	0.0905413	0.69109	-0.620596	-0.0674979	0.0977752	0.00079861	0.666474	0.00689323	0.00190479	0.686524	0.560051	0.0262798	0.834638	0.0491008	0.0299437	0.914687	0.878692
204990_s_at	ITGB4	-0.0268845	-0.0888843	-0.151005	-0.663979	-0.417709	-0.196312	0.702779	0.21739	0.060563	6.98424e-05	0.00367133	0.125502	0.896218	0.456288	0.188559	0.00295635	0.11986	0.570577
204995_at	CDK5R1	0.069395	-0.0167617	-0.109852	-0.728466	-0.198315	0.0067553	0.447908	0.853286	0.271012	0.0025755	0.338507	0.973562	0.759243	0.934882	0.480639	0.0365933	0.756033	0.994071
205016_at	TGFA	0.0773137	0.0985916	-0.325494	-0.651636	-0.449403	-0.356773	0.533325	0.428765	0.0246577	9.55776e-06	0.000398077	0.00258619	0.81037	0.667378	0.107926	0.000697691	0.0402825	0.128429
205027_s_at	MAP3K8	-0.256769	-0.328853	0.00764753	-0.893732	-0.103478	-0.0587753	0.00636254	0.000998972	0.932049	0.000469996	0.610844	0.771863	0.0869245	0.011257	0.967548	0.0115642	0.887721	0.948038
205043_at	CFTR	-0.531851	-0.82612	0.0970956	-0.808895	-0.306292	-0.257787	0.000506659	4.84409e-06	0.472938	5.00542e-07	0.00577396	0.0161192	0.019872	0.000270532	0.667486	7.05338e-05	0.149782	0.267816
205114_s_at		-0.836392	-1.20223	-0.64988	-2.35426	-0.885202	-0.518449	1.23913e-05	1.3248e-07	0.000381712	2.93292e-08	0.00117973	0.0329574	0.00204964	2.14936e-05	0.00888467	8.81084e-06	0.0670498	0.35447
205174_s_at	QPCT	-0.00070529	0.122332	-0.0152148	-0.768823	-0.578293	-0.393931	0.991763	0.0878262	0.836746	1.84637e-05	0.000313653	0.00617908	0.997685	0.260881	0.915409	0.0011281	0.0354262	0.183609
205180_s_at	ADAM8	0.0876365	-0.0558747	0.0760416	-0.59169	-0.319386	-0.085756	0.258568	0.465914	0.360633	1.8529e-06	0.000948149	0.284942	0.602275	0.697971	0.56984	0.000204249	0.0596548	0.734556
205193_at	MAFF	-0.0392849	0.00161665	-0.0214111	-1.22209	-0.485934	0.111367	0.595176	0.982475	0.787907	3.92379e-10	3.46925e-05	0.197891	0.844583	0.991982	0.887016	3.0216e-07	0.010253	0.657837
205205_at	RELB	-0.451282	-0.247194	-0.256652	-1.31497	-0.277396	0.0702034	0.00404797	0.0847095	0.0963319	1.5689e-07	0.0670805	0.623849	0.0661515	0.254597	0.253138	2.93766e-05	0.435317	0.902601
205216_s_at	APOH	-0.103951	-1.14375	0.316039	-0.755502	-0.447482	-0.593064	0.536374	3.42218e-06	0.0944187	0.00011814	0.00775812	0.00102951	0.812519	0.000212398	0.249944	0.0043351	0.174279	0.0872497
205239_at	AREG	-0.0388283	-0.296436	-0.46676	-0.930475	-0.0957969	0.137472	0.701834	0.00898052	0.000518492	5.95102e-06	0.487245	0.323095	0.895786	0.0544599	0.0106151	0.000493736	0.837189	0.757725
205249_at	EGR2	-0.188884	-0.00720912	-0.0543165	-0.622782	-0.0345527	0.177392	0.0351874	0.931062	0.548506	8.54347e-06	0.715288	0.0762121	0.225318	0.970097	0.727455	0.000643581	0.923817	0.480469
205263_at	BCL10	-0.0446558	-0.0311004	0.0482805	-0.622376	-0.174769	0.075368	0.322089	0.486918	0.321635	1.12942e-06	0.0410333	0.349257	0.663646	0.713673	0.53212	0.000136557	0.365977	0.77504
205289_at	BMP2	-0.0321231	-0.477949	0.194864	-0.771731	-0.0619984	-0.096125	0.714885	4.69854e-05	0.0532327	0.00073384	0.736789	0.603302	0.901156	0.00130138	0.17424	0.0156668	0.931074	0.89497
205290_s_at	BMP2	-0.0629075	-0.427828	0.0208432	-0.739426	-0.327643	-0.234584	0.507872	0.000298234	0.838018	1.58986e-06	0.00383006	0.026917	0.795836	0.00473322	0.916019	0.000179229	0.12282	0.329236
205357_s_at	AGTR1	-0.433764	-1.35581	-0.0586942	-0.895686	0.111717	0.13141	0.00897111	8.04569e-08	0.714142	4.53579e-05	0.485527	0.413524	0.105392	1.61727e-05	0.841031	0.00215273	0.836281	0.812916
205374_at	SLN	-0.598664	-0.29242	0.471727	-0.716554	-0.40433	-0.325075	0.00899229	0.165599	0.045488	7.73192e-06	0.00178938	0.00807777	0.105454	0.387675	0.157915	0.000596252	0.0824378	0.20447
205396_at	SMAD3	-0.364138	-0.281915	-0.545953	-0.916352	-0.414374	-0.292958	0.0351506	0.0936995	0.00566431	1.2761e-07	0.000665686	0.00838715	0.225258	0.272269	0.0434478	2.60339e-05	0.0508381	0.208582
205397_x_at	SMAD3	-0.335895	-0.179261	-0.364144	-0.826361	-0.259061	-0.0768171	0.0732063	0.321204	0.0722569	6.66799e-06	0.0490267	0.533934	0.331173	0.57017	0.210735	0.000536136	0.390633	0.870113
205398_s_at	SMAD3	-0.264207	-0.244537	-0.0712566	-0.899348	-0.509869	-0.252691	0.000163805	0.00034429	0.238803	8.32562e-07	0.000348944	0.0366584	0.0100352	0.00525782	0.445237	0.000106799	0.0376302	0.368924
205490_x_at	GJB3	-0.129611	-0.274907	-0.43101	-0.875952	-0.523237	-0.365074	0.12736	0.00360526	0.000147761	1.41744e-07	5.30212e-05	0.00138997	0.435103	0.0282039	0.00517544	2.70029e-05	0.01361	0.100259
205501_at	PDE10A	-0.267109	0.474181	0.582202	-0.994731	0.000781054	-0.33156	0.213986	0.0355035	0.018961	0.00193792	0.997674	0.227934	0.55564	0.142724	0.0915403	0.0302558	0.99939	0.687439
205535_s_at	PCDH7	-0.358608	-0.818539	-0.309001	-0.702137	-0.235861	-0.81209	0.0396364	0.000106478	0.0928247	0.00393323	0.268458	0.00133796	0.239617	0.00230654	0.247209	0.0482533	0.703473	0.0991234
205596_s_at	SMURF2	0.106948	0.318746	0.379409	-0.595415	-0.314717	-0.13425	0.283049	0.00445539	0.0021898	5.78214e-06	0.00240871	0.139148	0.626706	0.0327726	0.024802	0.000481918	0.0958705	0.587888
205597_at	SLC44A4	-0.761977	-0.992986	-0.627685	-0.73391	-0.242882	-0.396582	1.75605e-06	5.50872e-08	4.13657e-05	6.43115e-05	0.0871309	0.00934305	0.000583357	1.21447e-05	0.00255267	0.00279732	0.481395	0.215554
205676_at	CYP27B1	0.0494743	0.111982	-0.162211	-0.724927	-0.38238	-0.0371639	0.685038	0.363758	0.227993	1.17897e-06	0.000837023	0.689202	0.888493	0.61216	0.432306	0.00014105	0.05581	0.924043
205729_at	OSMR	-0.141224	-0.528529	-0.609677	-1.01016	-0.275503	-0.164869	0.306335	0.00115112	0.00065677	3.31455e-08	0.0115093	0.104741	0.649759	0.0124579	0.0121191	9.48812e-06	0.212879	0.53739
205870_at	BDKRB2	0.033207	0.161644	0.149949	-0.60264	-0.343675	-0.255895	0.705294	0.0794157	0.127157	7.5552e-05	0.00740611	0.0356218	0.89691	0.244141	0.302253	0.00312845	0.170814	0.365259
205896_at	SLC22A4	-0.487192	-0.141217	-0.217843	-0.688439	-0.0286009	-0.0714265	0.000186905	0.180177	0.0626572	1.30055e-06	0.747632	0.426047	0.010698	0.407144	0.192535	0.000154247	0.934556	0.817361
205916_at	S100A7	0.0837931	1.69412	0.981236	-1.24291	-0.625899	-0.38448	0.65697	1.00795e-07	0.000162325	0.000229233	0.0276009	0.153937	0.874962	1.83359e-05	0.00540995	0.00699717	0.311646	0.606596
205920_at	SLC6A6	-0.605294	-0.844111	-0.606558	-0.713615	-0.322418	-0.0637209	0.00346371	0.000207416	0.00582725	1.8737e-05	0.0133085	0.585853	0.0603309	0.00365822	0.0442938	0.00113575	0.227318	0.887964
205931_s_at		-0.284835	-0.401816	0.135016	-1.23736	-0.52562	0.0683655	0.00579119	0.000375247	0.181225	2.42458e-08	0.000369868	0.55758	0.0822906	0.00558635	0.375673	7.57507e-06	0.0384459	0.878059
205960_at	PDK4	0.321852	0.466569	-0.20102	-0.894904	-0.533727	-0.520034	0.0012334	3.49418e-05	0.0376383	0.00384889	0.0589922	0.064996	0.0336339	0.00106729	0.140758	0.0475244	0.415794	0.454433
206011_at	CASP1	0.486379	-0.721745	0.0861239	-0.90996	-0.394915	0.0377979	0.000746687	1.38421e-05	0.504774	0.000167089	0.0459607	0.837385	0.0251524	0.000550411	0.693207	0.00561049	0.383209	0.963253
206034_at	SERPINB8	-0.158105	-0.194464	-0.152756	-0.846775	-0.37845	0.0723361	0.0243713	0.00754313	0.0409201	4.59029e-08	0.000365537	0.391492	0.185187	0.0480183	0.148313	1.21021e-05	0.0382868	0.80081
206036_s_at	REL	-0.110286	0.0411907	0.326498	-0.751553	0.0693476	0.0347842	0.26746	0.673504	0.00625093	4.86347e-06	0.525623	0.748912	0.611125	0.838926	0.0462852	0.000423524	0.855056	0.941283
206039_at	RAB33A	-0.213109	0.0869733	-0.232311	-1.12628	-0.626919	-0.056451	0.0404953	0.376211	0.0389026	2.44772e-06	0.000895477	0.713107	0.242852	0.623433	0.143614	0.000255595	0.0582167	0.931077
206079_at	CHML	-0.0298208	-0.110562	-0.330888	-0.877738	-0.206194	0.0476597	0.858232	0.510561	0.0807939	3.62291e-05	0.189262	0.754705	0.959378	0.731312	0.226191	0.00184435	0.629205	0.943007
206115_at	EGR3	-0.249002	-0.0144494	-0.033277	-0.893628	-0.269178	-0.0667154	0.0949828	0.919221	0.828905	1.13757e-07	0.0113301	0.483682	0.376048	0.96545	0.910867	2.37392e-05	0.211137	0.847239
206118_at	STAT4	-0.0843645	-0.553992	0.401431	-0.804064	-0.127811	-0.352002	0.425847	6.49839e-05	0.00242776	0.000357369	0.473212	0.0613735	0.743196	0.00162534	0.0263212	0.00954061	0.831001	0.446375
206209_s_at	CA4	-0.257904	-0.945146	0.00988753	-0.607265	-0.146608	-0.553339	0.101895	9.83959e-06	0.951627	0.00346716	0.41337	0.00647673	0.390172	0.000435964	0.977044	0.0443743	0.798555	0.186573
206212_at	CPA2	0.124009	0.206618	-0.289576	-0.758374	-0.665493	-0.581257	0.413348	0.180863	0.0883014	0.00265335	0.00648984	0.014532	0.735132	0.408167	0.239514	0.0372553	0.15926	0.257632
206295_at	IL18	-0.204869	-1.16479	-0.210686	-0.673523	-0.249364	-0.573433	0.155157	2.74617e-07	0.174636	0.0013503	0.164222	0.00440605	0.477905	3.68006e-05	0.367059	0.0238307	0.600829	0.157613
206374_at		0.0707639	-0.176127	0.000114943	-0.710777	-0.477283	-0.125357	0.387914	0.0421958	0.998951	1.65384e-07	1.76425e-05	0.120837	0.716006	0.160435	0.999545	3.03529e-05	0.0073268	0.563887
206411_s_at	ABL2	0.0763708	0.229702	-0.312115	-0.770239	-0.33038	0.278202	0.480413	0.0452478	0.0147943	1.31715e-05	0.0148307	0.0348598	0.779446	0.168351	0.0781752	0.000890244	0.238052	0.362186
206429_at	F2RL1	-0.27111	-0.485232	-0.99292	-1.06567	-0.347901	-0.114662	0.26635	0.0559926	0.0012767	2.24161e-07	0.00970385	0.342528	0.609967	0.1938	0.0180162	3.94339e-05	0.195035	0.770696
206471_s_at	PLXNC1	0.0611763	-0.577265	-0.585569	-0.591399	-0.528334	-0.428563	0.745298	0.0066682	0.00989807	1.43575e-05	4.73934e-05	0.000356048	0.914	0.0438719	0.0611914	0.000940115	0.0127647	0.0553038
206474_at	CDK17	-0.00466005	-0.202275	-0.484597	-1.15349	-0.32902	-0.0277756	0.973496	0.162457	0.00507727	7.19447e-07	0.0324542	0.84448	0.993252	0.383107	0.0406383	9.42442e-05	0.333387	0.964574
206549_at	INSL4	-1.05408	-0.895241	-0.282169	-0.856884	-0.438847	0.28113	5.95441e-08	5.21065e-07	0.0315843	4.66213e-07	0.000560642	0.0133022	5.51793e-05	5.80229e-05	0.126043	6.67282e-05	0.0471654	0.249146
206576_s_at	CEACAM1	-0.325083	-0.9697	-0.398739	-0.648557	-0.233422	-0.053592	0.00298465	1.63648e-08	0.00110072	3.62702e-05	0.052695	0.63525	0.055336	5.20201e-06	0.0164612	0.00184472	0.399726	0.906272
206618_at	IL18R1	0.693309	0.700168	-0.107724	-1.02105	-0.442186	-0.328138	0.000482932	0.000441647	0.538253	6.79081e-08	0.000629349	0.00592522	0.0194149	0.00628672	0.719905	1.59903e-05	0.0498815	0.180091
206632_s_at	APOBEC3B	0.0733972	-0.106352	0.22149	-1.52736	-0.234996	-0.480257	0.472652	0.302376	0.0566979	8.29834e-07	0.227249	0.0215058	0.774457	0.550842	0.181189	0.000106756	0.668344	0.30011
206643_at	HAL	0.161379	-0.495849	0.303767	-1.35274	-0.407617	0.289597	0.248942	0.00206523	0.0535249	0.00152851	0.259383	0.417809	0.59314	0.0189605	0.174809	0.0259202	0.696311	0.814451
206662_at	GLRX	-0.0377282	-0.213397	0.000264257	-0.680411	-0.211412	-0.0707078	0.563959	0.0042598	0.996999	3.52152e-05	0.0883987	0.550617	0.827767	0.0317612	0.998528	0.0018028	0.48383	0.875903
206675_s_at	SKIL	-0.356939	-0.556428	-0.260946	-2.23626	-0.463309	-0.377974	0.0317823	0.00209602	0.130758	1.31286e-07	0.0680211	0.129223	0.21469	0.0191236	0.307381	2.63899e-05	0.437896	0.575153
206683_at	ZNF165	0.363266	0.436581	0.280593	-0.585979	-0.159365	0.263979	0.000894289	0.000164761	0.0101913	0.000913627	0.276945	0.0816587	0.0281331	0.00310846	0.0623363	0.0181977	0.710023	0.491779
206741_at	SSUH2	-0.0893577	-0.163022	-0.247004	-0.735643	-0.459629	0.212085	0.148691	0.0137649	0.00133584	2.12825e-05	0.00166459	0.0964328	0.46838	0.0738131	0.0184812	0.00124186	0.0794569	0.521574
206877_at	MXD1	-0.373853	-0.377968	-0.404856	-0.793918	-0.152353	0.488622	0.0391775	0.0373312	0.0387344	0.000216042	0.362946	0.00904358	0.238003	0.147626	0.143253	0.00670485	0.771289	0.213955
206917_at	GNA13	-0.103784	-0.215144	-1.05011	-1.09434	-0.0741031	0.119738	0.707659	0.440322	0.00255273	2.14057e-06	0.616059	0.421094	0.897815	0.676936	0.0270164	0.0002297	0.89012	0.815604
206924_at	IL11	-0.0416098	0.543881	0.251683	-1.69384	-0.221888	0.974676	0.754679	0.000758276	0.0941758	0.000157099	0.51757	0.0110334	0.918164	0.00924795	0.249615	0.00532182	0.850949	0.230953
206976_s_at	HSPH1	0.0431074	0.0370897	0.219187	-0.61817	-0.139465	0.523408	0.498485	0.559557	0.00495511	7.56643e-06	0.147797	4.53222e-05	0.790419	0.766762	0.0400846	0.000584314	0.578776	0.0248933
207000_s_at	PPP3CC	0.0441596	0.131798	0.0535872	-0.637963	-0.177991	-0.0193383	0.524098	0.0698336	0.47493	1.43425e-05	0.0953034	0.848943	0.804783	0.225052	0.669213	0.000940115	0.496968	0.965751
207178_s_at	FRK	0.127322	-0.40907	0.31066	-0.670971	0.0729761	-0.172484	0.384722	0.011143	0.0606891	7.17715e-05	0.559994	0.179661	0.713874	0.0633196	0.188822	0.00302553	0.867347	0.638436
207196_s_at	TNIP1	-0.325329	-0.381837	-0.259379	-1.04119	-0.540551	-0.237341	4.33124e-06	5.87817e-07	0.000125715	3.0984e-09	1.02486e-05	0.0114288	0.00102515	6.33465e-05	0.00471109	1.49916e-06	0.00549357	0.235267
207290_at	PLXNA2	-0.000135151	0.353877	0.153744	-0.716323	-0.199588	-0.00720863	0.998812	0.00114187	0.13096	0.000708717	0.251963	0.966211	0.999728	0.0124094	0.307651	0.0152376	0.690679	0.992949
207387_s_at	GK	-0.407548	-1.14978	-0.583297	-1.13038	-0.670221	-0.600654	0.000377848	1.04609e-09	2.1094e-05	1.09419e-05	0.00155425	0.00349866	0.0167007	8.41247e-07	0.00174622	0.000772932	0.0771687	0.143552
207401_at	PROX1	-0.113372	-0.840725	-0.124014	-0.813324	-0.604908	-0.476121	0.403161	9.72268e-06	0.397337	0.000147197	0.00188385	0.00957463	0.728235	0.000431834	0.604076	0.00508402	0.0849537	0.218582
207500_at	CASP5	0.0258945	-0.492962	0.120876	-1.07559	-0.386595	-0.101808	0.754087	1.69837e-05	0.1875	7.11041e-07	0.00958283	0.444654	0.917965	0.00063558	0.383149	9.36775e-05	0.194484	0.827162
207517_at	LAMC2	-0.260078	-0.23144	-0.230326	-0.675031	-0.485016	-0.187774	0.0107674	0.0206379	0.0309181	6.2363e-05	0.00125004	0.1434	0.116788	0.0979355	0.124454	0.00273432	0.0701428	0.593345
207526_s_at	IL1RL1	0.530589	0.330994	-0.18095	-2.07247	-0.511573	-0.149235	0.00363763	0.0495552	0.297965	2.8378e-07	0.0437758	0.529378	0.0623081	0.178563	0.508688	4.716e-05	0.37519	0.869162
207535_s_at	NFKB2	-0.333766	0.0227778	-0.073049	-0.901227	0.329375	0.619994	0.0856666	0.902026	0.715255	0.00205615	0.191642	0.0214542	0.357226	0.958084	0.841881	0.0315078	0.63174	0.299911
207574_s_at	GADD45B	0.0398801	0.0144131	-0.152897	-0.865629	-0.254057	0.109759	0.639762	0.865267	0.109884	1.25735e-07	0.0137431	0.245233	0.867039	0.941444	0.275454	2.57473e-05	0.230476	0.703094
207688_s_at	INHBC	-0.0155298	0.243632	0.663609	-0.645432	-0.000903372	-0.054928	0.91066	0.0928067	0.000363876	2.42243e-05	0.993312	0.611925	0.974794	0.270639	0.0086688	0.00136967	0.998382	0.898086
207992_s_at	AMPD3	-0.20136	-0.278766	-0.170745	-0.963417	-0.368069	-0.0740139	0.00306885	0.000189366	0.0146455	6.75198e-10	7.85076e-05	0.292188	0.0561545	0.00343451	0.0775912	4.39482e-07	0.01664	0.738922
208047_s_at	NAB1	-0.132547	-0.267161	-0.194506	-1.40124	-0.0411091	-0.340995	0.177802	0.0118485	0.0735956	0.00113041	0.907118	0.340873	0.509636	0.066178	0.213342	0.021034	0.978779	0.769402
208078_s_at		-0.395543	-0.40119	-0.585259	-1.18724	-0.345521	-0.0661842	0.00203432	0.00182134	0.000122368	1.33061e-07	0.0147644	0.604063	0.0448494	0.0173065	0.00464779	2.65377e-05	0.237539	0.895336
208083_s_at		-1.02782	-0.398225	-0.657644	-1.35687	-0.0554796	-0.462109	6.15869e-07	0.0070861	0.000234785	9.87831e-06	0.790529	0.0402146	0.000345915	0.0458229	0.00667197	0.00071684	0.948066	0.381708
208084_at		-1.12135	-0.431809	-0.78817	-1.20499	-0.115094	-0.393555	9.00536e-07	0.00888735	0.000124714	1.25351e-05	0.545814	0.0522346	0.000411898	0.0541109	0.00468981	0.000857767	0.862898	0.421806
208126_s_at	CYP2C18	-0.522329	-1.55059	0.204761	-0.645208	-0.416395	0.0619919	0.00558365	5.96643e-08	0.262078	0.00019117	0.00619611	0.640815	0.0808704	1.28431e-05	0.47098	0.00614113	0.155417	0.908265
208148_at	MYH4	-0.276178	-1.57053	0.425096	-1.13109	-0.444418	-0.0327765	0.333296	3.5755e-05	0.174375	0.000377922	0.091278	0.895694	0.673925	0.00108365	0.366705	0.0099293	0.488592	0.977464
208296_x_at	TNFAIP8	-0.296292	-0.231278	-0.164371	-0.783412	-0.118111	0.0208705	0.000714615	0.00490347	0.04743	4.27156e-07	0.212224	0.820831	0.0245172	0.0350637	0.161774	6.3121e-05	0.654263	0.959383
208315_x_at	TRAF3	-0.085824	-0.295745	-0.0981922	-0.605287	-0.420513	-0.1822	0.327473	0.00311709	0.300524	2.68863e-06	0.000132051	0.0417608	0.66878	0.0253924	0.511237	0.000272346	0.0220118	0.387498
208370_s_at	RCAN1	0.195901	0.0160629	0.0145635	-0.771831	-0.237157	-0.0926055	0.0372554	0.85447	0.877622	6.49095e-08	0.00770739	0.246612	0.232024	0.935448	0.938461	1.54975e-05	0.173989	0.704271
208383_s_at	PCK1	0.59427	0.800675	1.07611	-1.37855	-0.135049	0.116087	0.00964931	0.0011333	0.000154402	0.000849963	0.687417	0.729247	0.109843	0.0123417	0.00529605	0.0172938	0.915163	0.93601
208394_x_at	ESM1	0.391822	0.206324	0.159632	-0.633492	-0.472827	-0.341697	0.000217898	0.023451	0.0915918	0.000545025	0.00510991	0.0314438	0.0118064	0.107179	0.245083	0.0128059	0.14182	0.347594
208891_at	DUSP6	0.230721	0.0440102	0.0816457	-0.954746	-0.142531	0.161018	0.0164102	0.615778	0.392423	2.45422e-08	0.126725	0.0878379	0.148351	0.80387	0.599607	7.58103e-06	0.550188	0.504574
208892_s_at	DUSP6	0.180557	0.191138	0.276527	-1.02846	0.0714759	0.36186	0.101688	0.084677	0.0255908	3.89327e-07	0.553766	0.00807782	0.389668	0.254597	0.110363	5.97269e-05	0.865161	0.20447
208893_s_at	DUSP6	0.181865	0.150557	0.0905956	-0.756271	-0.145878	0.337417	0.0455071	0.0914253	0.331829	4.9388e-06	0.19534	0.00699447	0.257884	0.267896	0.541979	0.000429299	0.635758	0.191786
208960_s_at	KLF6	-0.116474	0.334073	-0.0603304	-1.28505	-0.148251	0.261065	0.400017	0.0247364	0.683888	2.68582e-06	0.405816	0.153136	0.726009	0.111195	0.82252	0.000272346	0.794705	0.605668
208961_s_at	KLF6	-0.02211	0.273634	-0.011527	-1.28679	-0.286385	0.0899365	0.762202	0.00156348	0.883749	3.71817e-10	0.00497922	0.315765	0.921166	0.0155424	0.941615	2.94624e-07	0.139538	0.752395
209034_at	PNRC1	-0.238295	-0.59092	-0.459649	-0.714906	0.2866	0.0915197	0.00271869	1.71206e-07	1.03801e-05	4.688e-05	0.0373035	0.475689	0.052936	2.60019e-05	0.00124732	0.00220053	0.351346	0.843603
209039_x_at	EHD1	-0.0234448	0.112123	0.0684227	-0.673605	-0.3698	-0.101748	0.755962	0.150141	0.405605	2.49732e-05	0.00472278	0.373817	0.91859	0.364649	0.611511	0.00140186	0.135476	0.791013
209098_s_at	JAG1	-0.135769	-0.568293	-0.46612	-0.860547	-0.557889	-0.38244	0.249534	0.000133704	0.00159872	1.43368e-05	0.000926523	0.0127059	0.593667	0.00268169	0.0207162	0.000940115	0.0592487	0.243923
209099_x_at	JAG1	-0.254297	-0.31202	-0.0473175	-0.634586	-0.331782	-0.0641895	0.00397786	0.000800433	0.57018	4.87739e-07	0.000483856	0.400507	0.0653906	0.00960366	0.743349	6.90858e-05	0.0440914	0.805558
209122_at	PLIN2	0.413751	0.728889	0.0671472	-0.931138	-0.254997	0.2338	1.25147e-05	8.15659e-09	0.363111	1.65435e-07	0.0222697	0.0336677	0.00206098	3.3531e-06	0.572283	3.03529e-05	0.285626	0.356796
209125_at	KRT6A	-1.42364	-1.01504	-0.982849	-3.6265	-0.787166	-0.940826	9.92819e-09	9.34595e-07	3.631e-06	6.86164e-11	0.00249911	0.000604338	1.66171e-05	8.85186e-05	0.000807013	7.98213e-08	0.0974692	0.0695157
209126_x_at	KRT6B	-1.2394	-0.586713	-0.741374	-1.65727	-0.360434	-0.313684	5.9524e-08	0.000369063	7.889e-05	9.08076e-08	0.0506355	0.0840669	5.51793e-05	0.00552926	0.00364608	2.00198e-05	0.393649	0.497294
209189_at	FOS	0.145297	0.491274	-0.141277	-1.00159	-0.0113979	0.632708	0.216099	0.000500076	0.263295	5.17175e-08	0.908791	1.2632e-05	0.558112	0.00686631	0.472423	1.3091e-05	0.979052	0.019733
209239_at	NFKB1	-0.149064	-0.204677	-0.192523	-0.98952	-0.419323	-0.0365457	0.0119477	0.00130173	0.0037497	1.21107e-08	0.000232787	0.678346	0.123535	0.0136007	0.0338197	4.44397e-06	0.0304488	0.919872
209272_at	NAB1	-0.0235772	0.163033	0.317055	-0.909466	-0.320276	-0.0908506	0.741058	0.0336607	0.00071075	3.29998e-07	0.00738939	0.391603	0.911998	0.137528	0.0126622	5.26731e-05	0.170686	0.800856
209276_s_at	GLRX	0.0334862	-0.475713	-0.323138	-0.864638	-0.476882	-0.184884	0.646333	5.91271e-06	0.000722728	1.47115e-05	0.00325477	0.193226	0.870271	0.000306255	0.012782	0.000957559	0.113203	0.652751
209277_at	TFPI2	-0.251718	-0.505164	0.445934	-1.99795	-0.522785	-0.0459599	0.168894	0.0106729	0.0311733	1.04182e-07	0.0232682	0.826619	0.497582	0.0613932	0.125029	2.22505e-05	0.290492	0.960591
209283_at	CRYAB	-0.46429	-0.718179	-0.178839	-0.714144	-0.568043	0.289393	0.000370684	3.36994e-06	0.12817	2.80748e-05	0.000269586	0.0283918	0.0164761	0.000210957	0.303648	0.00151226	0.0326783	0.3357
209304_x_at	GADD45B	-0.0182548	0.000763975	-0.235424	-0.701732	-0.249401	0.157601	0.801929	0.991615	0.00777214	3.98373e-07	0.00767755	0.0701592	0.936805	0.995899	0.0528469	6.00028e-05	0.173412	0.464908
209305_s_at	GADD45B	-0.128573	0.117231	-0.348373	-0.614021	-0.0826855	0.357734	0.434507	0.475391	0.0616058	0.000244753	0.525621	0.0134627	0.749243	0.704946	0.190573	0.00731994	0.855056	0.250603
209348_s_at	MAF	-0.430997	-0.592954	-0.120065	-1.28368	-0.518914	-0.546764	0.000153383	4.57182e-06	0.221446	1.46992e-06	0.00674765	0.00479416	0.0096172	0.000259299	0.424886	0.000169553	0.161669	0.163708
209386_at	TM4SF1	-0.236886	-0.512608	-0.0634675	-0.861113	-0.294975	0.0981691	0.0100583	1.0605e-05	0.479184	9.43172e-06	0.0385204	0.460855	0.112626	0.000460914	0.672478	0.000691397	0.355761	0.83601
209387_s_at	TM4SF1	-0.335574	-0.705878	-0.286153	-1.13081	-0.237018	0.0775127	0.00502827	4.14373e-06	0.0207046	8.77978e-05	0.278208	0.71785	0.0757028	0.000242568	0.0970495	0.00347599	0.710976	0.932813
209395_at	CHI3L1	-1.49457	-1.33419	-0.636336	-1.18554	-0.229551	-0.619405	9.62455e-11	5.12801e-10	2.43271e-05	3.37161e-06	0.179934	0.00184374	7.51746e-07	5.29008e-07	0.00188665	0.000322842	0.618967	0.113777
209457_at	DUSP5	-0.0994402	-0.113573	-0.379376	-1.43591	-0.373168	0.0180293	0.364585	0.302335	0.00459542	1.36934e-10	0.000908492	0.84361	0.699326	0.550786	0.0383627	1.26896e-07	0.0586625	0.964363
209498_at	CEACAM1	-0.226452	-0.973171	-0.0389489	-1.05519	-0.487889	-0.160396	0.0183255	5.42994e-09	0.681059	3.16785e-09	3.62326e-05	0.0737432	0.15749	2.69893e-06	0.820777	1.51932e-06	0.0105937	0.473906
209583_s_at	CD200	0.0097579	-0.0547549	0.0843005	-0.85929	-0.415013	0.183431	0.932334	0.634949	0.500171	6.2148e-07	0.00111402	0.0940818	0.981431	0.815232	0.68922	8.45259e-05	0.064866	0.517395
209636_at	NFKB2	-0.345224	-0.120993	-0.201301	-0.609893	-0.240129	0.0481124	0.00512037	0.272241	0.0990821	1.80115e-06	0.00884671	0.553999	0.0764489	0.518598	0.258071	0.000199753	0.186538	0.876951
209651_at	TGFB1I1	-0.830275	-0.691453	-0.440775	-0.746954	-0.28082	-0.436388	5.87197e-11	8.6977e-10	1.18686e-06	2.42512e-06	0.0134363	0.000591885	6.421e-07	7.54836e-07	0.000540764	0.000254988	0.228145	0.0690104
209706_at	NKX3-1	0.196083	0.4039	0.253174	-1.28638	-0.404091	-0.108549	0.0309331	0.000171961	0.0121307	3.91528e-07	0.0156328	0.473666	0.211435	0.00320339	0.0692114	5.97269e-05	0.244832	0.842565
209723_at	SERPINB9	-0.11028	-0.256779	0.10586	-0.816961	-0.19061	0.0102138	0.0888123	0.000661432	0.126859	9.56899e-09	0.016158	0.886039	0.363789	0.00836351	0.301788	3.65863e-06	0.248856	0.975242
209785_s_at	PLA2G4C	-0.037505	-0.0418717	-0.108869	-0.697906	-0.304944	-0.043941	0.719097	0.688173	0.339898	2.91773e-05	0.0199317	0.711686	0.90335	0.847041	0.550195	0.00155636	0.272441	0.930762
209909_s_at	TGFB2	-0.625783	-0.532931	-0.611986	-0.926031	-0.417331	-0.39078	2.90663e-05	0.000156464	8.41084e-05	0.000932348	0.0822304	0.101526	0.00349865	0.00299954	0.00378597	0.0184763	0.470386	0.530989
209937_at	TM4SF4	-0.658297	-2.03554	-0.103557	-0.760846	-0.478517	-0.313174	0.00131116	2.19201e-09	0.578584	4.02694e-05	0.00249935	0.0310038	0.0347829	1.44395e-06	0.749605	0.0019799	0.0974692	0.346014
209949_at	NCF2	-0.756823	-1.30053	-0.994192	-0.789586	-0.608723	-0.242454	9.3804e-05	1.45559e-07	1.10246e-05	0.000113484	0.00115235	0.129425	0.00700647	2.30679e-05	0.00126103	0.00420406	0.0659047	0.575732
209959_at	NR4A3	-0.0363391	0.163778	-0.0189042	-0.709362	-0.413145	0.0897195	0.673549	0.071121	0.838863	3.72177e-05	0.00408945	0.471244	0.883168	0.227516	0.916545	0.00187719	0.126561	0.841158
209970_x_at	CASP1	0.212473	-0.644335	-0.0241675	-1.06374	-0.191619	-0.0222012	0.000830883	1.32268e-09	0.670838	1.82029e-08	0.0645526	0.819919	0.0270135	1.00441e-06	0.813983	5.92408e-06	0.430259	0.959047
210004_at	OLR1	0.820833	0.303004	-0.373678	-0.879744	-0.878469	-0.643782	0.00239241	0.201785	0.148078	0.000944685	0.000955991	0.00877748	0.0494222	0.435813	0.332368	0.0186588	0.0596676	0.21197
210013_at	HPX	-0.760915	-1.20578	-0.712145	-0.681699	-0.182102	-0.415919	0.000443323	3.18396e-06	0.00151452	9.2171e-05	0.174271	0.00545784	0.018366	0.000202422	0.0199581	0.0036203	0.61259	0.172807
210026_s_at	CARD10	-0.47291	-0.516722	-0.02685	-0.812125	-0.289572	-0.132089	5.36845e-07	1.67994e-07	0.677456	2.5228e-07	0.00594295	0.163129	0.000312255	2.57285e-05	0.818525	4.32395e-05	0.152121	0.617664
210058_at	MAPK13	-0.386591	-0.294416	-0.453489	-0.641706	-0.29627	-0.0676537	2.41684e-05	0.000388764	9.43542e-06	7.52411e-06	0.00713159	0.48601	0.0030802	0.00573239	0.00118674	0.000581868	0.166918	0.848077
210139_s_at	PMP22	-0.208588	-0.159206	-0.151829	-0.744059	-0.450743	-0.364436	0.0389405	0.105247	0.14897	4.29818e-08	1.7033e-05	0.000149224	0.237123	0.293186	0.333603	1.14636e-05	0.00721921	0.0391336
210148_at	HIPK3	0.183186	-0.172949	-0.440992	-0.752729	-0.0547276	-0.0601391	0.217138	0.242707	0.0113153	0.00177306	0.78504	0.764447	0.559104	0.486492	0.0665303	0.0285795	0.946338	0.945993
210260_s_at	TNFAIP8	-0.313321	-0.235371	-0.187292	-0.931199	-0.260063	-0.0295714	0.000242097	0.00277033	0.0191994	1.31222e-09	0.00191632	0.673403	0.0125704	0.0234217	0.0921946	7.47353e-07	0.0852519	0.917864
210365_at		-0.011945	0.049523	-0.159846	-0.658676	-0.203232	-0.188951	0.912941	0.651368	0.187867	6.09007e-06	0.0506	0.0667874	0.975246	0.825556	0.383685	0.000502224	0.393649	0.458773
210367_s_at	PTGES	-0.112885	0.524442	0.378288	-0.623154	-0.19973	0.0711771	0.534799	0.00952813	0.0667472	0.00135446	0.224802	0.658033	0.811369	0.056672	0.200591	0.0238553	0.665857	0.914056
210387_at		0.344479	0.573703	0.188888	-0.971506	-0.359388	0.482631	0.00267597	2.24411e-05	0.0902042	2.36544e-06	0.014526	0.00214233	0.0525911	0.000775728	0.242856	0.000249673	0.235881	0.121495
210458_s_at	TANK	0.0274818	-0.263461	-0.474395	-1.02849	-0.076546	-0.198318	0.850647	0.0853703	0.00756539	0.00276182	0.792452	0.498407	0.957471	0.255772	0.0519957	0.0382092	0.948455	0.854349
210472_at	MT1G	0.0417643	-0.041904	0.0800508	-1.48094	-0.191196	0.661995	0.607364	0.606172	0.366173	3.13763e-07	0.270385	0.00132333	0.850576	0.797499	0.575236	5.13622e-05	0.704906	0.0988705
210517_s_at	AKAP12	-0.363357	-0.120145	0.040216	-1.83622	-0.381685	-0.182879	0.000156177	0.123065	0.620668	4.54163e-11	0.00275595	0.105637	0.00971441	0.322963	0.779232	5.91223e-08	0.102925	0.539082
210608_s_at	FUT2	-0.379563	-0.952366	-0.342953	-0.700322	-0.305536	-0.295681	4.31569e-05	2.45537e-10	0.00026481	1.4239e-05	0.014045	0.0167952	0.00432811	3.12203e-07	0.00714404	0.000940026	0.232771	0.271358
210662_at	KYNU	0.120501	0.0146045	0.273892	-2.21525	-0.644987	-0.142916	0.538499	0.940215	0.204605	3.52231e-08	0.00800761	0.506624	0.813477	0.973883	0.404799	9.81775e-06	0.177669	0.858474
210875_s_at	ZEB1	0.172358	-0.0261028	-0.280419	-0.62719	-0.470953	0.204418	0.180236	0.834574	0.0509618	5.68745e-05	0.000810366	0.08803	0.512537	0.926325	0.169327	0.00254361	0.0554528	0.504695
210978_s_at	TAGLN2	-0.488927	-0.371305	-0.756441	-0.657887	-0.202217	-0.217606	0.0819108	0.177663	0.0171929	0.000770543	0.212819	0.181853	0.349362	0.403881	0.0860853	0.0162036	0.654572	0.641636
211139_s_at	NAB1	-0.0274756	-0.136625	-0.247676	-0.829643	-0.35607	-0.0134866	0.751097	0.128245	0.0160776	4.95218e-06	0.00890705	0.910491	0.916844	0.330804	0.0823438	0.000429778	0.187116	0.980803
211366_x_at	CASP1	0.142136	-0.540037	-0.0542942	-0.796474	-0.239958	-0.0511118	0.0346527	1.75457e-07	0.425944	1.10939e-05	0.067945	0.680482	0.224062	2.62107e-05	0.628954	0.000778641	0.437633	0.921153
211367_s_at	CASP1	0.397123	-0.937213	-0.110177	-1.30924	-0.350556	-0.334654	0.00438045	7.73618e-07	0.406501	4.83681e-06	0.0792324	0.0923377	0.0691626	7.67651e-05	0.612355	0.000423124	0.46362	0.513849
211368_s_at	CASP1	0.319894	-0.825323	0.0778892	-1.40994	-0.367876	-0.060923	0.00381184	1.87296e-07	0.456489	8.74862e-06	0.10208	0.776606	0.0637696	2.73808e-05	0.654623	0.000653602	0.507879	0.948758
211429_s_at	SERPINA1	-0.441701	-0.919536	-0.391483	-0.768733	-0.180324	-0.538657	0.000143837	1.88986e-08	0.000896194	0.000391825	0.299688	0.00604226	0.009198	5.70874e-06	0.0145926	0.0101483	0.728922	0.181633
211434_s_at	CCRL2	-0.243827	-0.447861	0.0898807	-1.09747	-0.487679	-0.0826373	0.0523301	0.00142845	0.484467	6.78264e-09	9.69839e-05	0.381951	0.277404	0.0145683	0.676877	2.83085e-06	0.0180976	0.796025
211610_at	KLF6	-0.15904	0.0415377	-0.104209	-0.848285	-0.314172	0.0614225	0.119082	0.67273	0.332531	1.4184e-05	0.0320927	0.649788	0.420496	0.838534	0.542592	0.000937736	0.331696	0.911481
211620_x_at		-0.117381	-0.370223	-0.339851	-0.674697	-0.012104	-0.0816452	0.47123	0.0334881	0.0655179	0.00184695	0.94656	0.652334	0.773887	0.137028	0.198253	0.0293267	0.987637	0.912546
211676_s_at	IFNGR1	-0.213077	-0.609064	-0.314138	-0.733966	-0.292054	-0.270484	0.00337624	3.73096e-08	0.000246556	2.44371e-06	0.00970984	0.0150625	0.0594533	9.1067e-06	0.00688129	0.000255595	0.195035	0.261116
211682_x_at	UGT2B28	-0.313079	-1.21901	0.685219	-0.889345	0.12047	-0.46601	0.203632	9.72421e-05	0.0163011	0.000704064	0.570446	0.0408245	0.542741	0.00216567	0.0831322	0.0151699	0.871608	0.384015
211924_s_at	PLAUR	-0.404185	-0.437049	-0.427428	-1.98285	-0.500715	-0.0295561	9.29741e-05	4.07409e-05	0.000115396	1.06239e-10	0.000988111	0.8115	0.00700187	0.00117485	0.00448877	1.07567e-07	0.0607705	0.957584
211959_at	IGFBP5	-0.110344	0.666395	1.044	-0.731528	-0.351591	-0.553954	0.674408	0.0200569	0.00177709	2.31746e-06	0.0026997	4.93208e-05	0.883847	0.0959245	0.0220573	0.000246511	0.101499	0.0248933
211965_at	ZFP36L1	-0.232865	-0.00539739	-0.0646751	-0.618188	-0.516024	-0.336545	0.0206644	0.953244	0.518203	0.000214051	0.00103732	0.0179972	0.168505	0.979507	0.703696	0.00665335	0.0626002	0.278594
212099_at	RHOB	0.0775208	-0.0463941	-0.0974935	-1.34025	-0.469144	-0.0495035	0.38394	0.599462	0.312764	4.4602e-10	0.000137181	0.596132	0.713364	0.793502	0.523363	3.34056e-07	0.022522	0.891757
212200_at	ANKLE2	-0.082351	0.0489163	-0.229842	-0.749741	-0.204596	-0.165528	0.307153	0.539722	0.0150303	2.21378e-05	0.115062	0.195706	0.650359	0.753345	0.0788731	0.00127275	0.530264	0.655832
212201_at	ANKLE2	-0.2744	-0.200222	-0.480508	-0.5895	-0.339608	-0.175666	0.0190691	0.0751924	0.000648476	5.04868e-06	0.00112973	0.0543806	0.160987	0.235934	0.0120556	0.000436767	0.0652513	0.428074
212298_at	NRP1	-0.27732	-0.549355	-0.41776	-0.864355	-0.0749631	-0.359084	0.00392272	5.54662e-06	0.000245123	3.44442e-06	0.538509	0.00895326	0.0648506	0.000294473	0.00685531	0.000326384	0.859425	0.213391
212364_at	MYO1B	-0.140944	-0.603263	0.125264	-0.792882	0.037563	-0.252864	0.116488	2.62576e-06	0.190948	0.000840935	0.845188	0.201489	0.416027	0.000176585	0.387779	0.0171688	0.96202	0.660388
212365_at	MYO1B	-0.25736	-0.742931	-0.158382	-0.712813	-0.303427	-0.346496	0.00148864	7.29964e-09	0.0443384	3.83506e-07	0.002186	0.000763144	0.0373243	3.11803e-06	0.155605	5.93424e-05	0.0913285	0.0769832
212458_at	SPRED2	0.139973	0.00880113	0.0334929	-0.636626	-0.194894	-0.195063	0.0776797	0.907065	0.681604	1.52247e-05	0.0711561	0.0709385	0.341081	0.96049	0.821116	0.000979239	0.445797	0.467119
212473_s_at	MICAL2	-0.440463	-0.47374	-0.164255	-0.934793	-0.277532	-0.173295	0.0001748	8.37861e-05	0.112273	1.01507e-09	0.00101934	0.0222649	0.0103545	0.00196273	0.279101	6.03252e-07	0.0617189	0.302804
212641_at	HIVEP2	-0.353115	-0.215602	-0.0613462	-0.851096	-0.14285	0.17156	0.000139651	0.00783971	0.434828	3.18379e-08	0.0951496	0.0494396	0.00900402	0.0493925	0.635879	9.35881e-06	0.496735	0.411808
212642_s_at	HIVEP2	-0.26809	-0.180105	0.100827	-0.996531	-0.201165	0.153812	0.00566373	0.0475288	0.282175	2.72122e-09	0.0209873	0.0670611	0.0815335	0.173787	0.492763	1.36498e-06	0.277607	0.459009
212646_at	RFTN1	-0.350652	-0.768353	-0.311076	-0.625109	-0.360994	-0.266519	0.000740692	1.03752e-07	0.00353105	3.25962e-07	0.000143788	0.00195552	0.0250602	1.85487e-05	0.0325565	5.24175e-05	0.0227873	0.116595
212665_at	TIPARP	0.10723	0.0791421	0.0657576	-0.647287	-0.16709	0.0600576	0.175529	0.31097	0.432665	1.07547e-06	0.0567563	0.468651	0.506869	0.559543	0.63414	0.000130961	0.409484	0.839978
212666_at	SMURF1	-0.174356	-0.278673	-0.395396	-0.657471	-0.284104	-0.0375547	0.0592411	0.0050926	0.000602083	1.4002e-05	0.0146846	0.719515	0.29553	0.0360656	0.0115383	0.000933347	0.237117	0.933207
212758_s_at	ZEB1	0.0663435	0.204289	-0.0305015	-0.842456	-0.562799	0.105014	0.628065	0.147902	0.836129	5.86363e-06	0.000358276	0.401542	0.861326	0.361329	0.915075	0.000487225	0.037961	0.806158
212764_at	ZEB1	0.311989	0.284403	0.108739	-1.27086	-0.434871	0.22265	0.0958519	0.126244	0.575777	2.1181e-08	0.00202031	0.0743478	0.378008	0.327879	0.747548	6.69404e-06	0.0874446	0.475497
212850_s_at	LRP4	-0.376737	-0.67331	-0.00733381	-0.670303	-0.453182	-0.406354	0.001966	6.24419e-06	0.947653	1.58687e-05	0.000705871	0.00170276	0.0436955	0.000316112	0.974979	0.00100536	0.0527009	0.109714
213001_at	ANGPTL2	-0.581404	-0.652099	-0.630756	-0.606777	-0.461866	-0.418305	1.74089e-06	4.03692e-07	1.6481e-06	0.000370078	0.00330075	0.00643969	0.000583357	4.81918e-05	0.000617189	0.00976545	0.114006	0.186201
213002_at	MARCKS	0.00611849	0.121129	0.450122	-0.624349	-0.167361	-0.248247	0.950236	0.227575	0.000540669	3.662e-07	0.0334632	0.00348838	0.986561	0.468862	0.0108961	5.72057e-05	0.337032	0.143404
213004_at	ANGPTL2	-0.724662	-0.572519	-0.641544	-0.628993	-0.507134	-0.470271	2.80552e-08	6.52589e-07	4.05792e-07	7.09509e-06	7.03349e-05	0.000147518	3.3346e-05	6.82953e-05	0.000346667	0.000557362	0.0158925	0.0391336
213156_at	ZBTB20	-0.130394	-0.219838	0.229467	-0.621155	-0.205635	-0.3645	0.108326	0.0112129	0.0136768	0.000358227	0.146762	0.0162882	0.40177	0.0635312	0.0744134	0.00955419	0.577241	0.268321
213169_at	SEMA5A	-0.413726	0.379755	0.202048	-0.66427	-0.226724	-0.671256	0.0347552	0.0501915	0.312125	0.00109522	0.186526	0.00100603	0.224402	0.180009	0.522746	0.020599	0.626192	0.0862639
213193_x_at	TRBC1	-0.339936	-0.375012	-0.220635	-0.62037	-0.420417	-0.420941	0.00140608	0.000611927	0.0340353	1.40151e-05	0.000627904	0.000621253	0.0363144	0.0079203	0.13208	0.000933347	0.0498815	0.0700669
213241_at	PLXNC1	-0.0441952	-0.543873	-0.258804	-0.61995	-0.206281	-0.105241	0.731984	0.000573936	0.0772052	0.00376513	0.269931	0.56738	0.908081	0.00758579	0.219846	0.0469139	0.704465	0.881082
213250_at	CCDC85B	0.0418037	0.0702999	0.045208	-0.615924	-0.501087	-0.0187217	0.547968	0.317366	0.547488	0.000421552	0.00226429	0.891952	0.81845	0.566392	0.726788	0.0107102	0.093013	0.976508
213280_at	RAP1GAP2	-0.236757	-0.00385957	-0.129037	-0.678846	-0.225397	-0.138682	0.00244984	0.953982	0.0885457	2.61316e-06	0.0265128	0.150117	0.0500394	0.97994	0.239903	0.000269067	0.306078	0.601059
213281_at	JUN	0.0377714	0.314924	0.386814	-0.926388	-0.0118935	0.208253	0.716706	0.00723715	0.00298449	4.71296e-06	0.928938	0.133699	0.901962	0.0465629	0.0294938	0.000415615	0.983743	0.580595
213338_at	TMEM158	-0.196163	-0.312366	-0.387053	-0.723172	-0.576293	-0.202508	0.107992	0.0154647	0.00677124	0.000300205	0.00199083	0.206473	0.401035	0.0800768	0.0486041	0.00848691	0.0869888	0.66507
213418_at	HSPA6	-0.222313	1.52195	0.668355	-5.49989	-0.636244	0.659497	0.141486	1.3477e-08	0.000553679	1.30323e-15	0.000824201	0.000608747	0.457045	4.55814e-06	0.0110071	7.12543e-11	0.0557401	0.0696303
213506_at	F2RL1	-0.0633124	-0.0902356	-0.0657471	-0.816379	-0.112937	-0.0855457	0.299152	0.145757	0.317556	2.71798e-05	0.417952	0.537516	0.642981	0.358089	0.528005	0.00148309	0.801434	0.871302
213524_s_at	G0S2	0.0625719	-0.121109	-0.316269	-0.631939	-0.334951	-0.111961	0.5821	0.293121	0.0183374	0.000206449	0.0202708	0.397698	0.837467	0.541158	0.0897018	0.00645374	0.273971	0.804545
213548_s_at	CDV3	-0.652497	-0.529538	-0.798045	-0.602928	0.00880748	0.0815773	0.000135316	0.00093448	3.68917e-05	6.91e-05	0.936994	0.46821	0.00887099	0.0107405	0.00238422	0.00293326	0.985499	0.839791
213684_s_at	PDLIM5	-0.197837	-0.312394	0.260454	-0.71098	-0.202613	-0.123424	0.147596	0.0288171	0.0821977	1.07548e-05	0.0816619	0.272809	0.466669	0.123717	0.228839	0.000763661	0.469352	0.725744
213800_at	CFH	-0.969459	-1.666	-0.0991665	-0.634112	-0.238196	-0.0637048	7.21139e-06	5.93231e-09	0.544823	4.17073e-05	0.0468412	0.570029	0.00144957	2.82043e-06	0.724845	0.00203603	0.385375	0.881886
213839_at	CLMN	0.09728	0.505538	0.365451	-0.913781	-0.307004	-0.210846	0.519253	0.00350917	0.0359041	8.56531e-06	0.0403448	0.14354	0.802039	0.0276512	0.136519	0.000643581	0.363362	0.59347
213848_at	DUSP7	-0.115106	-0.0184949	0.0710491	-0.857715	-0.398292	-0.195299	0.186319	0.827178	0.441513	6.73355e-08	0.000339302	0.0378921	0.519796	0.922192	0.6414	1.59674e-05	0.036806	0.373596
213857_s_at	CD47	0.110768	0.28091	0.358754	-0.609586	-0.275926	-0.277185	0.130903	0.000965753	0.000211216	6.70999e-05	0.0250355	0.0244846	0.441008	0.0109868	0.00628989	0.00288646	0.298688	0.314691
213923_at	RAP2B	-0.054147	0.0333908	-0.0512105	-0.657665	-0.223829	-0.10304	0.311233	0.528114	0.373431	2.44735e-07	0.00786337	0.177098	0.653887	0.744825	0.582122	4.24791e-05	0.175769	0.635313
214014_at	CDC42EP2	-0.133642	-0.115706	-0.049461	-0.606089	-0.323516	-0.0882734	0.0115186	0.0251264	0.342462	7.413e-06	0.00263564	0.338919	0.121234	0.112366	0.552785	0.000576538	0.100002	0.767965
214033_at		-0.12541	-0.703684	0.273437	-0.62117	-0.154691	-0.556328	0.328842	3.73016e-05	0.0590789	1.04283e-05	0.122583	3.41378e-05	0.670149	0.00111082	0.185542	0.000746292	0.543379	0.0237114
214056_at	MCL1	-0.128086	0.0468026	0.0181388	-1.13053	-0.00746435	0.132938	0.351887	0.730598	0.901508	3.28544e-09	0.934587	0.158409	0.689264	0.87135	0.952297	1.54855e-06	0.98506	0.611947
214068_at	BEAN1	-0.262299	-0.0552844	0.0246185	-0.690941	-0.3082	-0.149829	0.0401755	0.64401	0.848479	6.84044e-05	0.0271209	0.251248	0.241623	0.821101	0.922278	0.00292859	0.309152	0.707696
214085_x_at	GLIPR1	-0.510251	-0.473092	-0.382134	-0.95186	-0.491519	-0.196357	2.50974e-05	5.70605e-05	0.000919508	8.57167e-08	0.000150981	0.0610444	0.00317639	0.0014875	0.0147778	1.91288e-05	0.0234514	0.445277
214234_s_at	CYP3A5	-0.046509	-1.30796	0.450334	-0.69067	-0.34396	-0.282879	0.805365	2.91316e-06	0.0393068	0.000108607	0.0197765	0.04851	0.93824	0.00018939	0.144507	0.00407312	0.271486	0.409056
214235_at	CYP3A5	-0.0982867	-1.23805	0.591235	-0.97556	-0.373445	-0.546516	0.658413	3.57358e-05	0.0233575	1.13682e-05	0.0249552	0.00245234	0.875584	0.00108365	0.104511	0.000791789	0.298425	0.126747
214240_at	GAL	-0.622345	-0.944645	-0.287392	-0.87705	-0.314678	-0.124143	1.98194e-06	7.5836e-09	0.00682042	2.68984e-06	0.0181767	0.310756	0.000648877	3.17017e-06	0.0487842	0.000272346	0.262427	0.749635
214329_x_at	TNFSF10	-0.0650905	-0.719131	0.417601	-1.02894	0.278242	-0.770886	0.684175	0.000316946	0.0257203	0.000233875	0.2098	0.0025739	0.888149	0.00494776	0.110703	0.00708526	0.651552	0.128429
214378_at	TFPI	-0.0607998	-0.243149	-0.0240342	-0.676399	-0.199637	-0.133536	0.645451	0.0792499	0.865888	0.000214027	0.16943	0.34924	0.869748	0.243837	0.932099	0.00665335	0.607821	0.77504
214446_at	ELL2	-0.0427727	-0.266141	-0.612155	-0.838888	-0.476427	-0.250479	0.759528	0.0706728	0.00080593	3.02288e-06	0.000881322	0.0450719	0.920208	0.22659	0.0136464	0.000297794	0.057433	0.398037
214447_at	ETS1	-0.251318	-0.0482383	-0.226496	-0.650653	-0.324261	-0.0159072	0.0453747	0.682328	0.0889155	0.000926856	0.0571626	0.920633	0.257484	0.843694	0.240547	0.0183999	0.41021	0.983444
214461_at	LBP	0.223799	-0.305613	0.0445819	-0.678909	-0.18661	-0.444959	0.0592609	0.0136138	0.7128	0.000136539	0.179027	0.00442644	0.295575	0.0732035	0.839994	0.00485075	0.617992	0.157768
214462_at	SOCS6	-0.0939759	-0.375706	-0.379269	-0.609522	-0.0585703	-0.00378549	0.372848	0.00211447	0.00350114	0.000351648	0.662184	0.977396	0.705858	0.019236	0.0323736	0.00943485	0.907129	0.995013
214469_at	HIST1H2AE	0.0214632	0.128685	-0.10725	-0.796361	-0.318127	0.328177	0.786646	0.118501	0.221174	2.53486e-05	0.029021	0.0250063	0.93101	0.315623	0.424672	0.00141566	0.319968	0.318254
214580_x_at		-1.41782	-0.909249	-0.811387	-2.42695	-0.588375	-0.624581	1.88013e-07	4.12392e-05	0.000286348	4.97703e-08	0.0254519	0.0188418	0.00013179	0.00118734	0.00748235	1.28966e-05	0.301205	0.283794
214599_at	IVL	-0.0731616	-0.206131	-0.10695	-0.766602	-0.386035	-0.0394395	0.30832	0.00918288	0.173682	2.39324e-05	0.00803445	0.75813	0.651468	0.0552702	0.365725	0.00135456	0.178064	0.943959
214660_at	ITGA1	-0.848918	-1.14494	-0.572678	-0.750435	-0.354199	-0.523273	4.64397e-05	1.41212e-06	0.00326535	1.65334e-05	0.00965898	0.000560087	0.00453098	0.000116804	0.0310796	0.00103665	0.194802	0.0671551
214702_at	FN1	-0.549236	-1.19014	-0.519395	-0.766263	-0.209502	-0.417256	6.91634e-06	1.96055e-10	3.14907e-05	0.000665587	0.25718	0.0334882	0.00141101	2.61446e-07	0.00217951	0.0146442	0.69476	0.35629
214866_at	PLAUR	-0.243492	-0.274262	-0.203743	-1.14885	-0.502086	-0.150948	0.00712645	0.00314508	0.0295263	4.78421e-08	0.000458769	0.196438	0.0923314	0.0255572	0.120864	1.2456e-05	0.0430244	0.656323
214965_at	SPATA2L	0.108901	-0.00509565	0.351528	-0.594242	-0.254399	-0.177675	0.355332	0.965022	0.0117755	5.70886e-06	0.00975107	0.0559811	0.692076	0.98478	0.0680646	0.000477997	0.195504	0.431885
215033_at	TM4SF1	-0.06722	-0.387423	-0.190876	-1.34867	-0.334934	0.294288	0.599682	0.00713546	0.17844	8.13596e-08	0.0272855	0.0482555	0.847181	0.0460703	0.371822	1.84578e-05	0.309959	0.408062
215034_s_at	TM4SF1	-0.380393	-0.798738	-0.267221	-1.32555	-0.499475	0.0258538	0.00585713	5.55285e-06	0.0552575	2.21231e-06	0.0126903	0.885011	0.0828425	0.000294473	0.178316	0.000236709	0.222056	0.974912
215078_at		-0.242069	-0.321592	0.0513862	-1.92778	-0.87924	-0.363587	0.012012	0.00171004	0.585094	1.38158e-07	0.000653079	0.0947197	0.124033	0.0165686	0.754055	2.65388e-05	0.0505812	0.518725
215243_s_at	GJB3	-0.110186	-0.285753	-0.427689	-0.996295	-0.518523	-0.393026	0.302784	0.0139725	0.00150689	6.74615e-08	0.00011669	0.00134964	0.646441	0.0746481	0.0199079	1.59674e-05	0.0203252	0.0993742
215253_s_at	RCAN1	-0.0415792	-0.300148	-0.57729	-0.856422	-0.491374	-0.330564	0.717375	0.0172151	0.000229069	1.12749e-07	6.63459e-05	0.00217925	0.902232	0.0865104	0.00658629	2.36189e-05	0.0153057	0.121775
215435_at		-0.0781224	0.145905	0.0992693	-0.611495	-0.18132	-0.361107	0.462203	0.178663	0.38864	0.00158234	0.268768	0.0374987	0.767905	0.405046	0.595841	0.0264571	0.703627	0.371421
215447_at		0.364774	0.468397	0.898891	-0.782012	-0.493044	-0.349932	0.00662738	0.00102989	2.55235e-06	0.00020245	0.00747036	0.0440488	0.0886326	0.0115011	0.000701756	0.00638716	0.171417	0.395165
215485_s_at	ICAM1	-0.741427	-0.609375	-0.963649	-0.59279	-0.141362	0.00252658	0.000339409	0.0018304	5.33382e-05	0.00022934	0.264881	0.983743	0.0157118	0.0173805	0.0029667	0.00699717	0.700783	0.996466
215501_s_at	DUSP10	0.0972012	-0.119823	-0.242959	-1.001	-0.500428	-0.313285	0.409101	0.311579	0.0675426	1.532e-06	0.0015392	0.0282879	0.73245	0.560014	0.201897	0.000174869	0.0767143	0.335607
215702_s_at	CFTR	-1.02334	-1.18556	-0.531529	-0.78533	-0.0715047	-0.174682	2.4376e-07	3.34966e-08	0.000820154	0.000776551	0.705305	0.361503	0.000162531	8.40878e-06	0.0137933	0.0162924	0.920638	0.783191
215966_x_at	GK3P	-0.488137	-0.933596	-0.764012	-0.627698	-0.389656	-0.254564	0.00094966	9.00836e-07	2.4848e-05	9.52817e-05	0.00497607	0.0478324	0.0290233	8.6107e-05	0.00190009	0.00370521	0.139538	0.406471
215977_x_at	GK	-0.360345	-0.866721	-0.48614	-0.635435	-0.382167	-0.0965845	5.54358e-05	6.42765e-10	4.44593e-06	0.00014023	0.00787615	0.448641	0.00508549	6.12511e-07	0.000890408	0.00491794	0.17591	0.829908
216005_at	TNC	-0.924689	-0.447747	-0.120115	-1.25789	-0.526996	-0.50004	3.3417e-07	0.000948917	0.329777	2.34732e-09	7.87925e-05	0.000131924	0.000210008	0.0108472	0.539967	1.19943e-06	0.01664	0.0381637
216268_s_at	JAG1	-0.246289	-0.355943	-0.032572	-0.618536	-0.318838	-0.10432	0.0130138	0.000961417	0.736512	1.63369e-05	0.00551929	0.303886	0.130031	0.0109511	0.856027	0.00102669	0.147347	0.744925
216452_at	TRPM3	-0.19223	0.562006	0.36034	-0.890454	-0.391355	-0.147623	0.320764	0.00860987	0.0944544	5.59751e-05	0.026478	0.366617	0.662679	0.0529569	0.250002	0.00252521	0.305805	0.786116
216915_s_at	PTPN12	-0.22818	-0.364298	-0.951782	-1.0819	-0.326134	-0.360913	0.220324	0.0586831	0.00015563	1.85437e-05	0.0799662	0.0553636	0.562362	0.200031	0.00531316	0.001129	0.465321	0.430767
217173_s_at	LDLR	-0.233643	0.18537	0.179001	-0.651565	-0.0222402	0.451157	0.257774	0.365639	0.417415	0.00193992	0.899191	0.0199554	0.601681	0.613909	0.621922	0.0302694	0.976799	0.291344
217546_at	MT1M	-0.327898	-1.19594	-0.0968681	-0.980701	-0.522619	-0.0507542	0.0157293	3.63038e-08	0.470319	0.000152546	0.0166615	0.796364	0.144407	9.02233e-06	0.665562	0.00522528	0.251583	0.953161
217564_s_at	CPS1	-0.183113	-1.10777	0.157962	-0.627804	-0.170998	-0.545846	0.286615	5.64328e-06	0.391645	0.000765258	0.266454	0.00231148	0.630511	0.000297251	0.598814	0.0161173	0.702035	0.124565
217591_at	SKIL	-0.329246	-0.0300582	0.211223	-1.19978	-0.187295	0.00320672	0.0138218	0.80378	0.119915	4.23441e-07	0.197026	0.981843	0.1343	0.91054	0.291276	6.27416e-05	0.637818	0.996127
217649_at	ZFAND5	-0.0654647	0.0844932	0.572457	-0.659889	-0.180665	-0.0677861	0.619849	0.5231	0.000858708	0.000596618	0.250748	0.660127	0.857595	0.74083	0.0142057	0.0136429	0.689968	0.914316
217682_at		-0.0209524	-0.0246211	0.231003	-0.686548	-0.00551351	0.00398554	0.782774	0.746067	0.0113689	5.38657e-05	0.964472	0.974313	0.929242	0.879424	0.0666949	0.00245017	0.991943	0.994167
217738_at	NAMPT	0.0955234	-0.156948	0.24165	-0.67123	0.0119538	0.113443	0.17747	0.0340969	0.0045149	4.61751e-06	0.901385	0.250667	0.509339	0.138688	0.0379616	0.000410508	0.977628	0.707245
217739_s_at	NAMPT	0.125063	-0.149252	0.238167	-0.661137	0.0332795	0.134519	0.133474	0.0775318	0.0132347	0.000340534	0.817898	0.358809	0.444683	0.240581	0.0731139	0.00924664	0.954649	0.781449
217762_s_at	RAB31	-0.28131	-0.0796196	0.186839	-0.58696	-0.354506	-0.154558	0.00906574	0.412795	0.0865334	3.39424e-05	0.00297713	0.141824	0.10589	0.654456	0.236454	0.00174911	0.107371	0.591248
217764_s_at	RAB31	-0.245677	-0.0835496	0.222842	-0.664635	-0.238	-0.174129	0.011457	0.345563	0.0290119	2.53461e-05	0.0469002	0.133568	0.12094	0.594643	0.119553	0.00141566	0.385375	0.580475
217859_s_at	SLC39A9	-0.0627924	-0.214964	-0.478035	-0.651561	-0.0974694	-0.0629675	0.692841	0.187587	0.0120198	0.00239399	0.591129	0.727778	0.892265	0.417785	0.0688245	0.0348116	0.880436	0.935561
217985_s_at	BAZ1A	-0.0113966	0.0276134	-0.00314423	-0.616387	-0.0603378	-0.0592881	0.871034	0.694659	0.96691	0.00027549	0.647623	0.653307	0.963376	0.850684	0.984668	0.0079949	0.901844	0.912557
217992_s_at	EFHD2	-0.363017	-0.42409	-0.270695	-0.630959	-0.371197	-0.100029	1.48545e-05	2.34358e-06	0.000638137	1.67071e-05	0.00221595	0.333755	0.00230077	0.000163111	0.0119651	0.00104276	0.0917822	0.764873
217996_at	PHLDA1	-0.363781	-0.328578	-0.197652	-1.80214	-0.501411	0.0293019	0.000263514	0.00066859	0.03219	4.10321e-11	0.000232178	0.780531	0.0133157	0.00842479	0.127605	5.60858e-08	0.0304488	0.94977
217999_s_at	PHLDA1	-0.179438	-0.355876	-0.246273	-1.94998	-0.602645	-0.184857	0.203681	0.0183183	0.11163	1.6335e-09	0.000980277	0.226431	0.542741	0.0901895	0.278173	8.78226e-07	0.0605612	0.685916
218000_s_at	PHLDA1	-0.314242	-0.0105475	-0.197153	-1.36269	-0.343001	0.33046	0.126178	0.957464	0.362464	2.65089e-07	0.0393612	0.046052	0.433367	0.981584	0.571709	4.44903e-05	0.358675	0.400811
218136_s_at	SLC25A37	-0.154639	0.332145	0.247985	-0.616942	-0.264487	-0.0836015	0.105315	0.00201401	0.0215034	6.31626e-05	0.0314765	0.463639	0.396025	0.0186368	0.0992267	0.00276273	0.329816	0.837162
218182_s_at	CLDN1	-0.216711	-0.99437	-0.764976	-0.767599	-0.104082	-0.471628	0.199565	1.47825e-05	0.000481229	0.000444606	0.5494	0.0144727	0.537049	0.000578811	0.0101536	0.0111253	0.863884	0.257164
218223_s_at	PLEKHO1	-0.578268	-0.322699	-0.494541	-0.70944	-0.577073	-0.291769	0.000214513	0.017171	0.00167918	8.11176e-05	0.000554561	0.0421965	0.0116818	0.0863607	0.0212767	0.0032895	0.0470817	0.389054
218280_x_at		0.00279335	0.192247	0.0650638	-0.624017	-0.334178	0.00400521	0.962414	0.00461711	0.317388	2.33501e-06	0.00118655	0.962204	0.99061	0.0336049	0.527867	0.000247328	0.0672274	0.992295
218284_at	SMAD3	-0.129974	-0.23872	-0.0987135	-0.915245	-0.487839	-0.262393	0.0546715	0.00156185	0.164153	4.596e-09	1.06324e-05	0.00315184	0.283656	0.0155424	0.354019	2.05972e-06	0.00564392	0.137861
218322_s_at	ACSL5	0.0252963	-0.125378	0.20386	-1.32229	-0.279241	0.038751	0.80296	0.226745	0.0767442	1.20805e-10	0.00407027	0.643206	0.937172	0.467931	0.219032	1.17947e-07	0.12635	0.908892
218400_at	OAS3	0.362419	0.053759	0.0945123	-0.659195	-0.233354	0.1528	0.00081795	0.549824	0.334876	0.00086547	0.160258	0.348328	0.0266675	0.76015	0.545116	0.0175323	0.595293	0.774421
218541_s_at	TCIM	-0.857967	-0.34138	-0.135115	-1.49882	-0.237638	-0.36684	9.04029e-07	0.00724339	0.275912	4.28554e-06	0.276857	0.102302	0.000411898	0.0465719	0.486174	0.000387933	0.709933	0.532752
218644_at	PLEK2	0.070398	-0.00934084	-0.133801	-1.10388	-0.584471	-0.313934	0.328027	0.895159	0.094954	2.08671e-10	8.09773e-07	0.000550373	0.669337	0.955003	0.25079	1.81096e-07	0.00221372	0.0670193
218687_s_at	MUC13	-0.288828	-1.1215	0.210747	-1.11347	-0.0417355	-0.0686907	0.0620857	8.26994e-07	0.194105	3.62892e-07	0.746998	0.596606	0.303084	8.08871e-05	0.391396	5.69087e-05	0.93447	0.891857
218706_s_at	GRAMD2B	-0.31104	-0.450622	-0.275591	-0.799331	-0.143231	0.0162328	0.000102469	1.48379e-06	0.000672376	7.65791e-05	0.344836	0.913391	0.00742831	0.000120623	0.0122663	0.00315521	0.760362	0.981306
218854_at	DSE	-0.112515	0.00100586	-0.0179305	-1.20634	-0.389957	-0.167951	0.105135	0.987933	0.803082	1.06266e-07	0.00715435	0.198464	0.395867	0.994334	0.896465	2.26074e-05	0.167236	0.658235
218980_at	FHOD3	-0.330753	0.460754	0.351511	-0.747731	-0.332559	-0.169396	0.0537907	0.010476	0.0573155	2.04134e-05	0.0151775	0.181831	0.281006	0.0605261	0.182335	0.00121053	0.240657	0.641636
218986_s_at	DDX60	0.741296	0.25777	0.875547	-0.779071	0.192608	0.380244	4.16172e-05	0.0696142	1.54299e-05	0.000784085	0.312657	0.0573135	0.00428516	0.224526	0.00150371	0.0163813	0.738169	0.437056
218995_s_at	EDN1	-0.368704	-0.0331001	-0.366709	-1.41479	-0.535508	-0.483153	0.00661781	0.782829	0.011064	1.67559e-05	0.0311615	0.0486145	0.0885831	0.899941	0.0656454	0.00104462	0.328213	0.409311
219010_at	INAVA	-0.125975	-0.177457	-0.161805	-1.08546	-0.527899	-0.26491	0.0262995	0.00332474	0.0102336	9.13297e-09	4.91187e-05	0.0123424	0.193347	0.026611	0.0624606	3.54145e-06	0.0129329	0.242219
219045_at	RHOF	-0.0389868	-0.0565072	-0.168424	-0.756555	-0.444225	-0.0867269	0.659731	0.524798	0.0918201	3.41784e-06	0.000729358	0.418226	0.87619	0.742293	0.245466	0.000325808	0.0532412	0.814588
219093_at	PID1	-0.299136	-0.643708	-0.196375	-0.722454	-0.292691	-0.59374	0.0122615	1.65801e-05	0.105371	0.000620446	0.099112	0.00291104	0.125519	0.000626914	0.26821	0.0139428	0.502925	0.133464
219181_at	LIPG	-0.572162	-0.66637	0.093096	-1.20704	-0.189492	0.155142	3.58146e-05	6.31226e-06	0.405424	2.70867e-07	0.179616	0.266975	0.00389471	0.000318085	0.611306	4.51553e-05	0.618699	0.720484
219250_s_at	FLRT3	-0.0505571	-0.359705	-0.3852	-0.772748	-0.161297	-0.309735	0.735976	0.02674	0.0278765	0.000315975	0.343004	0.0800369	0.909839	0.117383	0.116507	0.00878958	0.758956	0.488123
219257_s_at	SPHK1	-0.463147	-0.0934802	-0.386772	-0.638663	-0.341304	0.0425399	9.63442e-05	0.312588	0.00106011	1.01815e-05	0.0032093	0.666726	0.0071377	0.561328	0.016087	0.000733428	0.112152	0.916112
219290_x_at	DAPP1	0.098342	0.233653	0.375285	-0.745517	-0.123258	0.0931073	0.334927	0.0312689	0.00291593	5.35791e-06	0.266624	0.397005	0.675326	0.130685	0.0290663	0.000456298	0.702076	0.804143
219338_s_at	LRRC49	-0.113107	0.122763	-0.0146681	-1.16706	-0.490382	-0.157784	0.322571	0.284308	0.903973	5.28922e-09	0.000139231	0.120523	0.664245	0.532255	0.953322	2.32282e-06	0.022522	0.563455
219371_s_at	KLF2	0.118577	0.0768069	0.222621	-1.0334	-0.117256	0.369304	0.0929558	0.264027	0.00683623	3.56082e-08	0.250672	0.00197106	0.372116	0.510275	0.0488525	9.83272e-06	0.689865	0.117079
219434_at	TREM1	-0.203476	-0.220256	0.620212	-1.01183	-0.117762	0.54453	0.13349	0.106385	0.000401019	2.64312e-06	0.401148	0.00124213	0.444683	0.295247	0.00916628	0.000270623	0.792114	0.0955181
219474_at	C3orf52	-0.00994714	-0.0419898	-0.0955343	-1.07712	-0.400959	-0.01442	0.896634	0.585127	0.257799	5.67043e-09	0.000446201	0.873146	0.970433	0.783922	0.466387	2.44119e-06	0.042576	0.971793
219476_at	C1orf116	0.253427	-0.182069	0.164932	-0.723247	-0.0669736	-0.434531	0.00366619	0.0265076	0.0571339	3.73643e-05	0.596433	0.00330062	0.0625154	0.116672	0.181954	0.00188112	0.882759	0.140024
219500_at	CLCF1	-0.206088	-0.0216117	-0.141186	-0.793979	-0.297177	-0.00754327	0.000433438	0.648893	0.0127469	7.87093e-09	0.000528488	0.91197	0.0181468	0.824079	0.0714512	3.18772e-06	0.0458672	0.981153
219508_at	GCNT3	0.0208075	-0.904859	-0.0474202	-0.784485	-0.112909	0.196541	0.780575	1.57099e-09	0.558385	1.4148e-07	0.194032	0.0321354	0.928407	1.10121e-06	0.734575	2.70029e-05	0.634491	0.35018
219540_at	ZNF267	-0.0262814	-0.0654066	0.208512	-0.637097	-0.155542	-0.0851159	0.793245	0.516617	0.0680808	0.000551907	0.299258	0.564826	0.933781	0.735727	0.20294	0.0129176	0.728525	0.88008
219584_at	PLA1A	-0.505481	-0.520798	-0.156905	-0.638369	-0.0306357	-0.0359873	1.62989e-05	1.15794e-05	0.0994251	5.58693e-07	0.690379	0.640196	0.00242818	0.000487005	0.258602	7.71378e-05	0.916034	0.908038
219602_s_at	PIEZO2	-0.43248	-0.648149	0.195256	-0.675817	-0.234556	-0.508962	0.00143314	2.96886e-05	0.127159	1.51519e-05	0.0437829	0.00026253	0.0366072	0.000950922	0.302253	0.000975979	0.37519	0.0488724
219620_x_at	TOR4A	-0.069701	-0.261576	-0.527343	-0.751116	-0.536175	-0.374677	0.538618	0.031524	0.000454559	2.9665e-08	1.92689e-06	9.44485e-05	0.813491	0.131372	0.00984653	8.85825e-06	0.00267571	0.0312685
219634_at	CHST11	-0.280637	-0.279	-0.103236	-0.649263	-0.335819	-0.267805	0.00604755	0.00628561	0.29705	0.000139172	0.0185515	0.0522368	0.0841991	0.0420078	0.507918	0.00490304	0.265033	0.421806
219727_at	DUOX2	-0.261799	-0.909942	-0.423166	-1.38058	-0.606989	-0.19608	0.0543984	2.16065e-06	0.00681802	2.58431e-07	0.00133271	0.220462	0.28291	0.000153477	0.0487842	4.37452e-05	0.0720731	0.67966
219759_at	ERAP2	-0.00450015	-0.247029	-0.0168683	-0.611293	0.0927852	-0.192254	0.955275	0.00655218	0.845769	0.000124745	0.443864	0.124451	0.988358	0.0433464	0.920602	0.00451985	0.815988	0.569265
219901_at	FGD6	-0.194581	-0.284578	-0.0726619	-0.762896	-0.207989	-0.19692	0.0104569	0.000629164	0.330643	0.000386622	0.230413	0.254956	0.115022	0.00808109	0.540737	0.0100732	0.67105	0.710041
219975_x_at	OLAH	-0.398705	-0.282477	-0.0811346	-1.14949	0.0506011	-0.253328	0.00020798	0.00378398	0.380887	4.8203e-06	0.760582	0.141649	0.0114659	0.0291393	0.588767	0.000422356	0.938238	0.590987
220049_s_at	PDCD1LG2	-0.0676772	-0.156848	-0.2289	-1.04675	-0.646221	-0.395528	0.525961	0.152527	0.0594233	2.58062e-05	0.00209296	0.0376296	0.80599	0.368478	0.186252	0.00142954	0.0890528	0.372255
220054_at	IL23A	0.0411533	-0.0231488	-0.18328	-0.751693	-0.523708	-0.137395	0.616385	0.777495	0.0514076	2.69955e-05	0.000831452	0.288311	0.855526	0.896882	0.170243	0.00147894	0.0557963	0.737227
220066_at	NOD2	-0.29052	-0.834592	-0.0622036	-0.700664	-0.442834	-0.466603	0.0161866	9.208e-07	0.601223	4.11813e-05	0.00244941	0.00165075	0.147231	8.75561e-05	0.765549	0.00201755	0.0965548	0.10777
220091_at	SLC2A6	-0.490506	-0.450357	-0.241558	-0.894136	-0.542637	-0.353227	6.03235e-05	0.000145054	0.0255503	1.44113e-07	4.56791e-05	0.00211943	0.00532147	0.00283852	0.110284	2.73589e-05	0.0124254	0.121095
220122_at	MCTP1	0.115952	0.197074	-0.138909	-0.746321	-0.378423	0.305244	0.567422	0.335808	0.526416	0.000357702	0.0335167	0.0783052	0.829686	0.585279	0.710358	0.00954482	0.337054	0.484365
220330_s_at	SAMSN1	-1.2106	-2.26147	-1.15698	-2.61265	-0.853044	-0.275662	4.38011e-05	1.73344e-08	0.000155498	2.9844e-09	0.000903783	0.199587	0.00433845	5.38718e-06	0.00531316	1.46576e-06	0.0585478	0.659152
220393_at	LGSN	-0.0881265	-1.18958	0.425558	-0.826909	-0.031515	-0.606995	0.714214	0.000126089	0.115187	0.000804065	0.874483	0.00763859	0.900675	0.00258296	0.283818	0.0166589	0.970523	0.198722
220471_s_at	MYCT1	-0.0703861	-0.116331	-0.112407	-0.594542	-0.345582	0.00912411	0.305352	0.0993224	0.137053	8.5492e-05	0.00710263	0.935208	0.648707	0.282483	0.316269	0.00342155	0.166668	0.986029
220658_s_at	ARNTL2	-0.190333	-0.459847	-0.367041	-0.658777	-0.415449	-0.121968	0.0562525	0.000141221	0.00206681	0.000143808	0.00592662	0.359605	0.288113	0.00278544	0.023987	0.00498904	0.151988	0.782169
221009_s_at	ANGPTL4	-0.291247	-0.0960565	-0.119394	-0.86229	-0.0834466	0.186631	0.00869189	0.338558	0.273011	4.26713e-06	0.501115	0.144387	0.103513	0.588182	0.482878	0.000387371	0.843442	0.595038
221042_s_at	CLMN	-0.0105001	0.15251	0.104381	-0.596041	-0.20299	-0.234238	0.940988	0.290987	0.498828	0.00132545	0.197425	0.140593	0.984037	0.539056	0.688076	0.0235366	0.638387	0.589721
221085_at	TNFSF15	0.0792422	0.312515	0.1296	-1.55029	-0.52751	-0.73093	0.437592	0.00637706	0.245582	1.052e-05	0.0413616	0.00755326	0.75133	0.0424529	0.452691	0.000750515	0.366981	0.19793
221489_s_at	SPRY4	0.0686185	-0.0701351	-0.169059	-1.30103	-0.506205	-0.0151782	0.46724	0.457625	0.108842	5.01092e-09	0.000275871	0.8883	0.771458	0.691617	0.273921	2.22741e-06	0.0328531	0.975846
221563_at	DUSP10	0.105887	-0.124786	-0.0447263	-1.11632	-0.557304	-0.186645	0.29074	0.216219	0.674822	6.23867e-08	0.000164196	0.112873	0.634225	0.455017	0.816696	1.516e-05	0.0245284	0.54993
221571_at	TRAF3	-0.132601	-0.289421	0.00610024	-0.638564	-0.262677	-0.0836063	0.0218723	4.56809e-05	0.915145	3.42857e-06	0.00947925	0.356989	0.174401	0.00127494	0.958777	0.000326013	0.193243	0.78028
221583_s_at	KCNMA1	0.0204197	1.18678	0.934136	-0.795968	-0.466767	-0.559689	0.911137	6.51582e-06	0.0002003	0.00173072	0.0406399	0.0170216	0.9749	0.000324854	0.00609767	0.0280966	0.364294	0.271943
221704_s_at	VPS37B	-0.0872385	0.047414	-0.021793	-0.618405	-0.434085	-0.0844676	0.377596	0.628516	0.836383	2.23006e-06	0.000102158	0.319891	0.709306	0.810933	0.915224	0.000238142	0.0187771	0.754994
221765_at	UGCG	0.182115	0.0459608	0.0140071	-0.701809	-0.469678	-0.297476	0.0518943	0.603114	0.882901	2.06525e-06	0.000152212	0.00598915	0.276339	0.795518	0.94117	0.000224489	0.023509	0.180888
221773_at	ELK3	-0.199448	-0.0624493	-0.00611852	-1.47338	-0.52075	-0.21574	0.0105436	0.37764	0.935412	3.86573e-10	0.000112816	0.0470416	0.115524	0.624639	0.969179	3.01941e-07	0.0198974	0.403585
221840_at	PTPRE	-0.0888063	-0.0783307	-0.0651165	-0.806012	-0.273056	-0.151228	0.172726	0.226091	0.346937	3.61182e-07	0.00979371	0.121196	0.502489	0.467161	0.55658	5.69087e-05	0.19574	0.564285
221841_s_at	KLF4	0.265688	0.372751	0.333173	-0.611802	0.0271459	0.235138	0.00446815	0.000276488	0.00145766	2.4496e-06	0.744694	0.0119135	0.0701596	0.00448502	0.0194859	0.000255595	0.933578	0.237697
221898_at	PDPN	0.573256	0.549556	-0.429269	-0.821481	-0.798234	-0.992862	0.00908077	0.0117088	0.0562427	0.00350835	0.00428016	0.000819349	0.10602	0.0656727	0.180282	0.0447444	0.129078	0.0781602
221903_s_at	CYLD	-0.180766	-0.387383	-0.00558297	-0.643281	-0.2215	0.0202945	0.0275431	9.02464e-05	0.945546	5.43043e-06	0.0301659	0.828768	0.198534	0.00206626	0.97396	0.000460324	0.323841	0.961383
221918_at	CDK17	0.0791038	0.131887	0.192466	-0.811854	-0.0735141	0.156114	0.341553	0.121791	0.0422748	8.20592e-06	0.551756	0.215966	0.680578	0.320911	0.151262	0.000624873	0.864386	0.675491
221920_s_at	SLC25A37	0.176246	0.511947	0.239824	-0.90354	-0.442073	-0.189659	0.140064	0.000362555	0.0682034	4.34845e-06	0.0035083	0.156637	0.454966	0.0054608	0.203137	0.000392329	0.117385	0.609607
222033_s_at	FLT1	-0.552853	-0.756868	-0.0731785	-0.693364	-0.509091	-0.331077	3.02293e-06	5.12942e-08	0.402108	2.95096e-06	8.30898e-05	0.00328483	0.000833855	1.1447e-05	0.608327	0.000292956	0.0170787	0.139765
222068_s_at	DNAAF1	-0.185134	-0.139372	-0.163617	-0.938811	-0.521097	-0.529591	0.0233062	0.077219	0.0568578	7.03186e-06	0.00190177	0.00168033	0.180679	0.240006	0.181517	0.00055319	0.0850197	0.10922
222108_at	AMIGO2	-0.590552	-0.776799	-0.299707	-0.819718	-0.360279	-0.199661	6.57538e-05	2.8865e-06	0.0229028	7.41637e-07	0.00257511	0.0628858	0.005604	0.000188104	0.103131	9.63159e-05	0.0993312	0.450479
222221_x_at	EHD1	-0.119339	0.0684059	-0.00580589	-0.613769	-0.438786	-0.106999	0.0332603	0.200276	0.917681	1.03797e-05	0.000308159	0.269395	0.2196	0.43389	0.960235	0.000744389	0.035322	0.722907
222235_s_at	CSGALNACT2	0.115843	0.0284124	-0.0336665	-0.603886	-0.0360324	0.0129649	0.369452	0.823652	0.806897	0.00208488	0.826478	0.937082	0.702894	0.920461	0.898551	0.0318143	0.956715	0.986262
222288_at		0.0325129	-0.0254994	0.537185	-0.596485	-0.261505	-0.452675	0.798675	0.841385	0.00112319	0.00045727	0.0676125	0.00398287	0.935576	0.929329	0.0166288	0.0113745	0.436559	0.151764
222303_at		-0.209174	-0.00502519	0.374248	-0.824085	-0.0818915	0.00894021	0.0773028	0.964366	0.00652916	6.41245e-08	0.333251	0.914474	0.340453	0.98441	0.0474717	1.53898e-05	0.752932	0.981624
222348_at	MAST4	0.0125967	-0.100415	0.264594	-0.807672	-0.386858	-0.120489	0.894812	0.300197	0.0189508	1.51551e-05	0.00841843	0.357976	0.969971	0.548654	0.0915179	0.000975979	0.182249	0.780864
222528_s_at	SLC25A37	0.0105039	0.651189	0.307503	-0.824223	-0.266152	-0.173361	0.930633	5.18323e-05	0.0292174	9.59836e-05	0.106714	0.28076	0.98077	0.0013926	0.120047	0.0037272	0.515652	0.731442
222529_at	SLC25A37	0.138965	0.855034	0.764223	-0.777221	-0.155641	-0.0309803	0.223671	8.30091e-07	8.43638e-06	0.000190904	0.336878	0.846012	0.566219	8.10451e-05	0.00114741	0.00613657	0.754869	0.964994
222592_s_at	ACSL5	-0.154615	-0.193651	0.137919	-1.26423	-0.347847	0.0373309	0.0700614	0.0272066	0.128404	4.53462e-10	0.00116538	0.671614	0.323989	0.118745	0.304049	3.35041e-07	0.0664415	0.917591
222712_s_at	MUC13	-0.562464	-1.50666	-0.14511	-1.33086	-0.130067	-0.0693123	0.00194151	3.31148e-08	0.389171	1.01863e-07	0.358064	0.62056	0.0434388	8.40878e-06	0.596337	2.19015e-05	0.768871	0.901531
222802_at	EDN1	-0.427097	-0.142376	-0.419796	-1.91684	-0.700156	-0.735579	0.0144524	0.373741	0.0238595	1.9168e-06	0.0141082	0.0106431	0.137519	0.621499	0.105785	0.000210444	0.233119	0.228078
222835_at	THSD4	0.159663	0.498161	0.744388	-0.674357	-0.103428	-0.0420686	0.158851	0.000294688	9.50606e-06	2.51835e-05	0.367087	0.710396	0.483828	0.00469466	0.00118674	0.00141221	0.772804	0.930364
222853_at	FLRT3	0.0458816	-0.270494	-0.298302	-0.680957	-0.163729	-0.191767	0.706445	0.0381981	0.0348086	0.000887312	0.332625	0.259345	0.897378	0.150013	0.133912	0.0178556	0.75254	0.714441
222858_s_at	DAPP1	0.221346	0.425847	0.2354	-1.16373	-0.45633	0.179983	0.0114596	5.01781e-05	0.0125475	6.65245e-07	0.00535189	0.216937	0.12094	0.0013611	0.070718	8.82822e-05	0.145301	0.676293
222859_s_at	DAPP1	0.350066	0.192203	0.324602	-1.66887	-0.443909	0.04063	0.00116862	0.0457298	0.00378137	1.51734e-09	0.00297512	0.748903	0.0325824	0.169512	0.0339878	8.462e-07	0.107369	0.941283
222872_x_at	NABP1	0.0924923	-0.0570704	0.0156495	-0.628471	-0.0880481	0.0152476	0.470286	0.654274	0.909207	6.58695e-05	0.450778	0.895074	0.773427	0.826889	0.955821	0.00285148	0.818548	0.977426
222925_at	DCDC2	-0.0697197	-0.534964	0.0974213	-1.11814	-0.131356	0.0394068	0.603773	0.000919993	0.503212	2.86489e-06	0.400046	0.798428	0.849283	0.0106224	0.69177	0.000286883	0.791548	0.953626
222945_x_at	OLAH	-0.544663	-0.485994	-0.434453	-1.10002	-0.322204	0.00132166	7.80556e-05	0.000243919	0.0013087	9.92703e-09	0.0040805	0.989038	0.00623931	0.00408462	0.0182658	3.74318e-06	0.126403	0.997553
223085_at	RNF19A	-0.0467758	-0.273039	-0.0954222	-0.659253	-0.114743	-0.0450215	0.576244	0.00428036	0.297276	2.61823e-06	0.215736	0.61912	0.834511	0.0318733	0.508083	0.000269082	0.657197	0.90085
223132_s_at	TRIM8	-0.146863	-0.137473	-0.238667	-0.667859	-0.471493	-0.256623	0.0399973	0.0526754	0.0039757	3.25348e-07	1.84956e-05	0.00413779	0.240896	0.18582	0.0350517	5.24175e-05	0.00750519	0.153295
223218_s_at	NFKBIZ	-0.204827	-0.737504	0.0506754	-2.01508	-0.522888	-0.135258	0.0240803	1.29762e-07	0.575831	6.78436e-13	2.49622e-05	0.137656	0.183984	2.13055e-05	0.747579	3.09112e-09	0.00840608	0.586122
223278_at	GJB2	0.140607	-0.253394	0.446657	-0.600845	-0.175233	-0.48038	0.269263	0.0558745	0.00396802	0.00346553	0.32564	0.0141391	0.612776	0.193559	0.0350091	0.0443638	0.747536	0.255512
223333_s_at	ANGPTL4	-0.395008	-0.0112812	-0.283263	-0.893433	0.143616	0.370001	0.0815267	0.958296	0.234837	0.000350973	0.467457	0.0744589	0.348458	0.981876	0.440389	0.00943435	0.827987	0.4757
223392_s_at	TSHZ3	-0.0819502	0.297029	0.196077	-0.725099	-0.524827	-0.452304	0.507395	0.0258641	0.15265	3.34392e-05	0.000716258	0.00232785	0.795734	0.114704	0.339067	0.0017297	0.0528028	0.124902
223393_s_at	TSHZ3	-0.202147	0.448617	0.401572	-0.760476	-0.340333	-0.169701	0.198683	0.00896788	0.0254114	2.67442e-06	0.00484431	0.119088	0.535866	0.0544254	0.109936	0.000272346	0.137734	0.560578
223552_at	LRRC4	-0.251029	-0.0462969	-0.0104316	-0.741907	-0.437529	-0.261741	0.00613513	0.568333	0.904789	4.04835e-05	0.00396773	0.0592947	0.0849641	0.772799	0.953653	0.00198692	0.125412	0.440701
223579_s_at	APOB	0.0311625	-0.265853	-0.409934	-0.623122	-0.0673698	-0.0770593	0.880074	0.209503	0.0804574	0.000242655	0.609105	0.559176	0.965986	0.446051	0.225569	0.00727366	0.886934	0.878433
223675_s_at	VEZT	-0.104603	-0.34227	-0.119833	-0.600238	0.00662718	-0.0979412	0.21113	0.000605368	0.186088	0.00311091	0.969336	0.572144	0.552164	0.00787122	0.381391	0.0412931	0.993224	0.882334
223679_at	CTNNB1	-0.0211305	0.0215047	0.177442	-0.625753	-0.139094	0.083382	0.769013	0.765053	0.0338481	7.36799e-06	0.152529	0.38012	0.924193	0.89048	0.131683	0.000573853	0.585697	0.795037
223686_at	TPK1	-0.0176566	-0.409222	-0.340608	-0.87839	-0.492003	-0.535429	0.88205	0.00303443	0.0161015	0.000190916	0.0144507	0.00885015	0.966331	0.0249597	0.0823913	0.00613657	0.235475	0.212271
223723_at	MELTF	-0.362841	-0.634614	-0.440685	-0.86181	-0.613887	-0.343457	0.00314526	1.65335e-05	0.00126671	3.83198e-05	0.000912466	0.0351268	0.0570183	0.000625583	0.0179416	0.00191337	0.0586996	0.363593
223800_s_at		0.121655	0.532324	0.447508	-1.06643	-0.40813	-0.105662	0.335655	0.000512113	0.00384828	8.0979e-08	0.0019081	0.343204	0.675822	0.00698075	0.0343462	1.8448e-05	0.085131	0.771362
224209_s_at	GDA	-0.0196428	-0.80353	0.373535	-1.27851	-0.490201	-0.24968	0.859341	1.67968e-06	0.00598315	6.62707e-10	7.47124e-05	0.0143256	0.959643	0.000131195	0.0450086	4.39482e-07	0.0164274	0.256552
224325_at		-0.26748	-0.181989	-0.0132811	-0.690242	-0.233149	-0.22097	0.0170294	0.088732	0.904021	0.000271119	0.128268	0.147816	0.15144	0.262936	0.953322	0.00790163	0.552644	0.598655
224336_s_at	DUSP16	-0.164611	-0.155495	-0.165524	-0.805631	-0.19462	-0.0458823	0.0163416	0.0220911	0.0237826	1.01336e-07	0.0336191	0.588425	0.148049	0.10278	0.105562	2.18993e-05	0.337193	0.889224
224341_x_at	TLR4	0.0405588	-0.158963	0.216697	-0.752049	-0.170387	0.184021	0.571322	0.0378393	0.0114377	9.61084e-05	0.246874	0.212817	0.831843	0.149053	0.0669615	0.0037294	0.686512	0.671589
224399_at	PDCD1LG2	0.0637502	-0.14051	-0.158934	-0.987595	-0.333125	-0.189822	0.342719	0.0468224	0.0384459	2.24306e-07	0.00795761	0.100766	0.68171	0.172079	0.142631	3.94339e-05	0.177083	0.529136
224414_s_at	CARD6	-0.309145	-0.312802	-0.0861454	-0.862287	-0.186073	-0.185218	0.00363475	0.00333928	0.392314	4.48743e-07	0.0832706	0.0845557	0.0622795	0.0266884	0.599533	6.54267e-05	0.473463	0.498016
224606_at	KLF6	0.0519909	0.239239	0.145514	-1.18834	-0.312984	-0.0376654	0.369655	0.000624698	0.0294749	1.69163e-11	0.000213438	0.564368	0.703009	0.00804223	0.120733	3.083e-08	0.0290291	0.880078
224624_at	LRRC8A	-0.29708	-0.283932	-0.0808719	-0.604664	-0.338209	-0.0936189	2.77361e-05	4.54376e-05	0.162816	1.48086e-05	0.00295708	0.339623	0.00338498	0.00127149	0.352262	0.000962738	0.106859	0.768336
224773_at	NAV1	-0.268568	-0.0515507	-0.092378	-0.662961	-0.287262	-0.314565	0.01323	0.599868	0.387764	0.000130669	0.0415591	0.0276232	0.13112	0.793754	0.595002	0.0046906	0.367499	0.333351
224833_at	ETS1	-0.474575	-0.00112065	-0.110763	-1.77014	-0.429528	-0.123347	7.38621e-05	0.990167	0.268939	1.30386e-10	0.00153017	0.281532	0.00602748	0.995282	0.478514	1.24825e-07	0.0764039	0.731875
224917_at		0.00132346	-0.0829736	0.0439167	-0.653913	0.0403255	0.16767	0.9831	0.196244	0.51803	1.84381e-07	0.576513	0.0318371	0.995843	0.428477	0.703579	3.34919e-05	0.874419	0.349077
224927_at	PPP1R18	-0.255831	-0.115664	-0.348334	-0.85255	-0.46052	-0.179321	0.00458082	0.155508	0.000754589	2.46538e-09	5.42674e-06	0.0162796	0.0713154	0.372962	0.013091	1.2481e-06	0.00436334	0.268321
224940_s_at	PAPPA	0.00225608	-0.307945	0.285248	-0.976909	-0.334558	-0.269275	0.979901	0.00304225	0.00862336	1.36517e-07	0.00560961	0.0199322	0.994858	0.0250091	0.056169	2.65388e-05	0.1488	0.291344
224941_at	PAPPA	0.0540903	-0.343827	0.243595	-1.18505	-0.311574	-0.272256	0.576623	0.00231315	0.030413	1.18639e-06	0.0545756	0.0883087	0.834846	0.0205678	0.123228	0.000141629	0.404053	0.505
224967_at	UGCG	0.127994	-0.0468734	0.00455183	-0.66007	-0.267234	-0.0805471	0.0702133	0.487448	0.949835	5.32533e-07	0.00380759	0.316539	0.324205	0.714107	0.976206	7.42761e-05	0.122602	0.752813
225061_at	DNAJA4	0.0184405	-0.181113	-0.112356	-0.955144	-0.261752	0.382358	0.845707	0.0700235	0.281127	1.49124e-07	0.021284	0.00195787	0.955747	0.22542	0.491611	2.80185e-05	0.279601	0.116609
225133_at	KLF3	0.0309872	-0.0680285	0.148638	-0.674689	0.0351373	-0.0751708	0.732409	0.45608	0.141958	0.00105056	0.834535	0.655848	0.908229	0.69037	0.323206	0.0200557	0.958635	0.913157
225142_at	KDM7A	0.0205949	0.0436878	0.200492	-0.679157	-0.187802	0.068154	0.895469	0.780674	0.246514	8.56729e-05	0.157679	0.596885	0.970209	0.898597	0.453764	0.0034241	0.592311	0.891978
225207_at	PDK4	0.569834	0.825115	0.0785031	-1.42547	-0.459631	-0.709751	4.83459e-05	6.00706e-07	0.491709	0.000743418	0.190634	0.0517288	0.00463739	6.42732e-05	0.68261	0.0157728	0.631082	0.420154
225227_at	SKIL	-0.339607	-0.422844	-0.103748	-1.28781	-0.352336	-0.318399	0.000192623	1.91407e-05	0.191667	2.38522e-07	0.0258564	0.0409803	0.0109023	0.000690772	0.388384	4.15324e-05	0.302331	0.384434
225258_at	FBLIM1	-0.585475	-0.584461	-0.476367	-0.758034	-0.328509	-0.112089	3.11659e-06	3.18315e-06	7.73049e-05	1.12458e-07	0.000874142	0.175365	0.000839406	0.000202422	0.00360772	2.36189e-05	0.057238	0.633355
225262_at	FOSL2	-0.43893	-0.475435	-0.601065	-0.734666	-0.243409	-0.161022	1.30463e-06	4.70514e-07	5.79775e-08	1.86219e-08	0.00238763	0.0286498	0.000485243	5.37063e-05	0.00012192	5.98912e-06	0.0957064	0.336649
225481_at	FRMD6	-0.406103	-0.211541	-0.135962	-1.28627	-0.554914	-0.200416	6.64477e-06	0.00349467	0.0584348	9.70134e-09	0.000167929	0.0901701	0.00139647	0.0275676	0.184599	3.68348e-06	0.0247482	0.509145
225557_at	CSRNP1	-0.165271	0.130331	0.160365	-0.697537	-0.191008	0.222941	0.0431106	0.102356	0.0659391	1.977e-05	0.110447	0.0664889	0.251141	0.287863	0.199084	0.00118005	0.52198	0.458053
225562_at	RASA3	-0.258427	-0.170265	-0.185952	-0.613194	-0.511833	-0.18468	0.00091628	0.0165889	0.0156109	1.26604e-05	8.38147e-05	0.0710124	0.0284957	0.0842389	0.0808281	0.000862029	0.0171396	0.467135
225582_at	ITPRIP	-0.135739	-0.0172227	-0.236751	-0.757367	-0.358935	0.161379	0.105569	0.830382	0.0137068	4.54975e-07	0.00105535	0.0871472	0.396545	0.924027	0.0745024	6.59835e-05	0.0629925	0.502719
225611_at	MAST4	-0.107871	-0.261438	-0.065976	-0.813285	-0.551832	-0.240337	0.0693106	0.00023608	0.286397	4.682e-08	5.2159e-06	0.00837491	0.321939	0.00399247	0.496914	1.22482e-05	0.00436334	0.208515
225612_s_at	B3GNT5	-0.0167535	0.381224	0.376269	-0.903328	-0.136494	0.140387	0.815483	6.10417e-05	0.000153795	1.64113e-08	0.112128	0.103096	0.942713	0.00156102	0.00528624	5.5388e-06	0.524386	0.534289
225613_at	MAST4	0.0124676	-0.0816329	0.154346	-0.807177	-0.486799	-0.215896	0.864422	0.272727	0.0642444	1.68795e-08	8.08897e-06	0.00950193	0.961338	0.519161	0.19561	5.66187e-06	0.00502574	0.217372
225622_at	PAG1	0.353257	-0.0718473	0.478894	-0.634535	-0.179034	0.0590065	0.00340623	0.494332	0.000542379	3.90573e-07	0.0270184	0.430547	0.0596888	0.719091	0.0109145	5.97269e-05	0.308599	0.819811
225673_at	MYADM	-0.309006	-0.0509008	-0.199895	-0.661278	-0.323161	-0.188226	4.36926e-05	0.37254	0.00423032	7.35843e-07	0.00113377	0.0330451	0.00433845	0.620276	0.0364828	9.57909e-05	0.0652513	0.354889
225759_x_at	CLMN	0.0685298	0.235876	0.175568	-0.69354	-0.230073	0.0482233	0.5387	0.0461904	0.155738	6.79326e-05	0.0879984	0.706922	0.813541	0.170639	0.343069	0.00291769	0.48253	0.930197
225831_at	LUZP1	-0.158164	-0.123557	-0.147735	-0.652075	-0.349836	-0.197487	0.014202	0.0471996	0.0301147	1.9233e-07	0.000193215	0.013936	0.136108	0.173081	0.122436	3.4591e-05	0.0273695	0.254154
225987_at	STEAP4	0.173523	-0.470387	0.551579	-1.03397	-0.399769	0.051367	0.114178	0.000348092	0.000158058	6.33867e-08	0.00152097	0.623961	0.412196	0.00530032	0.00533409	1.53348e-05	0.0762836	0.902601
226034_at	DUSP4	0.321334	-0.165888	0.0182988	-0.595419	-0.210666	0.0697228	6.44721e-05	0.0136699	0.780701	4.06407e-07	0.00797531	0.325475	0.00554247	0.0734329	0.882611	6.05457e-05	0.177256	0.759475
226056_at	ARHGAP31	-0.226766	-0.0308943	-0.0931697	-0.73078	-0.503093	-0.536717	0.0542	0.780634	0.440672	9.86824e-05	0.0024684	0.00151131	0.282265	0.89857	0.640578	0.00380498	0.096761	0.103329
226099_at	ELL2	-0.016654	-0.027133	0.0560468	-0.793247	0.0676379	-0.00715755	0.839779	0.742134	0.531091	0.00241993	0.758983	0.974056	0.953198	0.877322	0.714363	0.0350211	0.937612	0.994167
226136_at	GLIPR1	-0.521899	-0.400454	-0.203839	-1.14342	-0.55261	-0.190063	0.000101861	0.00118134	0.081775	1.32722e-08	6.99108e-05	0.0787613	0.00740593	0.0126857	0.22794	4.71208e-06	0.0158925	0.485144
226142_at	GLIPR1	-0.642136	-0.765305	-0.368679	-1.4345	-0.528295	-0.526054	0.000210255	3.43688e-05	0.0219428	1.99707e-07	0.00422634	0.0043508	0.0115419	0.00105687	0.10042	3.58e-05	0.128375	0.156551
226179_at	SLC25A37	0.0934695	0.267934	0.220857	-0.946846	-0.421471	-0.284348	0.205221	0.00164085	0.0107384	5.32744e-08	0.000420192	0.00807054	0.544737	0.0160924	0.064335	1.33614e-05	0.041246	0.20447
226275_at	MXD1	-0.232297	-0.41768	-0.00874771	-1.04443	-0.192354	0.132725	0.00881569	6.49303e-05	0.918413	1.2801e-06	0.166808	0.33163	0.104374	0.00162474	0.960592	0.000152151	0.60458	0.763704
226279_at	PRSS23	-0.537138	-1.29091	-0.433448	-0.747619	-0.379078	-0.505034	1.01698e-05	6.8791e-11	0.00022733	8.30411e-06	0.00407649	0.000427542	0.00180793	1.33396e-07	0.00657189	0.00063147	0.12635	0.0600922
226392_at	RASA2	-0.0312454	0.0517902	0.0904255	-0.74853	-0.0693959	0.00441233	0.73756	0.579807	0.374545	0.000778362	0.700299	0.980423	0.910798	0.780505	0.583194	0.0162956	0.918977	0.99565
226459_at	PIK3AP1	-0.146039	-0.0246384	-0.115177	-0.771601	-0.27868	-0.14556	0.243143	0.840537	0.389269	2.77212e-05	0.04688	0.27488	0.587262	0.928993	0.596454	0.00150512	0.385375	0.727553
226497_s_at	FLT1	-0.983939	-1.39172	-0.701312	-1.1178	-0.53313	-0.575081	3.59732e-05	5.71192e-07	0.00180065	1.3503e-07	0.000436386	0.000219575	0.00389663	6.19641e-05	0.0222468	2.65388e-05	0.042229	0.0473714
226498_at	FLT1	-1.919	-1.90785	-1.35204	-1.07482	0.058182	-0.0489801	7.80195e-08	8.44211e-08	1.6508e-05	2.14674e-08	0.561881	0.624729	6.77098e-05	1.65438e-05	0.00155163	6.74556e-06	0.86816	0.902889
226506_at	THSD4	-0.107652	0.154012	0.169813	-0.724517	-0.158585	-0.0671408	0.233303	0.0954656	0.0893374	4.1377e-05	0.22507	0.599728	0.577162	0.275483	0.241294	0.00202351	0.666254	0.893343
226535_at		-0.936482	-0.015678	0.121148	-1.10694	-0.1113	-0.433925	2.70141e-06	0.907003	0.408414	1.70116e-06	0.450274	0.00882143	0.000777366	0.96049	0.614038	0.000189818	0.818405	0.212135
226612_at	UBE2QL1	0.2566	0.19385	0.618184	-0.719771	0.0848072	-0.351153	0.00462281	0.0243402	1.73921e-06	0.000291494	0.58514	0.0359922	0.0717196	0.109965	0.000627062	0.00830508	0.878096	0.366798
226621_at		0.00979626	-0.306365	-0.111162	-0.817266	-0.315658	-0.119985	0.913482	0.00331583	0.263318	1.12423e-08	0.000509081	0.112086	0.975309	0.0265709	0.472432	4.18143e-06	0.0450161	0.54913
226702_at	CMPK2	0.636384	0.0372808	0.838889	-0.590307	0.305477	-0.0638719	0.000658267	0.807745	9.88285e-05	0.00170365	0.0660858	0.683736	0.0234048	0.912603	0.00414375	0.0278087	0.433294	0.921989
226711_at	FOXN2	0.180703	0.14758	0.248403	-0.739428	-0.309303	0.0405131	0.0146392	0.0399922	0.00308679	6.61622e-07	0.00343313	0.654046	0.138429	0.154523	0.0301429	8.82677e-05	0.116443	0.912624
226731_at		-0.64988	-1.12419	-0.634593	-0.931934	-0.397494	-0.503582	9.72919e-07	5.11536e-10	3.40666e-06	1.11387e-06	0.00405286	0.000656508	0.000420297	5.29008e-07	0.000785902	0.000135335	0.126323	0.0710784
226799_at	FGD6	-0.103793	-0.286649	-0.0542866	-0.723358	-0.309055	-0.236008	0.265027	0.00573913	0.583639	8.36291e-06	0.0120358	0.0452335	0.60868	0.0393266	0.752966	0.000634178	0.216677	0.398275
226804_at	FAM20A	-0.444478	-0.639076	-0.0598467	-0.628971	-0.0492648	-0.0356947	0.00307019	0.000130206	0.669473	8.11621e-05	0.677519	0.762847	0.0561582	0.00263742	0.812886	0.0032895	0.91222	0.945612
226810_at	OGFRL1	-0.0970809	-0.38637	-0.179367	-0.969258	-0.402634	-0.238821	0.169338	3.21228e-05	0.0256164	5.38461e-08	0.000767564	0.0242309	0.497986	0.00100764	0.110454	1.34431e-05	0.0544314	0.31288
226863_at	FAM110C	0.182128	-0.222992	0.116273	-0.956645	-0.504927	0.0475945	0.142457	0.077228	0.375303	1.81104e-06	0.00112017	0.708073	0.458328	0.24002	0.583741	0.000200443	0.0649474	0.930294
226893_at	ABL2	0.112961	0.238124	-0.101569	-0.634718	-0.44678	0.121474	0.24723	0.0222832	0.332271	3.10183e-06	0.000131059	0.181748	0.591205	0.10345	0.542426	0.000304238	0.021918	0.641597
226992_at	NOSTRIN	0.149079	-0.0182134	0.0116488	-0.6869	-0.2067	0.0705794	0.177714	0.865361	0.920005	6.88565e-05	0.118963	0.580094	0.509623	0.941444	0.961471	0.00293191	0.537011	0.885502
227032_at	PLXNA2	-0.0692173	0.308774	-0.175985	-0.972766	-0.245361	0.137072	0.57105	0.0202242	0.192321	2.25038e-06	0.0774717	0.30572	0.831747	0.0964623	0.389132	0.000239843	0.459618	0.745867
227080_at	ZNF697	-0.186472	-0.233907	-0.200887	-0.748844	-0.369803	0.0656919	0.0127034	0.0028584	0.0128966	1.33963e-07	0.000317985	0.41796	0.128195	0.0239587	0.0720024	2.65377e-05	0.035553	0.814478
227167_s_at	RASSF3	0.00596311	0.127863	0.147109	-0.695615	-0.338827	-0.174517	0.952862	0.216327	0.189278	1.56876e-05	0.00774003	0.13308	0.987575	0.455101	0.38553	0.000999672	0.174007	0.580395
227180_at	ELOVL7	0.320269	0.226204	0.275359	-0.595116	-0.353115	0.0786102	0.000276314	0.00475744	0.0019816	0.000352106	0.0151774	0.549375	0.0137591	0.0343689	0.0234561	0.00943696	0.240657	0.875611
227361_at	HS3ST3B1	-0.123457	-0.359108	0.122879	-1.74735	-0.362332	-0.178775	0.339575	0.0113275	0.377798	5.32706e-06	0.168414	0.485738	0.678991	0.0640201	0.585979	0.000454886	0.606965	0.847961
227404_s_at	EGR1	0.169209	0.169201	0.0580801	-1.9415	-0.379941	-0.101412	0.0553668	0.0553773	0.520495	5.87974e-10	0.013482	0.464753	0.28566	0.192373	0.705526	4.01843e-07	0.228495	0.837699
227410_at	FAM43A	0.000511252	-0.396998	-0.255092	-0.863204	-0.406231	0.0166306	0.995873	0.000887963	0.0275194	8.4142e-08	0.000352252	0.85196	0.998753	0.0103429	0.115593	1.89319e-05	0.0376895	0.966487
227443_at	LURAP1L	0.323334	0.126507	-0.282531	-0.610505	-0.228697	0.0153967	0.0586151	0.437039	0.118906	7.21562e-05	0.058557	0.891935	0.293532	0.673927	0.289896	0.00302968	0.414769	0.976508
227452_at		-0.239092	-0.545869	-0.276053	-0.818926	-0.417735	-0.397058	0.00117317	1.23873e-07	0.000664777	2.66801e-06	0.00189702	0.00276587	0.0326699	2.05859e-05	0.0122051	0.000272346	0.0849726	0.131981
227458_at	CD274	-0.00275436	-0.217183	0.231305	-1.20729	-0.237641	-0.035209	0.984064	0.129346	0.134404	5.49814e-07	0.116593	0.808145	0.995957	0.332378	0.312372	7.6104e-05	0.532842	0.956684
227475_at	FOXQ1	0.00835469	-0.280464	0.00287028	-0.659629	-0.265707	0.0371685	0.911072	0.0015648	0.971657	4.41197e-06	0.0121915	0.694573	0.974895	0.0155527	0.987038	0.000396751	0.217988	0.925561
227486_at	NT5E	0.195318	0.24805	0.149429	-0.963314	-0.502611	-0.30812	0.0803783	0.0306938	0.204592	6.49238e-07	0.000603745	0.0177222	0.345886	0.129061	0.404794	8.72164e-05	0.0490486	0.276294
227529_s_at	AKAP12	-0.298584	-0.407254	-0.275669	-1.37438	-0.522033	-0.3531	0.00277079	0.000191351	0.008133	3.36838e-08	0.00118521	0.0161826	0.053569	0.00346084	0.0542812	9.59198e-06	0.0672215	0.267816
227530_at	AKAP12	-0.29757	-0.322881	-0.0743843	-1.31063	-0.468122	-0.255583	0.00340151	0.00183828	0.437684	1.38336e-07	0.00426349	0.0850568	0.0596615	0.0174433	0.638093	2.65388e-05	0.128788	0.498765
227566_at	NTM	-0.0974838	0.0170751	-0.0106311	-1.14111	-0.950426	-0.904718	0.143733	0.79108	0.878544	0.000473419	0.00209627	0.0030103	0.460591	0.904313	0.938968	0.0116328	0.0890891	0.135167
227614_at	HKDC1	-0.0477081	-0.654675	-0.379239	-0.64059	-0.234764	0.022976	0.513113	9.64516e-08	0.000156945	4.31705e-05	0.0524249	0.839034	0.798829	1.7938e-05	0.00532714	0.00208143	0.399278	0.963289
227697_at	SOCS3	-0.0355432	-0.480424	-0.0872334	-0.836758	-0.132681	-0.571409	0.70013	7.39714e-05	0.386161	7.19973e-06	0.298018	0.00034645	0.895201	0.00179776	0.593472	0.00056235	0.727131	0.054964
227702_at	CYP4X1	-0.581524	-0.539913	0.995319	-0.901439	-0.140911	-0.578512	0.038913	0.0530721	0.00260278	0.00148944	0.550655	0.0245994	0.237088	0.18687	0.0272933	0.0254883	0.864096	0.315514
227725_at	ST6GALNAC1	-0.381946	-0.563974	-0.0980669	-0.617892	-0.236313	-0.548044	0.00020623	2.79507e-06	0.271921	0.000934768	0.134731	0.00238415	0.0114241	0.000183458	0.481704	0.0185108	0.561615	0.125702
227812_at	TNFRSF19	-0.833872	-0.936196	-0.264612	-0.978415	-0.433271	-0.651303	4.37431e-08	8.75166e-09	0.0114562	2.7846e-05	0.0181668	0.00123438	4.70142e-05	3.46737e-06	0.0670413	0.0015089	0.262427	0.0951902
227856_at	FAM241A	0.199944	0.350132	0.18224	-0.622845	-0.0266846	0.134704	0.0368753	0.00107029	0.0726275	1.33306e-05	0.786519	0.184738	0.230768	0.0118382	0.211318	0.000896472	0.946826	0.644539
227875_at	KLHL13	-0.0515872	-0.806465	0.221365	-0.596322	-0.0331132	-0.550962	0.655885	2.65833e-06	0.0902386	0.00251133	0.842263	0.0043946	0.874425	0.00017807	0.242912	0.0359349	0.961083	0.157351
227897_at		-0.127835	-0.357343	-0.385535	-0.65868	-0.51905	-0.430681	0.419236	0.0341405	0.034318	1.41657e-05	0.000162171	0.00085564	0.738668	0.138803	0.132781	0.00093766	0.0243487	0.0792917
228115_at	GAREM1	0.0580543	-0.0164349	0.0844669	-0.626966	0.00381024	-0.0601869	0.576537	0.873801	0.453733	0.00241692	0.982521	0.729847	0.834815	0.945386	0.652203	0.0349978	0.996123	0.936079
228128_x_at	PAPPA	0.00607884	-0.353787	0.25542	-1.02487	-0.385958	-0.324218	0.941027	0.00048174	0.0100134	9.39321e-08	0.00235072	0.00770459	0.984037	0.00669186	0.061647	2.06254e-05	0.0948528	0.199121
228152_s_at	DDX60L	0.484317	0.108106	0.607986	-0.839296	0.0846088	0.122719	0.0001312	0.279845	2.67928e-05	6.55167e-05	0.585367	0.431425	0.00871611	0.52724	0.00197838	0.00283845	0.878269	0.820169
228186_s_at	RSPO3	-0.167643	-0.0852509	-0.0638395	-0.689574	-0.389814	0.235584	0.143493	0.445341	0.594926	0.00078131	0.0307869	0.169432	0.460172	0.681532	0.760914	0.0163358	0.326092	0.62573
228461_at	SH3RF3	-0.33026	-0.462779	-0.376115	-0.593567	-0.289065	0.136681	0.000722488	2.5315e-05	0.000451051	2.98157e-05	0.0111226	0.189833	0.0247197	0.000842942	0.00981747	0.00158423	0.209338	0.649245
228489_at	TM4SF18	-0.672716	-0.923607	-0.274857	-0.956627	-0.500575	-0.273813	4.37335e-05	1.05168e-06	0.0513939	4.56354e-05	0.0092594	0.122246	0.00433845	9.56084e-05	0.170227	0.00216215	0.190825	0.566086
228557_at	L3MBTL4	-0.0913772	-0.129957	-0.0421855	-0.611817	-0.267745	-0.330095	0.253476	0.111509	0.61948	6.26727e-06	0.00897875	0.00218048	0.597714	0.303767	0.778568	0.000512969	0.187885	0.121775
228610_at	TM9SF3	-0.125806	-0.205414	-0.311753	-0.652188	0.00424175	-0.0244545	0.499661	0.276111	0.132728	3.8668e-05	0.970282	0.830072	0.791013	0.522746	0.310071	0.00192703	0.993289	0.961683
228655_at		0.224106	0.287911	0.352842	-0.708328	-0.544377	0.162678	0.0525747	0.0161387	0.00763893	0.000266306	0.00236667	0.289668	0.278094	0.0825126	0.0522923	0.00780243	0.0952155	0.737906
228656_at	PROX1	-0.0953533	-0.639665	0.260526	-1.18583	-0.339701	-0.153477	0.500809	0.000289598	0.100742	3.24488e-05	0.110965	0.455383	0.791773	0.00463677	0.260489	0.00169288	0.522279	0.833339
228748_at	CD59	-0.654903	-0.621062	-0.161075	-1.18012	-0.201607	-0.128374	9.44681e-07	1.83958e-06	0.0983339	3.56743e-07	0.154935	0.354959	0.000420297	0.000139237	0.25679	5.63726e-05	0.58884	0.779037
228812_at	REL	0.0566153	-0.0347585	0.260185	-0.812656	-0.0761841	-0.0505842	0.585672	0.737116	0.0309763	2.62352e-06	0.496724	0.6503	0.8393	0.874909	0.12454	0.00026912	0.841286	0.91167
228846_at	MXD1	-0.38256	-0.396069	-0.0102273	-1.39421	-0.310378	0.104564	1.23997e-05	8.28639e-06	0.879259	5.4693e-09	0.0165567	0.376247	0.00204964	0.000385254	0.939247	2.37328e-06	0.250898	0.792424
228865_at	C1orf116	0.0199933	-0.199614	-0.0465396	-0.71326	-0.0433854	-0.0407119	0.70914	0.00162421	0.425216	2.9241e-06	0.660666	0.680259	0.898451	0.0159747	0.628381	0.000291743	0.906607	0.921147
228873_at	COL22A1	-0.824532	-1.21409	-0.255572	-1.00193	-0.568226	-0.583889	5.40922e-06	3.66024e-08	0.0728842	3.30441e-07	0.000172693	0.000133152	0.00120223	9.05538e-06	0.211796	5.26731e-05	0.0252309	0.0382915
229074_at	EHD4	-0.133449	-0.362492	0.123411	-0.590127	-0.175665	-0.194527	0.0809515	0.000118599	0.130247	8.75055e-06	0.0656662	0.0440826	0.347268	0.0024854	0.306713	0.000653602	0.432671	0.395247
229095_s_at		0.161241	0.552404	0.693313	-1.04088	-0.594963	-0.427716	0.157312	0.000113435	2.28786e-05	4.69329e-06	0.00114283	0.0112139	0.481582	0.00241367	0.00181815	0.00041522	0.065566	0.233011
229120_s_at	CDC42SE1	0.0469393	0.0350236	0.081868	-0.680397	-0.175511	-0.0943142	0.510978	0.62274	0.293787	4.36484e-08	0.0176373	0.171446	0.797577	0.80792	0.504628	1.15848e-05	0.258531	0.627849
229221_at	CD44	-0.464221	-0.751857	-0.204834	-0.980134	-0.600907	-0.101457	5.96754e-05	1.79753e-07	0.0421441	1.32074e-05	0.00136766	0.515154	0.00529668	2.67065e-05	0.150958	0.000891275	0.0725494	0.861913
229228_at		-0.458363	-0.918622	-0.12704	-1.45149	-0.350358	0.120272	0.000317581	9.76068e-08	0.25758	3.98704e-09	0.00911258	0.31859	0.0150361	1.80292e-05	0.466192	1.84738e-06	0.189064	0.754281
229327_s_at	MAF	-0.308679	-0.18939	0.388844	-1.15569	-0.386259	-0.496036	0.117686	0.325288	0.0717558	6.68219e-05	0.0854107	0.0321184	0.41818	0.574714	0.209822	0.00287903	0.477738	0.35018
229396_at	OVOL1	0.0337893	-0.104512	0.0724149	-0.622556	-0.353241	-0.0412895	0.578789	0.0988956	0.277496	9.53431e-06	0.00197957	0.666215	0.835709	0.281562	0.487648	0.00069691	0.0867434	0.916112
229450_at	IFIT3	0.681838	0.271194	0.545754	-0.597309	0.214246	0.255508	0.000409538	0.0957622	0.0045686	0.000785209	0.150693	0.0911641	0.0175757	0.275973	0.0382212	0.0163985	0.583371	0.511711
229553_at	PGM2L1	-0.46227	-0.519787	-0.204311	-0.641754	-0.44201	-0.519706	1.31336e-05	3.28045e-06	0.0219765	0.000139915	0.00318998	0.000920763	0.0021308	0.000207112	0.100497	0.0049132	0.112018	0.082629
229814_at	TNFAIP8	-0.337698	-0.540636	-0.263505	-0.743198	-0.170482	-0.109657	0.0112218	0.00030737	0.0549046	0.000786429	0.347829	0.542255	0.119507	0.00483749	0.177547	0.0164115	0.762293	0.873149
229842_at	ELF3	-0.0153089	-0.17386	0.115728	-0.709091	-0.229651	-0.0879329	0.859266	0.0576462	0.225452	4.51051e-07	0.0140848	0.302688	0.959625	0.197617	0.429407	6.55883e-05	0.233077	0.744108
229926_at	MIR3682	-0.129604	0.0160656	0.22236	-0.618753	-0.110447	0.051539	0.274156	0.890099	0.091036	2.73955e-06	0.206515	0.546711	0.617926	0.952967	0.244121	0.000276867	0.647988	0.87464
230061_at	TM4SF18	-0.967882	-1.02904	-0.0564721	-1.36058	-0.361544	-0.387838	1.26446e-05	6.17981e-06	0.741013	0.000801875	0.280383	0.24831	0.00206831	0.000314308	0.858758	0.0166259	0.712693	0.705277
230127_at		-0.0955624	0.0673254	-0.133571	-0.63286	-0.0268437	0.146116	0.418637	0.566755	0.298641	0.00167348	0.872514	0.388517	0.738278	0.771809	0.509269	0.027452	0.97003	0.799517
230206_at	DOCK5	-0.0115008	-0.445426	-0.0352625	-0.611561	-0.263469	-0.327496	0.911868	0.000500711	0.75371	0.000129993	0.0424878	0.0148245	0.974918	0.00687158	0.867049	0.00466977	0.370675	0.25995
230250_at	PTPRB	-0.0751256	-0.178361	-0.124691	-0.769144	-0.369055	-0.319649	0.320385	0.027072	0.134704	3.10498e-06	0.00327371	0.00845716	0.662245	0.118409	0.312724	0.000304238	0.113682	0.208945
230263_s_at	DOCK5	0.0198413	-0.323447	0.12156	-0.81079	-0.133783	-0.155448	0.814933	0.00135059	0.195997	6.61609e-06	0.276109	0.208933	0.942335	0.0140094	0.393937	0.000532746	0.709536	0.667839
230275_at	ARSI	-0.535971	0.185982	0.247656	-0.617322	-0.242295	-0.399925	0.00468376	0.27084	0.178854	0.00292759	0.181967	0.0358212	0.0722178	0.517027	0.372429	0.0397087	0.620871	0.365918
230316_at	SEC14L2	-0.409011	-0.502697	-0.0708187	-0.689316	-0.197455	-0.0490642	1.65098e-05	1.39975e-06	0.344144	7.57673e-07	0.0324613	0.565711	0.00245292	0.000116132	0.554263	9.79333e-05	0.333387	0.880443
230343_at	CST3	0.152844	0.253863	0.393771	-0.623318	-0.148743	-0.277188	0.0445933	0.00231781	8.9924e-05	3.38583e-05	0.180111	0.0195827	0.255222	0.0205925	0.00393013	0.00174642	0.619072	0.288517
230345_at	SEMA7A	-0.479039	-0.169494	-0.201306	-0.713857	-0.290535	0.0793223	3.44897e-06	0.0258311	0.0157464	1.48974e-05	0.0207916	0.489991	0.000897963	0.114636	0.0812894	0.000966209	0.27632	0.850053
230380_at	THAP2	-0.0312088	0.0352554	0.078776	-0.674373	-0.103565	0.17644	0.766104	0.736935	0.48969	6.1534e-06	0.306417	0.0917303	0.922985	0.874794	0.681153	0.000504993	0.734398	0.512713
230398_at	TNS4	-0.131155	-0.0325732	0.118019	-1.21993	-0.44726	-0.272393	0.109208	0.679044	0.176729	2.70891e-07	0.00514006	0.0639728	0.40369	0.841475	0.369552	4.51553e-05	0.142079	0.452885
230494_at	SLC20A1	0.369391	0.645951	0.959616	-0.735478	-0.0730211	0.390301	0.000701523	1.78408e-06	2.67264e-08	5.8248e-05	0.586712	0.00982	0.0242758	0.000136235	7.9044e-05	0.0025808	0.878592	0.221363
230505_at	LOC145474	0.163381	-0.00599363	0.325162	-0.924767	-0.253638	0.000282787	0.165982	0.958182	0.0166798	2.1601e-05	0.112628	0.998523	0.493775	0.981868	0.0843868	0.00125586	0.524929	0.999709
230561_s_at	KANSL1L	0.10262	-0.0588588	0.191907	-0.763976	-0.264247	0.0800049	0.364414	0.599674	0.125662	0.000370415	0.132081	0.63614	0.6993	0.793648	0.300115	0.00976781	0.557924	0.906605
230599_at		0.0755924	-0.00482647	0.297684	-0.601179	-0.0507429	-0.115801	0.391718	0.955868	0.00551139	1.1406e-05	0.589808	0.228247	0.719373	0.980968	0.0427608	0.000793413	0.879806	0.687806
230644_at	LRFN5	-0.302959	0.458276	0.499001	-0.832063	-0.0169321	-0.363988	0.0947194	0.0162506	0.0155444	0.00390148	0.945307	0.155008	0.375537	0.0829012	0.0806518	0.0480327	0.987432	0.607985
230669_at	RASA2	-0.309972	0.118531	0.0601286	-0.642517	-0.256062	0.0515427	0.0835821	0.490386	0.744526	0.0022065	0.160408	0.770047	0.352475	0.716446	0.861317	0.0329709	0.595501	0.947503
230733_at		0.0641032	0.0560106	0.189426	-0.645926	-0.0123213	-0.104057	0.457125	0.514994	0.0535811	2.11662e-05	0.907918	0.336537	0.765238	0.734468	0.17495	0.00124037	0.978927	0.767024
230746_s_at		0.56237	-0.470952	0.717508	-1.03518	-0.176633	-0.192507	0.0346733	0.0710698	0.0149552	0.00338313	0.559515	0.52524	0.224098	0.227423	0.0785988	0.0436978	0.867233	0.867024
230778_at		0.0181409	-0.221868	-0.323166	-0.613278	-0.413722	-0.0949692	0.894828	0.120081	0.0417204	2.57365e-05	0.0010442	0.363562	0.969971	0.318108	0.150058	0.00142942	0.0626003	0.784542
230930_at		-0.535468	-0.787877	-0.15379	-0.901865	-0.181096	-0.166648	0.000171448	2.31462e-06	0.213015	0.000808083	0.410983	0.448479	0.0102447	0.000162246	0.414885	0.0167166	0.797242	0.829808
230968_at	HDAC9	-0.0693521	-0.146232	-0.119618	-0.761818	-0.518016	-0.274611	0.423007	0.102282	0.207753	6.45791e-06	0.000329996	0.0261112	0.741379	0.287741	0.408842	0.000522686	0.0363029	0.324609
231067_s_at	AKAP12	-0.138525	-0.292801	0.137044	-1.02027	-0.273325	-0.247448	0.51212	0.175701	0.547779	1.86252e-05	0.115853	0.15146	0.798293	0.401087	0.727012	0.00113148	0.531627	0.602786
231166_at	GPR155	0.272778	0.568408	0.546125	-0.587768	-0.11322	-0.680311	0.073996	0.0010806	0.00272464	0.00407363	0.521742	0.00138474	0.333044	0.0118972	0.0280057	0.0492683	0.853516	0.100117
231292_at	EID3	0.493159	0.480744	0.562668	-0.90583	-0.553384	0.0111916	0.000609266	0.000761558	0.000371066	6.18406e-05	0.00413747	0.946105	0.0223868	0.00927353	0.00875051	0.00271577	0.127159	0.988782
231577_s_at	GBP1	-0.576469	-1.21099	0.0863538	-2.06187	-0.503105	-0.550072	0.00283473	1.56733e-06	0.631439	2.94339e-09	0.00741053	0.00412544	0.0541352	0.000124742	0.786566	1.463e-06	0.170814	0.153295
231697_s_at	VMP1	0.182839	0.284251	0.938646	-0.923891	0.284551	-0.0427791	0.413943	0.210737	0.0010772	7.67465e-05	0.114794	0.804359	0.735443	0.447909	0.0162426	0.00315972	0.529607	0.955511
231798_at	NOG	0.0510148	0.79179	0.869905	-0.782599	-0.48295	-0.521754	0.736134	7.08745e-05	5.92547e-05	0.000142727	0.00677846	0.0040646	0.909885	0.0017377	0.00313625	0.00496411	0.162123	0.152842
231817_at	USP53	0.162959	-0.00250861	-0.0424319	-0.64186	-0.130158	0.0514142	0.0802038	0.977405	0.658394	0.00179487	0.451523	0.764221	0.345396	0.990056	0.805822	0.028842	0.819025	0.945885
231899_at	ZC3H12C	-0.122242	0.0448401	0.106281	-0.970727	-0.184777	-0.122251	0.132686	0.569117	0.220366	5.95076e-08	0.0736303	0.222029	0.443422	0.773407	0.423708	1.46557e-05	0.451136	0.681258
231947_at	MYCT1	-0.190979	-0.103603	-0.0558085	-1.41251	-0.709199	0.102211	0.0237898	0.194027	0.508546	6.7239e-07	0.000855264	0.555501	0.182786	0.42596	0.696442	8.90144e-05	0.0565264	0.877399
232035_at	HIST1H4H	0.359275	0.421449	0.0325517	-0.611456	-0.352326	0.0260559	0.0182826	0.00715191	0.828178	0.00110161	0.0341392	0.865037	0.157363	0.0461127	0.910493	0.0206694	0.338849	0.969645
232087_at	BCLAF3	-0.17275	-0.133044	-0.0262026	-0.690627	0.000401386	-0.27245	0.157905	0.270617	0.837772	0.00101742	0.998131	0.127384	0.482455	0.516853	0.91592	0.0196632	0.99939	0.572279
232125_at	ZBTB20	-0.0464531	0.0264414	0.47974	-0.686351	-0.532628	-0.550902	0.72084	0.838601	0.00314193	0.000785542	0.00524846	0.00418148	0.904358	0.928092	0.0304476	0.0163992	0.143811	0.153887
232291_at		0.141735	0.253547	0.41781	-0.593138	0.134292	0.314048	0.262132	0.0541162	0.00595531	0.000347265	0.309901	0.0269911	0.605995	0.189497	0.0449237	0.00937616	0.736095	0.329626
232297_at	KLHL5	0.144296	-0.35224	-0.18334	-0.737746	-0.123439	-0.412113	0.190639	0.00422186	0.127507	0.00192722	0.536915	0.05257	0.525473	0.0315517	0.302804	0.0301836	0.859098	0.422919
232311_at	B2M	0.37629	0.229641	0.68355	-0.704495	-0.0443531	-0.0638051	0.00307633	0.0493206	2.48212e-05	6.95944e-06	0.67358	0.545871	0.0561973	0.178041	0.00190009	0.000551386	0.91078	0.874375
232361_s_at	EHF	-0.258908	-0.336996	-0.155191	-0.762591	-0.547304	-0.520987	0.00614877	0.000833266	0.0989977	1.7214e-06	6.5781e-05	0.000107335	0.0850668	0.00987619	0.257907	0.000191686	0.0152938	0.033344
232381_s_at	DNAH5	-0.00583141	-0.341819	0.0025199	-0.591412	-0.172104	-0.0767982	0.965924	0.0217778	0.986363	9.80811e-05	0.143501	0.50095	0.991264	0.101787	0.993728	0.00378714	0.573138	0.85578
232396_at		0.016606	-0.00949796	0.211027	-0.889479	-0.180949	-0.158839	0.811515	0.891441	0.0115959	1.23316e-07	0.0713264	0.108923	0.940988	0.953565	0.0674664	2.54428e-05	0.445892	0.544313
232541_at		0.0848089	-0.0738252	0.287878	-0.796372	-0.223007	-0.117476	0.311727	0.376654	0.00472475	8.55705e-09	0.0051236	0.103867	0.654343	0.623764	0.0389721	3.41501e-06	0.142079	0.535737
232797_at		-0.326085	0.0592223	0.242343	-0.865705	0.0337807	-0.124895	0.00365007	0.544888	0.0324486	7.20701e-05	0.833565	0.441696	0.0623938	0.756848	0.128263	0.00302968	0.958635	0.825774
232893_at	LMBRD2	-0.0283896	-0.188243	-0.200643	-0.617116	-0.127524	-0.40255	0.848168	0.215412	0.221237	0.00165583	0.438434	0.0242796	0.95661	0.453886	0.424702	0.027236	0.812286	0.31288
232903_at		-0.125216	0.326176	0.127004	-0.81605	-0.469322	-0.60829	0.186019	0.0024259	0.212815	3.28063e-05	0.00410457	0.000548552	0.519304	0.0212886	0.414715	0.00170633	0.126706	0.0670193
232925_at		0.284999	0.0325024	0.397332	-0.751891	-0.557667	-0.415669	0.00875734	0.737717	0.00141572	6.06446e-07	1.88051e-05	0.000345754	0.103953	0.875275	0.0191785	8.31013e-05	0.00750519	0.054964
233011_at	ANXA1	-0.0233659	0.218854	0.303165	-0.963979	-0.231975	-0.00877047	0.849392	0.0896315	0.0341134	3.29051e-06	0.100417	0.948003	0.957141	0.264711	0.132284	0.00031812	0.504441	0.989091
233085_s_at	NABP1	0.0392271	-0.0834825	0.0273053	-0.593867	-0.0844523	0.00806594	0.75019	0.500489	0.837274	0.000399036	0.525384	0.951288	0.916435	0.723998	0.915724	0.0102912	0.855024	0.989681
233126_s_at	OLAH	-0.374102	-0.318948	-0.132555	-0.667044	-0.0364377	0.208248	0.000891656	0.00314976	0.199839	0.000912207	0.823617	0.214881	0.0280945	0.0255813	0.399013	0.0181826	0.95625	0.673929
233177_s_at	PNKD	0.0966927	-0.211186	-0.468203	-0.611936	-0.308812	-0.18514	0.283236	0.0275851	0.000140251	0.00024405	0.0282145	0.165209	0.62691	0.11988	0.0050224	0.00730748	0.315337	0.620121
233223_at		-0.149962	-0.347715	-0.0535376	-1.6245	-0.472593	-0.533837	0.166361	0.00399502	0.63813	1.36143e-08	0.0050307	0.00212245	0.494383	0.0302755	0.791528	4.80232e-06	0.140406	0.121133
233401_at		-0.0522471	-0.248486	0.0187155	-0.890781	-0.218908	-0.216008	0.6194	0.0285094	0.868698	5.11706e-08	0.0240702	0.0256905	0.857288	0.122793	0.933754	1.3091e-05	0.294128	0.321719
233589_x_at	TOR4A	-0.0776128	-0.228288	-0.467582	-0.605655	-0.217079	-0.217891	0.514918	0.0679128	0.00190757	7.78517e-05	0.0708278	0.0698922	0.799703	0.220948	0.0230126	0.00319053	0.445219	0.464526
234156_at		-0.234427	-0.314154	-0.122753	-0.638275	-0.359334	0.0159706	0.00318336	0.000271952	0.111946	9.99078e-07	0.000425218	0.842772	0.0573666	0.00443736	0.278668	0.000122752	0.0415157	0.964156
234994_at	TMEM200A	-0.238593	-0.29965	0.0301492	-0.661896	-0.107958	-0.203657	0.00856504	0.00171264	0.730308	9.12328e-07	0.205286	0.0249121	0.102719	0.0165878	0.851668	0.000113885	0.646523	0.317573
235004_at	RBM24	0.0627212	0.108528	-0.0304971	-0.798109	-0.0313418	0.23522	0.627351	0.404424	0.826493	0.000131694	0.84232	0.15008	0.861259	0.648252	0.909784	0.00471537	0.961083	0.601057
235019_at	CPM	-0.320214	-0.750847	0.332473	-0.806209	-0.287263	-0.371207	0.0581106	0.00020594	0.0674027	5.49941e-06	0.0257819	0.00607494	0.292589	0.00364394	0.201748	0.000463298	0.301847	0.181633
235044_at	CYYR1	0.0524072	0.481623	0.0720299	-0.633922	-0.278146	-0.381247	0.602988	0.000172381	0.509222	0.000483319	0.0689658	0.0171162	0.849008	0.00320759	0.696948	0.0117755	0.440945	0.27236
235065_at	GAREM1	0.088106	-0.300921	-0.476924	-0.664308	-0.00817806	-0.0383719	0.540448	0.0485551	0.00644656	0.00274653	0.965216	0.837984	0.814543	0.176302	0.0471526	0.0380457	0.992182	0.963287
235086_at	THBS1	-0.466936	-0.274844	-0.0864633	-0.675963	-0.362537	-0.0559646	8.72129e-05	0.00737059	0.384423	3.43689e-06	0.00152608	0.556786	0.00674451	0.0471937	0.591914	0.000326236	0.0763388	0.877734
235122_at	HIVEP3	-0.120501	0.270777	0.0756033	-0.902484	-0.487032	-0.050451	0.226508	0.0122182	0.475506	6.63521e-07	0.000457594	0.647617	0.569552	0.0677377	0.669662	8.82677e-05	0.0429879	0.910461
235129_at	PPP1R1A	-0.246246	-0.729502	-0.321021	-0.751801	-0.331349	-0.568105	0.0574435	1.69543e-05	0.02514	0.000122979	0.0375903	0.00144263	0.29097	0.000635576	0.109098	0.00447689	0.353075	0.101123
235229_at		-0.670101	-1.66472	0.0419132	-1.6774	-0.789264	-0.953482	0.00194151	9.24997e-08	0.832769	1.55495e-06	0.00245971	0.000540977	0.0434388	1.77453e-05	0.913287	0.000176384	0.0966734	0.0666169
235276_at	EPSTI1	0.0719525	-0.383126	0.277393	-0.597736	-0.143952	-0.310364	0.560086	0.00600413	0.0497141	1.39412e-05	0.144055	0.00477325	0.8257	0.0405629	0.166618	0.000930692	0.57375	0.163315
235295_at	PANX1	-0.248437	-0.259156	-0.607151	-0.722803	-0.224037	-0.103519	0.0539392	0.0454214	0.000241794	7.14239e-06	0.0525668	0.345219	0.281432	0.168825	0.00678997	0.000560273	0.399726	0.77279
235299_at	SLC41A2	0.17253	-0.171515	0.189417	-0.798642	-0.365618	-0.1643	0.0771381	0.0787281	0.0728478	2.27238e-05	0.0136735	0.22727	0.339986	0.242902	0.211702	0.00129689	0.230101	0.687126
235417_at	SPOCD1	-0.977713	-1.05111	-0.641106	-0.858005	-0.466345	-0.239779	1.99251e-09	6.98509e-10	1.70854e-06	7.51349e-05	0.00989854	0.148601	5.56917e-06	6.47305e-07	0.000627062	0.00311685	0.197375	0.599567
235427_at	CFLAR	-0.000532742	-0.286824	-0.13946	-0.708991	0.0220519	-0.130688	0.996624	0.0343999	0.313121	1.18716e-05	0.842396	0.249549	0.998926	0.139495	0.523652	0.000818511	0.961083	0.706576
235492_at	RNF217	-0.146631	0.0739157	-0.128076	-0.603514	-0.23938	-0.405837	0.177301	0.486964	0.270501	0.000843718	0.11769	0.0132853	0.509263	0.713673	0.48012	0.0172064	0.534755	0.249146
235592_at		0.227523	0.27073	0.611781	-0.877011	-0.436401	-0.185576	0.0122738	0.0040115	2.98151e-06	3.41804e-08	0.000107778	0.0413767	0.125621	0.0303654	0.000755696	9.68298e-06	0.0193205	0.386086
235692_at	SH3KBP1	-0.269386	-0.115511	-0.0678952	-0.703061	-0.357977	-0.209372	0.00250576	0.143896	0.415212	2.77566e-05	0.00818026	0.0941949	0.0508248	0.355434	0.619892	0.00150555	0.179765	0.517573
235740_at	MCTP1	0.28299	0.437378	0.184743	-0.977585	-0.347803	0.218891	0.221992	0.0672253	0.453592	0.00364144	0.237423	0.450429	0.564058	0.219488	0.652051	0.045864	0.677292	0.830914
236114_at		-0.151198	-0.00809333	-0.0779455	-0.719925	-0.163451	-0.120535	0.0664286	0.917293	0.360932	2.16523e-05	0.183199	0.31951	0.314814	0.964458	0.570149	0.00125673	0.622486	0.754701
236144_at	CPXM2	-0.414781	-0.142759	-0.23683	-0.603443	-0.146339	-0.0548368	0.000660746	0.165706	0.0404238	2.77065e-05	0.165952	0.592902	0.023413	0.387808	0.14711	0.00150512	0.602446	0.890927
236263_at	SHH	-0.373951	-0.716971	-0.412728	-1.05844	-0.553607	-0.527204	2.38891e-05	5.52262e-09	1.87536e-05	5.15725e-08	9.04178e-05	0.000145549	0.00305886	2.70072e-06	0.0016521	1.3091e-05	0.0176557	0.0391336
236313_at	CDKN2B	-0.64685	-0.899316	-0.776824	-1.22321	-0.56148	-0.461444	0.000934176	3.83329e-05	0.000364628	1.40524e-05	0.0104275	0.0293562	0.0287267	0.00112923	0.00867434	0.000933552	0.202754	0.338987
236429_at	ZNF83	0.216867	0.718626	0.693895	-0.67718	-0.112958	0.0829362	0.0325999	8.75145e-07	3.52789e-06	0.000208317	0.425655	0.556565	0.217763	8.42404e-05	0.000797056	0.00650842	0.805142	0.877613
236471_at	NFE2L3	-0.13252	-0.683119	0.14111	-0.977346	-0.338909	-0.605118	0.364103	0.000194725	0.370762	0.000175164	0.103853	0.00760094	0.699187	0.00349987	0.579606	0.00579377	0.511315	0.198344
236475_at	MICAL2	-0.223368	-0.287987	-0.0304706	-0.888948	-0.266288	-0.0924855	0.0108638	0.00189336	0.720454	6.00721e-08	0.00868241	0.309417	0.117387	0.0177777	0.845351	1.47284e-05	0.185006	0.748568
236495_at		0.212272	0.258722	0.499614	-0.853925	-0.455375	-0.497128	0.0112358	0.00302713	1.21167e-05	0.000346706	0.0260555	0.016669	0.11961	0.0249297	0.00134106	0.00936569	0.303112	0.27075
236685_at		-0.199695	-0.281712	0.137214	-0.92007	-0.224108	-0.0300156	0.0102512	0.000836526	0.082628	3.53067e-08	0.0217852	0.735571	0.113757	0.00991052	0.229581	9.81775e-06	0.282718	0.937432
236718_at	MYO10	0.0153636	-0.224535	-0.0378783	-0.788922	-0.275037	-0.126215	0.887351	0.0517208	0.746771	2.6289e-05	0.0529509	0.349291	0.968053	0.183495	0.862497	0.00145334	0.400087	0.77504
236809_at		0.0543331	0.13499	0.319548	-0.604617	-0.417049	-0.187323	0.602048	0.204948	0.0105814	0.000644238	0.00951409	0.200322	0.848453	0.440038	0.0637543	0.0143477	0.193592	0.659348
236831_at	CCDC50	-0.0833456	-0.128094	-0.0874871	-0.724122	-0.048106	-0.211759	0.309519	0.126354	0.322909	0.000106395	0.731215	0.144761	0.652416	0.328004	0.533289	0.00400905	0.928593	0.5955
236898_at		-0.220922	-0.157778	-0.0603074	-0.692933	-0.39175	0.0271843	0.0369536	0.123494	0.572911	0.000109455	0.00982032	0.839493	0.231092	0.323807	0.7455	0.00408661	0.196101	0.963411
236975_at		-0.202163	-0.136316	0.316198	-0.918199	-0.0999949	-0.316238	0.0800137	0.225493	0.0155994	3.97378e-05	0.536605	0.0644304	0.345148	0.466382	0.0808079	0.00196266	0.859098	0.453341
236987_at	ALPK2	-0.356842	-0.388248	-0.296181	-0.733212	-0.398863	-0.508491	0.00996326	0.00582672	0.0391217	1.04806e-06	0.00059359	6.09727e-05	0.112196	0.0397623	0.144155	0.000128194	0.0485887	0.0269465
237238_at	WWC1	0.248163	0.20268	0.459815	-0.594382	-0.246953	-0.230885	0.0885099	0.157878	0.00675154	2.57778e-05	0.0242119	0.033263	0.363173	0.376393	0.0484945	0.00142942	0.294941	0.355932
237305_at		-0.281433	-0.792639	0.229252	-1.07219	-0.493811	-0.762171	0.0891768	0.000110249	0.191134	1.43411e-05	0.0103365	0.000422172	0.364324	0.0023648	0.38798	0.000940115	0.202055	0.0596441
237459_at		0.0568438	0.339516	0.457109	-0.6254	-0.371712	-0.136585	0.555259	0.0024334	0.000382035	0.000359243	0.0152229	0.328498	0.822865	0.0213421	0.00888573	0.00956728	0.240925	0.761373
237465_at	USP53	0.0455978	0.220585	0.401367	-0.865405	-0.124238	0.0662645	0.707099	0.0829182	0.00668705	1.14621e-06	0.270646	0.55073	0.897479	0.251294	0.0481988	0.000137735	0.70525	0.875903
237498_at	NEDD4L	0.179183	0.211091	0.52516	-0.676405	-0.349969	-0.0768373	0.184736	0.122046	0.00172691	0.00119792	0.0558861	0.654853	0.517783	0.321311	0.0216259	0.0220167	0.406895	0.912848
237690_at	ADGRF4	-1.00497	-1.33706	-0.776147	-0.811863	-0.368579	-0.492261	1.03658e-06	2.32539e-08	5.26651e-05	0.00339597	0.13381	0.0516196	0.000429357	6.55365e-06	0.00294436	0.0438015	0.560961	0.419736
237732_at	PRR9	0.185472	-0.122079	0.540349	-0.993074	-0.628026	0.173329	0.162685	0.349641	0.00116715	4.60366e-05	0.00263941	0.333671	0.488759	0.598736	0.0170307	0.00217005	0.100076	0.764873
237953_at		-0.0259974	-0.51761	0.400148	-0.681212	0.0724388	-0.348582	0.808596	0.00016319	0.00293741	0.000890403	0.664214	0.0505723	0.939714	0.00308742	0.0292111	0.0179097	0.907716	0.416171
238025_at	MLKL	0.0156221	-0.168485	0.0421695	-0.587218	-0.178712	0.152847	0.823456	0.026489	0.57874	3.42047e-06	0.0435255	0.0787032	0.946406	0.116609	0.749736	0.000325808	0.374357	0.485144
238049_at	GRAMD2B	-0.145903	-0.201695	0.228804	-0.679012	0.0718313	-0.0845101	0.0578641	0.0122414	0.00912558	0.000830891	0.663222	0.608881	0.292018	0.0678457	0.0582272	0.0170273	0.907228	0.897055
238168_at	TM4SF1	-0.260916	-0.16137	0.205596	-0.750965	-0.191892	0.223488	0.0528165	0.214082	0.146524	0.0013526	0.328562	0.257957	0.278766	0.452117	0.330142	0.0238553	0.749158	0.712708
238317_x_at		0.0819457	0.382268	0.657307	-0.641713	-0.131619	-0.616909	0.499241	0.00533546	0.000102714	0.00223854	0.459417	0.0029868	0.790665	0.0372896	0.00422248	0.033295	0.823686	0.134968
238427_at	GRPEL2	-0.0672817	-0.212119	-0.910746	-0.617074	0.0104876	0.139313	0.743968	0.310425	0.000743501	0.00169999	0.948818	0.399786	0.913296	0.558876	0.0129897	0.0277703	0.988265	0.805414
238469_at	OGFRL1	0.0143975	-0.299964	-0.703894	-0.793504	-0.196073	-0.181737	0.906984	0.0250872	6.41362e-05	0.000124635	0.220138	0.254004	0.973705	0.112236	0.00327418	0.00451886	0.661946	0.709422
238482_at	KLF7	-0.183411	-0.151201	-0.171823	-0.780768	-0.556803	-0.481421	0.119437	0.193804	0.172799	6.99884e-06	0.000227778	0.000820557	0.421265	0.42574	0.364814	0.000551386	0.0303923	0.0781602
238531_x_at		-1.02267	-1.61445	-0.317201	-0.704098	-0.386478	-0.371093	0.00181724	2.32129e-05	0.299109	0.000249202	0.0187852	0.0231059	0.0418523	0.000790758	0.50968	0.00742108	0.266151	0.307526
238567_at	SGPP2	0.167635	-0.0538512	0.000212924	-0.597796	-0.314143	-0.0473458	0.0249637	0.438129	0.997713	4.1229e-06	0.0020151	0.5798	0.187622	0.674837	0.998933	0.000376956	0.0874446	0.885387
238622_at	RAP2B	-0.157727	0.0519357	-0.0895478	-0.955125	-0.443777	-0.163471	0.143525	0.619299	0.430524	6.08258e-08	0.000314115	0.104678	0.460221	0.805704	0.632503	1.48467e-05	0.0354262	0.537295
238767_at		0.162889	0.00391292	0.105282	-0.646134	-0.201267	0.000371707	0.123322	0.9693	0.344709	0.000467492	0.182562	0.997972	0.428129	0.98639	0.554747	0.0115344	0.621517	0.99969
238910_at	CLUHP3	-0.267887	-0.33902	0.0992165	-0.956976	-0.205628	-0.355053	0.015052	0.00333489	0.363969	3.44024e-07	0.0785252	0.0054	0.140871	0.0266689	0.57309	5.46789e-05	0.46165	0.172155
238950_at	TNFRSF9	0.0767167	-0.210141	0.0813733	-0.866154	-0.403964	-0.412145	0.236567	0.00394522	0.244732	2.50691e-06	0.00351242	0.00304687	0.580816	0.0299756	0.45193	0.000260086	0.117385	0.135214
239102_s_at		0.0444293	-0.0297427	0.283127	-0.601433	-0.021004	-0.0378646	0.716256	0.807535	0.0444227	0.000829193	0.885321	0.795027	0.901843	0.912571	0.155782	0.017018	0.97362	0.953072
239157_at	ZSCAN12P1	0.181381	0.083121	0.0589273	-0.784914	-0.319578	0.0213407	0.127086	0.471354	0.634781	0.000124553	0.0525472	0.889788	0.434629	0.702017	0.789083	0.00451886	0.399726	0.976165
239291_at	TRPM3	0.0199313	0.273985	0.358103	-0.629424	-0.170626	-0.155148	0.854577	0.0210493	0.00695896	0.000719139	0.265245	0.309242	0.958779	0.0993672	0.0493432	0.0154035	0.70114	0.748397
239331_at		-0.138816	-0.2014	-0.15116	-1.7926	-0.528417	-0.156855	0.150797	0.0438078	0.14771	2.19513e-10	0.000415392	0.197056	0.471497	0.16446	0.331842	1.84644e-07	0.0410284	0.65681
239439_at	AFF4	0.0947462	0.288559	0.0211183	-0.795176	-0.214467	-0.0598273	0.400477	0.01825	0.860751	5.97778e-05	0.153471	0.68047	0.726183	0.0899906	0.929232	0.00263577	0.586799	0.921153
239448_at		0.0934808	0.0835351	0.513055	-1.11843	-0.423652	-0.415177	0.382666	0.434196	0.000326988	1.54227e-09	0.000155197	0.000187982	0.712426	0.67152	0.00813654	8.462e-07	0.0237753	0.0437357
239600_at		-0.0619015	-0.0939214	-0.0820767	-0.736651	-0.310546	-0.0675306	0.455852	0.263296	0.362136	7.19095e-06	0.0120283	0.542214	0.764369	0.509528	0.571538	0.00056235	0.216677	0.87311
239695_at	JAK1	-0.181678	-0.105299	0.105297	-0.675622	-0.404547	-0.195178	0.108333	0.338794	0.37485	6.48907e-05	0.00489577	0.131089	0.40177	0.588481	0.583396	0.00281579	0.138583	0.577867
239809_at		-0.656477	-0.607458	-0.376169	-1.34689	-0.58473	-0.568334	5.9909e-06	1.47957e-05	0.00286907	2.33094e-07	0.00137915	0.00172111	0.00129981	0.000578811	0.0288304	4.08475e-05	0.0725494	0.110189
239827_at	RGCC	0.00657423	0.0136101	-0.087022	-0.607247	-0.22352	0.0640938	0.93225	0.860348	0.305686	0.000274402	0.100271	0.622195	0.981415	0.938894	0.516179	0.00796757	0.504227	0.902013
239845_at		0.064905	0.235359	0.552818	-1.29593	-0.350222	0.350385	0.574747	0.0543822	0.000358543	2.16267e-07	0.0264138	0.0263548	0.833504	0.190127	0.00861929	3.83756e-05	0.305451	0.326152
239908_at		-0.160777	0.109049	-0.0733734	-0.685791	-0.310494	-0.00617795	0.108615	0.265911	0.482971	2.51681e-06	0.00432324	0.947313	0.402447	0.512088	0.675633	0.000260126	0.129591	0.989016
240013_at		-0.0612811	-0.101787	0.249468	-0.786772	-0.547279	-0.0794269	0.607283	0.396778	0.0657968	6.84385e-07	4.11387e-05	0.414161	0.850557	0.641351	0.198798	9.03834e-05	0.0116542	0.813264
240038_at		0.0789533	0.14874	0.440538	-1.10124	-0.314877	-0.206849	0.425521	0.143067	0.000656182	1.0855e-08	0.00503073	0.0470817	0.743045	0.354099	0.0121172	4.06505e-06	0.140406	0.403795
240326_at		0.174599	0.464089	0.685201	-0.655175	-0.0977682	-0.542084	0.192804	0.00235356	0.000151242	0.00209901	0.585525	0.00770393	0.52824	0.0208322	0.0052436	0.0319307	0.878312	0.199121
240432_x_at	KLF7	-0.461891	-0.477418	-0.366157	-1.03251	-0.294383	-0.250444	0.000195508	0.000141058	0.00279471	6.40906e-06	0.0694022	0.116712	0.0110317	0.00278424	0.0284573	0.000520677	0.441637	0.556438
240656_at		-0.121867	-0.24709	-0.0534057	-0.846485	-0.368321	-0.279855	0.331794	0.0595039	0.690033	4.31275e-07	0.00199195	0.0122858	0.673268	0.20206	0.826159	6.33869e-05	0.0869888	0.241368
240866_at		0.0311479	-0.195692	0.192178	-0.646913	-0.0101894	-0.508286	0.802553	0.129893	0.165885	0.000682154	0.946901	0.00431408	0.937047	0.333266	0.356249	0.0148703	0.987691	0.155897
240960_at		-0.101908	0.147144	0.128615	-0.809257	-0.48755	-0.0753844	0.48471	0.317067	0.41557	1.12987e-06	0.000253018	0.468722	0.7825	0.566026	0.620216	0.000136557	0.0320969	0.84
241031_at	C2CD4A	-0.0438068	-0.10968	-0.0315971	-0.765033	-0.467124	0.111763	0.423608	0.0565835	0.590988	1.05615e-05	0.00120179	0.352366	0.741738	0.195186	0.758112	0.000751718	0.0678354	0.77761
241435_at		-0.392985	-0.132239	-0.173384	-1.30184	-0.500924	-0.315218	4.11998e-05	0.0779192	0.0362267	3.33725e-10	4.31203e-05	0.00261291	0.00425822	0.241434	0.13724	2.72334e-07	0.0120286	0.129117
241679_at		-0.129027	-0.0740916	0.0814282	-2.07389	-0.53043	-0.36409	0.223107	0.477151	0.469604	1.61591e-11	0.000271572	0.00530223	0.565521	0.706367	0.665111	3.04654e-08	0.0327053	0.17073
241722_x_at		-0.0144005	0.195051	0.373571	-0.629194	0.112454	0.218822	0.888955	0.0727908	0.00364219	3.89758e-06	0.219184	0.0250467	0.968585	0.231102	0.0331795	0.0003618	0.661142	0.318484
241762_at	FBXO32	-0.003722	-0.0133361	0.184817	-0.659432	-0.45043	-0.165379	0.970693	0.895296	0.105667	0.000363351	0.0067417	0.264917	0.99264	0.955053	0.2687	0.00963445	0.161597	0.718934
241769_at		-0.344504	-0.0177214	0.0065924	-0.652571	-0.2518	-0.250804	0.00544604	0.870692	0.955275	5.4932e-05	0.0468368	0.0476008	0.0794457	0.943759	0.979102	0.00248626	0.385375	0.40587
241824_at		-0.296272	-0.0222939	0.236106	-0.925144	-0.277037	-0.525446	0.0374019	0.866434	0.113336	1.2204e-06	0.0317806	0.000456013	0.232267	0.941897	0.280874	0.000145371	0.330828	0.0621758
241981_at	FAM20A	-0.224955	-0.521187	0.580675	-0.741988	0.126475	0.0107364	0.235926	0.0115617	0.0096002	0.000332194	0.438791	0.947038	0.580325	0.065068	0.0600081	0.00908661	0.812498	0.989001
241994_at	XDH	-0.109675	-0.0209404	0.146016	-0.685143	-0.285138	-0.0777811	0.156915	0.780301	0.0858791	5.45111e-06	0.0112436	0.441032	0.480853	0.898395	0.235242	0.000460648	0.210456	0.825327
242329_at		-0.382652	-0.485232	-0.26962	-0.924137	-0.393115	-0.00537898	0.0111145	0.00221769	0.0794235	6.92751e-06	0.0112008	0.968824	0.118837	0.019946	0.223839	0.000550526	0.210114	0.993368
242481_at		-0.172599	-0.186553	-0.205902	-0.887367	-0.559492	-0.642672	0.149686	0.121431	0.114094	0.00376343	0.0467784	0.0251553	0.469967	0.320299	0.282129	0.0469034	0.385356	0.319407
242496_at	ART4	-0.547697	-0.179912	0.202752	-0.998161	-0.352128	-1.01551	0.00336575	0.274573	0.255092	0.00168678	0.195575	0.00147549	0.0593811	0.521078	0.463403	0.0276039	0.636114	0.102223
242509_at		-0.103022	0.0503302	0.147894	-0.892356	-0.225987	-0.0573604	0.240448	0.559701	0.12475	5.48723e-06	0.0984643	0.660572	0.585031	0.766805	0.298801	0.000462985	0.501447	0.914325
242521_at	CARD8-AS1	-0.127736	0.0158576	-0.00223639	-0.791785	-0.171358	0.201448	0.132439	0.846394	0.979809	3.56283e-05	0.22372	0.156563	0.44307	0.931625	0.990534	0.00182054	0.664677	0.609607
242727_at	ARL5B	-0.346199	-0.306821	0.00803051	-1.12255	0.108685	-0.0429771	0.00502247	0.0108623	0.94515	0.000629843	0.680322	0.87025	0.0757028	0.0621688	0.973734	0.0141134	0.913055	0.970919
242808_at		-0.114253	-0.0369852	0.211078	-0.601384	-0.222527	-0.053652	0.348534	0.75857	0.118138	0.00116627	0.157266	0.724292	0.686932	0.886954	0.288666	0.0215207	0.591819	0.934823
242809_at	IL1RL1	0.277104	0.0697097	-0.0908479	-0.626462	-0.286072	0.0240165	0.00049191	0.288648	0.204062	0.000526417	0.0617657	0.867369	0.0196458	0.53656	0.404133	0.0125006	0.422394	0.970239
242827_x_at		-0.40622	-0.272986	-0.0930667	-1.00681	0.0362984	-0.15114	0.000673535	0.0121297	0.384922	3.53744e-08	0.709143	0.134803	0.0236972	0.0673836	0.592356	9.81775e-06	0.921617	0.582039
242907_at	GBP2	-0.175045	-0.566469	0.476403	-1.20628	-0.325484	-0.475153	0.240464	0.00117374	0.00734462	6.97941e-06	0.0860649	0.0172466	0.585031	0.0126352	0.051066	0.000551386	0.478895	0.273084
242963_at	SGMS2	-0.0840222	-0.221621	0.00595389	-0.803428	-0.223252	0.0310752	0.505299	0.0912592	0.96489	1.46291e-07	0.0196697	0.720351	0.794541	0.267563	0.983805	2.76723e-05	0.270968	0.933588
243290_at	WWC1	-0.101074	-0.406856	0.0630457	-0.656693	-0.3804	-0.0476905	0.379308	0.00223198	0.608685	0.00115598	0.0342444	0.773608	0.710228	0.020035	0.770724	0.0213844	0.339328	0.948289
243296_at	NAMPT	0.179722	0.0849103	0.749366	-0.884456	-0.137197	0.0908066	0.0889851	0.404722	3.1892e-06	1.77327e-08	0.105563	0.27173	0.364151	0.648368	0.000771547	5.87598e-06	0.513995	0.724789
243509_at		0.105431	-0.116826	0.205031	-0.694421	-0.316623	-0.274775	0.393387	0.345553	0.133933	7.04405e-05	0.0247379	0.0467262	0.72072	0.594643	0.311701	0.00297401	0.297515	0.40263
243581_at		0.202029	0.340226	0.185125	-0.824989	-0.232442	0.229553	0.00382582	3.41153e-05	0.0111661	0.000296767	0.203304	0.208665	0.0638999	0.00105134	0.0660649	0.0084071	0.64463	0.667451
243754_at		0.0547729	0.0233769	-0.0248653	-0.744463	-0.53281	-0.130292	0.354039	0.689102	0.693573	4.81335e-07	2.2491e-05	0.155037	0.690929	0.847523	0.828407	6.83559e-05	0.00788657	0.607985
243938_x_at	DNAH5	-0.102502	-0.368333	-0.0239774	-0.851815	-0.158621	-0.228931	0.531515	0.0354789	0.891562	0.0001095	0.343768	0.17892	0.809171	0.142665	0.946141	0.00408661	0.759204	0.6376
243993_at		0.114607	0.378857	0.608015	-0.958156	-0.0863082	-0.120037	0.315138	0.00348199	0.00011129	8.55491e-06	0.555273	0.414647	0.657414	0.0275033	0.00440676	0.000643581	0.865801	0.81342
244025_at	ITPRIP	-0.133253	-0.0255477	-0.164823	-0.681354	-0.374393	0.0342805	0.0617948	0.705118	0.0352782	1.32367e-05	0.00311987	0.75041	0.302446	0.856814	0.135177	0.000891275	0.110381	0.941634
244026_at		0.214837	0.515601	0.882489	-0.938423	-0.272996	-0.304284	0.12093	0.00120718	1.25057e-05	4.78303e-06	0.0585768	0.0376112	0.424395	0.012871	0.00136435	0.000419763	0.414855	0.372255
244054_at		-0.173235	-0.311668	0.0305003	-0.860732	-0.354882	-0.381809	0.0537125	0.00177604	0.738544	1.92239e-06	0.00687735	0.00424785	0.280812	0.0170329	0.857286	0.000210635	0.163629	0.154794
244350_at	MYO10	0.0235558	-0.152431	0.182806	-1.07496	-0.302128	0.0191636	0.832336	0.18293	0.141748	4.29872e-06	0.0643414	0.900667	0.950422	0.410806	0.322876	0.000388484	0.429654	0.97862
244439_at	SPRED1	0.0871617	-0.254416	-0.668631	-0.640161	-0.274342	-0.16183	0.621625	0.161323	0.00256237	0.000532626	0.0778928	0.281206	0.858499	0.381422	0.027064	0.0125903	0.46036	0.731788
244567_at		-0.00301072	-0.925879	-0.302194	-0.760937	-0.320491	-0.667159	0.977844	2.05135e-07	0.0186085	0.000203454	0.0562837	0.000659072	0.994394	2.94595e-05	0.0904653	0.00639726	0.408134	0.071215
244597_at		-0.0219502	0.00706865	0.026286	-0.723408	-0.232922	-0.0616753	0.822417	0.94234	0.803526	3.40135e-05	0.0776144	0.622519	0.945831	0.974661	0.896741	0.00175045	0.459696	0.90222
244764_at	HIVEP3	-0.211995	-0.0837251	-0.200926	-0.706266	-0.465245	-0.47	0.170615	0.578726	0.226071	5.48985e-05	0.00221755	0.00205482	0.499884	0.779779	0.430153	0.00248626	0.0917822	0.119012
244787_at		0.163052	-0.349271	0.397786	-0.713068	-0.449898	-0.0730621	0.219548	0.014677	0.0108014	3.74644e-05	0.00231911	0.558465	0.561716	0.0772196	0.0645425	0.00188442	0.094232	0.878295
32541_at	PPP3CC	0.044351	0.200716	0.179774	-0.751395	-0.216001	-0.0521199	0.538454	0.0117712	0.0314673	3.86992e-05	0.115387	0.691964	0.813477	0.0659021	0.125784	0.00192703	0.530817	0.924905
33304_at	ISG20	0.0110663	-0.306631	0.0735741	-1.0414	-0.394607	0.023876	0.880818	0.000660837	0.362382	2.93173e-08	0.00110822	0.809532	0.966109	0.00835985	0.571679	8.81084e-06	0.0646661	0.956843
36711_at	MAFF	0.00630123	0.138344	0.257715	-1.58477	-0.394282	0.0702521	0.928269	0.0619902	0.00324084	1.1053e-09	0.00403469	0.552483	0.979743	0.207921	0.03097	6.42899e-07	0.126149	0.876285
37028_at	PPP1R15A	0.0201844	0.546888	-0.108995	-0.634644	-0.209612	0.471066	0.89394	0.00209524	0.50798	0.00259709	0.249594	0.0170226	0.969893	0.0191216	0.69595	0.0367674	0.68912	0.271943
38037_at	HBEGF	-0.250302	-0.261443	-0.331121	-1.53513	-0.509129	0.153287	0.00222247	0.00158069	0.000402567	6.62944e-12	1.01518e-05	0.0661517	0.0471531	0.0156644	0.00918851	1.57593e-08	0.00549357	0.45758
40016_g_at	MAST4	-0.0220454	-0.109056	0.150355	-0.65587	-0.501749	-0.0724935	0.802292	0.226061	0.127631	3.88918e-05	0.000504517	0.529779	0.936868	0.467145	0.303025	0.0019331	0.0449991	0.869343
40420_at	STK10	-0.281893	-0.0708847	-0.0687843	-0.599152	-0.233021	0.0807441	0.000246632	0.254643	0.304204	2.66024e-05	0.0335282	0.428895	0.0127213	0.499573	0.51479	0.00146474	0.337054	0.818751
87100_at	ABHD2	-0.35402	0.0710476	0.314996	-0.641327	-0.122056	-0.329633	0.133986	0.7554	0.211828	0.000474304	0.406992	0.0363645	0.445525	0.885184	0.413647	0.0116442	0.795022	0.36806

## Sheet: Bisphenol F_only (n=6)
Affy.ID	Gene.Symbol	logFC_H9_BPA	logFC_H9_BPF	logFC_H9_BPS	logFC_Man12_BPA	logFC_Man12_BPF	logFC_Man12_BPS	p_raw_H9_BPA	p_raw_H9_BPF	p_raw_H9_BPS	p_raw_Man12_BPA	p_raw_Man12_BPF	p_raw_Man12_BPS	p_fdr_H9_BPA	p_fdr_H9_BPF	p_fdr_H9_BPS	p_fdr_Man12_BPA	p_fdr_Man12_BPF	p_fdr_Man12_BPS
201564_s_at	FSCN1	-0.413082	-0.489768	-0.775414	-0.273723	-0.623188	-0.468542	0.0079806	0.00245068	7.8482e-05	0.0382036	0.000123308	0.00150413	0.098541	0.0214557	0.00363337	0.200642	0.0209864	0.103329
204913_s_at	SOX11	0.0594518	0.844095	0.908261	-0.454872	-0.706271	-0.538383	0.615032	1.9395e-06	2.03321e-06	0.0134984	0.000600369	0.00478407	0.854819	0.000142848	0.000632299	0.105825	0.0489198	0.163517
227952_at	ZNF595	-0.0435535	-0.0776489	-0.0491765	-0.402991	-0.628367	-0.386047	0.593756	0.346354	0.577285	0.011281	0.000440233	0.0143903	0.843826	0.595501	0.748685	0.0945411	0.042451	0.256883
229346_at	NES	-0.273183	-0.200655	0.0758938	-0.534253	-1.14832	-0.685576	0.0187192	0.0725596	0.510277	0.0115858	1.97668e-05	0.00223067	0.159469	0.230678	0.697858	0.096182	0.00750519	0.123319
236984_at	ODAPH	-1.60528	-1.75709	-1.59089	-0.575801	-0.612856	-0.363107	5.71557e-10	1.51426e-10	1.99088e-09	0.00014038	7.61536e-05	0.00583208	2.08333e-06	2.29978e-07	1.81419e-05	0.00491953	0.0165884	0.178738
243611_at	MICALCL	0.233611	0.00823834	-0.143568	-0.487865	-0.708445	-0.219216	0.032407	0.935136	0.201032	0.00934915	0.00061967	0.198922	0.21701	0.97176	0.400503	0.0839075	0.0498815	0.658624

## Sheet: Bisphenol S_only (n=33)
Affy.ID	Gene.Symbol	logFC_H9_BPA	logFC_H9_BPF	logFC_H9_BPS	logFC_Man12_BPA	logFC_Man12_BPF	logFC_Man12_BPS	p_raw_H9_BPA	p_raw_H9_BPF	p_raw_H9_BPS	p_raw_Man12_BPA	p_raw_Man12_BPF	p_raw_Man12_BPS	p_fdr_H9_BPA	p_fdr_H9_BPF	p_fdr_H9_BPS	p_fdr_Man12_BPA	p_fdr_Man12_BPF	p_fdr_Man12_BPS
1554485_s_at	TMEM37	-0.403893	-0.784857	-0.321663	-0.501802	-0.305745	-0.588624	0.00362888	6.12167e-06	0.0231364	0.000205412	0.00930163	4.26214e-05	0.0622557	0.000312269	0.103815	0.00642501	0.19129	0.0248933
1558378_a_at	AHNAK2	-0.106604	-0.0417941	-0.142922	-0.257397	-0.540795	-0.604008	0.164632	0.575851	0.0895363	0.0574276	0.000636954	0.000238274	0.491762	0.777936	0.241621	0.25446	0.0502351	0.0475086
202035_s_at	SFRP1	-0.825863	0.129998	-0.149402	-0.393957	-0.357211	-0.591033	0.000531269	0.505625	0.479186	0.00407582	0.00773681	0.000142994	0.0204414	0.72798	0.672478	0.0492683	0.174007	0.0391336
202036_s_at	SFRP1	-0.681896	0.182729	-0.0470081	-0.469546	-0.502978	-0.677115	0.00101729	0.298069	0.801049	3.07212e-05	1.47165e-05	4.68913e-07	0.0300975	0.546399	0.895121	0.00162131	0.00654166	0.00512757
202295_s_at	CTSH	-0.665392	-1.13188	-0.746094	-0.5284	-0.513078	-0.595881	1.03708e-08	4.214e-12	6.11765e-09	0.00064902	0.000831314	0.000222383	1.66772e-05	3.84001e-08	3.04075e-05	0.0144161	0.0557963	0.0473714
203088_at	FBLN5	0.0876358	-0.138962	-0.596826	-0.189145	-0.421313	-0.626998	0.419865	0.207801	8.65422e-05	0.0871705	0.00104349	2.46597e-05	0.739036	0.443724	0.00385317	0.320601	0.0626003	0.0237114
204288_s_at	SORBS2	-0.123988	-0.679814	-0.142214	-0.509948	-0.19133	-0.592808	0.13066	1.86129e-07	0.110055	1.54205e-05	0.0313235	2.83809e-06	0.440688	2.73565e-05	0.27572	0.000984947	0.329099	0.0142659
204580_at	MMP12	-0.127823	0.110291	-0.519896	-0.540652	-0.554421	-0.724404	0.55732	0.612113	0.038457	0.00112274	0.000914715	7.98427e-05	0.824021	0.801381	0.142639	0.0209223	0.0586996	0.0299837
204920_at	CPS1	-0.153254	-1.02299	0.310871	-0.582277	-0.24087	-0.804316	0.41696	4.43299e-05	0.137266	0.000175725	0.0568127	6.06999e-06	0.737346	0.00124999	0.31645	0.0058088	0.409522	0.0182366
204955_at	SRPX	0.30603	0.0624624	-0.149899	-0.199058	-0.526759	-0.736818	0.0394968	0.653195	0.324195	0.166592	0.00166033	8.52157e-05	0.239173	0.826258	0.53454	0.453001	0.079352	0.0300591
206054_at	KNG1	0.122847	-0.763685	0.783083	-0.295092	-0.217774	-0.701285	0.542517	0.00138052	0.00208395	0.0255119	0.0867733	3.29878e-05	0.815544	0.0142389	0.0241296	0.15715	0.481122	0.0237114
206457_s_at	DIO1	0.36655	-0.0754386	0.645451	-0.120805	0.069987	-0.943235	0.0359444	0.64356	0.00182431	0.481626	0.681758	5.42161e-05	0.228015	0.820857	0.0224144	0.746926	0.913658	0.0257762
206825_at	OXTR	-0.234838	-0.110667	0.251985	-0.329934	-0.265577	-0.796017	0.0729861	0.379023	0.0747072	0.0547532	0.11399	0.000163516	0.330642	0.625994	0.215467	0.247551	0.528212	0.0404535
207185_at	SLC10A1	0.573036	-0.0318013	0.924081	-0.192224	-0.159906	-0.794525	0.0104946	0.874125	0.000526538	0.252065	0.337293	0.000201779	0.115127	0.945493	0.010726	0.556251	0.75515	0.0454004
211022_s_at	ATRX	-0.0114684	0.0245684	-0.250823	-0.289236	-0.458624	-0.668686	0.888816	0.764821	0.0110399	0.0255078	0.00137676	4.39141e-05	0.96851	0.890378	0.0655597	0.157143	0.0725494	0.0248933
212992_at	AHNAK2	-0.149497	-0.359757	-0.281267	-0.522511	-0.636719	-0.815221	0.236913	0.0093261	0.0481545	0.00453295	0.00103963	0.000113795	0.581167	0.055776	0.163325	0.0526421	0.0626003	0.0346244
213816_s_at	MET	-0.174863	0.0903385	0.278452	-0.215705	-0.420294	-0.70034	0.142425	0.436978	0.0371146	0.128235	0.00694747	0.000113118	0.458325	0.67388	0.139448	0.396903	0.164596	0.0346244
213957_s_at	CEP350	0.16248	0.206146	0.616626	-0.100156	-0.512803	-0.628171	0.186088	0.0988075	0.000179744	0.377207	0.000336353	4.74139e-05	0.519445	0.281414	0.00575044	0.67049	0.0366852	0.0248933
215145_s_at	CNTNAP2	-0.364841	-0.571582	-0.00396573	-0.498799	-0.41607	-0.614748	0.0308406	0.00191828	0.981271	0.000649175	0.0027165	9.4935e-05	0.211172	0.0179623	0.991261	0.0144161	0.101729	0.0312685
217757_at	A2M	-0.596401	-1.46888	-0.3364	0.0174755	-0.128965	-0.616774	8.82805e-05	8.69283e-10	0.0151848	0.871299	0.243109	3.92074e-05	0.00679822	7.54836e-07	0.0794327	0.952031	0.682516	0.0243599
222901_s_at	KCNJ16	0.211538	-0.56332	0.299307	-0.36126	-0.583824	-0.69512	0.152037	0.0010339	0.0664156	0.00946169	0.000243504	4.41384e-05	0.473187	0.0115364	0.199982	0.0845152	0.031326	0.0248933
225275_at	EDIL3	-0.290002	-0.294807	-0.545099	-0.0134016	-0.152438	-0.623502	0.00324313	0.00287454	1.83585e-05	0.918546	0.255631	0.000239382	0.0579849	0.0240432	0.0016428	0.971797	0.694108	0.0475086
225911_at	NPNT	0.0440296	0.275728	-0.0290751	-0.175501	-0.0331321	-0.646964	0.678747	0.0178524	0.799763	0.202521	0.804563	0.000205616	0.885819	0.0886406	0.894324	0.500553	0.951407	0.0458807
230071_at	SEPT11	0.0509858	0.0866043	0.162201	0.0381385	-0.00761017	-0.600167	0.719887	0.544004	0.298366	0.683204	0.934914	1.10086e-05	0.903797	0.75628	0.509023	0.867773	0.98508	0.0188093
235210_s_at	SBSPON	-0.0505566	-0.651988	-0.135571	-0.141934	-0.372075	-0.664369	0.554764	8.43814e-07	0.153761	0.197151	0.00309939	1.61223e-05	0.822421	8.2238e-05	0.340458	0.494234	0.109896	0.023197
235606_at	DUBR	-0.120314	0.0971316	-0.265302	-0.376957	0.0115834	-0.702626	0.395462	0.490951	0.0937229	0.0106117	0.929419	7.42082e-05	0.722479	0.716789	0.248764	0.0910797	0.983911	0.0290876
237177_at	CNTN4	0.0697072	-0.718244	-0.305124	-0.453022	-0.275605	-0.900717	0.494666	2.22677e-06	0.0120853	0.0120626	0.102126	4.82471e-05	0.788579	0.000157095	0.0690138	0.0986145	0.507919	0.0248933
238447_at	RBMS3	0.235158	0.812069	0.607759	0.147946	0.172514	-0.586864	0.0206604	1.51763e-07	1.45843e-05	0.236164	0.170824	0.000212948	0.168505	2.37755e-05	0.00146385	0.538706	0.609038	0.0467587
239819_at		0.15505	0.407259	0.541579	0.259251	-0.224268	-0.653881	0.317901	0.0155899	0.00424486	0.0467251	0.0802546	7.18631e-05	0.659627	0.0805193	0.0365493	0.225919	0.465957	0.0284718
240259_at		-1.21739	-1.15744	-0.331492	-0.514931	-0.0417703	-0.694177	1.06866e-07	2.09621e-07	0.0356054	0.00107273	0.745807	7.09813e-05	8.70231e-05	2.98464e-05	0.135983	0.0203298	0.934203	0.0284718
242352_at	NIPBL	0.401841	0.786766	0.979904	-0.254252	-0.483984	-0.694547	0.00696522	1.70325e-05	3.18645e-06	0.0445638	0.000856038	2.80706e-05	0.0912807	0.000636536	0.000771547	0.219487	0.0565264	0.0237114
242445_at	FGD4	-0.0250761	-0.169889	-0.460519	-0.525773	-0.56434	-0.654529	0.869553	0.274964	0.0119602	3.23664e-05	1.51986e-05	2.87014e-06	0.963162	0.521486	0.068633	0.0016902	0.00664785	0.0142659
49306_at	RASSF4	-0.0419698	0.0620594	-0.0382552	-0.265696	-0.331227	-0.677373	0.738374	0.622129	0.777937	0.0678839	0.0270359	0.000166988	0.911054	0.807457	0.881071	0.279127	0.308599	0.0411265

## Sheet: overlap_BPA_BPF (n=140)
Affy.ID	Gene.Symbol	logFC_H9_BPA	logFC_H9_BPF	logFC_H9_BPS	logFC_Man12_BPA	logFC_Man12_BPF	logFC_Man12_BPS	p_raw_H9_BPA	p_raw_H9_BPF	p_raw_H9_BPS	p_raw_Man12_BPA	p_raw_Man12_BPF	p_raw_Man12_BPS	p_fdr_H9_BPA	p_fdr_H9_BPF	p_fdr_H9_BPS	p_fdr_Man12_BPA	p_fdr_Man12_BPF	p_fdr_Man12_BPS
1552580_at	TRIML2	0.234197	0.507323	-0.139881	-1.06989	-0.628554	-0.270465	0.0547788	0.000377982	0.268536	8.71287e-07	0.000261246	0.0574914	0.28405	0.00561429	0.478093	0.000109736	0.0323582	0.437182
1552658_a_at	NAV3	-0.0848298	-0.165336	-0.234005	-1.02103	-0.90573	-0.19881	0.549443	0.250757	0.138011	8.56931e-06	3.13551e-05	0.212224	0.819398	0.494701	0.317529	0.000643581	0.00941944	0.670948
1552701_a_at	CARD16	-0.204193	-1.28486	-0.431303	-1.13041	-0.644402	-0.0246913	0.180582	1.66556e-07	0.0146507	6.31248e-07	0.000269613	0.857234	0.512981	2.55799e-05	0.0776036	8.54294e-05	0.0326783	0.967836
1554697_at	ADAMTS9	-0.424673	-0.490574	-0.850187	-2.03647	-0.983371	-0.416451	0.0191174	0.0083168	0.000187767	9.76689e-11	1.25754e-06	0.00456112	0.161134	0.0515615	0.00586064	1.02693e-07	0.00240673	0.160567
1555673_at		-0.849631	-0.831515	-0.709159	-1.11587	-0.786591	0.144863	4.66e-06	6.02788e-06	8.37703e-05	3.96952e-07	2.23564e-05	0.276626	0.0010935	0.000310042	0.00378019	5.9954e-05	0.00788657	0.728648
1556989_at		-0.0155783	0.0334648	0.363279	-1.67562	-0.796429	-0.295951	0.907412	0.802866	0.0214571	2.18248e-09	2.0147e-05	0.0365737	0.973826	0.910285	0.099081	1.12573e-06	0.0075968	0.368874
1557905_s_at	CD44	-0.599449	-0.961582	-0.911577	-1.20397	-0.6354	-0.200693	0.00492189	8.40716e-05	0.000305393	3.21048e-08	5.70936e-05	0.097421	0.0748135	0.00196521	0.00775538	9.3868e-06	0.0143192	0.522667
1558404_at	LINC00622	-0.008263	-0.103118	-0.0180845	-1.65942	-0.998384	0.0581951	0.927724	0.267147	0.85423	2.67575e-08	1.22986e-05	0.710806	0.979618	0.513216	0.925548	8.12759e-06	0.00595065	0.930568
1562056_at		-0.214894	-0.15678	0.0772158	-0.985459	-0.601012	-0.281904	0.0440756	0.130301	0.477469	3.88107e-06	0.000580122	0.0582479	0.253763	0.334	0.671181	0.00036088	0.0480578	0.439063
1562275_at		-0.410388	-0.322368	0.0250866	-2.87456	-0.900428	-0.395104	1.54593e-05	0.000199	0.733697	9.10541e-13	3.92122e-06	0.00683876	0.00237426	0.00355566	0.853765	3.82952e-09	0.00404515	0.190583
201108_s_at	THBS1	-0.440561	0.098508	-0.611995	-0.818129	-0.710379	-0.440374	0.00287318	0.442782	0.000351176	6.55984e-06	3.05509e-05	0.00228691	0.0543471	0.679154	0.00851465	0.000529732	0.00935583	0.124539
201340_s_at	ENC1	-0.37901	-0.225168	0.128391	-0.670199	-0.58576	-0.557134	0.00349064	0.0587587	0.298419	0.000187787	0.000629506	0.000957322	0.0606839	0.200214	0.50906	0.00605602	0.0498815	0.0841421
201502_s_at	NFKBIA	-0.176184	-0.232511	-0.193322	-1.52632	-0.848077	-0.458489	0.0115278	0.0017052	0.010497	3.43288e-10	7.02567e-07	0.000469543	0.121255	0.0165334	0.0634197	2.76018e-07	0.00212731	0.0630769
202267_at	LAMC2	-0.211268	-0.200884	-0.212148	-1.10318	-0.721247	-0.320348	0.00370373	0.00525958	0.00611494	1.33751e-07	1.96061e-05	0.0149784	0.0627333	0.0369008	0.0456317	2.65377e-05	0.00750519	0.260906
202628_s_at	SERPINE1	-0.727097	-1.06003	-1.11423	-1.51867	-0.716582	-0.251084	7.48406e-05	9.33881e-07	1.317e-06	1.87156e-10	2.87969e-06	0.0211778	0.00608915	8.85186e-05	0.000571484	1.6775e-07	0.00342276	0.298966
202638_s_at	ICAM1	-0.812484	-0.943791	-1.06104	-1.21155	-0.790927	-0.460952	1.1077e-06	1.58223e-07	9.25058e-08	7.46797e-08	1.20772e-05	0.00190092	0.000437435	2.45763e-05	0.000168592	1.72283e-05	0.00592006	0.114917
202643_s_at	TNFAIP3	-0.412332	-0.201283	-0.169009	-2.82172	-0.842355	-0.315654	8.13262e-05	0.0209012	0.0637126	1.00475e-12	7.32601e-06	0.0228071	0.00643489	0.0988815	0.194695	3.92391e-09	0.00488475	0.305723
202644_s_at	TNFAIP3	-0.358717	-0.22013	-0.0729418	-2.86671	-0.92151	-0.393074	0.000189269	0.00920402	0.376739	1.61103e-13	6.79806e-07	0.00303601	0.0107795	0.0553364	0.585011	1.25833e-09	0.00212731	0.135181
202859_x_at	CXCL8	-0.895633	-2.61734	-0.635208	-4.18234	-1.72947	-0.695888	0.00017054	1.84528e-10	0.00556379	3.86246e-13	6.38904e-08	0.00111375	0.0102355	2.52226e-07	0.0429844	2.34644e-09	0.000873302	0.0902138
202936_s_at	SOX9	-0.0198539	0.243404	0.193606	-1.23192	-0.599275	-0.248629	0.882552	0.0844799	0.194282	3.6927e-08	0.000142275	0.051512	0.966448	0.254196	0.39164	1.00447e-05	0.0227188	0.419465
203828_s_at	IL32	-0.80325	-1.1754	-0.0677326	-2.01361	-0.813441	-0.389823	0.000350433	6.10534e-06	0.728331	6.6983e-11	7.21602e-06	0.00547611	0.0159799	0.000312074	0.850523	7.96151e-08	0.00487082	0.173268
203879_at	PIK3CD	-0.120984	0.00240682	-0.0922357	-0.960893	-0.594618	-0.141635	0.0450413	0.966013	0.144298	1.83667e-08	6.51738e-06	0.123394	0.256471	0.985205	0.327093	5.94201e-06	0.00475435	0.567466
204174_at	ALOX5AP	-1.06302	-1.40599	-1.19546	-1.34664	-0.946614	-0.666362	5.60925e-08	1.08941e-09	3.22684e-08	1.37145e-07	9.07272e-06	0.000317536	5.47653e-05	8.63237e-07	8.24821e-05	2.65388e-05	0.0051672	0.0527911
204200_s_at	PDGFB	-0.291103	-0.151853	-0.122809	-0.953812	-0.724118	-0.442077	0.0694393	0.324974	0.458072	3.01201e-07	7.77634e-06	0.000962623	0.322374	0.574346	0.656094	4.94539e-05	0.00494385	0.0842403
204222_s_at	GLIPR1	-0.699104	-0.632358	-0.528159	-1.04302	-0.685469	-0.298452	8.55922e-07	2.99347e-06	5.67067e-05	5.42252e-07	6.04795e-05	0.0287089	0.000406935	0.000193005	0.00306974	7.54392e-05	0.0146815	0.337188
204385_at	KYNU	-0.256671	-0.770261	-0.362311	-1.05419	-0.603822	-0.0142872	0.0275976	1.95182e-06	0.00599522	1.35301e-07	7.80304e-05	0.899357	0.198691	0.000143243	0.0450519	2.65388e-05	0.01664	0.978272
204489_s_at	CD44	-0.446763	-0.893419	-0.461499	-1.44563	-0.66068	-0.15402	0.000121779	2.62277e-08	0.000189727	8.79155e-08	0.000471039	0.312294	0.00836252	7.093e-06	0.00590737	1.95398e-05	0.0434301	0.750781
204490_s_at	CD44	-0.467142	-0.858279	-0.51018	-1.58559	-0.788974	-0.300779	0.000299629	2.85764e-07	0.000269858	2.16231e-07	0.000418537	0.103957	0.014549	3.78308e-05	0.00721606	3.83756e-05	0.0412316	0.535757
204682_at	LTBP2	-0.451268	-0.61112	-0.549285	-1.11758	-0.636272	-0.569117	2.28527e-05	5.8897e-07	5.75543e-06	5.31051e-09	5.74899e-06	1.96809e-05	0.00297493	6.33465e-05	0.00102461	2.32282e-06	0.00442385	0.0237114
204823_at	NAV3	-0.0886694	-0.172136	-0.0655384	-1.34677	-0.824286	-0.0621176	0.417262	0.125611	0.576686	1.2708e-08	5.36593e-06	0.60644	0.737542	0.327084	0.748192	4.57113e-06	0.00436334	0.895993
205009_at	TFF1	0.293736	-0.79714	-0.0319274	-1.3992	-0.927478	-0.646146	0.0006989	4.88286e-09	0.678588	4.71278e-07	4.92816e-05	0.00132942	0.0242268	2.53698e-06	0.819279	6.72771e-05	0.0129329	0.0990271
205032_at	ITGA2	-0.321572	-0.140144	-0.295746	-1.50798	-0.757674	-0.363658	0.00128891	0.108563	0.00435715	5.54802e-10	3.50128e-06	0.00351596	0.0344266	0.298951	0.0371649	3.93945e-07	0.00380402	0.143889
205172_x_at	CLTB	-0.56979	-0.655392	-0.65036	-1.05453	-0.672959	-0.341634	2.05151e-05	4.01096e-06	1.0934e-05	1.94834e-09	6.2233e-07	0.00073948	0.00279401	0.00023708	0.00125846	1.01453e-06	0.00212731	0.0757931
205476_at	CCL20	-1.29905	-2.57886	-0.31484	-4.3557	-1.07873	-0.536731	7.59766e-07	5.01616e-11	0.0975966	8.8065e-14	8.61825e-06	0.00474172	0.000384632	1.19243e-07	0.255499	8.40911e-10	0.00504734	0.162643
205479_s_at	PLAU	-0.0201784	-0.0544167	0.148899	-2.65531	-1.07856	-0.326548	0.81417	0.528453	0.122222	1.2089e-12	2.21939e-07	0.0148761	0.94211	0.74513	0.294804	4.19747e-09	0.00134828	0.259966
205659_at	HDAC9	0.0166936	0.0879978	-0.175615	-1.75448	-0.939188	-0.0260373	0.922607	0.610027	0.350802	1.50164e-08	2.68416e-05	0.869455	0.97826	0.80003	0.560265	5.1314e-06	0.00864267	0.97073
205767_at	EREG	0.0020107	0.00563864	0.0237633	-1.85209	-0.778921	-0.378926	0.974809	0.929445	0.730205	1.47847e-08	0.000287201	0.0361886	0.993702	0.969464	0.851668	5.11616e-06	0.0336774	0.367293
205890_s_at		-0.931616	-1.83494	-0.165647	-3.9551	-0.94335	-0.900002	5.40014e-05	1.08643e-08	0.382046	2.0648e-11	0.00059037	0.000877598	0.00501277	4.01355e-06	0.589833	3.47387e-08	0.0485027	0.080574
205943_at	TDO2	-0.425886	-1.19205	0.501202	-0.863952	-0.905189	-0.727752	0.0332046	7.2911e-06	0.0219006	0.000431449	0.000283834	0.00177605	0.219466	0.000349685	0.100368	0.0108958	0.0334401	0.111565
206127_at	ELK3	-0.19498	-0.303058	-0.552907	-1.17955	-0.725876	-0.362142	0.154594	0.0337916	0.00122952	1.07271e-07	3.09722e-05	0.00985579	0.477012	0.137876	0.017599	2.27328e-05	0.00935583	0.221394
206284_x_at	CLTB	-0.550431	-0.671698	-0.655411	-1.06639	-0.654614	-0.369647	2.5329e-05	2.45531e-06	8.32286e-06	1.09989e-09	5.94809e-07	0.000281187	0.0031836	0.000168648	0.00114331	6.42899e-07	0.00212731	0.0497538
206569_at	IL24	-0.0969535	-0.0586252	-0.0136133	-2.04841	-1.17238	-0.168193	0.279727	0.508317	0.886157	4.66452e-10	6.44872e-07	0.249175	0.623532	0.729707	0.942822	3.40043e-07	0.00212731	0.706068
206584_at	LY96	-0.597465	-1.11895	-0.636077	-1.07137	-1.12834	-0.506286	3.95175e-05	1.46475e-08	4.61866e-05	8.5038e-07	4.53564e-07	0.00162494	0.00414706	4.73876e-06	0.00271728	0.000108379	0.00212731	0.107432
206595_at	CST6	-0.171195	-0.221746	-0.245332	-0.922045	-0.93265	-0.555305	0.0501412	0.0144422	0.012593	2.37869e-05	2.10526e-05	0.00237762	0.270936	0.0764181	0.0709209	0.00134912	0.00774664	0.125653
207536_s_at	TNFRSF9	-0.301373	-0.650588	-0.471264	-1.83892	-0.678358	-0.453169	0.00274004	1.05049e-06	0.000103928	6.14559e-09	0.000509457	0.00978849	0.0531898	9.56084e-05	0.0042532	2.60473e-06	0.0450161	0.221169
207850_at	CXCL3	-0.0966834	-0.552139	-0.118399	-2.37735	-1.28801	-0.507474	0.297497	1.45249e-05	0.239817	2.16453e-10	6.33467e-07	0.00504858	0.641491	0.000570919	0.446254	1.84644e-07	0.00212731	0.165938
209087_x_at	MCAM	0.281173	0.0313416	-0.451542	-0.625458	-0.755203	-0.214547	0.0190885	0.77494	0.00135158	0.000306306	4.94372e-05	0.127553	0.161038	0.895466	0.0186148	0.00861043	0.0129329	0.572433
209260_at	SFN	-0.24837	0.126966	-0.0988765	-0.840419	-0.639008	-0.195943	0.0204478	0.206738	0.356787	1.22906e-07	3.3791e-06	0.04198	0.167329	0.44237	0.566204	2.54428e-05	0.00377045	0.388565
209270_at	LAMB3	-0.590418	-0.602475	-0.605774	-1.98444	-0.97684	-0.365177	2.20036e-05	1.75262e-05	3.8772e-05	1.86514e-09	1.21271e-05	0.0287569	0.00292002	0.000650099	0.00245372	9.80542e-07	0.00592006	0.337444
209278_s_at	TFPI2	-0.418103	-0.732857	-0.0922691	-1.27938	-0.69361	-0.0434972	0.00324826	1.696e-05	0.489597	1.78716e-08	2.70281e-05	0.710788	0.0580577	0.000635576	0.681085	5.88633e-06	0.00864267	0.930568
209774_x_at	CXCL2	-0.0986586	-0.71591	-0.0414503	-2.87308	-0.742303	-0.354954	0.31234	1.19197e-06	0.690227	3.44659e-13	1.56202e-05	0.00865058	0.655052	0.000103446	0.826269	2.34644e-09	0.00672467	0.210533
209789_at	CORO2B	-0.436167	-0.83548	-0.51051	-0.884764	-0.658358	-0.0577221	0.004935	1.2103e-05	0.00278167	3.52594e-07	1.1196e-05	0.574995	0.0748969	0.000502072	0.0283952	5.58785e-05	0.0058429	0.883496
209835_x_at	CD44	-0.486124	-0.901758	-0.559717	-1.54657	-0.898846	-0.235096	0.000169612	1.14907e-07	8.9036e-05	6.35674e-09	5.30927e-06	0.0880343	0.0102131	1.96329e-05	0.00391007	2.6735e-06	0.00436334	0.504695
210056_at	RND1	-0.817398	-0.649678	-0.514807	-1.91145	-0.945105	-0.511813	1.82111e-08	4.03642e-07	1.7714e-05	1.54769e-09	9.90545e-06	0.00286685	2.31556e-05	4.81918e-05	0.00160959	8.462e-07	0.0054158	0.133353
210538_s_at	BIRC3	-0.0516153	-0.526121	0.166901	-2.06756	-1.04084	-0.743143	0.614554	8.41211e-05	0.143814	4.50758e-09	1.95002e-05	0.000520994	0.854655	0.00196552	0.326294	2.05377e-06	0.00750519	0.0653178
210663_s_at	KYNU	-0.266251	-0.803821	-0.512583	-1.48155	-0.619454	-0.0649776	0.0751117	3.09231e-05	0.00374021	5.73271e-10	2.74358e-05	0.537458	0.335435	0.000978426	0.0337564	3.97557e-07	0.00864267	0.871302
210845_s_at	PLAUR	-0.392514	-0.387833	-0.201517	-2.27867	-0.684094	-0.156063	7.36576e-06	8.48031e-06	0.00693739	2.0967e-11	6.96777e-05	0.229358	0.0014709	0.000391275	0.0492794	3.47387e-08	0.0158925	0.689167
210916_s_at	CD44	-0.564832	-0.963454	-0.90362	-1.17171	-0.709146	-0.301814	0.0065276	6.88079e-05	0.000281796	3.80916e-08	1.55415e-05	0.0167984	0.0881163	0.00169616	0.00739308	1.03102e-05	0.00672467	0.271358
211043_s_at	CLTB	-0.492279	-0.508625	-0.398824	-0.973961	-0.679564	-0.315676	6.81579e-07	4.47209e-07	2.17881e-05	1.72705e-08	1.54277e-06	0.00268892	0.000363103	5.18033e-05	0.00177008	5.7577e-06	0.0025561	0.130498
211340_s_at		0.329334	0.0969548	-0.296427	-0.787194	-0.616045	-0.249355	0.0104627	0.405545	0.027984	4.03879e-06	5.75435e-05	0.0390375	0.115022	0.64904	0.116716	0.000371127	0.0143201	0.377166
211506_s_at	CXCL8	-0.968675	-2.90975	-1.69467	-1.94011	-1.38092	-0.866912	7.50198e-06	1.60594e-12	1.43138e-08	7.84741e-08	4.79539e-06	0.000530206	0.00147543	1.84578e-08	5.59006e-05	1.79522e-05	0.00436334	0.0658841
211668_s_at	PLAU	-0.194521	-0.103051	-0.20448	-2.56584	-0.798259	-0.252682	0.158555	0.444656	0.169307	4.29733e-10	0.000398589	0.168741	0.483457	0.680978	0.360751	3.26329e-07	0.0402825	0.625206
212014_x_at	CD44	-0.460896	-0.906901	-0.54283	-1.4839	-0.813262	-0.261456	0.000666183	3.67634e-07	0.000303217	1.12555e-07	0.000104485	0.110931	0.0235751	4.55792e-05	0.0077267	2.36189e-05	0.0190423	0.547771
212063_at	CD44	-0.607405	-0.970464	-0.273552	-2.24947	-0.868296	-0.24112	4.82513e-06	1.02978e-08	0.0124545	7.36146e-12	1.95754e-06	0.0519931	0.00111786	3.83016e-06	0.0703961	1.67703e-08	0.00267571	0.420927
212472_at	MICAL2	-0.434561	-0.556746	-0.508156	-0.914356	-0.601855	-0.302021	0.000117602	7.78101e-06	5.15125e-05	1.29141e-07	1.76888e-05	0.00688285	0.00814679	0.000368654	0.00292466	2.61332e-05	0.0073268	0.190583
213006_at	CEBPD	-0.142586	-0.350752	-0.710211	-1.36973	-0.692447	-0.47608	0.358393	0.0335665	0.000494216	2.9811e-08	8.30522e-05	0.0021902	0.69474	0.137221	0.0102977	8.85825e-06	0.0170787	0.121944
213680_at	KRT6B	-0.0248773	-0.0268033	-0.00167814	-2.44048	-1.27367	-0.57065	0.745395	0.726518	0.983793	7.99272e-09	2.10808e-05	0.0148204	0.914052	0.869179	0.992873	3.21325e-06	0.00774664	0.25995
214456_x_at		-1.46768	-2.4226	-0.87456	-1.63197	-1.12118	-0.711134	1.98615e-07	1.68415e-10	0.000202178	5.00181e-08	4.80166e-06	0.000485258	0.000135741	2.4134e-07	0.00614048	1.28997e-05	0.00436334	0.0636246
214974_x_at	CXCL5	-1.12269	-2.30717	-0.536991	-4.0359	-1.08314	-0.807596	6.67779e-06	4.09167e-10	0.0102512	1.42615e-12	3.05417e-05	0.000515902	0.00139647	4.47424e-07	0.0624911	4.58675e-09	0.00935583	0.0651431
215101_s_at	CXCL5	-1.55563	-2.72218	-1.16729	-3.88687	-1.68271	-0.865195	2.41065e-09	5.71501e-13	3.62194e-07	1.00474e-10	4.60209e-06	0.00254577	6.2763e-06	1.56234e-08	0.000326538	1.03649e-07	0.00436334	0.128286
215388_s_at		-1.27377	-2.29224	-0.24125	-1.30688	-0.69234	-0.202682	1.41364e-05	7.01544e-09	0.295747	3.62697e-08	6.04679e-05	0.123979	0.002221	3.0442e-06	0.506498	9.92491e-06	0.0146815	0.568433
216222_s_at	MYO10	0.185963	0.499362	0.234583	-0.7152	-0.587621	-0.107715	0.00552427	2.24396e-07	0.00178092	5.6899e-05	0.000372586	0.411677	0.0801379	3.15395e-05	0.0220897	0.00254361	0.0385817	0.811473
217388_s_at	KYNU	-0.501966	-1.12436	-0.29202	-1.59834	-0.673146	-0.219199	0.000546342	4.81839e-08	0.0338043	1.79851e-08	0.000325013	0.148904	0.0207728	1.10691e-05	0.131614	5.88822e-06	0.0359718	0.599829
217523_at	CD44	-0.226458	-0.407627	-0.0168907	-2.71566	-0.90768	-0.321847	0.035338	0.000781628	0.875777	4.32189e-11	3.96734e-05	0.0577358	0.225599	0.00945685	0.937634	5.76339e-08	0.0113568	0.437798
217767_at	C3	-0.799996	-2.28675	-0.823904	-1.77748	-0.944114	-0.485864	2.7932e-05	1.94849e-11	4.69249e-05	3.00257e-09	7.74583e-06	0.00352134	0.0034013	8.19489e-08	0.00273812	1.46576e-06	0.00494385	0.143893
217875_s_at	PMEPA1	-0.78978	-0.878326	-0.673954	-1.46145	-0.688843	-0.495748	4.2884e-07	1.05168e-07	7.95565e-06	9.57064e-10	1.13278e-05	0.000311711	0.000254857	1.86087e-05	0.00113134	5.77351e-07	0.0058429	0.0521186
217997_at	PHLDA1	-0.345248	-0.126108	-0.0529793	-1.77033	-0.607195	-0.0591962	0.000587558	0.137845	0.5519	3.73552e-11	2.71048e-05	0.565756	0.0218684	0.345576	0.730002	5.23691e-08	0.00864267	0.880446
217998_at	PHLDA1	-0.08884	-0.16199	-0.221974	-1.02147	-0.608028	-0.21401	0.150666	0.0142182	0.00304157	1.38253e-08	7.89271e-06	0.0317752	0.471396	0.0755473	0.029856	4.84551e-06	0.00496016	0.348857
218678_at	NES	-0.556665	-0.604764	-0.464729	-0.614753	-0.648324	-0.301133	6.76846e-06	2.49129e-06	0.000115225	1.57329e-05	8.76995e-06	0.00748507	0.00139647	0.000170222	0.00448712	0.0010003	0.00504734	0.197444
218796_at	FERMT1	-0.38385	0.0818458	0.159194	-2.08047	-0.606587	-0.364495	0.000118975	0.296618	0.0699317	1.45747e-10	0.00035083	0.0141259	0.00821332	0.544946	0.206431	1.32812e-07	0.0376895	0.255512
218810_at		-0.688456	-0.742849	-0.459794	-1.84305	-0.81912	-0.332704	9.63074e-07	3.61858e-07	0.000217654	3.30985e-11	1.32758e-06	0.00619435	0.000420297	4.49653e-05	0.00639799	4.89097e-08	0.00240673	0.183644
219302_s_at	CNTNAP2	-0.476552	-1.15953	-0.823644	-0.644392	-0.609456	-0.604064	0.000506254	1.36323e-08	3.38068e-06	0.000282204	0.000464887	0.000502436	0.0198704	4.55814e-06	0.000785902	0.00812935	0.0432074	0.0647893
219850_s_at	EHF	-0.20747	-0.264439	-0.173652	-0.675602	-0.61381	-0.319315	0.00847347	0.00150155	0.0334872	2.3379e-06	7.0148e-06	0.00306333	0.101956	0.0151192	0.130814	0.000247328	0.00487082	0.135727
220287_at	ADAMTS9	-0.223321	-0.194461	0.0689529	-1.47958	-0.831727	-0.415377	0.014426	0.029532	0.443944	6.01476e-11	1.2679e-07	0.000275847	0.137404	0.125723	0.64341	7.30793e-08	0.00130786	0.0495068
220334_at	RGS17	-0.265234	-0.444227	-0.514502	-0.840326	-0.593309	-0.266882	0.0786213	0.00627081	0.00389149	1.52416e-05	0.000470794	0.0622881	0.342786	0.0419262	0.034647	0.000979239	0.0434301	0.449192
220407_s_at	TGFB2	-0.602205	-0.532845	-0.817168	-0.635754	-0.626288	-0.556265	0.000434011	0.00125374	4.47213e-05	0.000469233	0.000534758	0.00142428	0.0181468	0.0132103	0.0026677	0.0115564	0.0461894	0.101002
220468_at	ARL14	-0.92011	-1.46732	-0.0105125	-3.19405	-0.854287	-0.100604	1.60396e-05	4.40556e-08	0.949371	3.38441e-12	5.97612e-05	0.520989	0.00242255	1.02938e-05	0.975895	9.25213e-09	0.0146522	0.864801
221234_s_at	BACH2	-0.0506783	0.119722	0.11136	-0.611941	-0.596454	-0.243531	0.696422	0.361994	0.430868	0.00037094	0.000465463	0.086983	0.894075	0.610375	0.632832	0.00977404	0.0432074	0.502324
221477_s_at		-0.72399	-1.34573	-0.969548	-2.59558	-0.722879	-0.45921	1.72476e-06	3.47856e-10	1.06078e-07	5.93464e-14	1.62722e-06	0.000205746	0.000583357	3.9623e-07	0.000181245	8.11191e-10	0.00261671	0.0458807
222449_at	PMEPA1	-0.830341	-0.795894	-0.466036	-1.71627	-0.85767	-0.500586	5.42924e-10	1.00615e-09	3.83701e-06	5.74431e-10	3.83787e-06	0.000834288	2.08333e-06	8.40875e-07	0.000839154	3.97557e-07	0.0040353	0.0787818
223217_s_at	NFKBIZ	-0.222563	-0.44346	0.0373474	-1.8634	-0.62226	-0.0640117	0.0355821	0.000317323	0.725884	1.32416e-10	9.12235e-05	0.590138	0.226569	0.00495139	0.849026	1.24825e-07	0.0177184	0.890165
223484_at	C15orf48	-1.30298	-1.69335	-0.802571	-4.37714	-1.89536	-0.774161	5.35419e-09	1.18759e-10	8.40102e-06	1.81925e-12	1.43524e-07	0.00163973	1.17096e-05	1.90974e-07	0.00114545	5.52596e-09	0.00130786	0.107755
224942_at	PAPPA	0.105317	-0.167657	0.353043	-0.92568	-0.625326	-0.346859	0.284538	0.097114	0.00342064	3.34607e-06	0.000206276	0.0159452	0.628342	0.278418	0.0319974	0.000320959	0.028337	0.266803
225464_at	FRMD6	-0.390981	-0.284495	-0.272682	-1.43402	-0.629878	-0.369755	3.50013e-05	0.000787845	0.0020918	7.34223e-10	1.97117e-05	0.00252264	0.00385049	0.00950036	0.0241659	4.72278e-07	0.00750519	0.128106
225645_at	EHF	-1.19246	-1.59426	-0.543186	-3.49645	-1.87232	-0.725031	8.37909e-08	1.43013e-09	0.00126162	2.15993e-12	1.09559e-08	0.00048927	7.15823e-05	1.04256e-06	0.0178981	6.21549e-09	0.000299508	0.0637442
225842_at	PHLDA1	-0.0792582	0.0056217	-0.123952	-1.19973	-0.617171	-0.0265907	0.322202	0.943128	0.158606	3.8032e-09	1.34266e-05	0.785485	0.663842	0.975077	0.346552	1.77726e-06	0.00627436	0.951158
226237_at	COL8A1	-0.0680625	-0.156775	-0.157677	-1.62023	-1.13405	-0.395539	0.566791	0.196781	0.227781	7.03195e-08	5.26146e-06	0.0280302	0.829266	0.429069	0.432023	1.63605e-05	0.00436334	0.334849
226560_at		0.519651	0.0861619	-0.087763	-1.68181	-0.947184	-0.390986	0.000113011	0.411478	0.438088	6.67315e-10	1.07569e-06	0.00496125	0.00799336	0.653259	0.63842	4.39482e-07	0.00240673	0.165525
226814_at	ADAMTS9	-0.127531	-0.034557	0.0980587	-1.7234	-0.880381	-0.244021	0.09099	0.632483	0.218597	2.01236e-10	1.20497e-06	0.0443497	0.368237	0.813457	0.421512	1.77461e-07	0.00240673	0.395761
227099_s_at	C11orf96	-0.655756	-0.174659	-0.119424	-3.70388	-0.813212	0.110109	0.000198464	0.218813	0.429617	2.45331e-14	1.20713e-05	0.393296	0.0111032	0.457876	0.631875	6.70674e-10	0.00592006	0.801591
227140_at	INHBA	-1.10782	-0.848407	-0.560241	-3.53763	-1.52325	-0.776128	1.16716e-09	5.02374e-08	2.37766e-05	1.08124e-11	7.39257e-07	0.000807836	3.75379e-06	1.13034e-05	0.00185863	2.1895e-08	0.00212731	0.0776246
227314_at	ITGA2	-0.602695	-0.424924	-0.399159	-2.70872	-0.781619	-0.248301	0.00027439	0.00479158	0.0116622	4.67238e-13	5.82564e-06	0.0442101	0.0136757	0.0345392	0.0676818	2.55463e-09	0.00442385	0.39549
228017_s_at	NKAIN4	-0.463238	-0.298604	-0.565197	-0.599106	-0.596255	-0.417089	0.0035249	0.0424419	0.00138716	2.54249e-05	2.67435e-05	0.000798131	0.0610464	0.161146	0.018904	0.00141848	0.00864267	0.0775094
228325_at	SPIDR	-0.0620439	-0.264217	-0.277521	-1.30771	-0.632576	-0.48084	0.625695	0.0502973	0.0562064	7.77558e-10	7.1568e-06	0.000126728	0.860247	0.18021	0.180197	4.94337e-07	0.00487082	0.0372839
229070_at	ADTRP	-0.808392	-0.611511	-0.301596	-1.18422	-0.864269	-0.453977	4.38542e-08	1.70499e-06	0.00402374	1.63385e-07	6.97312e-06	0.00284667	4.70142e-05	0.00013204	0.0352787	3.01793e-05	0.00487082	0.133122
229242_at	TNFSF15	0.152788	0.966174	0.281403	-2.26076	-0.864674	-0.406504	0.417917	8.03162e-05	0.175486	8.56975e-12	2.47575e-06	0.00329514	0.737951	0.00190466	0.368178	1.8742e-08	0.00316891	0.139986
229545_at	FERMT1	-0.27732	0.181121	0.0733663	-1.55256	-0.595258	-0.283492	0.00734629	0.0621276	0.462699	6.28755e-10	7.18817e-05	0.0200853	0.0937577	0.208203	0.65987	4.2441e-07	0.0159761	0.292022
230615_at	DUOXA2	-0.097477	-0.468676	0.0131952	-0.821658	-0.754993	-0.303153	0.318541	0.000148355	0.898928	8.1454e-06	2.05622e-05	0.0257905	0.660256	0.00288501	0.950766	0.000621129	0.00770025	0.322195
231779_at	IRAK2	-0.417027	-0.531981	-0.0386595	-2.61902	-0.798074	-0.190898	0.000155288	1.13052e-05	0.67796	1.22834e-12	6.82832e-06	0.123373	0.00969223	0.000481023	0.818823	4.19747e-09	0.00487082	0.567466
236044_at	PLPP4	-0.223851	-0.310263	-0.11399	-1.85109	-0.900076	-0.434555	0.0492433	0.00945419	0.330478	7.35535e-11	9.0478e-07	0.00143119	0.268352	0.0563572	0.540566	8.3782e-08	0.00224858	0.101098
240450_at		0.00281926	-0.274809	0.592191	-1.10968	-0.733507	-0.556651	0.983868	0.0626698	0.00106149	1.46103e-08	2.50385e-06	5.16347e-05	0.995867	0.20925	0.016099	5.08803e-06	0.00316891	0.02509
241661_at	JMJD1C	0.103389	0.364457	-0.0103449	-0.802398	-0.741775	-0.424983	0.411826	0.0090751	0.93874	0.000201551	0.000412553	0.0200826	0.734318	0.0548267	0.970704	0.00636615	0.0409752	0.292022
242767_at	LMCD1	-0.784735	-0.372093	-0.630689	-1.51891	-0.776063	-0.254503	4.84712e-05	0.0188219	0.000842281	1.49287e-08	4.34845e-05	0.0790318	0.00464127	0.0917743	0.0140359	5.1314e-06	0.0120686	0.485622
243386_at	CASZ1	-0.230017	-0.936636	-0.222102	-1.1254	-0.618771	-0.151938	0.11263	4.18492e-06	0.152878	2.52129e-08	3.08112e-05	0.165011	0.409634	0.000244195	0.339371	7.7012e-06	0.00935583	0.620104
243791_at		-0.0311751	0.179821	0.155707	-1.14145	-0.74172	0.0749913	0.730425	0.0602886	0.124588	1.35535e-07	2.11723e-05	0.542434	0.907428	0.203801	0.298569	2.65388e-05	0.00774664	0.873283
33322_i_at	SFN	-0.169604	0.174305	0.0463223	-0.862987	-0.66281	-0.235464	0.0332078	0.0292239	0.56367	2.86386e-07	6.52175e-06	0.0281135	0.219466	0.124852	0.73887	4.7449e-05	0.00475435	0.335131
33323_r_at	SFN	-0.105784	0.204009	0.166511	-1.27866	-0.753453	-0.426931	0.106256	0.00453825	0.0239871	3.27398e-09	2.5502e-06	0.000795283	0.397915	0.0332301	0.106125	1.54855e-06	0.00316891	0.0775082
60474_at	FERMT1	-0.457807	0.0734324	0.147684	-2.28967	-0.643937	-0.372419	5.91085e-05	0.397992	0.125511	9.31745e-11	0.00036197	0.017711	0.00528065	0.642387	0.299891	1.01886e-07	0.0381324	0.276294
1552611_a_at	JAK1	-0.337854	-0.213962	-0.223083	-0.68284	-0.677188	-0.631969	0.000488245	0.01386	0.0168667	4.17771e-06	4.59396e-06	9.98954e-06	0.0195566	0.0741737	0.0850317	0.00038133	0.00436334	0.0182366
1558034_s_at	CP	-2.12859	-3.30853	-0.164659	-1.56636	-1.20429	-1.08413	3.40761e-06	1.01138e-08	0.625173	1.29531e-07	3.11829e-06	1.02435e-05	0.00089144	3.81359e-06	0.782113	2.61332e-05	0.0036275	0.0182366
201109_s_at	THBS1	-0.425173	0.170902	-0.444047	-1.01921	-0.792939	-0.6729	0.000431648	0.094308	0.000584443	2.53988e-07	5.0522e-06	3.05008e-05	0.0181123	0.273369	0.0113555	4.32609e-05	0.00436334	0.0237114
203936_s_at	MMP9	-0.990617	0.187176	0.503339	-2.62059	-1.15225	-1.01106	2.19823e-05	0.279165	0.0132035	8.49731e-10	2.18881e-05	8.43257e-05	0.00292002	0.526401	0.0730273	5.22012e-07	0.00782176	0.0300092
204368_at	SLCO2A1	-0.774517	-0.789299	-0.658963	-1.63494	-0.632834	-0.866305	1.12992e-08	8.66081e-09	2.90577e-07	9.41422e-09	0.000443851	2.04734e-05	1.69811e-05	3.46737e-06	0.000293692	3.62481e-06	0.042576	0.0237114
204470_at	CXCL1	-0.979677	-1.88237	-0.518347	-3.95225	-1.63676	-0.733649	5.87822e-07	6.05808e-11	0.00123849	9.2281e-14	1.70003e-08	0.000175433	0.000334783	1.3249e-07	0.01768	8.40911e-10	0.00030983	0.0422984
206027_at	S100A3	-1.1285	-0.48221	-0.196808	-1.31304	-0.66354	-0.586986	4.35014e-09	0.000163194	0.0825782	8.13711e-10	4.53283e-06	1.76966e-05	1.06296e-05	0.00308742	0.229519	5.11375e-07	0.00436334	0.0237114
206363_at	MAF	-0.443657	-0.84508	-0.0465367	-1.33387	-0.602018	-0.585207	0.000233631	1.25181e-07	0.652424	1.32356e-08	0.000136789	0.000179229	0.0122471	2.07192e-05	0.801296	4.71208e-06	0.022522	0.0427561
207113_s_at	TNF	-0.201726	-0.098321	-0.113637	-1.39823	-0.797484	-0.667092	0.00361867	0.116068	0.0944421	9.60932e-10	1.27631e-06	9.9399e-06	0.0621449	0.311707	0.249983	5.77351e-07	0.00240673	0.0182366
207356_at		-1.03139	-1.09316	-0.664391	-0.89294	-0.80822	-0.588957	4.47154e-09	1.94465e-09	4.24403e-06	3.28597e-07	1.10224e-06	3.83102e-05	1.06296e-05	1.31264e-06	0.00087195	5.26731e-05	0.00240673	0.024076
208607_s_at		-1.60017	-2.52218	-1.17908	-1.30132	-1.12407	-0.86649	5.83676e-08	8.64809e-11	7.68247e-06	3.29169e-08	2.10904e-07	4.73298e-06	5.51793e-05	1.57611e-07	0.00111998	9.47227e-06	0.00134828	0.0180996
210118_s_at	IL1A	-0.55973	-0.617841	-0.426332	-2.1125	-1.35325	-1.02633	1.03313e-05	3.18987e-06	0.000396753	3.87709e-08	8.44568e-06	0.000149362	0.00182214	0.000202562	0.00909538	1.04424e-05	0.00504734	0.0391336
210511_s_at	INHBA	-1.18045	-0.840238	-0.726153	-3.45399	-1.49656	-0.851312	6.65377e-13	1.12756e-10	2.91874e-09	9.03033e-12	5.86068e-07	0.000259931	1.81897e-08	1.86816e-07	1.99477e-05	1.89897e-08	0.00212731	0.0488724
211796_s_at		-0.563994	-0.682255	-0.488729	-1.47899	-0.862481	-0.768304	0.000543313	8.66212e-05	0.00324445	1.02147e-07	5.19626e-05	0.00016274	0.0207008	0.00200727	0.0309744	2.19015e-05	0.0134012	0.0404535
215223_s_at		-0.830024	-1.3066	-0.702787	-2.21384	-1.0013	-0.625289	2.65294e-08	3.7429e-11	6.84933e-07	5.74073e-11	1.72893e-06	0.000252953	3.22332e-05	1.02322e-07	0.000435848	7.23629e-08	0.00262581	0.0485481
216841_s_at		-0.833373	-1.17704	-0.296917	-2.43957	-0.975025	-0.720328	4.32217e-05	7.23337e-07	0.0846547	5.31829e-12	9.82853e-07	3.00237e-05	0.00432811	7.30724e-05	0.233172	1.38466e-08	0.00233641	0.0237114
222450_at	PMEPA1	-0.924152	-1.16835	-0.543901	-1.99042	-0.94008	-0.706159	3.0173e-10	9.13486e-12	1.30308e-06	7.87509e-11	1.35872e-06	3.35263e-05	1.64971e-06	5.06731e-08	0.000569967	8.78716e-08	0.00240673	0.0237114
223690_at	LTBP2	-0.555906	-0.750252	-0.474154	-0.890957	-0.835062	-0.670181	7.05141e-06	1.61127e-07	9.5924e-05	8.84902e-08	1.99843e-07	2.83313e-06	0.00143118	2.48859e-05	0.00408896	1.95879e-05	0.00134828	0.0142659
226189_at	ITGB8	-0.439883	-0.717685	0.0448194	-1.85153	-0.691206	-0.833834	0.000369134	1.73924e-06	0.676679	2.43509e-11	7.69697e-06	8.70001e-07	0.0164218	0.000133745	0.817893	3.91585e-08	0.00494385	0.00792789
227061_at	LINC01279	-0.692749	-0.335076	-0.133643	-0.678688	-0.611065	-0.783884	0.000144635	0.0289831	0.388529	0.000195509	0.000505605	4.73504e-05	0.00923823	0.12417	0.595786	0.00622567	0.0450161	0.0248933
227253_at	CP	-2.18461	-2.93553	-0.63934	-0.999447	-0.807735	-0.734599	1.12009e-06	2.20575e-08	0.0560094	9.70235e-07	1.12824e-05	3.13274e-05	0.000437435	6.34207e-06	0.179969	0.000119477	0.0058429	0.0237114
239876_at		-0.169991	-0.213177	-0.0235861	-1.59545	-0.668356	-0.659172	0.049243	0.0168533	0.787961	4.54847e-09	0.000128459	0.000146765	0.268352	0.0852331	0.88704	2.05527e-06	0.0216775	0.0391336

## Sheet: overlap_BPA_BPS (n=43)
Affy.ID	Gene.Symbol	logFC_H9_BPA	logFC_H9_BPF	logFC_H9_BPS	logFC_Man12_BPA	logFC_Man12_BPF	logFC_Man12_BPS	p_raw_H9_BPA	p_raw_H9_BPF	p_raw_H9_BPS	p_raw_Man12_BPA	p_raw_Man12_BPF	p_raw_Man12_BPS	p_fdr_H9_BPA	p_fdr_H9_BPF	p_fdr_H9_BPS	p_fdr_Man12_BPA	p_fdr_Man12_BPF	p_fdr_Man12_BPS
201431_s_at	DPYSL3	-0.925104	-0.945951	-0.357689	-0.946587	-0.521819	-0.798503	1.03886e-07	7.68969e-08	0.00488195	9.34496e-07	0.000487052	6.76424e-06	8.60599e-05	1.56295e-05	0.0396905	0.000115596	0.0443087	0.0182366
202376_at	SERPINA3	-0.643645	-1.37011	-0.239442	-1.08373	-0.503281	-0.592342	1.99101e-05	9.73825e-10	0.0561437	5.13097e-08	0.000279533	5.79265e-05	0.0027629	8.31935e-07	0.180187	1.3091e-05	0.0330096	0.0266202
202687_s_at	TNFSF10	-0.049586	-0.826965	0.286529	-1.26014	-0.0938941	-1.15879	0.696966	6.25047e-06	0.049995	0.000108579	0.700777	0.000241131	0.894326	0.000316137	0.167328	0.00407312	0.919104	0.0475086
203186_s_at	S100A4	-0.715749	0.13849	0.387151	-0.960219	-0.444948	-0.813529	0.00018727	0.36345	0.0278166	2.46923e-08	0.000168075	2.03477e-07	0.0106991	0.611902	0.116342	7.58455e-06	0.0247482	0.00352153
204908_s_at		-0.172879	-0.486473	-0.000505519	-0.910178	-0.413984	-0.605445	0.225793	0.0027208	0.99732	1.59407e-07	0.000736119	1.89202e-05	0.568799	0.0230994	0.998727	2.96448e-05	0.0535916	0.0237114
205534_at	PCDH7	-0.620395	-1.02315	-0.365271	-0.884169	-0.182487	-0.717694	8.11921e-05	2.08776e-07	0.0113333	3.29266e-06	0.153813	3.28546e-05	0.00643359	2.98038e-05	0.0666058	0.00031812	0.587314	0.0237114
205666_at	FMO1	-1.03266	-0.981633	0.111754	-1.16954	-0.514375	-0.977128	4.91648e-05	8.38284e-05	0.588599	1.48211e-06	0.00387102	1.15766e-05	0.00469945	0.00196288	0.756467	0.000170598	0.123626	0.0191802
206522_at	MGAM	-0.857009	-1.47784	0.182715	-0.738636	-0.386673	-0.735276	0.000985341	3.44763e-06	0.438059	9.44137e-06	0.00353818	9.93063e-06	0.0296459	0.000213234	0.638418	0.000691397	0.117742	0.0182366
209118_s_at	TUBA1A	-0.568003	-0.677525	-0.24878	-0.637616	-0.244663	-0.627457	1.60851e-07	1.44601e-08	0.002518	6.73964e-06	0.0194687	8.06849e-06	0.000119344	4.7117e-06	0.0268104	0.000538934	0.270078	0.0182366
209396_s_at	CHI3L1	-1.45611	-1.27649	-0.592906	-1.03419	-0.322965	-0.675681	1.25008e-10	8.63813e-10	4.80245e-05	5.27813e-07	0.0183785	6.2765e-05	7.59424e-07	7.54836e-07	0.00278317	7.39953e-05	0.263739	0.0271449
217728_at	S100A6	-0.417857	-0.33207	-0.464138	-0.872213	-0.570532	-0.599691	0.000360555	0.00249331	0.000277335	8.72406e-07	9.39e-05	5.69874e-05	0.0162105	0.0217156	0.00731854	0.000109736	0.0177184	0.0266202
219301_s_at	CNTNAP2	-0.395862	-0.970976	-0.0723769	-0.681984	-0.52638	-0.622133	0.00317059	2.6065e-07	0.564812	7.35729e-05	0.000796937	0.000179933	0.0572313	3.51877e-05	0.739561	0.00306367	0.0550158	0.0427561
219564_at	KCNJ16	0.010404	-0.726328	0.124982	-0.660335	-0.281802	-0.737773	0.940038	6.9173e-05	0.407995	0.000135923	0.0450645	4.49781e-05	0.983736	0.00170208	0.613785	0.00483521	0.380232	0.0248933
221748_s_at	TNS1	-0.467339	-1.02469	-0.00928201	-0.684068	-0.540313	-0.736823	0.00255767	7.6674e-07	0.948396	7.46982e-06	9.03817e-05	3.20771e-06	0.0512553	7.6221e-05	0.975249	0.000579481	0.0176557	0.0146151
226545_at	CD109	-0.350906	-0.49251	-0.456819	-0.649776	-0.278076	-0.786285	0.0251919	0.00320359	0.00893517	0.000103525	0.0395629	1.43371e-05	0.188448	0.0259216	0.0574749	0.003928	0.359967	0.021186
226658_at	PDPN	0.249061	0.304787	-0.700553	-0.585682	-0.500019	-0.666011	0.155992	0.0872634	0.00135334	0.00027646	0.00108179	8.08939e-05	0.479391	0.259625	0.0186148	0.00801457	0.063973	0.0299837
227742_at	CLIC6	-0.505593	-1.51988	-0.516683	-0.846439	-0.435158	-0.76954	4.1954e-05	1.59886e-11	7.55202e-05	1.77946e-05	0.00591359	4.85122e-05	0.00430363	7.73223e-08	0.0035693	0.0010944	0.151939	0.0248933
230318_at	SERPINA1	-1.05327	-2.0065	-0.602037	-0.764717	-0.439526	-0.690319	2.5652e-05	6.62309e-09	0.00701234	2.86035e-06	0.000766818	9.14708e-06	0.00321178	2.99851e-06	0.0495604	0.000286883	0.0544314	0.0182366
241765_at	CPM	-0.189761	-0.754761	0.339123	-0.915419	-0.350765	-0.637583	0.280602	0.000417952	0.0833092	4.96527e-06	0.017017	0.00021392	0.624279	0.00604538	0.230793	0.000430232	0.254146	0.0467842
242326_at	COL22A1	-0.824811	-1.03287	-0.380243	-0.993142	-0.250722	-0.653005	7.3979e-09	2.87751e-10	0.000237713	2.54779e-07	0.0383252	3.19274e-05	1.49807e-05	3.49617e-07	0.00672024	4.32609e-05	0.355107	0.0237114
243458_at		-0.185602	-0.042876	-0.0566253	-0.804155	-0.519028	-0.706073	0.0447915	0.621652	0.547006	6.38144e-06	0.000518759	2.64676e-05	0.255848	0.807086	0.726406	0.000519978	0.0455999	0.0237114
1552611_a_at	JAK1	-0.337854	-0.213962	-0.223083	-0.68284	-0.677188	-0.631969	0.000488245	0.01386	0.0168667	4.17771e-06	4.59396e-06	9.98954e-06	0.0195566	0.0741737	0.0850317	0.00038133	0.00436334	0.0182366
1558034_s_at	CP	-2.12859	-3.30853	-0.164659	-1.56636	-1.20429	-1.08413	3.40761e-06	1.01138e-08	0.625173	1.29531e-07	3.11829e-06	1.02435e-05	0.00089144	3.81359e-06	0.782113	2.61332e-05	0.0036275	0.0182366
201109_s_at	THBS1	-0.425173	0.170902	-0.444047	-1.01921	-0.792939	-0.6729	0.000431648	0.094308	0.000584443	2.53988e-07	5.0522e-06	3.05008e-05	0.0181123	0.273369	0.0113555	4.32609e-05	0.00436334	0.0237114
203936_s_at	MMP9	-0.990617	0.187176	0.503339	-2.62059	-1.15225	-1.01106	2.19823e-05	0.279165	0.0132035	8.49731e-10	2.18881e-05	8.43257e-05	0.00292002	0.526401	0.0730273	5.22012e-07	0.00782176	0.0300092
204368_at	SLCO2A1	-0.774517	-0.789299	-0.658963	-1.63494	-0.632834	-0.866305	1.12992e-08	8.66081e-09	2.90577e-07	9.41422e-09	0.000443851	2.04734e-05	1.69811e-05	3.46737e-06	0.000293692	3.62481e-06	0.042576	0.0237114
204470_at	CXCL1	-0.979677	-1.88237	-0.518347	-3.95225	-1.63676	-0.733649	5.87822e-07	6.05808e-11	0.00123849	9.2281e-14	1.70003e-08	0.000175433	0.000334783	1.3249e-07	0.01768	8.40911e-10	0.00030983	0.0422984
206027_at	S100A3	-1.1285	-0.48221	-0.196808	-1.31304	-0.66354	-0.586986	4.35014e-09	0.000163194	0.0825782	8.13711e-10	4.53283e-06	1.76966e-05	1.06296e-05	0.00308742	0.229519	5.11375e-07	0.00436334	0.0237114
206363_at	MAF	-0.443657	-0.84508	-0.0465367	-1.33387	-0.602018	-0.585207	0.000233631	1.25181e-07	0.652424	1.32356e-08	0.000136789	0.000179229	0.0122471	2.07192e-05	0.801296	4.71208e-06	0.022522	0.0427561
207113_s_at	TNF	-0.201726	-0.098321	-0.113637	-1.39823	-0.797484	-0.667092	0.00361867	0.116068	0.0944421	9.60932e-10	1.27631e-06	9.9399e-06	0.0621449	0.311707	0.249983	5.77351e-07	0.00240673	0.0182366
207356_at		-1.03139	-1.09316	-0.664391	-0.89294	-0.80822	-0.588957	4.47154e-09	1.94465e-09	4.24403e-06	3.28597e-07	1.10224e-06	3.83102e-05	1.06296e-05	1.31264e-06	0.00087195	5.26731e-05	0.00240673	0.024076
208607_s_at		-1.60017	-2.52218	-1.17908	-1.30132	-1.12407	-0.86649	5.83676e-08	8.64809e-11	7.68247e-06	3.29169e-08	2.10904e-07	4.73298e-06	5.51793e-05	1.57611e-07	0.00111998	9.47227e-06	0.00134828	0.0180996
210118_s_at	IL1A	-0.55973	-0.617841	-0.426332	-2.1125	-1.35325	-1.02633	1.03313e-05	3.18987e-06	0.000396753	3.87709e-08	8.44568e-06	0.000149362	0.00182214	0.000202562	0.00909538	1.04424e-05	0.00504734	0.0391336
210511_s_at	INHBA	-1.18045	-0.840238	-0.726153	-3.45399	-1.49656	-0.851312	6.65377e-13	1.12756e-10	2.91874e-09	9.03033e-12	5.86068e-07	0.000259931	1.81897e-08	1.86816e-07	1.99477e-05	1.89897e-08	0.00212731	0.0488724
211796_s_at		-0.563994	-0.682255	-0.488729	-1.47899	-0.862481	-0.768304	0.000543313	8.66212e-05	0.00324445	1.02147e-07	5.19626e-05	0.00016274	0.0207008	0.00200727	0.0309744	2.19015e-05	0.0134012	0.0404535
215223_s_at		-0.830024	-1.3066	-0.702787	-2.21384	-1.0013	-0.625289	2.65294e-08	3.7429e-11	6.84933e-07	5.74073e-11	1.72893e-06	0.000252953	3.22332e-05	1.02322e-07	0.000435848	7.23629e-08	0.00262581	0.0485481
216841_s_at		-0.833373	-1.17704	-0.296917	-2.43957	-0.975025	-0.720328	4.32217e-05	7.23337e-07	0.0846547	5.31829e-12	9.82853e-07	3.00237e-05	0.00432811	7.30724e-05	0.233172	1.38466e-08	0.00233641	0.0237114
222450_at	PMEPA1	-0.924152	-1.16835	-0.543901	-1.99042	-0.94008	-0.706159	3.0173e-10	9.13486e-12	1.30308e-06	7.87509e-11	1.35872e-06	3.35263e-05	1.64971e-06	5.06731e-08	0.000569967	8.78716e-08	0.00240673	0.0237114
223690_at	LTBP2	-0.555906	-0.750252	-0.474154	-0.890957	-0.835062	-0.670181	7.05141e-06	1.61127e-07	9.5924e-05	8.84902e-08	1.99843e-07	2.83313e-06	0.00143118	2.48859e-05	0.00408896	1.95879e-05	0.00134828	0.0142659
226189_at	ITGB8	-0.439883	-0.717685	0.0448194	-1.85153	-0.691206	-0.833834	0.000369134	1.73924e-06	0.676679	2.43509e-11	7.69697e-06	8.70001e-07	0.0164218	0.000133745	0.817893	3.91585e-08	0.00494385	0.00792789
227061_at	LINC01279	-0.692749	-0.335076	-0.133643	-0.678688	-0.611065	-0.783884	0.000144635	0.0289831	0.388529	0.000195509	0.000505605	4.73504e-05	0.00923823	0.12417	0.595786	0.00622567	0.0450161	0.0248933
227253_at	CP	-2.18461	-2.93553	-0.63934	-0.999447	-0.807735	-0.734599	1.12009e-06	2.20575e-08	0.0560094	9.70235e-07	1.12824e-05	3.13274e-05	0.000437435	6.34207e-06	0.179969	0.000119477	0.0058429	0.0237114
239876_at		-0.169991	-0.213177	-0.0235861	-1.59545	-0.668356	-0.659172	0.049243	0.0168533	0.787961	4.54847e-09	0.000128459	0.000146765	0.268352	0.0852331	0.88704	2.05527e-06	0.0216775	0.0391336

## Sheet: overlap_BPF_BPS (n=27)
Affy.ID	Gene.Symbol	logFC_H9_BPA	logFC_H9_BPF	logFC_H9_BPS	logFC_Man12_BPA	logFC_Man12_BPF	logFC_Man12_BPS	p_raw_H9_BPA	p_raw_H9_BPF	p_raw_H9_BPS	p_raw_Man12_BPA	p_raw_Man12_BPF	p_raw_Man12_BPS	p_fdr_H9_BPA	p_fdr_H9_BPF	p_fdr_H9_BPS	p_fdr_Man12_BPA	p_fdr_Man12_BPF	p_fdr_Man12_BPS
1553191_at	DST	-0.158881	-0.0984821	0.452996	-0.517671	-0.926096	-1.27343	0.419127	0.614222	0.0438651	0.0120837	0.000138368	4.81157e-06	0.738668	0.802739	0.154668	0.0987144	0.022522	0.0180996
1555153_s_at	FCHO2	0.196977	0.323361	0.338669	-0.446415	-0.626992	-0.652355	0.0575346	0.00401368	0.00497198	0.00470426	0.000321886	0.000223736	0.291242	0.0303727	0.0401422	0.0540056	0.0357706	0.0473714
215393_s_at	COBLL1	0.577733	0.691967	0.454578	-0.057706	-0.66998	-0.874825	7.10056e-07	6.54548e-08	3.12118e-05	0.699855	0.000407193	3.04888e-05	0.000366248	1.37117e-05	0.00217582	0.875699	0.04085	0.0237114
228986_at	OSBPL8	-0.0148251	0.320493	0.334456	-0.111199	-0.714471	-0.710616	0.888083	0.00706405	0.00878343	0.356425	2.30774e-05	2.44457e-05	0.968372	0.0457019	0.0568661	0.653111	0.00796832	0.0237114
232720_at	LINGO2	0.00032391	0.358287	0.348165	-0.518534	-0.614004	-0.621589	0.997115	0.000920187	0.00216387	3.59149e-05	5.70786e-06	4.96561e-06	0.999198	0.0106224	0.0246221	0.00183347	0.00442385	0.0180996
1552611_a_at	JAK1	-0.337854	-0.213962	-0.223083	-0.68284	-0.677188	-0.631969	0.000488245	0.01386	0.0168667	4.17771e-06	4.59396e-06	9.98954e-06	0.0195566	0.0741737	0.0850317	0.00038133	0.00436334	0.0182366
1558034_s_at	CP	-2.12859	-3.30853	-0.164659	-1.56636	-1.20429	-1.08413	3.40761e-06	1.01138e-08	0.625173	1.29531e-07	3.11829e-06	1.02435e-05	0.00089144	3.81359e-06	0.782113	2.61332e-05	0.0036275	0.0182366
201109_s_at	THBS1	-0.425173	0.170902	-0.444047	-1.01921	-0.792939	-0.6729	0.000431648	0.094308	0.000584443	2.53988e-07	5.0522e-06	3.05008e-05	0.0181123	0.273369	0.0113555	4.32609e-05	0.00436334	0.0237114
203936_s_at	MMP9	-0.990617	0.187176	0.503339	-2.62059	-1.15225	-1.01106	2.19823e-05	0.279165	0.0132035	8.49731e-10	2.18881e-05	8.43257e-05	0.00292002	0.526401	0.0730273	5.22012e-07	0.00782176	0.0300092
204368_at	SLCO2A1	-0.774517	-0.789299	-0.658963	-1.63494	-0.632834	-0.866305	1.12992e-08	8.66081e-09	2.90577e-07	9.41422e-09	0.000443851	2.04734e-05	1.69811e-05	3.46737e-06	0.000293692	3.62481e-06	0.042576	0.0237114
204470_at	CXCL1	-0.979677	-1.88237	-0.518347	-3.95225	-1.63676	-0.733649	5.87822e-07	6.05808e-11	0.00123849	9.2281e-14	1.70003e-08	0.000175433	0.000334783	1.3249e-07	0.01768	8.40911e-10	0.00030983	0.0422984
206027_at	S100A3	-1.1285	-0.48221	-0.196808	-1.31304	-0.66354	-0.586986	4.35014e-09	0.000163194	0.0825782	8.13711e-10	4.53283e-06	1.76966e-05	1.06296e-05	0.00308742	0.229519	5.11375e-07	0.00436334	0.0237114
206363_at	MAF	-0.443657	-0.84508	-0.0465367	-1.33387	-0.602018	-0.585207	0.000233631	1.25181e-07	0.652424	1.32356e-08	0.000136789	0.000179229	0.0122471	2.07192e-05	0.801296	4.71208e-06	0.022522	0.0427561
207113_s_at	TNF	-0.201726	-0.098321	-0.113637	-1.39823	-0.797484	-0.667092	0.00361867	0.116068	0.0944421	9.60932e-10	1.27631e-06	9.9399e-06	0.0621449	0.311707	0.249983	5.77351e-07	0.00240673	0.0182366
207356_at		-1.03139	-1.09316	-0.664391	-0.89294	-0.80822	-0.588957	4.47154e-09	1.94465e-09	4.24403e-06	3.28597e-07	1.10224e-06	3.83102e-05	1.06296e-05	1.31264e-06	0.00087195	5.26731e-05	0.00240673	0.024076
208607_s_at		-1.60017	-2.52218	-1.17908	-1.30132	-1.12407	-0.86649	5.83676e-08	8.64809e-11	7.68247e-06	3.29169e-08	2.10904e-07	4.73298e-06	5.51793e-05	1.57611e-07	0.00111998	9.47227e-06	0.00134828	0.0180996
210118_s_at	IL1A	-0.55973	-0.617841	-0.426332	-2.1125	-1.35325	-1.02633	1.03313e-05	3.18987e-06	0.000396753	3.87709e-08	8.44568e-06	0.000149362	0.00182214	0.000202562	0.00909538	1.04424e-05	0.00504734	0.0391336
210511_s_at	INHBA	-1.18045	-0.840238	-0.726153	-3.45399	-1.49656	-0.851312	6.65377e-13	1.12756e-10	2.91874e-09	9.03033e-12	5.86068e-07	0.000259931	1.81897e-08	1.86816e-07	1.99477e-05	1.89897e-08	0.00212731	0.0488724
211796_s_at		-0.563994	-0.682255	-0.488729	-1.47899	-0.862481	-0.768304	0.000543313	8.66212e-05	0.00324445	1.02147e-07	5.19626e-05	0.00016274	0.0207008	0.00200727	0.0309744	2.19015e-05	0.0134012	0.0404535
215223_s_at		-0.830024	-1.3066	-0.702787	-2.21384	-1.0013	-0.625289	2.65294e-08	3.7429e-11	6.84933e-07	5.74073e-11	1.72893e-06	0.000252953	3.22332e-05	1.02322e-07	0.000435848	7.23629e-08	0.00262581	0.0485481
216841_s_at		-0.833373	-1.17704	-0.296917	-2.43957	-0.975025	-0.720328	4.32217e-05	7.23337e-07	0.0846547	5.31829e-12	9.82853e-07	3.00237e-05	0.00432811	7.30724e-05	0.233172	1.38466e-08	0.00233641	0.0237114
222450_at	PMEPA1	-0.924152	-1.16835	-0.543901	-1.99042	-0.94008	-0.706159	3.0173e-10	9.13486e-12	1.30308e-06	7.87509e-11	1.35872e-06	3.35263e-05	1.64971e-06	5.06731e-08	0.000569967	8.78716e-08	0.00240673	0.0237114
223690_at	LTBP2	-0.555906	-0.750252	-0.474154	-0.890957	-0.835062	-0.670181	7.05141e-06	1.61127e-07	9.5924e-05	8.84902e-08	1.99843e-07	2.83313e-06	0.00143118	2.48859e-05	0.00408896	1.95879e-05	0.00134828	0.0142659
226189_at	ITGB8	-0.439883	-0.717685	0.0448194	-1.85153	-0.691206	-0.833834	0.000369134	1.73924e-06	0.676679	2.43509e-11	7.69697e-06	8.70001e-07	0.0164218	0.000133745	0.817893	3.91585e-08	0.00494385	0.00792789
227061_at	LINC01279	-0.692749	-0.335076	-0.133643	-0.678688	-0.611065	-0.783884	0.000144635	0.0289831	0.388529	0.000195509	0.000505605	4.73504e-05	0.00923823	0.12417	0.595786	0.00622567	0.0450161	0.0248933
227253_at	CP	-2.18461	-2.93553	-0.63934	-0.999447	-0.807735	-0.734599	1.12009e-06	2.20575e-08	0.0560094	9.70235e-07	1.12824e-05	3.13274e-05	0.000437435	6.34207e-06	0.179969	0.000119477	0.0058429	0.0237114
239876_at		-0.169991	-0.213177	-0.0235861	-1.59545	-0.668356	-0.659172	0.049243	0.0168533	0.787961	4.54847e-09	0.000128459	0.000146765	0.268352	0.0852331	0.88704	2.05527e-06	0.0216775	0.0391336

## Sheet: overlap_all (n=22)
Affy.ID	Gene.Symbol	logFC_H9_BPA	logFC_H9_BPF	logFC_H9_BPS	logFC_Man12_BPA	logFC_Man12_BPF	logFC_Man12_BPS	p_raw_H9_BPA	p_raw_H9_BPF	p_raw_H9_BPS	p_raw_Man12_BPA	p_raw_Man12_BPF	p_raw_Man12_BPS	p_fdr_H9_BPA	p_fdr_H9_BPF	p_fdr_H9_BPS	p_fdr_Man12_BPA	p_fdr_Man12_BPF	p_fdr_Man12_BPS
1552611_a_at	JAK1	-0.337854	-0.213962	-0.223083	-0.68284	-0.677188	-0.631969	0.000488245	0.01386	0.0168667	4.17771e-06	4.59396e-06	9.98954e-06	0.0195566	0.0741737	0.0850317	0.00038133	0.00436334	0.0182366
1558034_s_at	CP	-2.12859	-3.30853	-0.164659	-1.56636	-1.20429	-1.08413	3.40761e-06	1.01138e-08	0.625173	1.29531e-07	3.11829e-06	1.02435e-05	0.00089144	3.81359e-06	0.782113	2.61332e-05	0.0036275	0.0182366
201109_s_at	THBS1	-0.425173	0.170902	-0.444047	-1.01921	-0.792939	-0.6729	0.000431648	0.094308	0.000584443	2.53988e-07	5.0522e-06	3.05008e-05	0.0181123	0.273369	0.0113555	4.32609e-05	0.00436334	0.0237114
203936_s_at	MMP9	-0.990617	0.187176	0.503339	-2.62059	-1.15225	-1.01106	2.19823e-05	0.279165	0.0132035	8.49731e-10	2.18881e-05	8.43257e-05	0.00292002	0.526401	0.0730273	5.22012e-07	0.00782176	0.0300092
204368_at	SLCO2A1	-0.774517	-0.789299	-0.658963	-1.63494	-0.632834	-0.866305	1.12992e-08	8.66081e-09	2.90577e-07	9.41422e-09	0.000443851	2.04734e-05	1.69811e-05	3.46737e-06	0.000293692	3.62481e-06	0.042576	0.0237114
204470_at	CXCL1	-0.979677	-1.88237	-0.518347	-3.95225	-1.63676	-0.733649	5.87822e-07	6.05808e-11	0.00123849	9.2281e-14	1.70003e-08	0.000175433	0.000334783	1.3249e-07	0.01768	8.40911e-10	0.00030983	0.0422984
206027_at	S100A3	-1.1285	-0.48221	-0.196808	-1.31304	-0.66354	-0.586986	4.35014e-09	0.000163194	0.0825782	8.13711e-10	4.53283e-06	1.76966e-05	1.06296e-05	0.00308742	0.229519	5.11375e-07	0.00436334	0.0237114
206363_at	MAF	-0.443657	-0.84508	-0.0465367	-1.33387	-0.602018	-0.585207	0.000233631	1.25181e-07	0.652424	1.32356e-08	0.000136789	0.000179229	0.0122471	2.07192e-05	0.801296	4.71208e-06	0.022522	0.0427561
207113_s_at	TNF	-0.201726	-0.098321	-0.113637	-1.39823	-0.797484	-0.667092	0.00361867	0.116068	0.0944421	9.60932e-10	1.27631e-06	9.9399e-06	0.0621449	0.311707	0.249983	5.77351e-07	0.00240673	0.0182366
207356_at		-1.03139	-1.09316	-0.664391	-0.89294	-0.80822	-0.588957	4.47154e-09	1.94465e-09	4.24403e-06	3.28597e-07	1.10224e-06	3.83102e-05	1.06296e-05	1.31264e-06	0.00087195	5.26731e-05	0.00240673	0.024076
208607_s_at		-1.60017	-2.52218	-1.17908	-1.30132	-1.12407	-0.86649	5.83676e-08	8.64809e-11	7.68247e-06	3.29169e-08	2.10904e-07	4.73298e-06	5.51793e-05	1.57611e-07	0.00111998	9.47227e-06	0.00134828	0.0180996
210118_s_at	IL1A	-0.55973	-0.617841	-0.426332	-2.1125	-1.35325	-1.02633	1.03313e-05	3.18987e-06	0.000396753	3.87709e-08	8.44568e-06	0.000149362	0.00182214	0.000202562	0.00909538	1.04424e-05	0.00504734	0.0391336
210511_s_at	INHBA	-1.18045	-0.840238	-0.726153	-3.45399	-1.49656	-0.851312	6.65377e-13	1.12756e-10	2.91874e-09	9.03033e-12	5.86068e-07	0.000259931	1.81897e-08	1.86816e-07	1.99477e-05	1.89897e-08	0.00212731	0.0488724
211796_s_at		-0.563994	-0.682255	-0.488729	-1.47899	-0.862481	-0.768304	0.000543313	8.66212e-05	0.00324445	1.02147e-07	5.19626e-05	0.00016274	0.0207008	0.00200727	0.0309744	2.19015e-05	0.0134012	0.0404535
215223_s_at		-0.830024	-1.3066	-0.702787	-2.21384	-1.0013	-0.625289	2.65294e-08	3.7429e-11	6.84933e-07	5.74073e-11	1.72893e-06	0.000252953	3.22332e-05	1.02322e-07	0.000435848	7.23629e-08	0.00262581	0.0485481
216841_s_at		-0.833373	-1.17704	-0.296917	-2.43957	-0.975025	-0.720328	4.32217e-05	7.23337e-07	0.0846547	5.31829e-12	9.82853e-07	3.00237e-05	0.00432811	7.30724e-05	0.233172	1.38466e-08	0.00233641	0.0237114
222450_at	PMEPA1	-0.924152	-1.16835	-0.543901	-1.99042	-0.94008	-0.706159	3.0173e-10	9.13486e-12	1.30308e-06	7.87509e-11	1.35872e-06	3.35263e-05	1.64971e-06	5.06731e-08	0.000569967	8.78716e-08	0.00240673	0.0237114
223690_at	LTBP2	-0.555906	-0.750252	-0.474154	-0.890957	-0.835062	-0.670181	7.05141e-06	1.61127e-07	9.5924e-05	8.84902e-08	1.99843e-07	2.83313e-06	0.00143118	2.48859e-05	0.00408896	1.95879e-05	0.00134828	0.0142659
226189_at	ITGB8	-0.439883	-0.717685	0.0448194	-1.85153	-0.691206	-0.833834	0.000369134	1.73924e-06	0.676679	2.43509e-11	7.69697e-06	8.70001e-07	0.0164218	0.000133745	0.817893	3.91585e-08	0.00494385	0.00792789
227061_at	LINC01279	-0.692749	-0.335076	-0.133643	-0.678688	-0.611065	-0.783884	0.000144635	0.0289831	0.388529	0.000195509	0.000505605	4.73504e-05	0.00923823	0.12417	0.595786	0.00622567	0.0450161	0.0248933
227253_at	CP	-2.18461	-2.93553	-0.63934	-0.999447	-0.807735	-0.734599	1.12009e-06	2.20575e-08	0.0560094	9.70235e-07	1.12824e-05	3.13274e-05	0.000437435	6.34207e-06	0.179969	0.000119477	0.0058429	0.0237114
239876_at		-0.169991	-0.213177	-0.0235861	-1.59545	-0.668356	-0.659172	0.049243	0.0168533	0.787961	4.54847e-09	0.000128459	0.000146765	0.268352	0.0852331	0.88704	2.05527e-06	0.0216775	0.0391336

## Sheet: atleast2 (n=166)
Affy.ID	Gene.Symbol	logFC_H9_BPA	logFC_H9_BPF	logFC_H9_BPS	logFC_Man12_BPA	logFC_Man12_BPF	logFC_Man12_BPS	p_raw_H9_BPA	p_raw_H9_BPF	p_raw_H9_BPS	p_raw_Man12_BPA	p_raw_Man12_BPF	p_raw_Man12_BPS	p_fdr_H9_BPA	p_fdr_H9_BPF	p_fdr_H9_BPS	p_fdr_Man12_BPA	p_fdr_Man12_BPF	p_fdr_Man12_BPS
1552580_at	TRIML2	0.234197	0.507323	-0.139881	-1.06989	-0.628554	-0.270465	0.0547788	0.000377982	0.268536	8.71287e-07	0.000261246	0.0574914	0.28405	0.00561429	0.478093	0.000109736	0.0323582	0.437182
1552658_a_at	NAV3	-0.0848298	-0.165336	-0.234005	-1.02103	-0.90573	-0.19881	0.549443	0.250757	0.138011	8.56931e-06	3.13551e-05	0.212224	0.819398	0.494701	0.317529	0.000643581	0.00941944	0.670948
1552701_a_at	CARD16	-0.204193	-1.28486	-0.431303	-1.13041	-0.644402	-0.0246913	0.180582	1.66556e-07	0.0146507	6.31248e-07	0.000269613	0.857234	0.512981	2.55799e-05	0.0776036	8.54294e-05	0.0326783	0.967836
1554697_at	ADAMTS9	-0.424673	-0.490574	-0.850187	-2.03647	-0.983371	-0.416451	0.0191174	0.0083168	0.000187767	9.76689e-11	1.25754e-06	0.00456112	0.161134	0.0515615	0.00586064	1.02693e-07	0.00240673	0.160567
1555673_at		-0.849631	-0.831515	-0.709159	-1.11587	-0.786591	0.144863	4.66e-06	6.02788e-06	8.37703e-05	3.96952e-07	2.23564e-05	0.276626	0.0010935	0.000310042	0.00378019	5.9954e-05	0.00788657	0.728648
1556989_at		-0.0155783	0.0334648	0.363279	-1.67562	-0.796429	-0.295951	0.907412	0.802866	0.0214571	2.18248e-09	2.0147e-05	0.0365737	0.973826	0.910285	0.099081	1.12573e-06	0.0075968	0.368874
1557905_s_at	CD44	-0.599449	-0.961582	-0.911577	-1.20397	-0.6354	-0.200693	0.00492189	8.40716e-05	0.000305393	3.21048e-08	5.70936e-05	0.097421	0.0748135	0.00196521	0.00775538	9.3868e-06	0.0143192	0.522667
1558404_at	LINC00622	-0.008263	-0.103118	-0.0180845	-1.65942	-0.998384	0.0581951	0.927724	0.267147	0.85423	2.67575e-08	1.22986e-05	0.710806	0.979618	0.513216	0.925548	8.12759e-06	0.00595065	0.930568
1562056_at		-0.214894	-0.15678	0.0772158	-0.985459	-0.601012	-0.281904	0.0440756	0.130301	0.477469	3.88107e-06	0.000580122	0.0582479	0.253763	0.334	0.671181	0.00036088	0.0480578	0.439063
1562275_at		-0.410388	-0.322368	0.0250866	-2.87456	-0.900428	-0.395104	1.54593e-05	0.000199	0.733697	9.10541e-13	3.92122e-06	0.00683876	0.00237426	0.00355566	0.853765	3.82952e-09	0.00404515	0.190583
201108_s_at	THBS1	-0.440561	0.098508	-0.611995	-0.818129	-0.710379	-0.440374	0.00287318	0.442782	0.000351176	6.55984e-06	3.05509e-05	0.00228691	0.0543471	0.679154	0.00851465	0.000529732	0.00935583	0.124539
201340_s_at	ENC1	-0.37901	-0.225168	0.128391	-0.670199	-0.58576	-0.557134	0.00349064	0.0587587	0.298419	0.000187787	0.000629506	0.000957322	0.0606839	0.200214	0.50906	0.00605602	0.0498815	0.0841421
201502_s_at	NFKBIA	-0.176184	-0.232511	-0.193322	-1.52632	-0.848077	-0.458489	0.0115278	0.0017052	0.010497	3.43288e-10	7.02567e-07	0.000469543	0.121255	0.0165334	0.0634197	2.76018e-07	0.00212731	0.0630769
202267_at	LAMC2	-0.211268	-0.200884	-0.212148	-1.10318	-0.721247	-0.320348	0.00370373	0.00525958	0.00611494	1.33751e-07	1.96061e-05	0.0149784	0.0627333	0.0369008	0.0456317	2.65377e-05	0.00750519	0.260906
202628_s_at	SERPINE1	-0.727097	-1.06003	-1.11423	-1.51867	-0.716582	-0.251084	7.48406e-05	9.33881e-07	1.317e-06	1.87156e-10	2.87969e-06	0.0211778	0.00608915	8.85186e-05	0.000571484	1.6775e-07	0.00342276	0.298966
202638_s_at	ICAM1	-0.812484	-0.943791	-1.06104	-1.21155	-0.790927	-0.460952	1.1077e-06	1.58223e-07	9.25058e-08	7.46797e-08	1.20772e-05	0.00190092	0.000437435	2.45763e-05	0.000168592	1.72283e-05	0.00592006	0.114917
202643_s_at	TNFAIP3	-0.412332	-0.201283	-0.169009	-2.82172	-0.842355	-0.315654	8.13262e-05	0.0209012	0.0637126	1.00475e-12	7.32601e-06	0.0228071	0.00643489	0.0988815	0.194695	3.92391e-09	0.00488475	0.305723
202644_s_at	TNFAIP3	-0.358717	-0.22013	-0.0729418	-2.86671	-0.92151	-0.393074	0.000189269	0.00920402	0.376739	1.61103e-13	6.79806e-07	0.00303601	0.0107795	0.0553364	0.585011	1.25833e-09	0.00212731	0.135181
202859_x_at	CXCL8	-0.895633	-2.61734	-0.635208	-4.18234	-1.72947	-0.695888	0.00017054	1.84528e-10	0.00556379	3.86246e-13	6.38904e-08	0.00111375	0.0102355	2.52226e-07	0.0429844	2.34644e-09	0.000873302	0.0902138
202936_s_at	SOX9	-0.0198539	0.243404	0.193606	-1.23192	-0.599275	-0.248629	0.882552	0.0844799	0.194282	3.6927e-08	0.000142275	0.051512	0.966448	0.254196	0.39164	1.00447e-05	0.0227188	0.419465
203828_s_at	IL32	-0.80325	-1.1754	-0.0677326	-2.01361	-0.813441	-0.389823	0.000350433	6.10534e-06	0.728331	6.6983e-11	7.21602e-06	0.00547611	0.0159799	0.000312074	0.850523	7.96151e-08	0.00487082	0.173268
203879_at	PIK3CD	-0.120984	0.00240682	-0.0922357	-0.960893	-0.594618	-0.141635	0.0450413	0.966013	0.144298	1.83667e-08	6.51738e-06	0.123394	0.256471	0.985205	0.327093	5.94201e-06	0.00475435	0.567466
204174_at	ALOX5AP	-1.06302	-1.40599	-1.19546	-1.34664	-0.946614	-0.666362	5.60925e-08	1.08941e-09	3.22684e-08	1.37145e-07	9.07272e-06	0.000317536	5.47653e-05	8.63237e-07	8.24821e-05	2.65388e-05	0.0051672	0.0527911
204200_s_at	PDGFB	-0.291103	-0.151853	-0.122809	-0.953812	-0.724118	-0.442077	0.0694393	0.324974	0.458072	3.01201e-07	7.77634e-06	0.000962623	0.322374	0.574346	0.656094	4.94539e-05	0.00494385	0.0842403
204222_s_at	GLIPR1	-0.699104	-0.632358	-0.528159	-1.04302	-0.685469	-0.298452	8.55922e-07	2.99347e-06	5.67067e-05	5.42252e-07	6.04795e-05	0.0287089	0.000406935	0.000193005	0.00306974	7.54392e-05	0.0146815	0.337188
204385_at	KYNU	-0.256671	-0.770261	-0.362311	-1.05419	-0.603822	-0.0142872	0.0275976	1.95182e-06	0.00599522	1.35301e-07	7.80304e-05	0.899357	0.198691	0.000143243	0.0450519	2.65388e-05	0.01664	0.978272
204489_s_at	CD44	-0.446763	-0.893419	-0.461499	-1.44563	-0.66068	-0.15402	0.000121779	2.62277e-08	0.000189727	8.79155e-08	0.000471039	0.312294	0.00836252	7.093e-06	0.00590737	1.95398e-05	0.0434301	0.750781
204490_s_at	CD44	-0.467142	-0.858279	-0.51018	-1.58559	-0.788974	-0.300779	0.000299629	2.85764e-07	0.000269858	2.16231e-07	0.000418537	0.103957	0.014549	3.78308e-05	0.00721606	3.83756e-05	0.0412316	0.535757
204682_at	LTBP2	-0.451268	-0.61112	-0.549285	-1.11758	-0.636272	-0.569117	2.28527e-05	5.8897e-07	5.75543e-06	5.31051e-09	5.74899e-06	1.96809e-05	0.00297493	6.33465e-05	0.00102461	2.32282e-06	0.00442385	0.0237114
204823_at	NAV3	-0.0886694	-0.172136	-0.0655384	-1.34677	-0.824286	-0.0621176	0.417262	0.125611	0.576686	1.2708e-08	5.36593e-06	0.60644	0.737542	0.327084	0.748192	4.57113e-06	0.00436334	0.895993
205009_at	TFF1	0.293736	-0.79714	-0.0319274	-1.3992	-0.927478	-0.646146	0.0006989	4.88286e-09	0.678588	4.71278e-07	4.92816e-05	0.00132942	0.0242268	2.53698e-06	0.819279	6.72771e-05	0.0129329	0.0990271
205032_at	ITGA2	-0.321572	-0.140144	-0.295746	-1.50798	-0.757674	-0.363658	0.00128891	0.108563	0.00435715	5.54802e-10	3.50128e-06	0.00351596	0.0344266	0.298951	0.0371649	3.93945e-07	0.00380402	0.143889
205172_x_at	CLTB	-0.56979	-0.655392	-0.65036	-1.05453	-0.672959	-0.341634	2.05151e-05	4.01096e-06	1.0934e-05	1.94834e-09	6.2233e-07	0.00073948	0.00279401	0.00023708	0.00125846	1.01453e-06	0.00212731	0.0757931
205476_at	CCL20	-1.29905	-2.57886	-0.31484	-4.3557	-1.07873	-0.536731	7.59766e-07	5.01616e-11	0.0975966	8.8065e-14	8.61825e-06	0.00474172	0.000384632	1.19243e-07	0.255499	8.40911e-10	0.00504734	0.162643
205479_s_at	PLAU	-0.0201784	-0.0544167	0.148899	-2.65531	-1.07856	-0.326548	0.81417	0.528453	0.122222	1.2089e-12	2.21939e-07	0.0148761	0.94211	0.74513	0.294804	4.19747e-09	0.00134828	0.259966
205659_at	HDAC9	0.0166936	0.0879978	-0.175615	-1.75448	-0.939188	-0.0260373	0.922607	0.610027	0.350802	1.50164e-08	2.68416e-05	0.869455	0.97826	0.80003	0.560265	5.1314e-06	0.00864267	0.97073
205767_at	EREG	0.0020107	0.00563864	0.0237633	-1.85209	-0.778921	-0.378926	0.974809	0.929445	0.730205	1.47847e-08	0.000287201	0.0361886	0.993702	0.969464	0.851668	5.11616e-06	0.0336774	0.367293
205890_s_at		-0.931616	-1.83494	-0.165647	-3.9551	-0.94335	-0.900002	5.40014e-05	1.08643e-08	0.382046	2.0648e-11	0.00059037	0.000877598	0.00501277	4.01355e-06	0.589833	3.47387e-08	0.0485027	0.080574
205943_at	TDO2	-0.425886	-1.19205	0.501202	-0.863952	-0.905189	-0.727752	0.0332046	7.2911e-06	0.0219006	0.000431449	0.000283834	0.00177605	0.219466	0.000349685	0.100368	0.0108958	0.0334401	0.111565
206127_at	ELK3	-0.19498	-0.303058	-0.552907	-1.17955	-0.725876	-0.362142	0.154594	0.0337916	0.00122952	1.07271e-07	3.09722e-05	0.00985579	0.477012	0.137876	0.017599	2.27328e-05	0.00935583	0.221394
206284_x_at	CLTB	-0.550431	-0.671698	-0.655411	-1.06639	-0.654614	-0.369647	2.5329e-05	2.45531e-06	8.32286e-06	1.09989e-09	5.94809e-07	0.000281187	0.0031836	0.000168648	0.00114331	6.42899e-07	0.00212731	0.0497538
206569_at	IL24	-0.0969535	-0.0586252	-0.0136133	-2.04841	-1.17238	-0.168193	0.279727	0.508317	0.886157	4.66452e-10	6.44872e-07	0.249175	0.623532	0.729707	0.942822	3.40043e-07	0.00212731	0.706068
206584_at	LY96	-0.597465	-1.11895	-0.636077	-1.07137	-1.12834	-0.506286	3.95175e-05	1.46475e-08	4.61866e-05	8.5038e-07	4.53564e-07	0.00162494	0.00414706	4.73876e-06	0.00271728	0.000108379	0.00212731	0.107432
206595_at	CST6	-0.171195	-0.221746	-0.245332	-0.922045	-0.93265	-0.555305	0.0501412	0.0144422	0.012593	2.37869e-05	2.10526e-05	0.00237762	0.270936	0.0764181	0.0709209	0.00134912	0.00774664	0.125653
207536_s_at	TNFRSF9	-0.301373	-0.650588	-0.471264	-1.83892	-0.678358	-0.453169	0.00274004	1.05049e-06	0.000103928	6.14559e-09	0.000509457	0.00978849	0.0531898	9.56084e-05	0.0042532	2.60473e-06	0.0450161	0.221169
207850_at	CXCL3	-0.0966834	-0.552139	-0.118399	-2.37735	-1.28801	-0.507474	0.297497	1.45249e-05	0.239817	2.16453e-10	6.33467e-07	0.00504858	0.641491	0.000570919	0.446254	1.84644e-07	0.00212731	0.165938
209087_x_at	MCAM	0.281173	0.0313416	-0.451542	-0.625458	-0.755203	-0.214547	0.0190885	0.77494	0.00135158	0.000306306	4.94372e-05	0.127553	0.161038	0.895466	0.0186148	0.00861043	0.0129329	0.572433
209260_at	SFN	-0.24837	0.126966	-0.0988765	-0.840419	-0.639008	-0.195943	0.0204478	0.206738	0.356787	1.22906e-07	3.3791e-06	0.04198	0.167329	0.44237	0.566204	2.54428e-05	0.00377045	0.388565
209270_at	LAMB3	-0.590418	-0.602475	-0.605774	-1.98444	-0.97684	-0.365177	2.20036e-05	1.75262e-05	3.8772e-05	1.86514e-09	1.21271e-05	0.0287569	0.00292002	0.000650099	0.00245372	9.80542e-07	0.00592006	0.337444
209278_s_at	TFPI2	-0.418103	-0.732857	-0.0922691	-1.27938	-0.69361	-0.0434972	0.00324826	1.696e-05	0.489597	1.78716e-08	2.70281e-05	0.710788	0.0580577	0.000635576	0.681085	5.88633e-06	0.00864267	0.930568
209774_x_at	CXCL2	-0.0986586	-0.71591	-0.0414503	-2.87308	-0.742303	-0.354954	0.31234	1.19197e-06	0.690227	3.44659e-13	1.56202e-05	0.00865058	0.655052	0.000103446	0.826269	2.34644e-09	0.00672467	0.210533
209789_at	CORO2B	-0.436167	-0.83548	-0.51051	-0.884764	-0.658358	-0.0577221	0.004935	1.2103e-05	0.00278167	3.52594e-07	1.1196e-05	0.574995	0.0748969	0.000502072	0.0283952	5.58785e-05	0.0058429	0.883496
209835_x_at	CD44	-0.486124	-0.901758	-0.559717	-1.54657	-0.898846	-0.235096	0.000169612	1.14907e-07	8.9036e-05	6.35674e-09	5.30927e-06	0.0880343	0.0102131	1.96329e-05	0.00391007	2.6735e-06	0.00436334	0.504695
210056_at	RND1	-0.817398	-0.649678	-0.514807	-1.91145	-0.945105	-0.511813	1.82111e-08	4.03642e-07	1.7714e-05	1.54769e-09	9.90545e-06	0.00286685	2.31556e-05	4.81918e-05	0.00160959	8.462e-07	0.0054158	0.133353
210538_s_at	BIRC3	-0.0516153	-0.526121	0.166901	-2.06756	-1.04084	-0.743143	0.614554	8.41211e-05	0.143814	4.50758e-09	1.95002e-05	0.000520994	0.854655	0.00196552	0.326294	2.05377e-06	0.00750519	0.0653178
210663_s_at	KYNU	-0.266251	-0.803821	-0.512583	-1.48155	-0.619454	-0.0649776	0.0751117	3.09231e-05	0.00374021	5.73271e-10	2.74358e-05	0.537458	0.335435	0.000978426	0.0337564	3.97557e-07	0.00864267	0.871302
210845_s_at	PLAUR	-0.392514	-0.387833	-0.201517	-2.27867	-0.684094	-0.156063	7.36576e-06	8.48031e-06	0.00693739	2.0967e-11	6.96777e-05	0.229358	0.0014709	0.000391275	0.0492794	3.47387e-08	0.0158925	0.689167
210916_s_at	CD44	-0.564832	-0.963454	-0.90362	-1.17171	-0.709146	-0.301814	0.0065276	6.88079e-05	0.000281796	3.80916e-08	1.55415e-05	0.0167984	0.0881163	0.00169616	0.00739308	1.03102e-05	0.00672467	0.271358
211043_s_at	CLTB	-0.492279	-0.508625	-0.398824	-0.973961	-0.679564	-0.315676	6.81579e-07	4.47209e-07	2.17881e-05	1.72705e-08	1.54277e-06	0.00268892	0.000363103	5.18033e-05	0.00177008	5.7577e-06	0.0025561	0.130498
211340_s_at		0.329334	0.0969548	-0.296427	-0.787194	-0.616045	-0.249355	0.0104627	0.405545	0.027984	4.03879e-06	5.75435e-05	0.0390375	0.115022	0.64904	0.116716	0.000371127	0.0143201	0.377166
211506_s_at	CXCL8	-0.968675	-2.90975	-1.69467	-1.94011	-1.38092	-0.866912	7.50198e-06	1.60594e-12	1.43138e-08	7.84741e-08	4.79539e-06	0.000530206	0.00147543	1.84578e-08	5.59006e-05	1.79522e-05	0.00436334	0.0658841
211668_s_at	PLAU	-0.194521	-0.103051	-0.20448	-2.56584	-0.798259	-0.252682	0.158555	0.444656	0.169307	4.29733e-10	0.000398589	0.168741	0.483457	0.680978	0.360751	3.26329e-07	0.0402825	0.625206
212014_x_at	CD44	-0.460896	-0.906901	-0.54283	-1.4839	-0.813262	-0.261456	0.000666183	3.67634e-07	0.000303217	1.12555e-07	0.000104485	0.110931	0.0235751	4.55792e-05	0.0077267	2.36189e-05	0.0190423	0.547771
212063_at	CD44	-0.607405	-0.970464	-0.273552	-2.24947	-0.868296	-0.24112	4.82513e-06	1.02978e-08	0.0124545	7.36146e-12	1.95754e-06	0.0519931	0.00111786	3.83016e-06	0.0703961	1.67703e-08	0.00267571	0.420927
212472_at	MICAL2	-0.434561	-0.556746	-0.508156	-0.914356	-0.601855	-0.302021	0.000117602	7.78101e-06	5.15125e-05	1.29141e-07	1.76888e-05	0.00688285	0.00814679	0.000368654	0.00292466	2.61332e-05	0.0073268	0.190583
213006_at	CEBPD	-0.142586	-0.350752	-0.710211	-1.36973	-0.692447	-0.47608	0.358393	0.0335665	0.000494216	2.9811e-08	8.30522e-05	0.0021902	0.69474	0.137221	0.0102977	8.85825e-06	0.0170787	0.121944
213680_at	KRT6B	-0.0248773	-0.0268033	-0.00167814	-2.44048	-1.27367	-0.57065	0.745395	0.726518	0.983793	7.99272e-09	2.10808e-05	0.0148204	0.914052	0.869179	0.992873	3.21325e-06	0.00774664	0.25995
214456_x_at		-1.46768	-2.4226	-0.87456	-1.63197	-1.12118	-0.711134	1.98615e-07	1.68415e-10	0.000202178	5.00181e-08	4.80166e-06	0.000485258	0.000135741	2.4134e-07	0.00614048	1.28997e-05	0.00436334	0.0636246
214974_x_at	CXCL5	-1.12269	-2.30717	-0.536991	-4.0359	-1.08314	-0.807596	6.67779e-06	4.09167e-10	0.0102512	1.42615e-12	3.05417e-05	0.000515902	0.00139647	4.47424e-07	0.0624911	4.58675e-09	0.00935583	0.0651431
215101_s_at	CXCL5	-1.55563	-2.72218	-1.16729	-3.88687	-1.68271	-0.865195	2.41065e-09	5.71501e-13	3.62194e-07	1.00474e-10	4.60209e-06	0.00254577	6.2763e-06	1.56234e-08	0.000326538	1.03649e-07	0.00436334	0.128286
215388_s_at		-1.27377	-2.29224	-0.24125	-1.30688	-0.69234	-0.202682	1.41364e-05	7.01544e-09	0.295747	3.62697e-08	6.04679e-05	0.123979	0.002221	3.0442e-06	0.506498	9.92491e-06	0.0146815	0.568433
216222_s_at	MYO10	0.185963	0.499362	0.234583	-0.7152	-0.587621	-0.107715	0.00552427	2.24396e-07	0.00178092	5.6899e-05	0.000372586	0.411677	0.0801379	3.15395e-05	0.0220897	0.00254361	0.0385817	0.811473
217388_s_at	KYNU	-0.501966	-1.12436	-0.29202	-1.59834	-0.673146	-0.219199	0.000546342	4.81839e-08	0.0338043	1.79851e-08	0.000325013	0.148904	0.0207728	1.10691e-05	0.131614	5.88822e-06	0.0359718	0.599829
217523_at	CD44	-0.226458	-0.407627	-0.0168907	-2.71566	-0.90768	-0.321847	0.035338	0.000781628	0.875777	4.32189e-11	3.96734e-05	0.0577358	0.225599	0.00945685	0.937634	5.76339e-08	0.0113568	0.437798
217767_at	C3	-0.799996	-2.28675	-0.823904	-1.77748	-0.944114	-0.485864	2.7932e-05	1.94849e-11	4.69249e-05	3.00257e-09	7.74583e-06	0.00352134	0.0034013	8.19489e-08	0.00273812	1.46576e-06	0.00494385	0.143893
217875_s_at	PMEPA1	-0.78978	-0.878326	-0.673954	-1.46145	-0.688843	-0.495748	4.2884e-07	1.05168e-07	7.95565e-06	9.57064e-10	1.13278e-05	0.000311711	0.000254857	1.86087e-05	0.00113134	5.77351e-07	0.0058429	0.0521186
217997_at	PHLDA1	-0.345248	-0.126108	-0.0529793	-1.77033	-0.607195	-0.0591962	0.000587558	0.137845	0.5519	3.73552e-11	2.71048e-05	0.565756	0.0218684	0.345576	0.730002	5.23691e-08	0.00864267	0.880446
217998_at	PHLDA1	-0.08884	-0.16199	-0.221974	-1.02147	-0.608028	-0.21401	0.150666	0.0142182	0.00304157	1.38253e-08	7.89271e-06	0.0317752	0.471396	0.0755473	0.029856	4.84551e-06	0.00496016	0.348857
218678_at	NES	-0.556665	-0.604764	-0.464729	-0.614753	-0.648324	-0.301133	6.76846e-06	2.49129e-06	0.000115225	1.57329e-05	8.76995e-06	0.00748507	0.00139647	0.000170222	0.00448712	0.0010003	0.00504734	0.197444
218796_at	FERMT1	-0.38385	0.0818458	0.159194	-2.08047	-0.606587	-0.364495	0.000118975	0.296618	0.0699317	1.45747e-10	0.00035083	0.0141259	0.00821332	0.544946	0.206431	1.32812e-07	0.0376895	0.255512
218810_at		-0.688456	-0.742849	-0.459794	-1.84305	-0.81912	-0.332704	9.63074e-07	3.61858e-07	0.000217654	3.30985e-11	1.32758e-06	0.00619435	0.000420297	4.49653e-05	0.00639799	4.89097e-08	0.00240673	0.183644
219302_s_at	CNTNAP2	-0.476552	-1.15953	-0.823644	-0.644392	-0.609456	-0.604064	0.000506254	1.36323e-08	3.38068e-06	0.000282204	0.000464887	0.000502436	0.0198704	4.55814e-06	0.000785902	0.00812935	0.0432074	0.0647893
219850_s_at	EHF	-0.20747	-0.264439	-0.173652	-0.675602	-0.61381	-0.319315	0.00847347	0.00150155	0.0334872	2.3379e-06	7.0148e-06	0.00306333	0.101956	0.0151192	0.130814	0.000247328	0.00487082	0.135727
220287_at	ADAMTS9	-0.223321	-0.194461	0.0689529	-1.47958	-0.831727	-0.415377	0.014426	0.029532	0.443944	6.01476e-11	1.2679e-07	0.000275847	0.137404	0.125723	0.64341	7.30793e-08	0.00130786	0.0495068
220334_at	RGS17	-0.265234	-0.444227	-0.514502	-0.840326	-0.593309	-0.266882	0.0786213	0.00627081	0.00389149	1.52416e-05	0.000470794	0.0622881	0.342786	0.0419262	0.034647	0.000979239	0.0434301	0.449192
220407_s_at	TGFB2	-0.602205	-0.532845	-0.817168	-0.635754	-0.626288	-0.556265	0.000434011	0.00125374	4.47213e-05	0.000469233	0.000534758	0.00142428	0.0181468	0.0132103	0.0026677	0.0115564	0.0461894	0.101002
220468_at	ARL14	-0.92011	-1.46732	-0.0105125	-3.19405	-0.854287	-0.100604	1.60396e-05	4.40556e-08	0.949371	3.38441e-12	5.97612e-05	0.520989	0.00242255	1.02938e-05	0.975895	9.25213e-09	0.0146522	0.864801
221234_s_at	BACH2	-0.0506783	0.119722	0.11136	-0.611941	-0.596454	-0.243531	0.696422	0.361994	0.430868	0.00037094	0.000465463	0.086983	0.894075	0.610375	0.632832	0.00977404	0.0432074	0.502324
221477_s_at		-0.72399	-1.34573	-0.969548	-2.59558	-0.722879	-0.45921	1.72476e-06	3.47856e-10	1.06078e-07	5.93464e-14	1.62722e-06	0.000205746	0.000583357	3.9623e-07	0.000181245	8.11191e-10	0.00261671	0.0458807
222449_at	PMEPA1	-0.830341	-0.795894	-0.466036	-1.71627	-0.85767	-0.500586	5.42924e-10	1.00615e-09	3.83701e-06	5.74431e-10	3.83787e-06	0.000834288	2.08333e-06	8.40875e-07	0.000839154	3.97557e-07	0.0040353	0.0787818
223217_s_at	NFKBIZ	-0.222563	-0.44346	0.0373474	-1.8634	-0.62226	-0.0640117	0.0355821	0.000317323	0.725884	1.32416e-10	9.12235e-05	0.590138	0.226569	0.00495139	0.849026	1.24825e-07	0.0177184	0.890165
223484_at	C15orf48	-1.30298	-1.69335	-0.802571	-4.37714	-1.89536	-0.774161	5.35419e-09	1.18759e-10	8.40102e-06	1.81925e-12	1.43524e-07	0.00163973	1.17096e-05	1.90974e-07	0.00114545	5.52596e-09	0.00130786	0.107755
224942_at	PAPPA	0.105317	-0.167657	0.353043	-0.92568	-0.625326	-0.346859	0.284538	0.097114	0.00342064	3.34607e-06	0.000206276	0.0159452	0.628342	0.278418	0.0319974	0.000320959	0.028337	0.266803
225464_at	FRMD6	-0.390981	-0.284495	-0.272682	-1.43402	-0.629878	-0.369755	3.50013e-05	0.000787845	0.0020918	7.34223e-10	1.97117e-05	0.00252264	0.00385049	0.00950036	0.0241659	4.72278e-07	0.00750519	0.128106
225645_at	EHF	-1.19246	-1.59426	-0.543186	-3.49645	-1.87232	-0.725031	8.37909e-08	1.43013e-09	0.00126162	2.15993e-12	1.09559e-08	0.00048927	7.15823e-05	1.04256e-06	0.0178981	6.21549e-09	0.000299508	0.0637442
225842_at	PHLDA1	-0.0792582	0.0056217	-0.123952	-1.19973	-0.617171	-0.0265907	0.322202	0.943128	0.158606	3.8032e-09	1.34266e-05	0.785485	0.663842	0.975077	0.346552	1.77726e-06	0.00627436	0.951158
226237_at	COL8A1	-0.0680625	-0.156775	-0.157677	-1.62023	-1.13405	-0.395539	0.566791	0.196781	0.227781	7.03195e-08	5.26146e-06	0.0280302	0.829266	0.429069	0.432023	1.63605e-05	0.00436334	0.334849
226560_at		0.519651	0.0861619	-0.087763	-1.68181	-0.947184	-0.390986	0.000113011	0.411478	0.438088	6.67315e-10	1.07569e-06	0.00496125	0.00799336	0.653259	0.63842	4.39482e-07	0.00240673	0.165525
226814_at	ADAMTS9	-0.127531	-0.034557	0.0980587	-1.7234	-0.880381	-0.244021	0.09099	0.632483	0.218597	2.01236e-10	1.20497e-06	0.0443497	0.368237	0.813457	0.421512	1.77461e-07	0.00240673	0.395761
227099_s_at	C11orf96	-0.655756	-0.174659	-0.119424	-3.70388	-0.813212	0.110109	0.000198464	0.218813	0.429617	2.45331e-14	1.20713e-05	0.393296	0.0111032	0.457876	0.631875	6.70674e-10	0.00592006	0.801591
227140_at	INHBA	-1.10782	-0.848407	-0.560241	-3.53763	-1.52325	-0.776128	1.16716e-09	5.02374e-08	2.37766e-05	1.08124e-11	7.39257e-07	0.000807836	3.75379e-06	1.13034e-05	0.00185863	2.1895e-08	0.00212731	0.0776246
227314_at	ITGA2	-0.602695	-0.424924	-0.399159	-2.70872	-0.781619	-0.248301	0.00027439	0.00479158	0.0116622	4.67238e-13	5.82564e-06	0.0442101	0.0136757	0.0345392	0.0676818	2.55463e-09	0.00442385	0.39549
228017_s_at	NKAIN4	-0.463238	-0.298604	-0.565197	-0.599106	-0.596255	-0.417089	0.0035249	0.0424419	0.00138716	2.54249e-05	2.67435e-05	0.000798131	0.0610464	0.161146	0.018904	0.00141848	0.00864267	0.0775094
228325_at	SPIDR	-0.0620439	-0.264217	-0.277521	-1.30771	-0.632576	-0.48084	0.625695	0.0502973	0.0562064	7.77558e-10	7.1568e-06	0.000126728	0.860247	0.18021	0.180197	4.94337e-07	0.00487082	0.0372839
229070_at	ADTRP	-0.808392	-0.611511	-0.301596	-1.18422	-0.864269	-0.453977	4.38542e-08	1.70499e-06	0.00402374	1.63385e-07	6.97312e-06	0.00284667	4.70142e-05	0.00013204	0.0352787	3.01793e-05	0.00487082	0.133122
229242_at	TNFSF15	0.152788	0.966174	0.281403	-2.26076	-0.864674	-0.406504	0.417917	8.03162e-05	0.175486	8.56975e-12	2.47575e-06	0.00329514	0.737951	0.00190466	0.368178	1.8742e-08	0.00316891	0.139986
229545_at	FERMT1	-0.27732	0.181121	0.0733663	-1.55256	-0.595258	-0.283492	0.00734629	0.0621276	0.462699	6.28755e-10	7.18817e-05	0.0200853	0.0937577	0.208203	0.65987	4.2441e-07	0.0159761	0.292022
230615_at	DUOXA2	-0.097477	-0.468676	0.0131952	-0.821658	-0.754993	-0.303153	0.318541	0.000148355	0.898928	8.1454e-06	2.05622e-05	0.0257905	0.660256	0.00288501	0.950766	0.000621129	0.00770025	0.322195
231779_at	IRAK2	-0.417027	-0.531981	-0.0386595	-2.61902	-0.798074	-0.190898	0.000155288	1.13052e-05	0.67796	1.22834e-12	6.82832e-06	0.123373	0.00969223	0.000481023	0.818823	4.19747e-09	0.00487082	0.567466
236044_at	PLPP4	-0.223851	-0.310263	-0.11399	-1.85109	-0.900076	-0.434555	0.0492433	0.00945419	0.330478	7.35535e-11	9.0478e-07	0.00143119	0.268352	0.0563572	0.540566	8.3782e-08	0.00224858	0.101098
240450_at		0.00281926	-0.274809	0.592191	-1.10968	-0.733507	-0.556651	0.983868	0.0626698	0.00106149	1.46103e-08	2.50385e-06	5.16347e-05	0.995867	0.20925	0.016099	5.08803e-06	0.00316891	0.02509
241661_at	JMJD1C	0.103389	0.364457	-0.0103449	-0.802398	-0.741775	-0.424983	0.411826	0.0090751	0.93874	0.000201551	0.000412553	0.0200826	0.734318	0.0548267	0.970704	0.00636615	0.0409752	0.292022
242767_at	LMCD1	-0.784735	-0.372093	-0.630689	-1.51891	-0.776063	-0.254503	4.84712e-05	0.0188219	0.000842281	1.49287e-08	4.34845e-05	0.0790318	0.00464127	0.0917743	0.0140359	5.1314e-06	0.0120686	0.485622
243386_at	CASZ1	-0.230017	-0.936636	-0.222102	-1.1254	-0.618771	-0.151938	0.11263	4.18492e-06	0.152878	2.52129e-08	3.08112e-05	0.165011	0.409634	0.000244195	0.339371	7.7012e-06	0.00935583	0.620104
243791_at		-0.0311751	0.179821	0.155707	-1.14145	-0.74172	0.0749913	0.730425	0.0602886	0.124588	1.35535e-07	2.11723e-05	0.542434	0.907428	0.203801	0.298569	2.65388e-05	0.00774664	0.873283
33322_i_at	SFN	-0.169604	0.174305	0.0463223	-0.862987	-0.66281	-0.235464	0.0332078	0.0292239	0.56367	2.86386e-07	6.52175e-06	0.0281135	0.219466	0.124852	0.73887	4.7449e-05	0.00475435	0.335131
33323_r_at	SFN	-0.105784	0.204009	0.166511	-1.27866	-0.753453	-0.426931	0.106256	0.00453825	0.0239871	3.27398e-09	2.5502e-06	0.000795283	0.397915	0.0332301	0.106125	1.54855e-06	0.00316891	0.0775082
60474_at	FERMT1	-0.457807	0.0734324	0.147684	-2.28967	-0.643937	-0.372419	5.91085e-05	0.397992	0.125511	9.31745e-11	0.00036197	0.017711	0.00528065	0.642387	0.299891	1.01886e-07	0.0381324	0.276294
1552611_a_at	JAK1	-0.337854	-0.213962	-0.223083	-0.68284	-0.677188	-0.631969	0.000488245	0.01386	0.0168667	4.17771e-06	4.59396e-06	9.98954e-06	0.0195566	0.0741737	0.0850317	0.00038133	0.00436334	0.0182366
1558034_s_at	CP	-2.12859	-3.30853	-0.164659	-1.56636	-1.20429	-1.08413	3.40761e-06	1.01138e-08	0.625173	1.29531e-07	3.11829e-06	1.02435e-05	0.00089144	3.81359e-06	0.782113	2.61332e-05	0.0036275	0.0182366
201109_s_at	THBS1	-0.425173	0.170902	-0.444047	-1.01921	-0.792939	-0.6729	0.000431648	0.094308	0.000584443	2.53988e-07	5.0522e-06	3.05008e-05	0.0181123	0.273369	0.0113555	4.32609e-05	0.00436334	0.0237114
203936_s_at	MMP9	-0.990617	0.187176	0.503339	-2.62059	-1.15225	-1.01106	2.19823e-05	0.279165	0.0132035	8.49731e-10	2.18881e-05	8.43257e-05	0.00292002	0.526401	0.0730273	5.22012e-07	0.00782176	0.0300092
204368_at	SLCO2A1	-0.774517	-0.789299	-0.658963	-1.63494	-0.632834	-0.866305	1.12992e-08	8.66081e-09	2.90577e-07	9.41422e-09	0.000443851	2.04734e-05	1.69811e-05	3.46737e-06	0.000293692	3.62481e-06	0.042576	0.0237114
204470_at	CXCL1	-0.979677	-1.88237	-0.518347	-3.95225	-1.63676	-0.733649	5.87822e-07	6.05808e-11	0.00123849	9.2281e-14	1.70003e-08	0.000175433	0.000334783	1.3249e-07	0.01768	8.40911e-10	0.00030983	0.0422984
206027_at	S100A3	-1.1285	-0.48221	-0.196808	-1.31304	-0.66354	-0.586986	4.35014e-09	0.000163194	0.0825782	8.13711e-10	4.53283e-06	1.76966e-05	1.06296e-05	0.00308742	0.229519	5.11375e-07	0.00436334	0.0237114
206363_at	MAF	-0.443657	-0.84508	-0.0465367	-1.33387	-0.602018	-0.585207	0.000233631	1.25181e-07	0.652424	1.32356e-08	0.000136789	0.000179229	0.0122471	2.07192e-05	0.801296	4.71208e-06	0.022522	0.0427561
207113_s_at	TNF	-0.201726	-0.098321	-0.113637	-1.39823	-0.797484	-0.667092	0.00361867	0.116068	0.0944421	9.60932e-10	1.27631e-06	9.9399e-06	0.0621449	0.311707	0.249983	5.77351e-07	0.00240673	0.0182366
207356_at		-1.03139	-1.09316	-0.664391	-0.89294	-0.80822	-0.588957	4.47154e-09	1.94465e-09	4.24403e-06	3.28597e-07	1.10224e-06	3.83102e-05	1.06296e-05	1.31264e-06	0.00087195	5.26731e-05	0.00240673	0.024076
208607_s_at		-1.60017	-2.52218	-1.17908	-1.30132	-1.12407	-0.86649	5.83676e-08	8.64809e-11	7.68247e-06	3.29169e-08	2.10904e-07	4.73298e-06	5.51793e-05	1.57611e-07	0.00111998	9.47227e-06	0.00134828	0.0180996
210118_s_at	IL1A	-0.55973	-0.617841	-0.426332	-2.1125	-1.35325	-1.02633	1.03313e-05	3.18987e-06	0.000396753	3.87709e-08	8.44568e-06	0.000149362	0.00182214	0.000202562	0.00909538	1.04424e-05	0.00504734	0.0391336
210511_s_at	INHBA	-1.18045	-0.840238	-0.726153	-3.45399	-1.49656	-0.851312	6.65377e-13	1.12756e-10	2.91874e-09	9.03033e-12	5.86068e-07	0.000259931	1.81897e-08	1.86816e-07	1.99477e-05	1.89897e-08	0.00212731	0.0488724
211796_s_at		-0.563994	-0.682255	-0.488729	-1.47899	-0.862481	-0.768304	0.000543313	8.66212e-05	0.00324445	1.02147e-07	5.19626e-05	0.00016274	0.0207008	0.00200727	0.0309744	2.19015e-05	0.0134012	0.0404535
215223_s_at		-0.830024	-1.3066	-0.702787	-2.21384	-1.0013	-0.625289	2.65294e-08	3.7429e-11	6.84933e-07	5.74073e-11	1.72893e-06	0.000252953	3.22332e-05	1.02322e-07	0.000435848	7.23629e-08	0.00262581	0.0485481
216841_s_at		-0.833373	-1.17704	-0.296917	-2.43957	-0.975025	-0.720328	4.32217e-05	7.23337e-07	0.0846547	5.31829e-12	9.82853e-07	3.00237e-05	0.00432811	7.30724e-05	0.233172	1.38466e-08	0.00233641	0.0237114
222450_at	PMEPA1	-0.924152	-1.16835	-0.543901	-1.99042	-0.94008	-0.706159	3.0173e-10	9.13486e-12	1.30308e-06	7.87509e-11	1.35872e-06	3.35263e-05	1.64971e-06	5.06731e-08	0.000569967	8.78716e-08	0.00240673	0.0237114
223690_at	LTBP2	-0.555906	-0.750252	-0.474154	-0.890957	-0.835062	-0.670181	7.05141e-06	1.61127e-07	9.5924e-05	8.84902e-08	1.99843e-07	2.83313e-06	0.00143118	2.48859e-05	0.00408896	1.95879e-05	0.00134828	0.0142659
226189_at	ITGB8	-0.439883	-0.717685	0.0448194	-1.85153	-0.691206	-0.833834	0.000369134	1.73924e-06	0.676679	2.43509e-11	7.69697e-06	8.70001e-07	0.0164218	0.000133745	0.817893	3.91585e-08	0.00494385	0.00792789
227061_at	LINC01279	-0.692749	-0.335076	-0.133643	-0.678688	-0.611065	-0.783884	0.000144635	0.0289831	0.388529	0.000195509	0.000505605	4.73504e-05	0.00923823	0.12417	0.595786	0.00622567	0.0450161	0.0248933
227253_at	CP	-2.18461	-2.93553	-0.63934	-0.999447	-0.807735	-0.734599	1.12009e-06	2.20575e-08	0.0560094	9.70235e-07	1.12824e-05	3.13274e-05	0.000437435	6.34207e-06	0.179969	0.000119477	0.0058429	0.0237114
239876_at		-0.169991	-0.213177	-0.0235861	-1.59545	-0.668356	-0.659172	0.049243	0.0168533	0.787961	4.54847e-09	0.000128459	0.000146765	0.268352	0.0852331	0.88704	2.05527e-06	0.0216775	0.0391336
201431_s_at	DPYSL3	-0.925104	-0.945951	-0.357689	-0.946587	-0.521819	-0.798503	1.03886e-07	7.68969e-08	0.00488195	9.34496e-07	0.000487052	6.76424e-06	8.60599e-05	1.56295e-05	0.0396905	0.000115596	0.0443087	0.0182366
202376_at	SERPINA3	-0.643645	-1.37011	-0.239442	-1.08373	-0.503281	-0.592342	1.99101e-05	9.73825e-10	0.0561437	5.13097e-08	0.000279533	5.79265e-05	0.0027629	8.31935e-07	0.180187	1.3091e-05	0.0330096	0.0266202
202687_s_at	TNFSF10	-0.049586	-0.826965	0.286529	-1.26014	-0.0938941	-1.15879	0.696966	6.25047e-06	0.049995	0.000108579	0.700777	0.000241131	0.894326	0.000316137	0.167328	0.00407312	0.919104	0.0475086
203186_s_at	S100A4	-0.715749	0.13849	0.387151	-0.960219	-0.444948	-0.813529	0.00018727	0.36345	0.0278166	2.46923e-08	0.000168075	2.03477e-07	0.0106991	0.611902	0.116342	7.58455e-06	0.0247482	0.00352153
204908_s_at		-0.172879	-0.486473	-0.000505519	-0.910178	-0.413984	-0.605445	0.225793	0.0027208	0.99732	1.59407e-07	0.000736119	1.89202e-05	0.568799	0.0230994	0.998727	2.96448e-05	0.0535916	0.0237114
205534_at	PCDH7	-0.620395	-1.02315	-0.365271	-0.884169	-0.182487	-0.717694	8.11921e-05	2.08776e-07	0.0113333	3.29266e-06	0.153813	3.28546e-05	0.00643359	2.98038e-05	0.0666058	0.00031812	0.587314	0.0237114
205666_at	FMO1	-1.03266	-0.981633	0.111754	-1.16954	-0.514375	-0.977128	4.91648e-05	8.38284e-05	0.588599	1.48211e-06	0.00387102	1.15766e-05	0.00469945	0.00196288	0.756467	0.000170598	0.123626	0.0191802
206522_at	MGAM	-0.857009	-1.47784	0.182715	-0.738636	-0.386673	-0.735276	0.000985341	3.44763e-06	0.438059	9.44137e-06	0.00353818	9.93063e-06	0.0296459	0.000213234	0.638418	0.000691397	0.117742	0.0182366
209118_s_at	TUBA1A	-0.568003	-0.677525	-0.24878	-0.637616	-0.244663	-0.627457	1.60851e-07	1.44601e-08	0.002518	6.73964e-06	0.0194687	8.06849e-06	0.000119344	4.7117e-06	0.0268104	0.000538934	0.270078	0.0182366
209396_s_at	CHI3L1	-1.45611	-1.27649	-0.592906	-1.03419	-0.322965	-0.675681	1.25008e-10	8.63813e-10	4.80245e-05	5.27813e-07	0.0183785	6.2765e-05	7.59424e-07	7.54836e-07	0.00278317	7.39953e-05	0.263739	0.0271449
217728_at	S100A6	-0.417857	-0.33207	-0.464138	-0.872213	-0.570532	-0.599691	0.000360555	0.00249331	0.000277335	8.72406e-07	9.39e-05	5.69874e-05	0.0162105	0.0217156	0.00731854	0.000109736	0.0177184	0.0266202
219301_s_at	CNTNAP2	-0.395862	-0.970976	-0.0723769	-0.681984	-0.52638	-0.622133	0.00317059	2.6065e-07	0.564812	7.35729e-05	0.000796937	0.000179933	0.0572313	3.51877e-05	0.739561	0.00306367	0.0550158	0.0427561
219564_at	KCNJ16	0.010404	-0.726328	0.124982	-0.660335	-0.281802	-0.737773	0.940038	6.9173e-05	0.407995	0.000135923	0.0450645	4.49781e-05	0.983736	0.00170208	0.613785	0.00483521	0.380232	0.0248933
221748_s_at	TNS1	-0.467339	-1.02469	-0.00928201	-0.684068	-0.540313	-0.736823	0.00255767	7.6674e-07	0.948396	7.46982e-06	9.03817e-05	3.20771e-06	0.0512553	7.6221e-05	0.975249	0.000579481	0.0176557	0.0146151
226545_at	CD109	-0.350906	-0.49251	-0.456819	-0.649776	-0.278076	-0.786285	0.0251919	0.00320359	0.00893517	0.000103525	0.0395629	1.43371e-05	0.188448	0.0259216	0.0574749	0.003928	0.359967	0.021186
226658_at	PDPN	0.249061	0.304787	-0.700553	-0.585682	-0.500019	-0.666011	0.155992	0.0872634	0.00135334	0.00027646	0.00108179	8.08939e-05	0.479391	0.259625	0.0186148	0.00801457	0.063973	0.0299837
227742_at	CLIC6	-0.505593	-1.51988	-0.516683	-0.846439	-0.435158	-0.76954	4.1954e-05	1.59886e-11	7.55202e-05	1.77946e-05	0.00591359	4.85122e-05	0.00430363	7.73223e-08	0.0035693	0.0010944	0.151939	0.0248933
230318_at	SERPINA1	-1.05327	-2.0065	-0.602037	-0.764717	-0.439526	-0.690319	2.5652e-05	6.62309e-09	0.00701234	2.86035e-06	0.000766818	9.14708e-06	0.00321178	2.99851e-06	0.0495604	0.000286883	0.0544314	0.0182366
241765_at	CPM	-0.189761	-0.754761	0.339123	-0.915419	-0.350765	-0.637583	0.280602	0.000417952	0.0833092	4.96527e-06	0.017017	0.00021392	0.624279	0.00604538	0.230793	0.000430232	0.254146	0.0467842
242326_at	COL22A1	-0.824811	-1.03287	-0.380243	-0.993142	-0.250722	-0.653005	7.3979e-09	2.87751e-10	0.000237713	2.54779e-07	0.0383252	3.19274e-05	1.49807e-05	3.49617e-07	0.00672024	4.32609e-05	0.355107	0.0237114
243458_at		-0.185602	-0.042876	-0.0566253	-0.804155	-0.519028	-0.706073	0.0447915	0.621652	0.547006	6.38144e-06	0.000518759	2.64676e-05	0.255848	0.807086	0.726406	0.000519978	0.0455999	0.0237114
1553191_at	DST	-0.158881	-0.0984821	0.452996	-0.517671	-0.926096	-1.27343	0.419127	0.614222	0.0438651	0.0120837	0.000138368	4.81157e-06	0.738668	0.802739	0.154668	0.0987144	0.022522	0.0180996
1555153_s_at	FCHO2	0.196977	0.323361	0.338669	-0.446415	-0.626992	-0.652355	0.0575346	0.00401368	0.00497198	0.00470426	0.000321886	0.000223736	0.291242	0.0303727	0.0401422	0.0540056	0.0357706	0.0473714
215393_s_at	COBLL1	0.577733	0.691967	0.454578	-0.057706	-0.66998	-0.874825	7.10056e-07	6.54548e-08	3.12118e-05	0.699855	0.000407193	3.04888e-05	0.000366248	1.37117e-05	0.00217582	0.875699	0.04085	0.0237114
228986_at	OSBPL8	-0.0148251	0.320493	0.334456	-0.111199	-0.714471	-0.710616	0.888083	0.00706405	0.00878343	0.356425	2.30774e-05	2.44457e-05	0.968372	0.0457019	0.0568661	0.653111	0.00796832	0.0237114
232720_at	LINGO2	0.00032391	0.358287	0.348165	-0.518534	-0.614004	-0.621589	0.997115	0.000920187	0.00216387	3.59149e-05	5.70786e-06	4.96561e-06	0.999198	0.0106224	0.0246221	0.00183347	0.00442385	0.0180996
