# Supplementary material for: Genome-wide expression changes induced by bisphenol A, F and S in human stem cell derived hepatocyte-like cells
Source: EXCLI J. 2020 Nov 4;19:1459–76. doi: 10.17179/excli2020-2934 (PMC7726493; doi:10.17179/excli2020-2934)
Supplement: supplementary_tables_2A_Differential genes, H9 upregulated [file EXCLI-19-1459-s-005.xlsx]

## Sheet: Bisphenol A_only (n=41)
Affy.ID	Gene.Symbol	logFC_H9_BPA	logFC_H9_BPF	logFC_H9_BPS	logFC_Man12_BPA	logFC_Man12_BPF	logFC_Man12_BPS	p_raw_H9_BPA	p_raw_H9_BPF	p_raw_H9_BPS	p_raw_Man12_BPA	p_raw_Man12_BPF	p_raw_Man12_BPS	p_fdr_H9_BPA	p_fdr_H9_BPF	p_fdr_H9_BPS	p_fdr_Man12_BPA	p_fdr_Man12_BPF	p_fdr_Man12_BPS
1553151_at	ATP6V0D2	0.7409	0.499241	0.187043	0.522832	0.00830923	0.758114	3.69103e-05	0.00155418	0.204757	0.00233072	0.95409	9.30106e-05	0.003957	0.0155053	0.40496	0.0341641	0.989891	0.0312685
1554491_a_at	SERPINC1	0.69694	0.0631038	0.337707	-0.108523	0.243655	0.0333314	4.01145e-08	0.388535	0.000463635	0.522445	0.162541	0.843248	4.47605e-05	0.634445	0.00993699	0.774993	0.598433	0.964292
1555854_at		0.792627	0.384695	0.253645	0.1919	0.302282	0.395081	1.74399e-06	0.00261516	0.0450041	0.133271	0.0247296	0.00533264	0.000583357	0.0224535	0.156976	0.404529	0.297515	0.171152
202086_at	MX1	0.619828	0.109236	0.432933	-0.540095	0.0421324	0.496172	0.000366036	0.438694	0.0102011	0.00646241	0.807571	0.0108654	0.0163238	0.675366	0.0623735	0.0662291	0.952279	0.229901
202435_s_at	CYP1B1	0.642579	0.273816	0.0875026	-0.611441	-0.318873	-0.0335342	4.04038e-06	0.0100317	0.400051	5.24921e-06	0.00249737	0.70656	0.000981278	0.0587113	0.606567	0.000449844	0.0974692	0.930079
202436_s_at	CYP1B1	0.683267	0.302034	0.122672	-0.675398	-0.465102	-0.154024	1.09512e-06	0.00394333	0.223388	3.07894e-06	0.000160752	0.115867	0.000437435	0.0299658	0.42695	0.000302772	0.024277	0.554911
202878_s_at	CD93	0.586768	0.456615	0.46974	0.109119	0.11307	0.147635	8.99695e-07	1.83925e-05	3.16461e-05	0.291878	0.275436	0.160324	0.000411898	0.000671752	0.00218742	0.595598	0.708947	0.614132
204151_x_at	AKR1C1	0.85207	0.480408	0.40819	0.110374	0.046288	0.191385	3.76663e-08	4.58308e-05	0.000493202	0.136455	0.518817	0.0157755	4.29043e-05	0.00127717	0.0102805	0.409095	0.851728	0.265963
204971_at	CSTA	0.636641	0.248423	0.147772	0.163235	0.183717	0.21278	7.06756e-06	0.0213383	0.178851	0.497892	0.446525	0.379617	0.00143118	0.100325	0.372429	0.758004	0.816868	0.7946
205280_at	GLRB	0.620508	0.274763	-0.0396126	0.360016	0.111498	0.0204339	7.47814e-05	0.0323905	0.758364	0.0956036	0.58925	0.920782	0.00608915	0.13396	0.869593	0.337334	0.879604	0.983456
205355_at	ACADSB	0.659008	0.281528	0.384304	0.13208	0.254009	0.0592423	9.07629e-05	0.0413255	0.0127651	0.456339	0.162461	0.736301	0.0069115	0.15806	0.0715167	0.729265	0.598352	0.937723
205848_at	GAS2	0.72602	0.0137863	0.555162	-0.0918106	0.187435	-0.289086	6.17774e-06	0.901539	0.000253568	0.546593	0.227504	0.0716411	0.00133505	0.957899	0.00698782	0.791111	0.668431	0.468819
206945_at	LCT	1.00979	0.223389	0.165584	-0.457729	0.0682753	-0.247075	3.35263e-06	0.143036	0.306117	0.00789006	0.652682	0.117848	0.000881274	0.354076	0.516669	0.0753518	0.903473	0.558056
209699_x_at	AKR1C2	0.977468	0.521224	0.427955	0.110192	0.027493	0.177023	5.01019e-09	1.72502e-05	0.000298992	0.15696	0.71493	0.0304758	1.14138e-05	0.000641164	0.0076609	0.439684	0.92367	0.34474
210004_at	OLR1	0.820833	0.303004	-0.373678	-0.879744	-0.878469	-0.643782	0.00239241	0.201785	0.148078	0.000944685	0.000955991	0.00877748	0.0494222	0.435813	0.332368	0.0186588	0.0596676	0.21197
211653_x_at	AKR1C2	0.8582	0.366865	0.393311	0.120756	0.143426	0.25226	1.59383e-08	0.00039171	0.000419524	0.105437	0.0588096	0.00272513	2.07482e-05	0.00576804	0.00940061	0.35703	0.415385	0.131185
212560_at	SORL1	0.646639	0.445801	0.479556	0.226351	0.218176	-0.0911822	7.95419e-06	0.000397501	0.000412713	0.12899	0.142289	0.526753	0.00153673	0.0058293	0.00932441	0.398111	0.57157	0.867865
213293_s_at	TRIM22	0.707936	0.568656	0.13558	0.369486	0.462834	0.101879	7.43505e-07	1.07857e-05	0.182694	0.0209005	0.00564962	0.486205	0.000379917	0.000466022	0.377325	0.139256	0.149008	0.848077
214059_at	IFI44	0.586816	0.121034	0.382639	0.0610235	-0.0391281	0.0149698	0.000405437	0.37163	0.0161578	0.468981	0.640595	0.857774	0.0174959	0.619457	0.0826331	0.73761	0.899421	0.967883
216594_x_at	AKR1C1	0.82566	0.419964	0.393059	0.181784	0.0888192	0.214268	2.13618e-08	8.79997e-05	0.000358746	0.038181	0.283241	0.017266	2.65445e-05	0.00203184	0.00861929	0.200634	0.715067	0.273233
217305_s_at	ADCY10	0.863164	0.15396	0.488391	0.079972	-0.0102942	-0.0211904	5.14469e-06	0.248094	0.00286617	0.427594	0.917762	0.831784	0.00116234	0.491987	0.0288224	0.708822	0.981143	0.96201
217502_at	IFIT2	0.883685	0.535043	0.657059	-0.228564	-0.092995	0.0609587	0.000547583	0.0190181	0.00912499	0.206908	0.59901	0.729607	0.0208055	0.0924199	0.0582272	0.50537	0.883577	0.936079
218804_at	ANO1	1.0058	0.135023	0.305476	-0.155162	0.0314987	-0.413202	3.19111e-05	0.452736	0.126603	0.201133	0.789542	0.00296176	0.00368088	0.687771	0.301522	0.498863	0.94794	0.13442
219211_at	USP18	0.707709	0.12523	0.580583	-0.348778	-0.0424411	0.330809	0.000656986	0.465666	0.00553052	0.0636455	0.81034	0.0768599	0.0233859	0.697848	0.0428472	0.269586	0.952932	0.481555
221900_at	COL8A2	0.668851	0.350572	-0.20876	-0.055768	-0.0334919	-0.25247	0.00174832	0.0666822	0.293898	0.642501	0.779887	0.0492725	0.0409202	0.218288	0.504714	0.845864	0.945281	0.411505
225066_at	PPP2R2D	0.648093	0.442106	0.551162	0.0875563	0.120672	0.403312	2.03322e-05	0.000899682	0.000245866	0.598166	0.469557	0.0258983	0.00278612	0.0104415	0.00687257	0.823115	0.828805	0.32294
227354_at	PAG1	0.630729	-0.0278331	0.532063	-0.391388	-0.22101	-0.0427925	0.00011692	0.82581	0.00114161	0.0119245	0.126119	0.757766	0.00814405	0.921535	0.016815	0.0980418	0.549662	0.943906
228004_at	LINC00261	0.691487	0.394975	0.341275	0.0412338	0.0523834	0.19846	1.22979e-08	1.62717e-05	0.00017403	0.783341	0.727066	0.198314	1.75767e-05	0.000619107	0.00563689	0.91487	0.926995	0.658098
228108_at	PPM1L	0.628349	0.409088	0.403187	0.283174	0.0138164	-0.0160271	1.10215e-05	0.000847406	0.0017983	0.0210014	0.901203	0.885507	0.00190619	0.0100069	0.0222341	0.139605	0.977586	0.97501
228580_at	HTRA3	0.653194	0.289609	-0.0724126	0.215947	-0.160375	-0.0925729	0.000174108	0.0464301	0.623906	0.0300984	0.0950984	0.319521	0.0103353	0.171154	0.781258	0.174004	0.496709	0.754701
229450_at	IFIT3	0.681838	0.271194	0.545754	-0.597309	0.214246	0.255508	0.000409538	0.0957622	0.0045686	0.000785209	0.150693	0.0911641	0.0175757	0.275973	0.0382212	0.0163985	0.583371	0.511711
229695_at		0.795447	0.480741	0.396703	0.0168559	0.245396	0.501485	9.26401e-05	0.00645172	0.0293311	0.905459	0.0996149	0.00279275	0.00698939	0.042856	0.120339	0.966959	0.503668	0.132353
230323_s_at	TMEM45B	0.81703	-0.631941	0.549164	0.147228	-0.0751458	-0.138952	1.92455e-05	0.000278082	0.00183249	0.22108	0.524151	0.246806	0.00269117	0.00450092	0.0224498	0.52113	0.854517	0.704373
235708_at	KLB	0.717112	-0.0863395	0.396977	0.173646	0.331944	-0.50238	0.000181458	0.567349	0.0244436	0.480646	0.187385	0.0542921	0.010577	0.772159	0.10732	0.746296	0.626967	0.427898
235850_at	FAM162A	0.687897	0.577109	0.316261	0.564596	0.079484	0.0278795	9.27119e-07	7.95029e-06	0.0046849	9.29309e-05	0.463852	0.795558	0.000418927	0.000375049	0.0387984	0.00364229	0.82578	0.953139
237031_at		0.637646	0.0776049	0.365058	-0.313058	-0.252206	-0.154059	3.23789e-06	0.407861	0.00195843	0.0235462	0.0601721	0.232745	0.000855224	0.650693	0.0233487	0.149751	0.41823	0.692856
238029_s_at	SLC16A14	0.605156	0.249543	0.362899	0.932387	0.200105	0.192911	9.32583e-06	0.0180764	0.00270551	3.26874e-08	0.0383587	0.0448148	0.00170431	0.089401	0.0279154	9.45601e-06	0.355107	0.397364
239835_at	KBTBD8	0.637703	0.513885	0.420274	-0.377389	-0.109555	0.0738398	1.59517e-05	0.000159104	0.00187758	0.0196084	0.458419	0.615384	0.00241596	0.00302997	0.0227837	0.133594	0.823177	0.89931
242313_at	LOC728730	0.59136	0.332108	0.147739	0.399422	-0.0126601	-0.15421	0.000393233	0.0232315	0.316415	0.000934573	0.897335	0.131335	0.0171546	0.106452	0.526989	0.0185108	0.976442	0.578297
244276_at	KLB	0.612354	0.106123	0.493587	0.155695	0.0754602	-0.301916	0.000160885	0.407366	0.00212014	0.146264	0.468679	0.00970842	0.00993943	0.650449	0.0243676	0.423974	0.828432	0.220395
35974_at	LRMP	0.848849	0.128077	0.032981	-0.208925	-0.164616	-0.400435	2.88815e-05	0.395646	0.83776	0.0281548	0.0745531	0.000329517	0.00348586	0.640411	0.91592	0.167123	0.453244	0.0540051

## Sheet: Bisphenol F_only (n=354)
Affy.ID	Gene.Symbol	logFC_H9_BPA	logFC_H9_BPF	logFC_H9_BPS	logFC_Man12_BPA	logFC_Man12_BPF	logFC_Man12_BPS	p_raw_H9_BPA	p_raw_H9_BPF	p_raw_H9_BPS	p_raw_Man12_BPA	p_raw_Man12_BPF	p_raw_Man12_BPS	p_fdr_H9_BPA	p_fdr_H9_BPF	p_fdr_H9_BPS	p_fdr_Man12_BPA	p_fdr_Man12_BPF	p_fdr_Man12_BPS
117_at	HSPA6	-0.212849	0.766965	0.146597	-4.02455	-0.573735	0.726201	0.00714118	6.80047e-09	0.0668108	6.6995e-13	0.0046702	0.00078841	0.0924128	2.99851e-06	0.200697	3.09112e-09	0.134645	0.0772515
1552487_a_at	BNC1	0.209979	0.79085	0.529431	-0.689813	-0.192454	0.0206721	0.273206	0.000591623	0.0175835	0.000599353	0.242489	0.897657	0.617076	0.00774907	0.087236	0.0136825	0.682	0.977853
1553171_x_at	LRRN4	0.313014	0.608622	-0.0310875	-0.156385	-0.0443725	-0.158272	0.02262	0.000161328	0.819363	0.233536	0.72934	0.228217	0.177413	0.00306271	0.906085	0.535707	0.927882	0.687806
1553614_a_at	LINC01198	0.16654	0.663413	0.161323	-0.19353	-0.292992	0.110419	0.197103	6.5453e-05	0.244948	0.195346	0.0583544	0.450999	0.533673	0.00163185	0.452089	0.492553	0.414354	0.831121
1554755_a_at	MTUS2	0.0132788	0.970556	0.540507	0.00345948	-0.0490151	-0.120765	0.951113	0.000333728	0.0322435	0.962585	0.50956	0.117205	0.986782	0.0051341	0.127695	0.986696	0.846743	0.557255
1555139_a_at	OTUD7B	0.267823	0.6506	0.387762	0.103089	0.00763301	-0.085445	0.0368079	4.65473e-05	0.00760888	0.523121	0.962017	0.5958	0.230612	0.00129244	0.0521621	0.775511	0.991562	0.891679
1555609_a_at	ZMAT3	0.334659	0.697163	-0.175802	0.215205	0.217573	-0.059216	0.0828207	0.00141645	0.381346	0.186451	0.181939	0.708263	0.351157	0.0144783	0.589182	0.480541	0.620871	0.930294
1556180_at	LINC00847	0.0759491	0.624842	0.277183	0.430065	0.619225	0.480078	0.684332	0.00364788	0.180999	0.110049	0.0274979	0.0774933	0.888166	0.0284357	0.375436	0.365793	0.310886	0.483063
1556911_at	ALMS1-IT1	0.498283	0.705145	0.355783	0.326881	0.280992	0.371996	0.000355412	9.21512e-06	0.00874334	0.0402832	0.0725905	0.0220785	0.0160464	0.000415699	0.0566994	0.207249	0.448303	0.301597
1557051_s_at	HOTAIRM1	0.323726	0.871865	0.345703	0.40285	-0.0956776	0.0864629	0.176155	0.00155261	0.180824	0.00138172	0.363996	0.410777	0.507846	0.015497	0.375229	0.0241359	0.771637	0.810933
1558028_x_at	NORAD	0.207774	0.593099	0.475161	-0.0686901	0.120591	-0.20701	0.0452695	1.31917e-05	0.000301882	0.744761	0.569142	0.333713	0.257195	0.000532685	0.00770919	0.898139	0.87094	0.764873
1558305_at	GIGYF2	0.460612	0.890858	0.473747	-0.0664986	0.19005	0.356261	0.00603761	1.52732e-05	0.00827841	0.641545	0.195008	0.0228061	0.0840821	0.000591024	0.0549116	0.845502	0.635422	0.305723
1558444_at		0.510326	0.871459	0.196301	-0.0513397	0.0034273	0.096137	7.48049e-06	6.78038e-09	0.0340342	0.625007	0.97386	0.365063	0.00147543	2.99851e-06	0.13208	0.836796	0.994065	0.785091
1558747_at	SMCHD1	0.337293	0.726359	0.544859	0.275757	-0.129557	-0.168611	0.00370835	1.82189e-06	0.000113851	0.00870156	0.175522	0.0842683	0.0627333	0.00013835	0.00446542	0.0801344	0.613817	0.497556
1559038_at	SEPT2	0.51963	0.586741	0.538682	0.346318	0.218345	0.170064	0.00020852	6.08485e-05	0.000308706	0.000504605	0.0135886	0.0455471	0.0114697	0.00155826	0.00782137	0.0121268	0.229543	0.399094
1559425_at		0.154639	0.7684	0.292939	0.327286	0.150957	0.134688	0.440195	0.00120489	0.184166	0.0233429	0.261142	0.313889	0.753268	0.0128567	0.379321	0.148923	0.697594	0.751577
1559732_at	NUB1	-0.0627668	0.660758	0.385744	0.224754	0.0851205	-0.26173	0.642859	0.000141147	0.016209	0.0281962	0.370882	0.0127898	0.86816	0.00278499	0.0828405	0.167258	0.775048	0.244589
1561754_at		0.425276	1.07075	0.518872	0.0148254	-0.10288	0.0203964	0.010013	1.6983e-06	0.0045414	0.841355	0.17848	0.783162	0.112461	0.000131872	0.0380857	0.940422	0.616996	0.950412
1562590_at	PRTG	0.307815	0.627865	0.10546	0.217861	0.172968	-0.0751218	0.00611429	8.44452e-06	0.331127	0.107522	0.193939	0.563197	0.0847828	0.000389953	0.541236	0.361194	0.634346	0.87968
1565951_s_at	CHML	0.235965	0.68137	0.2238	-0.320102	-0.0636391	-0.0566947	0.0616847	2.78227e-05	0.0967169	0.0348882	0.650348	0.686124	0.302292	0.000904942	0.253877	0.189715	0.902654	0.922804
1566163_at		0.0732654	0.600245	0.475722	0.382599	0.484917	-0.0151231	0.449287	9.97249e-06	0.000265837	0.00398204	0.000640036	0.894329	0.759955	0.000438219	0.00715993	0.0485435	0.0502351	0.977276
1568574_x_at	SPP1	0.279383	0.986493	-0.0386266	-0.197548	0.116646	0.224725	0.365901	0.00469621	0.906655	0.0552655	0.237947	0.0320836	0.700294	0.0340447	0.954415	0.248718	0.677701	0.349994
1568597_at	LOC646762	0.260995	0.847255	0.358589	0.415853	0.041147	-0.00798031	0.159631	0.000205472	0.0790472	0.00697247	0.760303	0.952742	0.484797	0.00363801	0.223231	0.069617	0.938153	0.990013
1569312_at		0.0981844	0.619076	0.511015	0.577783	0.443296	0.3642	0.470468	0.000266686	0.00262853	0.000766933	0.00555217	0.0177598	0.773495	0.00437475	0.0274241	0.0161401	0.147864	0.276618
1569433_at	SAMD5	0.404334	0.679549	0.0977682	-0.53196	-0.107871	-0.0903249	0.00588227	6.81062e-05	0.486979	0.0523951	0.67454	0.724875	0.0829803	0.0016857	0.678912	0.241623	0.911181	0.934823
201008_s_at	TXNIP	-0.0372859	0.896359	0.414716	0.157061	0.365417	0.260611	0.880181	0.00204297	0.134434	0.351493	0.0412902	0.131782	0.965986	0.0188141	0.312387	0.648773	0.366958	0.578771
201009_s_at	TXNIP	0.0998605	0.617349	0.137208	0.235794	0.216579	0.225788	0.372716	3.60276e-05	0.260503	0.0674226	0.0901632	0.0785225	0.705736	0.00108769	0.469307	0.278075	0.486881	0.484836
201085_s_at	SON	0.177148	0.655906	0.58445	0.174236	-0.13622	-0.156102	0.139822	3.06522e-05	0.000223916	0.0922706	0.179804	0.127845	0.454552	0.000974364	0.00651513	0.330986	0.618817	0.573075
201325_s_at	EMP1	0.268229	0.783268	0.353049	-1.41142	-0.290326	-0.0399476	0.0877561	7.22008e-05	0.0415738	1.88236e-08	0.0383353	0.75832	0.361464	0.00176416	0.149769	6.01861e-06	0.355107	0.944099
201465_s_at	JUN	-0.0272805	0.737674	0.348618	-0.853552	-0.0784123	0.42555	0.825862	1.76135e-05	0.0177016	8.62602e-05	0.628226	0.017396	0.947463	0.000651968	0.0876187	0.00343689	0.89517	0.27396
201506_at	TGFBI	-0.428442	0.854006	0.601832	-0.346913	-0.119141	-0.0813065	0.0697003	0.00135693	0.0224082	0.0164752	0.366882	0.534902	0.323045	0.0140565	0.101775	0.12022	0.772676	0.870278
201660_at	ACSL3	0.391133	0.587222	0.490638	0.281869	0.152616	0.284488	4.01825e-05	3.00346e-07	7.39805e-06	0.00703846	0.110775	0.0066371	0.00417104	3.93799e-05	0.00110249	0.0700451	0.522279	0.188616
201661_s_at	ACSL3	0.349973	0.630693	0.578585	0.256981	0.214698	0.266918	9.70174e-05	8.02599e-08	6.91398e-07	0.0198769	0.0456706	0.0162744	0.00715194	1.61727e-05	0.000435848	0.134818	0.38222	0.268321
201702_s_at	PPP1R10	0.200512	0.620222	0.362093	-0.0238747	-0.248242	-0.0769997	0.0698141	1.87711e-05	0.00506347	0.834033	0.0430194	0.502291	0.323299	0.000681028	0.0405843	0.937572	0.372549	0.856151
201744_s_at	LUM	0.180048	0.910986	0.566306	0.0995163	0.64501	-0.049831	0.270549	2.9444e-05	0.00433841	0.655645	0.0102371	0.822846	0.614082	0.000946413	0.0370601	0.852711	0.201409	0.959775
201868_s_at	TBL1X	0.101312	0.623857	0.45563	0.295877	-0.12306	-0.0878309	0.477075	0.00038384	0.00799476	0.0179587	0.285126	0.441032	0.777098	0.0056843	0.0537144	0.126843	0.716733	0.825327
201893_x_at	DCN	0.593454	0.704821	-0.351559	-0.245327	-0.22072	-0.275971	0.00281846	0.000703077	0.0709276	0.0693053	0.0986267	0.0439354	0.0539515	0.00874647	0.208258	0.282633	0.501731	0.395102
201918_at	SLC25A36	0.528268	0.885747	0.500796	0.494245	0.160825	0.157682	8.30395e-06	9.9491e-09	3.63344e-05	1.38868e-06	0.0224812	0.0247868	0.00157645	3.77755e-06	0.00237496	0.000162582	0.286718	0.316606
202014_at	PPP1R15A	0.0526444	0.64282	-0.0180677	-0.632724	-0.115305	0.49735	0.753644	0.0012965	0.920453	0.00259837	0.518483	0.0124124	0.917737	0.013559	0.961737	0.0367737	0.851549	0.242495
202016_at	MEST	0.547666	0.770336	0.128715	0.294927	0.0693317	-0.169903	0.000237992	6.00516e-06	0.320027	0.0250988	0.566051	0.171383	0.0124153	0.00031004	0.5305	0.155559	0.869834	0.627703
202082_s_at	SEC14L1	0.181153	0.596417	0.421587	-0.142433	-0.312484	-0.254172	0.183277	0.000314505	0.00858035	0.161279	0.00573508	0.0192081	0.515916	0.00492544	0.0559818	0.445696	0.149782	0.286752
202191_s_at	GAS7	0.337916	0.598096	0.436957	0.242507	-0.0963477	-0.0601954	0.00174106	5.82866e-06	0.000371849	0.011444	0.26868	0.483779	0.0408901	0.000303507	0.00875051	0.0953812	0.703617	0.84725
202350_s_at	MATN2	0.507836	1.03336	0.387393	0.572789	0.473446	-0.13148	0.00650554	9.69681e-06	0.0420643	0.0420314	0.0858261	0.616369	0.0879333	0.000431035	0.150836	0.212528	0.478343	0.899914
202549_at	VAPB	0.253837	0.590313	0.540097	0.400127	-0.28541	-0.338427	0.0132612	7.91468e-06	5.09846e-05	0.00750482	0.043269	0.019511	0.131161	0.000374015	0.00290276	0.0729598	0.373203	0.288164
202686_s_at	AXL	-0.0466883	0.605396	0.232262	-0.36932	-0.368618	-0.171703	0.734646	0.000392852	0.131838	0.00273592	0.00277394	0.115119	0.909366	0.00578019	0.30883	0.0379565	0.103455	0.553771
202746_at	ITM2A	0.28546	0.638449	0.243196	0.503858	0.0908337	-0.0889791	0.0282034	6.08201e-05	0.0751282	0.000345313	0.415414	0.424783	0.200941	0.00155826	0.216237	0.00933848	0.799688	0.816798
202773_s_at	SFSWAP	0.173793	0.677913	0.355248	0.209192	-0.104312	-0.0258572	0.165715	3.62393e-05	0.0143304	0.152946	0.463963	0.854663	0.493272	0.00108927	0.0766199	0.433554	0.82578	0.967351
203069_at	SV2A	0.171325	0.693575	0.482642	0.327438	0.173671	-0.0602827	0.0850936	1.50013e-06	0.000205524	0.000835529	0.0422879	0.451892	0.355946	0.000121331	0.00618779	0.0170968	0.369867	0.831738
203435_s_at	MME	0.52083	0.767178	0.0477676	0.0960197	-0.319055	0.0279443	0.00130823	3.17358e-05	0.745184	0.459638	0.0238555	0.828108	0.0347559	0.000999512	0.861737	0.731428	0.293101	0.961072
203562_at	FEZ1	0.480765	0.58677	-0.116358	-0.0744306	-0.337874	-0.309705	0.00176891	0.000316543	0.413101	0.454978	0.00349081	0.00627306	0.041138	0.00494431	0.618088	0.728074	0.117141	0.184002
203634_s_at	CPT1A	0.117237	0.759107	0.395781	-0.228669	0.38544	0.162862	0.182875	1.22432e-07	0.000502958	0.151631	0.0226138	0.298621	0.515371	2.04084e-05	0.0104044	0.431526	0.287337	0.742201
203817_at	GUCY1B1	0.0906827	0.766564	0.539107	0.730352	0.315632	0.252056	0.54975	9.65792e-05	0.00399416	0.000283302	0.0584905	0.122462	0.819677	0.00215529	0.0351321	0.00814381	0.414599	0.566322
203934_at	KDR	0.332731	0.747945	0.0418371	-0.110152	-0.226457	-0.558152	0.070991	0.000506048	0.824623	0.548264	0.226285	0.0073646	0.325894	0.0069205	0.908848	0.791789	0.667697	0.195846
203958_s_at	ZBTB40	0.231393	0.59962	0.495643	0.0697683	-0.0837825	0.040868	0.0422421	3.25068e-05	0.000475213	0.545772	0.469434	0.722306	0.24853	0.00101735	0.0100824	0.790508	0.828755	0.93431
204069_at	MEIS1	-0.109166	0.849018	0.536739	0.871907	0.399488	-0.0204576	0.618226	0.00115737	0.0344332	6.40064e-05	0.0230436	0.898219	0.856545	0.0125082	0.133079	0.00278626	0.289868	0.978028
204131_s_at	FOXO3	-0.0176978	0.589089	0.459763	-0.163099	-0.0406899	0.309528	0.875576	7.46273e-05	0.00150774	0.173421	0.726063	0.0163053	0.964367	0.00180702	0.0199119	0.462482	0.926729	0.268359
204273_at	EDNRB	0.100267	0.808719	0.622183	-0.107356	0.37786	-0.187031	0.60172	0.000567205	0.00755289	0.714572	0.209723	0.526016	0.848379	0.00751258	0.0519635	0.883131	0.651493	0.867617
204566_at	PPM1D	0.359112	0.586985	0.329108	0.430303	0.270961	0.11108	0.00019755	7.40785e-07	0.000886554	0.000135899	0.00575945	0.205082	0.0110809	7.41802e-05	0.014504	0.00483521	0.149782	0.664545
204749_at	NAP1L3	0.141996	0.591789	0.171387	0.664857	0.214672	-0.157009	0.18884	3.26385e-05	0.144659	0.00255715	0.258909	0.404075	0.522907	0.00102089	0.327613	0.0364284	0.695989	0.807475
204750_s_at	DSC2	-0.064745	0.701832	0.307765	0.247388	0.269336	-0.00253259	0.709469	0.000830761	0.114661	0.153644	0.122697	0.987911	0.898564	0.00985077	0.283003	0.434637	0.543379	0.99738
204779_s_at	HOXB7	0.375658	0.639654	0.247824	0.230386	-0.088333	-0.148849	0.0261582	0.000726649	0.153783	0.0569244	0.440435	0.201964	0.192672	0.00896626	0.340467	0.253118	0.813454	0.660873
204780_s_at	FAS	0.537791	0.60182	-0.308069	-0.179661	0.0757878	-0.2013	0.00418026	0.00181073	0.0955252	0.0350619	0.342712	0.020337	0.0674803	0.0172479	0.251812	0.190354	0.758885	0.29381
204781_s_at	FAS	0.549036	0.615834	-0.273484	-0.246654	0.128099	-0.235357	0.004039	0.00171062	0.141151	0.0193646	0.19276	0.0245291	0.0660779	0.0165713	0.322068	0.13261	0.633075	0.31504
204844_at	ENPEP	-0.165852	0.673184	0.57612	0.0630393	0.299466	0.0710742	0.364731	0.00163852	0.00853029	0.719805	0.103512	0.686072	0.699441	0.0160808	0.0558015	0.885804	0.51058	0.922804
204872_at	TLE4	-0.0281526	0.787759	0.534042	0.264667	0.311918	0.0671276	0.866106	0.000203495	0.00838146	0.0214334	0.00857405	0.523306	0.961893	0.00361353	0.05528	0.141305	0.183659	0.866027
204998_s_at	ATF5	0.510778	0.668498	0.358165	0.302891	-0.0410371	0.176854	0.000114532	5.86322e-06	0.00458273	0.0081272	0.683942	0.0943846	0.0080601	0.000304436	0.0383052	0.0766922	0.914044	0.518016
205044_at	GABRP	-0.433386	1.21548	1.05197	0.191182	0.385748	-0.229728	0.197081	0.00167768	0.0081002	0.381097	0.0890749	0.295431	0.533673	0.0163619	0.054135	0.673527	0.484657	0.740507
205139_s_at	UST	0.219663	0.670786	0.0780594	0.64809	0.0690457	0.261298	0.196218	0.000816707	0.663114	0.000783479	0.65877	0.109347	0.532338	0.00973479	0.808901	0.0163749	0.905591	0.545371
205168_at	DDR2	0.363309	0.6265	0.352427	0.21658	-0.0876675	-0.0126073	0.000611323	1.74691e-06	0.00151403	0.0995934	0.487605	0.919816	0.0224401	0.000133958	0.0199565	0.345597	0.837227	0.983225
205347_s_at		0.315244	0.691674	0.516513	0.135634	-0.0378049	-0.0824922	0.0284386	7.574e-05	0.00215731	0.188417	0.706001	0.414799	0.201671	0.00182295	0.0245936	0.483218	0.920904	0.813454
205366_s_at	HOXB6	0.273944	0.752055	0.297568	0.262103	0.0141078	-0.111287	0.167602	0.00111721	0.165352	0.0355887	0.902432	0.341236	0.496133	0.0122191	0.355553	0.192046	0.97784	0.769808
205386_s_at	MDM2	0.487891	1.2166	0.555631	0.0594349	1.37264	0.303247	0.033281	2.74595e-05	0.0258834	0.89678	0.00840793	0.51117	0.219684	0.0008974	0.111075	0.963271	0.182205	0.85968
205425_at	HIP1	0.248385	0.736424	0.549578	0.346128	-0.00531191	-0.047895	0.00560239	6.11152e-08	6.88143e-06	0.00342773	0.957967	0.635965	0.0810561	1.30156e-05	0.00108116	0.0440968	0.990778	0.906442
205453_at	HOXB2	0.132743	0.839287	0.460373	0.378434	0.0921169	0.011629	0.380572	3.3894e-05	0.0106044	0.00138677	0.352737	0.905186	0.711273	0.00104876	0.063839	0.0241934	0.765928	0.979787
205523_at	HAPLN1	-0.277291	1.03843	0.543577	0.220129	0.130453	-0.140114	0.289254	0.000840964	0.064132	0.0395154	0.200572	0.171051	0.632834	0.00994586	0.195482	0.204709	0.641189	0.627377
205528_s_at	RUNX1T1	-0.346351	0.875162	0.6996	0.488522	0.198382	-0.487119	0.194452	0.00352362	0.0222332	0.0478906	0.394429	0.048453	0.530284	0.0277333	0.101233	0.229188	0.788417	0.408823
205630_at	CRH	-0.128678	0.830623	0.66168	0.18461	-0.0323525	0.763702	0.526264	0.000716788	0.00716428	0.240218	0.833034	0.000156068	0.806188	0.00887137	0.050172	0.543217	0.958593	0.0400612
205655_at	MDM4	0.188931	0.730954	0.376074	0.0206127	0.921094	0.287531	0.388087	0.00345007	0.121641	0.951459	0.0147588	0.401691	0.716218	0.0273301	0.293708	0.983345	0.237539	0.806158
205891_at	ADORA2B	0.222789	0.717349	0.26366	0.184904	0.155938	-0.100825	0.178848	0.000350213	0.143003	0.0825041	0.137237	0.325701	0.510866	0.00532024	0.324969	0.311119	0.564426	0.759475
205932_s_at	MSX1	0.416271	0.707763	0.324954	-0.112967	-0.278875	-0.0310672	6.63431e-05	1.07384e-07	0.00137452	0.316526	0.0221898	0.779431	0.005604	1.87579e-05	0.0187786	0.618837	0.285332	0.949315
206029_at	ANKRD1	0.188979	0.9758	0.721791	-0.0615813	0.52545	0.312279	0.51468	0.00339323	0.0316435	0.879709	0.209211	0.447334	0.799504	0.0269854	0.126186	0.956073	0.651031	0.829113
206189_at	UNC5C	-0.0326451	0.951782	0.463054	0.747231	0.0989546	0.0130362	0.833697	1.2727e-05	0.0128477	5.24606e-06	0.369007	0.904455	0.95104	0.000521628	0.0717985	0.000449844	0.77427	0.979698
206222_at	TNFRSF10C	0.332137	1.00837	-0.0931365	0.129397	0.269112	-0.00807609	0.123553	0.00015241	0.678499	0.556768	0.230759	0.970562	0.428375	0.00293591	0.819206	0.797937	0.671069	0.993643
206513_at	AIM2	-0.0312276	0.930954	0.558777	-0.817234	0.0970261	-0.501326	0.861917	7.86372e-05	0.00991426	0.00802944	0.720587	0.0797664	0.960683	0.00187915	0.061269	0.0761313	0.925559	0.487451
206552_s_at	TAC1	0.55323	1.35975	0.261635	-0.561181	-0.19034	0.726562	0.00996474	2.26704e-06	0.21855	0.0666657	0.511742	0.021908	0.112196	0.000159319	0.421459	0.276514	0.84784	0.301372
206793_at	PNMT	0.309956	0.860158	0.170047	-0.157272	0.0952715	0.0611897	0.0167542	1.54161e-06	0.193519	0.438484	0.636566	0.760988	0.149851	0.000123333	0.390602	0.71603	0.897958	0.945296
207085_x_at	CSF2RA	0.407071	0.761899	0.220211	0.724781	0.311423	0.457031	0.00242857	5.00018e-06	0.0903904	0.000555598	0.0784947	0.0144407	0.0498619	0.000275035	0.243094	0.0129786	0.461648	0.257164
207143_at	CDK6	0.212072	0.605642	0.033571	0.351648	0.0893012	-0.103778	0.0420312	1.0723e-05	0.750066	0.0327605	0.558078	0.497004	0.247882	0.000465183	0.864694	0.18311	0.866541	0.853415
207332_s_at	TFRC	0.441016	0.603984	-0.0450761	0.0995067	0.0993846	0.106643	0.000166517	5.33223e-06	0.649566	0.114419	0.114827	0.092671	0.0101272	0.000287209	0.799419	0.373336	0.529716	0.514744
207480_s_at	MEIS2	0.134321	0.822051	0.58092	0.648668	0.352581	0.0334311	0.304334	7.71668e-06	0.000622573	8.91364e-05	0.0109498	0.785978	0.647955	0.000366559	0.0117783	0.00352134	0.207363	0.95128
207813_s_at	FDXR	0.285604	0.628552	-0.108379	0.498949	0.194269	0.0555784	0.00247908	6.9338e-07	0.225377	0.000240314	0.0797988	0.59803	0.0504254	7.09935e-05	0.429324	0.00721931	0.464712	0.892611
207876_s_at	FLNC	0.0986759	0.702843	0.0694236	0.123277	-0.00742325	0.240096	0.489739	0.000125031	0.651333	0.451762	0.963493	0.153551	0.785717	0.00257091	0.800639	0.725642	0.991844	0.606357
208311_at	GPR50	0.424424	0.678203	-0.0543332	-0.148287	-0.0827183	-0.0292828	0.0503236	0.00382312	0.805003	0.0989846	0.341497	0.73271	0.271479	0.029358	0.897621	0.344361	0.758382	0.936475
208621_s_at	EZR	0.281498	0.632074	0.451901	0.0884903	-0.141348	-0.212489	0.023612	3.95918e-05	0.00188376	0.468648	0.253678	0.0949014	0.182086	0.00115359	0.0228369	0.737321	0.692177	0.518824
208685_x_at	BRD2	0.3123	0.641671	0.245702	0.00049143	-0.0640183	0.104356	0.000500165	1.35596e-07	0.00595961	0.994473	0.373625	0.156013	0.0197876	2.17588e-05	0.0449313	0.998532	0.776732	0.608938
208719_s_at	DDX17	0.14863	0.691106	0.547381	0.0477536	-0.10713	-0.09718	0.387804	0.000801578	0.00806863	0.599858	0.248208	0.292902	0.715889	0.0096047	0.0539943	0.824147	0.687855	0.739525
208886_at	H1F0	0.483577	0.844329	0.252221	0.370181	0.254837	0.116864	2.16514e-05	1.81883e-08	0.011248	0.0012652	0.015375	0.227695	0.00289435	5.5813e-06	0.0663335	0.0228981	0.242432	0.687238
209122_at	PLIN2	0.413751	0.728889	0.0671472	-0.931138	-0.254997	0.2338	1.25147e-05	8.15659e-09	0.363111	1.65435e-07	0.0222697	0.0336677	0.00206098	3.3531e-06	0.572283	3.03529e-05	0.285626	0.356796
209281_s_at	ATP2B1	0.144874	0.770188	0.578889	0.171718	0.0827098	-0.00387281	0.199832	2.60078e-06	0.000149074	0.143393	0.468034	0.972638	0.53746	0.000175552	0.00520534	0.419665	0.827987	0.99401
209318_x_at	PLAGL1	0.182001	0.61526	0.427712	0.0051707	0.140938	-0.045034	0.0249821	3.29798e-07	6.25887e-05	0.972094	0.347936	0.760993	0.187675	4.21302e-05	0.00323358	0.989892	0.76243	0.945296
209324_s_at	RGS16	-0.054969	1.15767	0.629668	0.259162	0.364928	0.257759	0.80586	7.97032e-05	0.0175563	0.0895003	0.0221152	0.0910814	0.938413	0.00189774	0.0871203	0.32521	0.284873	0.51158
209325_s_at	RGS16	0.0014793	0.808381	0.443077	0.128715	0.28851	0.218399	0.992931	0.000158668	0.0239987	0.374729	0.0586372	0.141777	0.997909	0.00302376	0.106151	0.668226	0.415015	0.591189
209355_s_at	PLPP3	-0.0789044	0.695127	0.242346	-0.0637948	0.112717	-0.0153639	0.505446	1.9177e-05	0.0706973	0.571944	0.323664	0.89115	0.79471	0.000691169	0.207905	0.806798	0.745673	0.976508
209466_x_at	PTN	-0.203631	0.709947	0.524657	0.0637804	0.229985	-0.18398	0.203807	0.00028999	0.00610205	0.75599	0.272014	0.375928	0.542792	0.00464146	0.045584	0.903371	0.70629	0.79217
209521_s_at	AMOT	0.0447362	0.716343	0.504975	0.346433	-0.0395403	-0.226019	0.787137	0.000459008	0.0111892	0.0123326	0.748948	0.0826798	0.931254	0.00647026	0.0661442	0.100057	0.934902	0.493946
209560_s_at	DLK1	0.799335	0.787663	-0.0515075	-0.0848329	-0.42515	-0.427372	0.00315026	0.00350514	0.838324	0.752405	0.128712	0.12688	0.0570522	0.0276315	0.916155	0.901777	0.55313	0.571835
209569_x_at	NSG1	-0.0485068	0.785354	0.301893	0.685616	0.412339	0.127896	0.816722	0.00154619	0.193538	0.000215521	0.0103646	0.376002	0.943203	0.0154463	0.390602	0.00669523	0.202422	0.792181
209596_at	MXRA5	-0.315252	0.89527	0.469674	0.325852	0.212441	-0.312769	0.16685	0.000825982	0.0631108	0.0506267	0.185597	0.0593717	0.495145	0.00980685	0.193463	0.23713	0.625595	0.440789
209602_s_at	GATA3	0.153956	0.647304	0.412945	0.700691	0.444698	0.0656329	0.288621	0.000292839	0.0150323	2.4887e-05	0.00165204	0.577898	0.632225	0.00467474	0.0788765	0.00140133	0.0792477	0.88471
209604_s_at	GATA3	0.136745	0.721126	0.442259	0.513467	0.2799	-0.0663133	0.299439	3.69984e-05	0.00549106	0.000829582	0.0374503	0.595519	0.64331	0.00110359	0.0426832	0.017018	0.352244	0.891521
209631_s_at		0.200339	0.826806	0.566302	0.299522	0.136414	-0.120836	0.23302	0.000106435	0.0051245	0.0763038	0.398778	0.453577	0.576905	0.00230652	0.0409383	0.29842	0.790944	0.832284
209683_at	FAM49A	0.450001	0.599671	0.556449	0.463175	0.102166	0.314198	0.0026511	0.000226422	0.000898949	0.0292536	0.601657	0.122308	0.052421	0.00386983	0.0146041	0.170826	0.88479	0.566089
209875_s_at	SPP1	0.197792	0.771084	0.0552422	0.0307064	0.11951	0.106778	0.230114	0.000176386	0.751116	0.696768	0.143415	0.18783	0.573478	0.00326249	0.865427	0.874727	0.573124	0.647565
210095_s_at	IGFBP3	-0.126577	1.27898	0.789866	0.109854	-0.038801	-0.592032	0.618616	0.000103708	0.00981589	0.542364	0.828647	0.00446963	0.856816	0.00226901	0.0609038	0.788118	0.957404	0.15843
210340_s_at	CSF2RA	0.415112	0.622858	0.312175	0.698817	0.267721	0.266474	0.000953828	1.68972e-05	0.0124879	0.000296402	0.0907867	0.092156	0.029037	0.000634953	0.0705202	0.00840549	0.48801	0.513391
210650_s_at	PCLO	0.315767	0.881146	0.555976	0.718527	0.318372	0.538989	0.013925	9.45394e-07	0.000367658	3.55036e-05	0.0204228	0.000554471	0.134883	8.88134e-05	0.00870242	0.00181587	0.274691	0.0671551
212019_at	RSL1D1	0.278356	0.935692	0.435571	-0.0351634	0.189406	0.164247	0.137537	8.06006e-05	0.0378232	0.837857	0.280033	0.346449	0.450553	0.00190855	0.141165	0.939091	0.712529	0.773459
212143_s_at	IGFBP3	-0.223963	1.04484	0.119204	0.0881866	-0.0281565	-0.467624	0.423963	0.0015024	0.691296	0.589	0.862406	0.010677	0.741948	0.0151249	0.827057	0.817533	0.966468	0.228479
212151_at	PBX1	-0.0118863	0.715622	0.479222	0.754743	0.260305	-0.10165	0.946071	0.000787962	0.020871	0.000200396	0.110161	0.51674	0.985209	0.00950036	0.0974436	0.006348	0.521661	0.862431
212188_at	KCTD12	0.375261	1.00155	0.506121	0.595879	0.269943	-0.0203032	0.00252583	5.57253e-08	0.000393412	0.000197655	0.0413756	0.868607	0.050926	1.22361e-05	0.00905597	0.00627938	0.366981	0.970564
212192_at	KCTD12	0.243137	0.76109	0.295726	0.387307	0.335714	0.00849062	0.104429	6.19064e-05	0.0704312	0.0788435	0.122771	0.9675	0.394569	0.00157429	0.207492	0.303704	0.543379	0.993177
212226_s_at	PLPP3	-0.0152415	0.720808	0.319081	0.0363149	-0.00689321	-0.0177773	0.874677	1.1763e-06	0.00684467	0.695594	0.940639	0.84779	0.964061	0.00010294	0.0488809	0.874008	0.98624	0.96552
212279_at	TMEM97	0.375459	0.808419	0.46098	0.521366	0.0539444	-0.170118	0.00974302	1.05746e-05	0.00421237	0.000544785	0.654467	0.170857	0.11061	0.000460632	0.0364094	0.0128057	0.90409	0.627079
212282_at	TMEM97	0.293614	0.608812	0.443011	0.680692	0.371305	0.0624055	0.0172993	4.91052e-05	0.00191882	9.23266e-06	0.0025972	0.551049	0.152961	0.00134376	0.0231083	0.000680661	0.0994412	0.875903
212353_at	SULF1	0.317752	0.680638	0.455805	0.10008	-0.0715791	-0.169462	0.0413229	0.000220112	0.00950571	0.516672	0.641573	0.278677	0.245684	0.00378709	0.059663	0.770801	0.899551	0.729689
212385_at	TCF4	0.0143823	0.671057	0.509051	0.181029	-0.00958118	-0.208022	0.910546	7.03973e-05	0.00180808	0.129741	0.933397	0.0854324	0.97479	0.00172755	0.0223218	0.399167	0.984834	0.499627
212747_at	ANKS1A	0.052121	0.838183	0.454383	0.0933372	0.290959	-0.0387516	0.742618	6.40945e-05	0.0159584	0.464565	0.0339882	0.75957	0.912742	0.00161342	0.0819812	0.734574	0.338402	0.944646
212915_at	PDZRN3	-0.0790054	1.05463	0.76099	0.710395	0.23811	-0.262798	0.743089	0.000409954	0.00901502	0.0012063	0.199161	0.158996	0.913005	0.00596123	0.0577952	0.022125	0.639681	0.61254
212930_at	ATP2B1	0.162244	0.651044	0.493845	0.16459	0.234937	0.158938	0.242832	0.000175506	0.00355889	0.258871	0.114908	0.274871	0.587224	0.00324951	0.0326914	0.5632	0.529952	0.727553
213015_at	BBX	0.253169	0.641748	0.466293	0.561054	0.138102	0.01601	0.0181005	5.54879e-06	0.000376461	3.33122e-06	0.0938745	0.838209	0.156514	0.000294473	0.008825	0.000320659	0.493993	0.963287
213112_s_at	SQSTM1	0.33269	0.665941	0.151119	-0.0210335	-0.117923	0.588596	0.0303092	0.00021799	0.332201	0.871073	0.369556	0.000364626	0.20921	0.00376711	0.542362	0.951871	0.774632	0.0561576
213135_at	TIAM1	0.191187	0.748563	0.399683	-0.0872323	-0.214004	0.0819255	0.231426	0.000174013	0.0285593	0.567803	0.172778	0.591335	0.575186	0.00323062	0.118285	0.804588	0.61088	0.890436
213247_at	SVEP1	0.371755	0.617365	0.510546	-0.0469245	-0.0491971	0.155329	0.0334723	0.00138852	0.00928362	0.762811	0.751731	0.325397	0.220451	0.0143024	0.0587955	0.906516	0.935515	0.759475
213385_at	CHN2	-0.16794	0.742811	0.5767	0.331825	0.315678	0.0576089	0.333533	0.000445901	0.00598345	0.0223374	0.0284744	0.663548	0.674082	0.00632744	0.0450086	0.144841	0.316881	0.915263
213446_s_at	IQGAP1	0.160391	0.655514	0.519426	-0.0965815	-0.438965	-0.446837	0.0620491	4.269e-07	1.86001e-05	0.448585	0.00312458	0.00274935	0.302959	4.98734e-05	0.00164573	0.723261	0.110381	0.131956
213469_at	PGAP1	0.218093	0.68565	0.3213	0.236441	0.445212	0.0637284	0.0720407	1.72485e-05	0.0183405	0.137276	0.0100049	0.67776	0.328099	0.000641164	0.089709	0.410253	0.198482	0.919676
213558_at	PCLO	0.358414	0.652943	0.332186	0.672672	0.282199	0.368247	0.0234544	0.000323724	0.0472284	9.44625e-06	0.0141908	0.00256843	0.181382	0.00502831	0.161425	0.000691397	0.233552	0.128429
213802_at	PRSS12	0.0638272	0.6939	0.418369	0.0283805	-0.0339384	-0.148034	0.514254	2.04181e-06	0.000948056	0.831058	0.798695	0.275611	0.799386	0.000147083	0.0150552	0.936131	0.950351	0.728007
213891_s_at	TCF4	-0.0375217	0.709973	0.584075	0.302114	0.14623	-0.103084	0.794512	0.000131401	0.00153938	0.00110231	0.068934	0.186983	0.934353	0.00265173	0.0201981	0.020671	0.440918	0.647003
213922_at	TTBK2	0.414442	0.637464	0.583388	0.163843	-0.148039	-0.324678	0.000102085	6.91945e-07	5.39098e-06	0.188604	0.232314	0.0157718	0.00741235	7.09935e-05	0.00099243	0.483501	0.672475	0.265963
214374_s_at	PPFIBP1	0.212966	0.736204	0.519195	-0.00804472	-0.258947	-0.506811	0.0217021	1.69916e-07	3.12092e-05	0.959061	0.114208	0.00517238	0.173474	2.59501e-05	0.00217582	0.985379	0.528465	0.168082
214396_s_at	MBD2	0.132873	0.586625	0.193027	0.190987	-0.028042	0.450687	0.375726	0.000998675	0.238166	0.0858381	0.790449	0.000620264	0.707666	0.0112559	0.444442	0.317867	0.948063	0.0700669
214468_at	MYH6	0.320751	0.691361	0.534536	-0.59581	0.478744	-0.0453747	0.136765	0.00387364	0.0280092	0.0467904	0.101896	0.8708	0.449269	0.0296295	0.116749	0.226155	0.507557	0.971113
214608_s_at	EYA1	-0.0938992	0.71363	0.298673	0.212464	0.0420267	-0.0384125	0.415448	9.98233e-06	0.0256441	0.0630959	0.696264	0.721124	0.736221	0.000438219	0.110472	0.268376	0.917561	0.933769
214639_s_at	HOXA1	0.429225	0.914262	0.534631	1.01667	0.291473	0.0885024	0.034069	0.000151786	0.0167148	3.77704e-06	0.0572411	0.540224	0.222181	0.00292924	0.0844911	0.000353464	0.410335	0.87245
214680_at	NTRK2	0.0183439	0.72318	0.297039	-0.0269339	-0.0111395	0.0601126	0.906029	0.00023276	0.0912074	0.810027	0.920735	0.593104	0.973551	0.00394854	0.244422	0.926718	0.981987	0.891014
214691_x_at	MINDY2	0.13775	0.628604	0.395195	0.364665	0.497142	0.211904	0.098517	5.82758e-07	0.000266639	0.00841176	0.000909633	0.097519	0.382993	6.30937e-05	0.00716825	0.0785033	0.0586625	0.52273
214807_at	PLXDC2	-0.00542529	0.852994	0.489415	0.189681	0.105492	-0.352213	0.965231	3.37222e-06	0.00197614	0.269216	0.532804	0.0504721	0.991053	0.000210957	0.023441	0.57385	0.858157	0.415764
214911_s_at	BRD2	0.368555	0.72396	0.383781	-0.0648745	-0.106248	0.112935	7.94777e-05	1.88577e-08	0.000115697	0.40656	0.182588	0.158192	0.00631605	5.70874e-06	0.00449207	0.693172	0.621568	0.611578
214912_at		-0.20354	0.938208	0.551083	0.886547	1.12024	0.48679	0.197155	1.31494e-05	0.003905	6.85489e-05	5.58781e-06	0.00881243	0.533769	0.000531897	0.0346995	0.00292859	0.00442385	0.212135
215071_s_at	HIST1H2AC	0.29055	0.601941	0.296409	-0.35511	-0.180795	-0.00914868	0.0056451	6.10149e-06	0.00817809	0.000911004	0.0521722	0.916207	0.0813891	0.000312074	0.0545023	0.0181653	0.398525	0.982361
215220_s_at	TPR	0.0387338	0.708574	0.551021	-0.762819	0.287772	-0.233541	0.842061	0.00194787	0.0169494	0.0741111	0.479249	0.564672	0.95429	0.0181771	0.0853403	0.293476	0.833692	0.880078
215393_s_at	COBLL1	0.577733	0.691967	0.454578	-0.057706	-0.66998	-0.874825	7.10056e-07	6.54548e-08	3.12118e-05	0.699855	0.000407193	3.04888e-05	0.000366248	1.37117e-05	0.00217582	0.875699	0.04085	0.0237114
215716_s_at	ATP2B1	0.0218334	0.623898	0.56035	0.00852276	0.327988	0.17599	0.876939	0.00037413	0.00181386	0.959212	0.0643635	0.300211	0.964858	0.00557829	0.022353	0.985417	0.429723	0.743046
215717_s_at	FBN2	0.593766	0.729011	0.234443	0.524213	0.205847	-0.17607	0.00842891	0.0020046	0.288116	0.0313514	0.364627	0.436301	0.101554	0.0185828	0.498583	0.178172	0.771973	0.822521
215729_s_at	VGLL1	0.327342	1.19423	0.695713	0.444967	0.169801	0.110157	0.202428	0.000181622	0.0188099	0.0205234	0.337238	0.529705	0.54121	0.00333228	0.0910759	0.137683	0.755146	0.869327
216211_at		0.356623	0.61555	0.427131	0.260409	0.131035	0.0799184	0.00757558	7.73686e-05	0.00377264	0.0123918	0.172042	0.39516	0.0954146	0.00185369	0.0339537	0.100299	0.61021	0.803025
216997_x_at	TLE4	-0.040892	0.939464	0.408967	0.000114619	0.505746	0.074428	0.798075	2.01229e-05	0.0285305	0.999505	0.014305	0.688075	0.935392	0.00071629	0.118202	0.999854	0.234309	0.92386
217230_at	EZR	0.226727	0.659847	0.583637	0.0571175	-0.0728813	-0.0306399	0.0935305	9.16428e-05	0.000620286	0.660061	0.57547	0.813029	0.373341	0.002086	0.0117419	0.855454	0.873978	0.958009
217373_x_at	MDM2	0.450722	0.899851	0.116897	0.331608	0.271801	-0.129217	0.00451247	6.40985e-06	0.439054	0.129527	0.2081	0.540774	0.0705921	0.000320933	0.639203	0.39889	0.649557	0.872537
217617_at		-0.0213285	0.940387	0.512833	0.868827	0.274115	0.0122284	0.912981	0.000166044	0.0251784	0.000274092	0.153806	0.947383	0.97527	0.0031262	0.109221	0.00796436	0.587314	0.989016
217966_s_at	FAM129A	0.274553	0.640962	0.351729	0.276318	0.0934965	0.135819	0.00746451	2.41227e-06	0.00225603	0.000781183	0.173282	0.0556817	0.0945545	0.000166109	0.0252505	0.0163358	0.61166	0.431181
217974_at	TM7SF3	0.469868	0.689191	0.22049	0.477051	0.141944	-0.133167	3.4569e-05	3.39917e-07	0.0251086	0.00110061	0.246363	0.275454	0.00384388	4.29214e-05	0.109034	0.0206634	0.685977	0.728007
218149_s_at	ZNF395	0.311734	0.612225	0.479535	0.270027	0.0537274	-0.138644	0.0102498	3.27931e-05	0.000770714	0.0528953	0.681	0.296723	0.113757	0.00102455	0.0132679	0.242744	0.913306	0.741341
218346_s_at	SESN1	0.409674	0.622806	0.0595542	0.701585	0.287435	0.0641581	5.00262e-05	3.32842e-07	0.469892	4.58633e-07	0.00321406	0.443943	0.00474858	4.24199e-05	0.66534	6.59889e-05	0.112152	0.826918
218403_at	TRIAP1	0.427557	0.603325	0.12695	0.356079	0.0707599	-0.0730026	2.52912e-05	3.88964e-07	0.127157	0.000451943	0.384568	0.370089	0.0031836	4.69612e-05	0.302253	0.0112677	0.78246	0.78829
218656_s_at	LHFPL6	-0.197471	0.637852	0.426759	0.148401	0.116851	0.0515548	0.16249	0.000231332	0.00986438	0.18961	0.296168	0.63965	0.488516	0.00393286	0.0610702	0.484913	0.725623	0.907911
218772_x_at	TMEM38B	0.477374	0.762005	0.221551	0.426385	0.146129	0.268271	9.99401e-05	4.17339e-07	0.0419703	0.00274092	0.236323	0.0391198	0.00729536	4.93896e-05	0.150622	0.0379872	0.676494	0.377719
218839_at	HEY1	-0.0384197	0.913773	0.636557	0.008545	0.221043	0.296078	0.862282	0.000701237	0.0157246	0.937368	0.0570011	0.0146829	0.960776	0.00872953	0.0812226	0.97896	0.410089	0.259131
218902_at	NOTCH1	0.149952	0.666376	0.163096	0.0616326	0.0272475	0.0849039	0.206288	2.52912e-05	0.2033	0.635859	0.833664	0.515711	0.545818	0.000842942	0.403128	0.842332	0.958635	0.862275
219355_at	CXorf57	0.526117	0.617268	0.421731	0.637163	0.293769	0.305399	0.000135638	2.50322e-05	0.00193787	1.53578e-05	0.0106591	0.00844577	0.00888147	0.0008376	0.0232371	0.000983043	0.204774	0.208937
219361_s_at	AEN	0.35143	0.636067	0.05429	0.12014	-0.002153	0.168752	0.00036562	4.58913e-07	0.528297	0.178787	0.980142	0.0664718	0.0163238	5.29347e-05	0.711936	0.470295	0.995846	0.458053
219503_s_at	TMEM40	0.29032	0.944268	0.116321	-0.107977	-0.145908	0.365084	0.0532314	4.53859e-06	0.449863	0.385944	0.246403	0.00886447	0.279688	0.000257949	0.64867	0.677591	0.685987	0.212366
219532_at	ELOVL4	0.50125	0.845148	0.491524	-0.0289599	0.152654	0.178355	0.00210273	1.36283e-05	0.0042804	0.810163	0.217441	0.153423	0.0456138	0.000544988	0.0367223	0.926804	0.65905	0.606054
219628_at	ZMAT3	0.429716	0.848445	0.0836445	0.286646	0.222216	-0.191986	0.000375074	1.51509e-07	0.429832	0.0146719	0.0491219	0.083995	0.016605	2.37755e-05	0.632037	0.111569	0.390823	0.497294
219638_at	FBXO22	0.535568	0.660947	0.150528	0.285144	0.185993	-0.0710316	5.424e-05	5.01032e-06	0.174786	0.00310151	0.0360153	0.391779	0.00501789	0.000275316	0.367244	0.0412591	0.346618	0.801005
219651_at	DPPA4	0.305194	0.64558	0.395168	0.209599	0.416477	-0.363272	0.0103924	1.46601e-05	0.00310634	0.700569	0.448273	0.50731	0.114626	0.000575408	0.030242	0.876173	0.817924	0.858741
219658_at	PTCD2	0.299724	0.617491	0.236252	0.450442	0.11454	0.0111924	0.00141562	6.45191e-07	0.0125387	0.000189476	0.226807	0.903525	0.0364283	6.7708e-05	0.0706828	0.00610107	0.668145	0.979348
219747_at	NDNF	-0.160161	0.689227	0.41214	0.203423	0.024946	-0.142659	0.286675	0.000225388	0.0184218	0.103921	0.834433	0.243071	0.630511	0.00385941	0.0899538	0.354488	0.958635	0.701545
219768_at	VTCN1	-0.201845	1.18509	0.782965	0.809751	0.812661	0.00971219	0.536508	0.0019306	0.0375945	0.00269467	0.00262512	0.966021	0.812622	0.018053	0.140651	0.0376157	0.0999525	0.992949
219909_at	MMP28	0.130835	0.780425	0.235528	0.014272	0.147352	-0.181282	0.344623	2.75872e-05	0.124193	0.939983	0.441748	0.346511	0.683361	0.000899423	0.297884	0.979626	0.814324	0.773459
219932_at	SLC27A6	-0.178056	1.05348	0.655878	0.315469	0.286073	-0.06979	0.571373	0.00355086	0.0664193	0.117072	0.152218	0.717662	0.831843	0.0278981	0.199982	0.37808	0.585147	0.932793
220030_at	STYK1	-0.076683	0.606442	0.450389	-0.0979955	0.109777	0.0251295	0.601989	0.000679347	0.0106563	0.58164	0.537638	0.887072	0.848402	0.00852497	0.0640187	0.812831	0.859373	0.975535
220138_at	HAND1	-0.233606	0.865869	0.372294	0.626396	0.447484	-0.180433	0.396791	0.0053103	0.217245	0.00744191	0.0427524	0.385036	0.723273	0.037185	0.419713	0.0725628	0.371554	0.797607
220272_at	BNC2	0.0799859	0.709734	0.203199	0.0477685	-0.00166363	-0.195465	0.433016	2.48613e-06	0.0768871	0.544483	0.98305	0.0231511	0.747936	0.000170222	0.219313	0.789854	0.996206	0.307567
220275_at	CUZD1	0.234919	1.0496	0.386238	0.236965	-0.237918	-0.0184019	0.24141	5.66315e-05	0.0826698	0.22213	0.220371	0.922436	0.585819	0.00148079	0.229685	0.522408	0.661993	0.98383
220318_at	EPN3	0.146013	0.688699	0.343703	0.540335	0.219137	0.0300666	0.309424	0.000147942	0.0361942	0.000426811	0.0860973	0.804037	0.652414	0.0028806	0.137196	0.0108137	0.479013	0.955439
220370_s_at	USP36	-0.0794728	0.600753	0.353818	-0.194634	-0.0867086	0.0649801	0.48871	6.61174e-05	0.0100566	0.205478	0.563879	0.664581	0.784989	0.00164541	0.0618219	0.503528	0.86922	0.915642
220574_at	SEMA6D	0.312817	0.630958	0.387877	0.562855	0.219331	-0.134468	0.00899941	1.92406e-05	0.00358303	0.000599261	0.110132	0.313827	0.105454	0.000693002	0.0328199	0.0136825	0.521657	0.751477
221541_at	CRISPLD2	0.00858726	0.687289	0.437833	-0.506087	0.0362612	-0.299748	0.956174	0.000396689	0.0180993	0.0216722	0.856274	0.149049	0.988633	0.0058241	0.0889487	0.142351	0.964736	0.600002
221558_s_at	LEF1	0.252155	0.680455	0.268967	0.371236	0.0265142	0.0710466	0.0823137	0.000133137	0.0858447	0.0164623	0.849066	0.611499	0.35007	0.00267325	0.235219	0.120186	0.962933	0.89779
221745_at	DCAF7	0.366929	0.672376	0.507105	0.0901076	-0.141037	-0.151089	0.0350194	0.000657497	0.00949182	0.597753	0.412188	0.3805	0.224783	0.00833302	0.059605	0.822835	0.797759	0.795319
221916_at	NEFL	0.496791	0.610652	-0.174082	0.257296	0.174499	-0.243509	0.00152211	0.000247412	0.232956	0.0665347	0.199087	0.0806991	0.0376739	0.00413677	0.438308	0.276176	0.639681	0.489431
221933_at	NLGN4X	0.221901	0.709147	0.468316	0.590851	0.280798	0.0554864	0.147609	0.000176545	0.0090121	0.0015173	0.0843665	0.719503	0.466669	0.00326321	0.0577922	0.025832	0.475834	0.933207
221942_s_at	GUCY1A1	-0.309016	0.778848	0.458713	0.429387	0.320783	-0.0721205	0.0790598	0.000231921	0.0202721	0.0112528	0.047187	0.633051	0.343452	0.00393798	0.0956693	0.0944499	0.385984	0.906122
222306_at		0.360991	0.598104	0.547183	0.300024	0.304172	0.154085	0.00250922	2.16036e-05	0.000126522	0.0103591	0.00954719	0.151948	0.0508494	0.00075234	0.00471652	0.0897878	0.193988	0.603631
222376_at		0.371992	0.745535	0.203487	0.291379	-0.162077	-0.0241408	0.0138193	4.57944e-05	0.180304	0.0348129	0.215403	0.849655	0.1343	0.0012768	0.374562	0.189393	0.656924	0.965898
222453_at	CYBRD1	0.46261	0.669265	0.058322	0.390013	0.085466	-0.161558	0.000574502	1.31527e-05	0.623498	0.0116814	0.537101	0.251279	0.0214702	0.000531897	0.781052	0.0966907	0.859133	0.707696
222528_s_at	SLC25A37	0.0105039	0.651189	0.307503	-0.824223	-0.266152	-0.173361	0.930633	5.18323e-05	0.0292174	9.59836e-05	0.106714	0.28076	0.98077	0.0013926	0.120047	0.0037272	0.515652	0.731442
222735_at	TMEM38B	0.508874	0.644784	0.285364	0.339042	0.229231	0.299146	7.19984e-05	5.0393e-06	0.0140528	0.0265606	0.116525	0.0463629	0.00589298	0.000276353	0.0756161	0.161596	0.532826	0.401589
222891_s_at	BCL11A	-0.129916	0.598183	0.565735	0.286571	-0.143657	-0.221853	0.28171	0.000103567	0.000377243	0.020368	0.212005	0.0627106	0.625482	0.00226682	0.00883331	0.136947	0.654103	0.449843
222892_s_at	TMEM40	0.199765	0.638649	-0.0598958	0.0939389	-0.235163	0.234209	0.233728	0.0011463	0.735613	0.490814	0.097844	0.0990873	0.577612	0.0124304	0.855272	0.753221	0.500414	0.525981
223235_s_at	SMOC2	0.498845	0.598157	-0.0670934	0.0539656	-0.416252	-0.23405	0.0218326	0.00772098	0.755658	0.796034	0.0610857	0.272046	0.17411	0.0488593	0.868159	0.920135	0.421009	0.72493
223842_s_at	SCARA3	0.00414969	0.816308	0.0600479	0.816735	0.386338	0.205076	0.979856	0.000122813	0.735634	4.59085e-05	0.0165069	0.171382	0.994858	0.00254639	0.855272	0.00217005	0.250859	0.627703
223843_at	SCARA3	0.0263022	0.623043	0.225652	0.875218	0.245534	-0.0182269	0.853009	0.000402789	0.154337	7.59113e-05	0.147536	0.911116	0.958235	0.00588668	0.341303	0.00313241	0.578358	0.980894
224559_at	MALAT1	0.0294887	1.17411	0.644036	0.948536	1.93604	1.95761	0.932233	0.00340414	0.0999928	0.0331722	0.000256449	0.000231492	0.981415	0.0270486	0.259436	0.184543	0.032233	0.0473714
224563_at	WASF2	0.305509	0.74641	0.505381	0.00172732	-0.354052	-0.447768	0.000320793	6.39599e-09	3.14924e-06	0.989035	0.0121337	0.00263527	0.0150941	2.9889e-06	0.000771547	0.996697	0.217441	0.129339
224851_at	CDK6	0.207486	0.61017	0.271871	0.273985	-0.0893141	-0.244091	0.0041943	3.83696e-08	0.000940653	0.00314313	0.267584	0.00684554	0.0676373	9.24167e-06	0.0149899	0.0415701	0.70284	0.190583
224860_at	DMAC1	0.235596	0.615533	0.22584	0.08476	-0.0531194	0.0882872	0.0153953	2.68858e-06	0.0285117	0.291898	0.503844	0.273063	0.142644	0.000179047	0.118142	0.595604	0.844576	0.725774
225034_at	ST3GAL1	0.0480568	0.612743	0.524548	-0.260104	-0.243633	-0.155899	0.692578	0.000102992	0.000908706	0.0318552	0.0424762	0.175739	0.892199	0.00225916	0.0146732	0.179833	0.370633	0.633477
225207_at	PDK4	0.569834	0.825115	0.0785031	-1.42547	-0.459631	-0.709751	4.83459e-05	6.00706e-07	0.491709	0.000743418	0.190634	0.0517288	0.00463739	6.42732e-05	0.68261	0.0157728	0.631082	0.420154
225265_at	RBMS1	0.0803809	0.610816	0.377364	-0.230712	-0.086944	-0.0101961	0.168625	8.34203e-09	1.16784e-05	0.00884781	0.273018	0.895534	0.49728	3.40373e-06	0.00130576	0.0810173	0.706718	0.977426
225681_at	CTHRC1	0.102647	1.05725	0.563342	0.246787	0.123742	-0.293328	0.577599	2.52883e-05	0.0107611	0.118673	0.419051	0.0680938	0.835103	0.000842942	0.0644005	0.380684	0.801909	0.460543
225990_at	BOC	0.221794	0.76422	0.330597	0.161499	-0.0380115	-0.334788	0.175935	0.000170911	0.0684563	0.193443	0.752776	0.0131051	0.507523	0.0031916	0.203659	0.490257	0.935857	0.247826
226054_at	BRD4	0.316023	0.733791	0.577883	0.288679	-0.0581552	-0.042863	0.00247281	3.44983e-07	1.65735e-05	0.0233596	0.617265	0.712076	0.0503354	4.33424e-05	0.00155163	0.148995	0.890524	0.930848
226246_at	KCTD1	0.105459	0.631278	0.38226	0.48095	0.00456868	-0.0529021	0.386144	6.92532e-05	0.00871546	0.000759759	0.968366	0.647308	0.714478	0.00170281	0.0565869	0.0160385	0.99315	0.910292
226311_at	ADAMTS2	-0.0327185	0.71798	0.30749	-0.183134	0.103912	-0.134874	0.867176	0.00184939	0.158746	0.306516	0.556834	0.447575	0.962344	0.0175153	0.346752	0.609232	0.866364	0.829191
226404_at	RBM39	0.348001	0.615569	0.371716	-0.0542041	0.697304	0.136521	0.0118801	0.000127888	0.0126764	0.861989	0.0385111	0.662403	0.123197	0.00260564	0.0711657	0.948656	0.355761	0.914793
226444_at		0.0457652	0.603066	0.428678	0.0746183	0.253845	0.359006	0.675027	3.91008e-05	0.00195302	0.402101	0.0105372	0.000915697	0.884047	0.00114384	0.0233249	0.689701	0.203705	0.0824806
226478_at	TM7SF3	0.537442	0.597693	-0.0351022	0.478115	0.123414	-0.131897	0.000396796	0.000143163	0.790496	0.000288507	0.240306	0.211034	0.0172714	0.00281259	0.888731	0.00825437	0.679953	0.670066
226492_at	SEMA6D	0.533721	0.597265	0.494067	0.475025	0.51694	-0.157582	0.000544259	0.0001899	0.00197646	0.00281875	0.00149165	0.252705	0.0207224	0.00343802	0.023441	0.0387839	0.0757584	0.708429
226546_at	LOC100506844	0.364521	0.655022	0.130517	0.386287	-0.0647923	-0.0736193	0.00150288	3.89591e-06	0.222683	0.00272265	0.554381	0.502508	0.0374902	0.000232857	0.426183	0.0378492	0.865264	0.856332
226726_at	MBOAT2	0.0507918	0.656419	0.264179	-0.329258	-0.0562429	0.00904207	0.667093	3.64997e-05	0.0510655	0.00744658	0.603368	0.933118	0.879459	0.00109398	0.169562	0.0725872	0.885471	0.985715
226899_at	UNC5B	0.269816	0.629644	0.247605	0.279629	0.182483	0.0546835	0.0528758	0.000170518	0.0946641	0.0991884	0.268851	0.735363	0.278943	0.00318738	0.250387	0.344887	0.703627	0.937356
227070_at	GLT8D2	0.330199	0.587685	0.191427	0.0276434	0.251682	-0.0735278	0.0278426	0.00055098	0.212323	0.856492	0.115204	0.631706	0.199645	0.00735828	0.414159	0.946234	0.530601	0.905382
227134_at	SYTL1	0.064568	0.798353	0.00510237	0.434498	0.377635	0.166799	0.713211	0.000286626	0.978501	0.00160634	0.00445308	0.158736	0.900359	0.00460244	0.989982	0.026695	0.131535	0.612383
227174_at	WDR72	0.638531	0.689084	0.367596	1.2267	0.294812	0.331573	0.00280977	0.001561	0.0783204	1.02658e-06	0.0727763	0.0465506	0.0538654	0.0155424	0.221811	0.000125848	0.44847	0.402078
227210_at	SFMBT2	0.522651	0.639893	0.570239	0.481707	0.425779	0.100442	0.00186148	0.000326662	0.00171967	0.00261281	0.00611117	0.461383	0.0425132	0.00506529	0.0215698	0.0368759	0.154082	0.836385
227368_at		0.319339	0.668887	0.150019	-0.149358	0.0691195	0.0565933	0.00618618	6.30715e-06	0.189084	0.243865	0.582561	0.652109	0.085433	0.000318085	0.385317	0.547382	0.876891	0.912465
227506_at	SLC16A9	0.195367	0.74608	0.512616	0.687256	0.254437	0.300303	0.198142	0.000103967	0.00493794	2.23837e-05	0.0388044	0.0174875	0.535271	0.00227377	0.0400005	0.00128469	0.356693	0.274672
227510_x_at	MALAT1	0.0160355	0.768261	0.693057	0.274437	0.30883	0.20744	0.944443	0.00376515	0.0120814	0.103325	0.0699949	0.209225	0.98499	0.0290598	0.0690138	0.35344	0.443141	0.66811
227517_s_at		0.338149	0.652606	0.247397	0.272428	0.494701	0.581943	0.00144664	1.52746e-06	0.0192233	0.00251364	9.76384e-06	1.51595e-06	0.036769	0.000122815	0.0922443	0.0359585	0.0054158	0.0118406
227526_at	CDON	0.270078	0.678072	0.383734	0.157245	0.00587048	-0.187965	0.124883	0.000910537	0.0490635	0.189735	0.959729	0.121549	0.430762	0.010534	0.165221	0.48515	0.991239	0.564705
227705_at	TCEAL7	0.325087	1.01025	0.439455	0.384025	0.0698199	0.0167323	0.126751	0.00013228	0.0609472	0.0466756	0.69827	0.925795	0.434129	0.00266276	0.189238	0.225819	0.918285	0.984132
227971_at	NRK	0.550181	0.652004	-0.186008	-0.442385	-0.265685	-0.376046	0.00190517	0.000453458	0.261996	0.06889	0.256914	0.116295	0.0430589	0.00641138	0.470912	0.281444	0.694594	0.555416
228007_at	CEP85L	0.211791	0.744601	0.508807	0.347424	0.248709	0.189851	0.0426167	8.87979e-07	0.000163457	0.000349509	0.00482307	0.0232205	0.249624	8.51735e-05	0.00542955	0.00940886	0.137519	0.307942
228033_at	E2F7	0.421297	0.641403	0.391929	0.189509	0.229959	0.217616	0.00119364	1.94166e-05	0.00376258	0.0760104	0.0354928	0.0449818	0.0330107	0.000697049	0.0339023	0.297933	0.344134	0.397969
228315_at	ZMAT3	0.424166	0.752206	0.0434599	0.319253	0.066254	-0.301112	4.74373e-05	3.94439e-08	0.607232	0.0018775	0.443856	0.00289642	0.00457431	9.41746e-06	0.769604	0.02966	0.815988	0.133464
228360_at	LYPD6B	0.130993	0.85646	0.483686	0.312693	0.280753	0.255002	0.534148	0.000759156	0.0453322	0.0478437	0.0719983	0.0990034	0.810946	0.0092544	0.157608	0.22916	0.447116	0.525792
228399_at	OSR1	0.0148021	0.655547	0.54645	-0.506763	-0.242199	-0.721667	0.929064	0.00103735	0.00706801	0.0858381	0.392655	0.019561	0.980004	0.0115678	0.0497866	0.317867	0.787007	0.288517
228407_at	SCUBE3	-0.011865	1.26624	0.838888	0.594719	0.302091	-0.107148	0.963147	0.000132053	0.00734951	0.00153946	0.0674202	0.494257	0.990852	0.00266125	0.0510804	0.0260053	0.436315	0.851831
228462_at	IRX2	0.175681	0.734672	0.511803	0.450895	0.279004	0.215903	0.212793	5.75989e-05	0.00299135	0.0139933	0.105062	0.201523	0.554234	0.00149607	0.0295381	0.108261	0.513125	0.660409
228574_at	TMTC2	-0.245345	0.88679	0.621661	0.413614	0.235075	0.0265842	0.294077	0.00123531	0.0217059	0.00186296	0.0481927	0.81061	0.637662	0.0130795	0.0998711	0.0294896	0.388898	0.957258
228642_at	HOTAIRM1	0.345885	0.992982	0.553847	0.345974	-0.0212329	0.158419	0.113049	0.000195082	0.024428	0.00565299	0.844855	0.158642	0.410366	0.00350399	0.107293	0.0605441	0.961902	0.612312
228653_at	SAMD5	0.350899	0.605767	-0.17787	-0.530712	-0.100636	0.0358942	0.0764515	0.00484585	0.387074	0.0100912	0.583416	0.844205	0.338542	0.0347836	0.59432	0.0883486	0.877307	0.964412
228654_at	SPIN4	0.137834	0.624746	0.535345	0.47392	0.322805	0.0863625	0.221364	2.98023e-05	0.000317008	0.00393141	0.0345138	0.542102	0.563485	0.000953447	0.00795429	0.0482527	0.340436	0.873006
228698_at	SOX7	0.226225	1.08393	0.699368	-0.152261	-0.269915	-0.392868	0.310124	0.00012833	0.00853169	0.365697	0.119365	0.0298195	0.653009	0.00261028	0.0558015	0.660945	0.537587	0.341519
228827_at	RUNX1T1	-0.390269	0.820415	0.656186	0.678484	0.361433	-0.11461	0.122301	0.00346436	0.0219075	0.00131361	0.052172	0.512843	0.426553	0.0274063	0.100368	0.0234252	0.398525	0.8608
228989_at	TYMSOS	0.269446	0.587892	0.249974	0.223225	-0.0123878	-0.269176	0.00218916	6.28159e-07	0.00645406	0.0821835	0.918862	0.0403205	0.0467591	6.66885e-05	0.0471782	0.310443	0.981322	0.382066
229073_at	PRTG	0.141442	0.961487	0.55405	0.479248	0.324377	-0.00423493	0.42434	4.33912e-05	0.00902376	0.00845305	0.0576688	0.978891	0.742291	0.00122987	0.057826	0.0787347	0.412055	0.995176
229090_at	ZEB1-AS1	0.39158	0.670144	0.0837656	-0.095504	-0.00630194	0.063815	0.00862041	0.00010437	0.561311	0.510973	0.965137	0.65915	0.102998	0.00227985	0.736971	0.76653	0.992138	0.914056
229242_at	TNFSF15	0.152788	0.966174	0.281403	-2.26076	-0.864674	-0.406504	0.417917	8.03162e-05	0.175486	8.56975e-12	2.47575e-06	0.00329514	0.737951	0.00190466	0.368178	1.8742e-08	0.00316891	0.139986
229331_at	SPATA18	0.482888	0.649974	-0.140023	0.363445	0.40589	-0.114982	0.00149623	9.84948e-05	0.319175	0.029582	0.0170289	0.457362	0.0373886	0.00219	0.529714	0.172155	0.254179	0.834115
229344_x_at	RIMKLB	0.294541	0.616478	0.479997	-0.0707968	-0.0717245	0.355244	0.00343492	2.2718e-06	9.33434e-05	0.425154	0.419249	0.000981987	0.0600205	0.000159449	0.00401846	0.707061	0.802002	0.0854939
229442_at	C18orf54	0.386479	0.700567	0.567492	0.304933	0.27514	0.252615	6.20551e-05	4.12809e-08	1.79678e-06	0.00260713	0.00533077	0.00914618	0.00542174	9.7707e-06	0.000627062	0.0368428	0.145005	0.213955
229616_s_at	GRAMD2A	0.225233	0.897745	0.463713	0.679515	0.228865	0.294435	0.174875	3.67051e-05	0.0156337	0.000857182	0.179678	0.0904849	0.505781	0.00109784	0.0808833	0.0173966	0.61875	0.510228
229641_at	CCBE1	-0.0036738	1.25128	0.78364	0.928728	0.251951	-0.0413902	0.989798	0.000434518	0.0208637	9.64644e-06	0.0929023	0.77176	0.997168	0.00621326	0.0974374	0.000702289	0.491984	0.948009
229711_s_at	MDM2	0.4394	0.674514	0.193654	0.171379	0.283218	0.0348511	8.94392e-07	2.62128e-09	0.00611451	0.098518	0.0109307	0.724698	0.000411898	1.64734e-06	0.0456317	0.343425	0.207096	0.934823
229715_at	NCR3LG1	0.541671	0.673172	0.0592191	-0.0839709	-0.050611	0.0952307	0.00190325	0.000291481	0.711782	0.564375	0.727322	0.514049	0.0430357	0.00466123	0.839272	0.802611	0.927065	0.861226
229730_at	SMTNL2	0.025556	0.954472	0.483571	0.557872	-0.0191943	-0.219394	0.88929	7.66552e-05	0.0248606	0.0088919	0.918635	0.253916	0.96862	0.00183983	0.108386	0.0812828	0.981246	0.709361
229797_at	MCOLN3	0.331536	0.760542	0.368581	0.164454	0.233513	0.179344	0.00467374	1.248e-06	0.00381839	0.396473	0.234432	0.356259	0.0721745	0.000107287	0.034147	0.685572	0.67468	0.780048
229802_at	WISP1	0.637985	0.798232	0.242453	-0.741593	-0.432615	-0.706411	0.00758303	0.00151293	0.298121	0.0136027	0.12289	0.0177203	0.095461	0.0152058	0.508814	0.106271	0.543478	0.276294
229868_s_at	GDF15	0.317817	0.59195	0.202655	-0.0588866	0.0460586	-0.0544067	0.0163834	0.000134657	0.132777	0.513861	0.608566	0.545952	0.148281	0.00269259	0.310134	0.768784	0.886698	0.874375
230040_at	ADAMTS18	-0.490274	0.87208	0.722846	0.688855	0.394156	0.0175138	0.0465622	0.00146865	0.0095515	0.000279106	0.0160847	0.90531	0.260546	0.0148656	0.0598336	0.00806561	0.248125	0.979787
230285_at	SVIP	0.563619	0.648229	0.564066	0.292242	-0.00661666	0.0964101	1.66323e-05	3.20541e-06	3.87924e-05	0.00177595	0.932244	0.22743	0.00245451	0.000203077	0.00245372	0.0286009	0.98445	0.687191
230402_at	DUSP15	0.192134	0.675581	0.0880378	0.975093	0.413375	0.650319	0.0815771	7.14613e-06	0.441774	4.11661e-06	0.00869957	0.000274446	0.348541	0.00034546	0.641659	0.000376956	0.185006	0.0495068
230493_at	SHISA2	-0.237269	0.858306	0.465412	0.48876	0.470783	0.0994687	0.360973	0.00367951	0.107079	0.0273967	0.0326226	0.625086	0.696911	0.0285966	0.271169	0.164447	0.334303	0.902889
230863_at	LRP2	0.552954	0.7881	0.59555	0.495673	0.2199	-0.101928	0.00727204	0.000469744	0.00740678	0.00973117	0.207219	0.550007	0.0932933	0.00657915	0.0513456	0.086288	0.648623	0.875903
230895_at	HAPLN1	-0.407299	0.830344	0.289922	0.0222276	-0.0253742	-0.066782	0.0989519	0.00257111	0.265156	0.778983	0.748788	0.404318	0.384001	0.0222206	0.47405	0.913008	0.934902	0.807475
231136_at		0.315495	0.672485	0.533546	0.111032	-0.335906	-0.470585	0.0378183	0.00018956	0.00271278	0.385825	0.0167035	0.00188985	0.23356	0.00343451	0.0279584	0.677517	0.252005	0.114681
231513_at		-0.183807	0.673899	0.378275	0.00210399	0.093609	-0.0250111	0.258299	0.00056312	0.0402444	0.988749	0.533255	0.866943	0.602033	0.00747418	0.14672	0.996593	0.858202	0.97016
231678_s_at	ADH4	-0.136282	0.944343	0.676477	-0.00488879	-0.0669229	-0.143618	0.565609	0.000914389	0.0159789	0.964901	0.549467	0.208901	0.828502	0.0105718	0.0820634	0.98731	0.863884	0.667778
231734_at	RBP2	0.131654	1.43951	0.781337	-0.478073	-0.393284	-0.481753	0.694014	0.000475277	0.0428743	0.0387235	0.0818173	0.0374509	0.893021	0.00662565	0.152607	0.202313	0.469808	0.371283
231771_at	GJB6	-0.0880062	0.609907	0.453434	-0.481294	-0.466723	-0.0378027	0.529389	0.000406653	0.00743091	0.00383067	0.00472621	0.790876	0.808028	0.00592426	0.0514441	0.0474064	0.135504	0.952076
231907_at	ABL2	0.159312	0.594484	0.259274	-0.491208	-0.226753	0.268555	0.0919459	5.41978e-06	0.0157808	0.000283641	0.0450342	0.0206228	0.369874	0.000289948	0.0813572	0.00814926	0.380174	0.295388
231920_s_at	CSNK1G1	0.227864	0.6102	0.540464	0.218189	0.0857436	-0.0140659	0.00430214	1.43333e-07	1.85636e-06	0.0481144	0.410015	0.891223	0.068371	2.27812e-05	0.000630414	0.229711	0.796755	0.976508
231979_at	GABPB1-AS1	0.188249	0.757877	0.399191	0.874197	0.584989	0.408254	0.0643982	5.89728e-07	0.00128773	2.53132e-07	2.63819e-05	0.00080514	0.309634	6.33465e-05	0.0181087	4.32499e-05	0.00864267	0.0776246
232033_at	USP37	0.370546	0.716313	0.551049	0.255702	0.121472	0.0469073	0.000873026	6.92566e-07	3.90836e-05	0.0204191	0.235851	0.640051	0.0276551	7.09935e-05	0.00246186	0.137185	0.676037	0.908012
232037_at	IGDCC3	-0.145361	0.698896	0.479556	0.285187	0.0361755	-0.270476	0.413373	0.000967691	0.0208419	0.0247885	0.755238	0.0318523	0.735132	0.0110043	0.0973894	0.154366	0.936459	0.349077
232063_x_at	FARSB	0.30156	0.677576	0.579996	0.186779	0.183869	0.18863	0.0206744	2.95781e-05	0.000318141	0.0758254	0.0800133	0.0732641	0.168561	0.000948494	0.00797542	0.297507	0.46545	0.472841
232370_at		0.0616598	0.614335	0.408244	0.157509	0.0614161	-0.0771711	0.68726	0.000878189	0.0231575	0.372404	0.72483	0.65867	0.889382	0.0102684	0.10386	0.666335	0.926435	0.914056
232458_at	COL3A1	-0.127941	0.69086	0.602508	-0.153697	-0.0299648	-0.408071	0.511362	0.00229307	0.00990386	0.434246	0.877564	0.0502902	0.797739	0.0204358	0.0612199	0.713196	0.971047	0.415387
232481_s_at	SLITRK6	-0.850317	0.855247	0.697989	-0.256854	0.191787	-0.108208	0.00146661	0.00139966	0.0101221	0.156118	0.282143	0.538316	0.0370092	0.0143847	0.0620783	0.438482	0.713948	0.871604
232668_at		-0.121498	0.625493	0.402517	-0.0348936	0.0485609	-0.273638	0.453905	0.0011592	0.0317606	0.774996	0.69117	0.0379694	0.763189	0.0125231	0.12652	0.911775	0.916259	0.373713
233314_at		0.153152	0.74212	0.55375	0.389615	0.632897	0.363694	0.439858	0.00146984	0.0174882	0.177448	0.0366067	0.206232	0.753093	0.0148656	0.0869717	0.468378	0.349358	0.66502
233413_at		0.392434	0.659319	0.232008	0.407085	0.449759	-0.129001	1.30121e-05	1.66355e-08	0.00370453	0.0370954	0.0232788	0.478455	0.00211737	5.25749e-06	0.0335618	0.197013	0.29052	0.845038
233575_s_at	TLE4	-0.0296571	0.759085	0.32669	0.116082	0.35329	0.110728	0.870731	0.000645621	0.111246	0.39048	0.0170731	0.412162	0.9633	0.00822637	0.277628	0.680567	0.25463	0.811782
233882_s_at	SEMA6D	0.564906	0.665221	0.447199	0.48712	0.0643268	-0.435037	0.00019624	3.62636e-05	0.00283178	7.7813e-05	0.483864	0.000231318	0.0110499	0.0010894	0.0286346	0.00319053	0.83584	0.0473714
233952_s_at	ZBTB21	0.56964	0.705383	0.391207	-0.0832822	0.0114416	0.252654	1.25931e-05	9.44351e-07	0.00114034	0.302049	0.885133	0.00564704	0.00206766	8.88134e-05	0.0168054	0.60484	0.973558	0.176267
234563_at		-0.23418	0.593038	0.38118	-0.0894658	-0.00482137	-0.246865	0.0914776	0.000335652	0.0156298	0.240761	0.948337	0.00435474	0.368958	0.00515789	0.0808704	0.543869	0.988172	0.156551
234951_s_at	COL12A1	-0.193047	0.774081	0.234046	0.197833	0.2006	-0.356801	0.0667135	7.02069e-07	0.0421786	0.170049	0.164534	0.0203881	0.31552	7.14816e-05	0.151042	0.458037	0.600925	0.294198
235014_at	ILF3-DT	0.118862	0.625089	0.425769	0.375693	0.162147	0.078046	0.135759	3.87879e-07	8.81571e-05	0.00122263	0.104967	0.418622	0.447955	4.69612e-05	0.00389337	0.0223494	0.512921	0.81477
235119_at	TAF3	0.403237	0.614742	0.184382	0.307165	0.023098	-0.0041902	0.000526988	6.37782e-06	0.085584	0.00347372	0.796814	0.962703	0.0203477	0.000319622	0.234744	0.0444208	0.949765	0.992487
235172_at	GABPB1-AS1	0.320627	0.621896	0.55309	0.787547	0.337264	0.249907	0.0671539	0.00155705	0.00640267	0.00015132	0.0465168	0.128342	0.316747	0.0155208	0.0469698	0.00520153	0.384731	0.573872
235174_s_at	LINC01003	0.338337	0.636755	0.511159	0.161989	0.280396	0.152027	0.00166023	2.58108e-06	7.57563e-05	0.312188	0.0906995	0.341854	0.039587	0.000175088	0.00357067	0.615023	0.487946	0.770249
235247_at		-0.374239	0.693414	0.495091	0.477186	0.290151	-0.116987	0.0869999	0.00385811	0.0402121	0.0298839	0.164469	0.563983	0.360192	0.0295437	0.146651	0.173358	0.600889	0.880026
235277_at	AMOTL1	0.243993	0.645381	0.448041	-0.285281	-0.230519	-0.136215	0.115541	0.000452923	0.0121373	0.159626	0.250156	0.490222	0.414585	0.00640547	0.0692304	0.443383	0.689532	0.850157
235287_at	CDK6	0.268099	0.746579	0.216454	0.121493	-0.0626092	-0.369858	0.0598661	3.79765e-05	0.149491	0.526343	0.742737	0.0674999	0.297297	0.00112297	0.33447	0.77782	0.933054	0.459106
235521_at	HOXA3	0.165312	0.874654	0.489053	0.648175	0.360817	0.0286325	0.426884	0.000545146	0.0402909	5.36626e-06	0.00154694	0.761956	0.743675	0.00731228	0.146821	0.000456299	0.0770302	0.945528
235589_s_at		0.334431	0.717273	0.513525	0.0519712	0.332637	0.174347	0.00332404	1.58607e-06	0.00016249	0.519995	0.00080151	0.0435283	0.0588732	0.000125708	0.00540995	0.773556	0.0551921	0.393471
235765_at	TLE4	-0.128723	0.733009	0.515855	0.433228	0.12413	-0.0319914	0.226475	2.37171e-06	0.000263063	0.000327007	0.200707	0.734666	0.569496	0.000164351	0.00711677	0.00901618	0.641361	0.937184
235776_x_at	LINC00475	0.21366	0.718729	0.153043	0.404364	0.270251	0.203972	0.0541602	3.18356e-06	0.18701	0.0638776	0.200583	0.328085	0.282169	0.000202422	0.382519	0.270255	0.641189	0.761184
236109_at		0.255666	0.586816	0.473447	0.0759485	-0.0556121	-0.0436427	0.0151251	1.20879e-05	0.000262796	0.306468	0.450096	0.551842	0.141168	0.000501827	0.00711677	0.609159	0.818405	0.875998
236175_at	TRIM55	-0.0679062	0.768811	0.40938	0.0667341	0.226279	0.598347	0.606746	2.13661e-05	0.00986433	0.578333	0.0737324	0.000147127	0.850411	0.000746926	0.0610702	0.810737	0.451486	0.0391336
236215_at		-0.0033297	0.76783	0.317864	0.0377116	0.160978	-0.0159282	0.985418	0.000583659	0.120481	0.820055	0.339006	0.923401	0.996278	0.00767732	0.292198	0.931373	0.756394	0.983869
236265_at	SP4	0.300741	0.586235	0.420644	0.25273	0.247358	0.296903	0.000223357	8.61665e-08	1.45784e-05	0.0135455	0.0152547	0.00505023	0.0120079	1.68255e-05	0.00146385	0.106076	0.24109	0.165938
236533_at	ASAP1	0.178611	0.804063	0.47733	0.0205931	0.182688	0.114295	0.328255	0.000341712	0.0239939	0.891698	0.238588	0.454214	0.669551	0.00522751	0.106143	0.961344	0.678249	0.832776
236835_at	FUT8-AS1	-0.171691	0.619996	0.57349	0.252529	0.524248	0.0240125	0.353247	0.00330813	0.00933799	0.147058	0.00644972	0.88617	0.690369	0.026513	0.0590047	0.425063	0.158547	0.975247
236901_at		0.16101	0.855003	0.531682	-0.431443	0.0505653	-0.255315	0.453543	0.000887354	0.032122	0.0239663	0.771752	0.15709	0.762971	0.0103425	0.127432	0.151366	0.942278	0.609884
237134_at		-0.117776	0.854846	0.471993	0.756934	0.577261	-0.354861	0.667289	0.00588338	0.123851	0.0133226	0.0489327	0.206807	0.87962	0.0400341	0.29732	0.104944	0.390633	0.66544
237189_at	HOXB-AS1	-0.0134294	0.725253	0.401666	0.443337	0.299815	0.0894641	0.941063	0.000932739	0.0541225	0.00679743	0.0504722	0.534307	0.984037	0.010725	0.176004	0.0685447	0.393613	0.870157
237208_at	WDR61	0.35037	0.670835	0.579322	0.300902	0.0562516	0.0807754	0.000255187	1.32164e-07	2.35503e-06	0.0529513	0.699288	0.580169	0.0130091	2.14936e-05	0.000670632	0.24284	0.918693	0.885511
237356_at		-0.27758	0.957712	0.492831	0.129458	-0.059272	-0.119753	0.232888	0.000586283	0.0585053	0.237666	0.581393	0.27302	0.57676	0.00770553	0.184771	0.540352	0.876441	0.725744
237484_at	SMCO3	-0.297263	0.606313	0.272375	0.446269	0.197235	-0.283133	0.148582	0.00698254	0.21618	0.108475	0.461703	0.295489	0.468118	0.0453241	0.418291	0.362832	0.824729	0.740536
238342_at		0.243372	0.773223	0.649532	0.726313	1.323	0.903876	0.322763	0.00515148	0.0227719	0.00997479	8.40954e-05	0.00231726	0.664472	0.0363335	0.102753	0.0877508	0.0171396	0.124701
238449_at	SMG1P5	0.186107	0.732067	0.687674	0.481256	0.876609	0.536787	0.433593	0.00611807	0.0143683	0.0112325	0.000102686	0.00572676	0.748553	0.0410913	0.0767626	0.0943752	0.0187771	0.177236
238478_at	BNC2	-0.0215319	0.597431	0.214175	-0.024577	0.0491063	-0.158746	0.862397	0.000168672	0.124464	0.815554	0.642118	0.146523	0.960865	0.00316151	0.298376	0.929147	0.899872	0.598031
238646_at		0.236053	0.590343	0.339856	0.459361	0.0426921	-0.123672	0.0528899	8.47863e-05	0.0132346	0.000935427	0.705844	0.282936	0.278947	0.00197642	0.0731139	0.0185133	0.920846	0.732568
238784_at	DPY19L2	0.30522	0.640107	0.447423	0.484813	0.371746	0.145807	0.0607578	0.000644662	0.0146285	0.00376721	0.0188792	0.316849	0.299674	0.0082199	0.0775163	0.0469162	0.266174	0.752976
238785_at		0.0582561	0.593069	0.41238	0.0985878	0.262468	0.337242	0.584822	3.55598e-05	0.00216495	0.473207	0.0694746	0.0240895	0.838925	0.00107953	0.0246289	0.740805	0.441637	0.312626
238893_at	ATP2B1-AS1	0.0381514	0.754877	0.500376	0.299334	0.0353679	0.0381048	0.718393	2.00569e-06	0.000405649	0.0142638	0.746827	0.728063	0.902821	0.000145447	0.0092231	0.109694	0.934458	0.935597
239028_at	LYPD6	0.0143448	0.695654	0.159281	-0.111229	0.04091	-0.16165	0.907011	3.06193e-05	0.240251	0.397243	0.752896	0.224886	0.973705	0.000973885	0.446839	0.686258	0.935868	0.684345
239069_s_at		0.365916	0.654328	0.211952	0.122457	-0.0267092	-0.113521	0.00312619	1.27157e-05	0.0805914	0.343836	0.833948	0.379145	0.0567478	0.000521555	0.225803	0.642833	0.958635	0.794331
239272_at	MMP28	0.167463	0.931171	0.574723	0.241985	0.194943	-0.139157	0.380569	0.000130516	0.0112877	0.225637	0.32465	0.478315	0.711273	0.00263923	0.0664323	0.526327	0.74653	0.84496
239273_s_at	MMP28	0.0804076	0.60282	0.159635	0.510703	0.305863	0.123219	0.525657	0.000176541	0.250493	0.00070237	0.0219121	0.317929	0.805772	0.00326321	0.458157	0.0151547	0.28337	0.753909
239619_at		0.167694	0.694195	0.465082	0.363209	0.0856663	-0.264488	0.132242	6.76341e-06	0.000897306	0.00253854	0.404189	0.0185251	0.442778	0.000333745	0.0145926	0.0362482	0.793973	0.282054
239654_at	CHD9	0.213244	0.613695	0.542887	0.441027	0.409765	0.209468	0.128158	0.000290678	0.00165205	5.95966e-05	0.000123596	0.0184985	0.43646	0.0046511	0.0210806	0.0026299	0.0209864	0.281964
239960_x_at	LYRM7	0.0991762	0.66297	0.406799	0.42097	0.860627	0.597647	0.408647	3.58371e-05	0.0053654	0.076037	0.00149532	0.0164498	0.732141	0.00108554	0.0421092	0.297973	0.0757584	0.269574
240165_at		-0.0541672	0.733047	0.454788	0.182814	0.342421	0.254486	0.718262	0.000142818	0.0115451	0.230989	0.0339608	0.102971	0.902806	0.00280884	0.0673382	0.532929	0.338312	0.534194
240370_at		0.198457	0.608392	0.420914	0.150522	0.221884	-0.173489	0.149128	0.000274245	0.00895971	0.211933	0.0741078	0.153773	0.468948	0.00446067	0.0575643	0.5109	0.45243	0.606443
240865_at		0.360665	0.708613	0.252032	0.237214	-0.072145	-0.33408	0.0167456	8.13472e-05	0.103095	0.131676	0.634246	0.0404699	0.149851	0.00191544	0.264311	0.402152	0.897398	0.382782
240971_x_at		0.342014	0.859409	0.539274	-0.0950392	0.396269	0.294848	0.00175641	6.66728e-08	5.20345e-05	0.278333	0.000316151	0.00342543	0.0410385	1.39135e-05	0.00293904	0.583329	0.0354795	0.14265
241155_at		0.222371	0.607137	0.52284	-0.183252	-0.12983	-0.184137	0.0256137	5.12373e-06	6.56717e-05	0.225077	0.383961	0.222957	0.190121	0.000278746	0.00331853	0.525721	0.782089	0.682519
241343_at	RNASEH1	0.176911	0.589337	0.472557	0.388546	0.51189	0.532863	0.209229	0.000495972	0.00521335	0.0521185	0.0141718	0.0112836	0.549743	0.00682023	0.0413915	0.241052	0.233456	0.233775
241843_at		0.325865	0.758326	0.442073	-0.435859	-0.00529226	0.400454	0.00888393	3.51784e-06	0.00179315	0.0312733	0.977293	0.0452768	0.104774	0.000216353	0.0221975	0.177886	0.99524	0.398275
241873_at		0.114685	0.73327	0.403988	0.241002	0.132202	0.150731	0.552055	0.0013361	0.0651477	0.00681321	0.104928	0.0680106	0.820981	0.0139013	0.197535	0.0686369	0.512917	0.460265
242056_at	TRIM45	0.0251345	0.597433	0.479266	0.602314	0.279091	0.147868	0.836335	0.00013684	0.00193954	0.00083589	0.0713962	0.31952	0.952003	0.00272063	0.0232502	0.0170977	0.446072	0.754701
242112_at	LSM11	0.325433	0.804416	0.567154	-0.00883839	-0.107057	-0.236499	0.000337368	5.85148e-09	1.77074e-06	0.960738	0.553462	0.200858	0.0156451	2.8064e-06	0.000627062	0.986003	0.86501	0.659909
242172_at		-0.0175568	0.600414	0.484514	0.501687	0.244059	-0.108807	0.900082	0.000493019	0.00496979	0.00366315	0.113673	0.464869	0.971784	0.00679673	0.0401388	0.046042	0.527552	0.837757
242245_at		0.246251	0.592407	0.438182	0.440054	0.382614	0.119402	0.0527859	0.00012538	0.0033451	0.0110607	0.0234892	0.442155	0.278713	0.00257422	0.0315333	0.0934253	0.291615	0.82601
242324_x_at	CCBE1	-0.030101	0.79922	0.557159	0.468277	0.262996	0.0845242	0.840558	5.7473e-05	0.00297146	0.00131759	0.0420916	0.485008	0.953429	0.00149422	0.0294189	0.0234625	0.369163	0.847478
242396_at	NR2F2	-0.165331	0.891914	0.524947	0.870965	0.30941	-0.107407	0.353921	9.93994e-05	0.0127372	0.000380545	0.123754	0.57916	0.690846	0.00220652	0.0714261	0.00997903	0.545034	0.885107
242452_at		0.0638724	0.608877	0.353986	0.532746	0.0357619	-0.155108	0.663626	0.000657032	0.0372388	0.00181937	0.801787	0.285538	0.878129	0.00833136	0.139769	0.0290946	0.950981	0.735015
242470_at	EID2B	0.144394	0.62292	0.339893	0.314313	0.242218	-0.0266169	0.134314	4.42779e-06	0.00341118	0.0109803	0.0407253	0.808423	0.445971	0.000254948	0.031936	0.0929332	0.364607	0.956684
242691_at		-0.0488088	0.630886	0.306045	0.153151	0.345311	0.443542	0.749424	0.000690258	0.0776551	0.287608	0.0255437	0.00623801	0.91614	0.00863035	0.220675	0.591809	0.301354	0.183791
242828_at	FIGN	0.379705	0.612904	0.391616	0.57517	0.229134	-0.00409868	0.00030092	1.5131e-06	0.000461347	1.23837e-05	0.021271	0.963781	0.0145729	0.000122094	0.00992047	0.000848469	0.279601	0.992754
242911_at	MED13L	0.330374	0.65716	0.520052	0.118616	-0.260243	-0.267692	0.00102534	6.12598e-07	2.58003e-05	0.400827	0.0776875	0.0703937	0.030226	6.529e-05	0.00193895	0.688688	0.459696	0.465706
242934_at	LOC101928409	0.17071	0.600652	0.0955048	-0.0134649	0.111715	0.159746	0.336502	0.00308076	0.614771	0.917568	0.396502	0.231335	0.676457	0.0252321	0.774898	0.971464	0.789607	0.691385
243000_at	CDK6	0.270796	0.587063	-0.00521066	0.373873	0.0892737	-0.0400684	0.00311119	1.23713e-06	0.951304	0.00693209	0.464704	0.740908	0.0565694	0.000106688	0.976954	0.0693526	0.826166	0.938929
243805_at	CCBE1	0.218195	0.879124	0.238634	0.605486	0.306898	0.10437	0.122829	6.79914e-06	0.118543	0.00404785	0.10504	0.565525	0.427179	0.000334301	0.28932	0.0490885	0.513094	0.880263
243868_at	RFX3	0.302321	0.654905	0.551573	0.252146	0.0103388	-0.0347653	0.00322285	1.32726e-06	2.53842e-05	0.0100866	0.905117	0.689316	0.0577357	0.000111988	0.00192494	0.0883224	0.978267	0.924097
244533_at	PTPN14	0.263038	0.673554	0.453435	0.207228	0.0272624	-0.104012	0.0146342	3.07624e-06	0.000483719	0.0219117	0.74036	0.217709	0.138406	0.000197179	0.0101727	0.143198	0.93241	0.677059
244623_at	KCNQ5	-0.257234	1.32036	1.10295	0.0637879	0.343371	-0.41735	0.455172	0.00121633	0.00788142	0.82203	0.237244	0.15548	0.764024	0.0129484	0.0532654	0.932149	0.677193	0.608682
AFFX-M27830_M_at		0.3744	0.938077	0.308255	0.175911	0.0367043	0.26883	0.000302948	4.09989e-09	0.00296135	0.19963	0.7831	0.0585211	0.0146581	2.26426e-06	0.0293638	0.497166	0.946128	0.439704

## Sheet: Bisphenol S_only (n=424)
Affy.ID	Gene.Symbol	logFC_H9_BPA	logFC_H9_BPF	logFC_H9_BPS	logFC_Man12_BPA	logFC_Man12_BPF	logFC_Man12_BPS	p_raw_H9_BPA	p_raw_H9_BPF	p_raw_H9_BPS	p_raw_Man12_BPA	p_raw_Man12_BPF	p_raw_Man12_BPS	p_fdr_H9_BPA	p_fdr_H9_BPF	p_fdr_H9_BPS	p_fdr_Man12_BPA	p_fdr_Man12_BPF	p_fdr_Man12_BPS
1552347_at	CRYZL1	0.250996	0.472771	0.597078	0.459125	0.558269	0.25562	0.00831695	3.57046e-05	6.0038e-06	0.0168982	0.00525506	0.154373	0.10076	0.00108332	0.00103902	0.122113	0.143811	0.607322
1552680_a_at	KNL1	0.0433389	0.00212234	0.610515	0.261803	0.142358	0.131794	0.710754	0.985479	0.000156713	0.163621	0.437749	0.471831	0.899166	0.993411	0.00532714	0.449148	0.81176	0.841439
1553352_x_at	ERVW-1	0.235317	-0.138244	0.646549	-0.312821	-0.309924	0.102409	0.119496	0.348141	0.000711475	0.0310907	0.0324457	0.446955	0.421284	0.597329	0.012668	0.177404	0.333387	0.828775
1554251_at	HP1BP3	0.375708	0.325534	0.685432	-0.0362919	-0.0914092	-0.0467381	0.000764995	0.00244576	3.09314e-06	0.795388	0.516313	0.738606	0.025613	0.0214298	0.000771547	0.919871	0.850442	0.938121
1554455_at	LINS1	0.236835	0.546301	0.600871	0.241635	0.278004	0.264974	0.0204498	2.15857e-05	1.75993e-05	0.0250624	0.0119149	0.0155826	0.167329	0.00075234	0.00160445	0.155431	0.216051	0.265381
1554473_at	SRGAP1	0.115689	0.401796	0.637996	-0.302288	-0.015765	-0.332784	0.450795	0.0163536	0.00117159	0.130638	0.934534	0.0987957	0.761027	0.0833203	0.0170697	0.400574	0.98506	0.525371
1554478_a_at	HEATR3	0.133663	0.307592	0.601126	0.0480439	0.286287	0.132186	0.244962	0.0135081	0.000127377	0.634789	0.0115371	0.20252	0.588994	0.0727714	0.0047312	0.841567	0.213001	0.661417
1554670_at	GGA1	0.112891	0.539072	0.678456	0.258731	0.654543	0.502305	0.412461	0.00100811	0.000255372	0.246634	0.00831476	0.0338301	0.734437	0.0113296	0.00700575	0.5498	0.181112	0.357698
1554726_at	ZNF655	-0.148898	0.378068	0.66323	0.0329649	0.700297	0.363952	0.438946	0.0610846	0.00482194	0.85944	0.00174588	0.0658211	0.752293	0.205691	0.0393903	0.947581	0.0819364	0.456866
1555299_s_at	ERVW-1	0.180626	-0.305288	0.718742	-0.422868	-0.306664	0.356007	0.386384	0.151859	0.00474786	0.0274419	0.0963516	0.0573794	0.714597	0.3674	0.0390536	0.164552	0.498111	0.43706
1555446_s_at	TRAPPC10	-0.00541711	0.383262	0.614732	0.0828433	0.351991	0.407554	0.949432	0.000329678	4.73817e-06	0.607603	0.042058	0.0212949	0.986305	0.00509617	0.00091865	0.827548	0.369104	0.299512
1555772_a_at	CDC25A	0.12189	0.429914	0.765661	0.461632	0.452736	0.443725	0.38833	0.00654016	9.80982e-05	0.0024555	0.00283021	0.00326853	0.716472	0.0433018	0.00412579	0.0353581	0.104105	0.139765
1556067_a_at	KDM6B	0.0735066	0.540351	0.623661	-0.17452	0.0297162	0.110018	0.664533	0.00508942	0.00318815	0.12764	0.787041	0.324987	0.878407	0.0360492	0.0306702	0.39615	0.946996	0.759296
1556069_s_at	HIF3A	0.580797	0.480041	0.760195	-0.124485	-0.174096	-0.355827	0.000787301	0.00355009	0.000130852	0.272742	0.13243	0.00550871	0.0261041	0.0278961	0.00481221	0.577341	0.558214	0.173896
1556210_at		0.414709	-0.315405	0.811981	-0.0831323	0.538027	0.0544614	0.0496182	0.125696	0.00142846	0.838301	0.199443	0.893605	0.26941	0.327212	0.0192693	0.939319	0.640038	0.977173
1556339_a_at		0.104779	0.529569	0.712039	0.123549	0.365182	0.123416	0.281345	3.8474e-05	3.06755e-06	0.148719	0.000454937	0.149127	0.625052	0.00113217	0.000771547	0.427618	0.0428857	0.600098
1556416_s_at		-0.0622129	0.285289	0.66195	0.312125	0.213823	0.0565604	0.748582	0.154405	0.00548396	0.0161301	0.0825524	0.629105	0.915854	0.371342	0.0426619	0.118728	0.471438	0.90445
1557129_a_at	FAM111B	0.150703	0.290187	0.723789	0.324592	0.0925274	-0.00387183	0.164417	0.0127415	7.9249e-06	0.00716123	0.387032	0.970737	0.491419	0.0698235	0.00113132	0.0708015	0.784204	0.993662
1557305_at	TACC1	0.347616	0.231014	0.612844	0.061982	0.180544	-0.0660479	0.00212783	0.0271199	2.0049e-05	0.613768	0.154493	0.590935	0.0459657	0.118537	0.0016995	0.830896	0.588471	0.890286
1557504_at		0.21411	0.503626	0.617972	0.30211	0.559149	0.180789	0.0149314	8.85534e-06	1.90335e-06	0.0808928	0.00357454	0.279707	0.140284	0.000404483	0.00063091	0.307816	0.118396	0.730289
1557553_at	PPP1R12B	0.479512	0.478709	0.585886	-0.0659746	-0.05492	-0.184616	9.36861e-05	9.53115e-05	2.50434e-05	0.502327	0.575618	0.0741067	0.00700647	0.00213623	0.00190969	0.760972	0.873978	0.475021
1557803_at		0.334764	0.330486	0.655215	-0.241553	-0.135422	-0.309686	0.031256	0.0331749	0.00058337	0.0493701	0.248415	0.0152776	0.212685	0.136103	0.0113508	0.233267	0.688048	0.262721
1557804_at		0.139334	0.521342	0.729758	0.34271	0.706477	0.469219	0.385937	0.00423412	0.000535361	0.0393408	0.000332913	0.00756622	0.714389	0.0316103	0.010825	0.204134	0.0364272	0.198029
1557895_at	LINC02076	0.0657559	0.483056	0.734959	0.0726168	0.424647	0.0112039	0.666377	0.00532128	0.000338398	0.708476	0.0420678	0.953885	0.878991	0.0372312	0.00832294	0.880133	0.369131	0.990302
1557914_s_at	ERVFH21-1	0.0884833	-0.0513689	0.69099	-0.215916	-0.207044	0.243974	0.463843	0.668853	5.7762e-05	0.156383	0.172928	0.112581	0.76948	0.83635	0.00309181	0.438916	0.61117	0.549838
1558007_s_at	LCMT1-AS2	-0.11553	-0.0487144	0.652097	-0.318754	-0.10829	0.582189	0.515191	0.78258	0.00313843	0.0905228	0.547336	0.00494326	0.799911	0.899768	0.0304244	0.32738	0.863121	0.165525
1558251_a_at		0.00653672	0.656243	0.77963	0.216447	0.46205	0.4153	0.977185	0.0101634	0.00553872	0.274081	0.0288386	0.0461321	0.994284	0.059317	0.0428686	0.578706	0.319051	0.401189
1558842_at		0.0804529	0.529783	0.617641	0.218553	0.225509	0.0608084	0.343587	8.73038e-06	3.51396e-06	0.206732	0.193432	0.718346	0.682492	0.000400784	0.000797056	0.505144	0.633704	0.932813
1558922_at		-0.0336565	0.380314	0.63364	0.128202	0.304533	-0.0224522	0.808127	0.0131888	0.000557139	0.325046	0.0292241	0.860865	0.939473	0.0715667	0.0110408	0.626366	0.320546	0.969011
1559203_s_at	KRAS	0.122775	0.296722	0.761627	-0.243842	0.100667	0.377504	0.275751	0.0149797	7.90765e-06	0.0716676	0.435292	0.00911175	0.619267	0.0783222	0.00113132	0.287739	0.810692	0.213955
1559214_at	FBXO22	0.448177	0.35052	0.683657	0.228691	0.843529	-0.0166399	0.0222113	0.0650921	0.00254092	0.554781	0.0420578	0.96551	0.17553	0.214988	0.0269442	0.796612	0.369104	0.992783
1559322_at		0.222865	0.186333	0.704739	-0.126073	0.0574842	-0.502132	0.172259	0.249577	0.000713278	0.337643	0.657843	0.00137246	0.501719	0.493492	0.0126701	0.637633	0.905352	0.100053
1559528_at	LOC100129917	0.121107	0.461508	0.654831	-0.102899	0.0795324	-0.104984	0.284406	0.000660452	4.5823e-05	0.687134	0.755304	0.681173	0.628235	0.00835691	0.00269976	0.869667	0.936465	0.921265
1560271_at		0.00975615	0.358667	0.603546	0.293689	0.859874	0.311309	0.954975	0.0512376	0.00471076	0.106162	0.000162547	0.0884784	0.988358	0.18255	0.0389123	0.35854	0.0243487	0.505148
1561817_at		0.244938	0.279974	0.923731	0.135392	-0.0554427	0.246434	0.0784746	0.0473419	6.79269e-06	0.169824	0.563205	0.0193918	0.342671	0.173401	0.00108116	0.457823	0.868832	0.288053
1561886_a_at		0.0917281	0.39962	1.06095	0.22003	0.141467	0.15618	0.744325	0.167698	0.00267883	0.167941	0.365954	0.319733	0.913489	0.39053	0.0277396	0.455061	0.772475	0.754815
1562110_at	IWS1	0.358768	0.50196	0.871365	-0.230792	-0.430314	-0.897404	0.136435	0.0434159	0.00283062	0.327809	0.079219	0.00140509	0.448886	0.163549	0.0286282	0.628608	0.46362	0.100713
1563431_x_at	CALM3	0.138555	0.172249	0.699147	-0.441171	0.152507	-0.179409	0.342958	0.242032	0.000323973	0.0289007	0.415358	0.340115	0.681929	0.485653	0.00808036	0.169908	0.799675	0.768517
1563881_at	MAGI1	0.324638	-0.205436	0.757125	0.0394903	0.359693	-0.469204	0.111794	0.302575	0.00225457	0.864753	0.135913	0.0578784	0.408325	0.55102	0.0252445	0.949575	0.562304	0.438358
1564359_a_at	CCDC144NL-AS1	0.0311715	0.192058	0.729151	0.227336	0.106141	-0.232225	0.837065	0.216205	0.000351377	0.279837	0.608072	0.270044	0.952113	0.455005	0.00851575	0.584638	0.88648	0.723261
1565651_at		0.177389	0.561377	0.861258	-0.131426	-0.0394873	-0.0297211	0.224832	0.00105608	3.55846e-05	0.143227	0.648776	0.731325	0.567844	0.0117193	0.00234776	0.419486	0.902247	0.936299
1565823_at	SEPT7	0.113518	0.508288	0.823016	-0.265559	0.179705	-0.203977	0.466537	0.00419379	0.00013249	0.148776	0.318961	0.260322	0.770931	0.0314189	0.00483604	0.427671	0.741759	0.715099
1566887_x_at		0.00480867	0.25202	0.646609	0.0732061	0.418287	0.197384	0.970946	0.0704943	0.00029893	0.730696	0.064048	0.359585	0.992642	0.226214	0.0076609	0.891222	0.428463	0.782169
1567045_at		0.115492	0.53813	0.614711	0.136991	-0.0637887	-0.0375575	0.254664	4.9452e-05	2.6885e-05	0.315356	0.6354	0.779558	0.59887	0.0013492	0.00197838	0.617973	0.897581	0.94941
1568732_at		0.420273	0.56792	0.868816	0.125739	0.0534833	-0.0358896	0.0164017	0.00229827	0.000102457	0.131707	0.507461	0.65511	0.148323	0.0204621	0.00422074	0.40216	0.845677	0.912868
1569126_at	CCNC	0.229951	0.360572	0.608599	-0.389146	-0.042022	-0.382185	0.0290205	0.00172188	2.40946e-05	0.00196585	0.689854	0.00225114	0.203995	0.0166499	0.00187927	0.0305349	0.915761	0.123496
1569183_a_at	CHM	0.207126	0.453073	0.595767	-0.235522	0.402034	0.591514	0.05682	0.000376642	5.30902e-05	0.235421	0.0524109	0.00744837	0.289506	0.00559995	0.00295592	0.537736	0.399271	0.197068
1569191_at	ZNF826P	0.0769471	0.580915	0.620868	0.279324	-0.0115186	-0.035577	0.57836	0.000580945	0.000637843	0.0222818	0.9174	0.74912	0.835474	0.00765193	0.0119637	0.144635	0.981006	0.941433
1569484_s_at	MDN1	0.144741	0.534502	0.58663	0.275728	0.588778	0.202938	0.187471	0.000113063	9.60461e-05	0.0712097	0.000907011	0.173085	0.521149	0.00240854	0.00408896	0.286769	0.0586625	0.630266
1569894_at	PPP2R3C	0.321659	0.381434	1.05393	0.10292	0.446903	-0.160734	0.235002	0.162765	0.0017927	0.782399	0.24132	0.66683	0.579006	0.383601	0.0221975	0.914349	0.681133	0.916192
1570143_at		0.126283	0.462246	0.812998	0.255647	0.581689	0.17459	0.297532	0.00118333	8.86893e-06	0.0422547	0.000155477	0.149725	0.641491	0.0126985	0.00117411	0.21319	0.0237753	0.600752
201291_s_at	TOP2A	0.0197243	-0.143709	0.590933	0.168799	0.356646	0.253189	0.870104	0.243687	0.000296798	0.0994103	0.00217446	0.0189679	0.963226	0.487543	0.00764004	0.345249	0.0910326	0.285066
201626_at	INSIG1	0.32636	0.0495323	0.767651	-0.509695	-0.178505	0.214655	0.00903722	0.65791	8.03032e-06	0.00126684	0.183383	0.114365	0.10576	0.829251	0.00113159	0.0229201	0.622627	0.552499
201641_at	BST2	0.461494	-0.0902881	0.633285	-0.238361	-0.116113	0.889858	0.00354886	0.513043	0.00051176	0.288303	0.599421	0.000986795	0.0613061	0.732923	0.0105308	0.592348	0.883685	0.0856397
201737_s_at	MARCH6	0.213305	0.496411	0.709172	-0.0705903	0.409812	0.155813	0.085982	0.000609349	3.85686e-05	0.679729	0.0277981	0.367675	0.357807	0.00790074	0.00245372	0.865934	0.312921	0.786949
202124_s_at	TRAK2	0.313239	0.455575	0.596391	-0.104806	-0.106438	-0.179476	0.00704686	0.000373166	5.50801e-05	0.137825	0.132249	0.0172148	0.0919036	0.00556998	0.00301754	0.411418	0.557924	0.272896
202575_at	CRABP2	-0.277171	0.560526	0.70022	-0.345929	0.097015	-0.103891	0.0627473	0.000949708	0.000256285	0.0897071	0.617671	0.593213	0.30455	0.0108539	0.00702577	0.325571	0.890778	0.891014
202677_at	RASA1	0.292092	0.166707	0.608087	-0.0171264	0.110931	0.288392	0.00124317	0.0400288	1.22944e-06	0.880915	0.339575	0.0219186	0.0337825	0.154571	0.000546502	0.956448	0.757095	0.301372
202952_s_at	ADAM12	-0.242995	-0.585283	0.614729	-0.383184	-0.140553	0.332763	0.144832	0.00199506	0.00247219	0.0684654	0.481716	0.108694	0.462324	0.0185225	0.0265268	0.280451	0.834577	0.543918
203178_at	GATM	0.408598	-0.330432	0.799485	-0.0121801	0.188988	-0.228391	0.0338898	0.0789377	0.000682601	0.94085	0.260352	0.178041	0.22168	0.243356	0.0123744	0.980046	0.696927	0.636774
203213_at	CDK1	0.276079	0.0197457	0.643133	0.291338	0.545532	0.480115	0.0254769	0.862242	7.15511e-05	0.0215471	0.000247508	0.000762655	0.189594	0.939869	0.00347658	0.141824	0.0315602	0.0769832
203475_at	CYP19A1	-0.256571	0.260313	1.29996	-0.204843	-0.229038	0.571009	0.163771	0.158079	4.11133e-06	0.211278	0.164995	0.00252367	0.490357	0.376716	0.00086467	0.510063	0.601524	0.128106
203542_s_at	KLF9	0.357516	0.582423	0.587901	0.116598	0.00518976	-0.0749939	0.00100246	6.98226e-06	1.53173e-05	0.155323	0.947708	0.350741	0.0299015	0.000339773	0.00149749	0.437048	0.9879	0.776199
204130_at	HSD11B2	0.24164	0.149919	0.689338	0.184199	-0.0907498	0.133866	0.0217498	0.134138	5.16426e-06	0.110816	0.416297	0.236732	0.173729	0.339611	0.000970295	0.366955	0.800359	0.696688
204444_at	KIF11	0.130987	0.00522734	0.596243	-0.231167	0.390132	0.118291	0.38492	0.971999	0.00171588	0.275651	0.0758905	0.570986	0.713959	0.98765	0.0215424	0.580645	0.455906	0.882147
204502_at	SAMHD1	0.405597	0.245084	0.672089	-0.122955	0.0782908	-0.0911193	0.00208818	0.041442	3.87088e-05	0.239283	0.44709	0.377944	0.0454683	0.158362	0.00245372	0.541955	0.817216	0.793415
204615_x_at	IDI1	0.25667	-0.0478984	0.616724	0.0770699	-0.0179209	0.187523	0.0148161	0.616988	1.6572e-05	0.379429	0.835958	0.0440234	0.139592	0.804489	0.00155163	0.672308	0.958952	0.395102
204646_at	DPYD	0.29164	-0.239767	0.765987	-0.182357	0.537624	-0.103397	0.0434854	0.0902885	6.91669e-05	0.438774	0.0336206	0.658347	0.251932	0.265798	0.00344731	0.716204	0.337193	0.914056
204755_x_at	HLF	0.551209	0.115767	0.705107	0.300231	0.101365	0.206361	3.23864e-05	0.246742	4.63181e-06	0.00495516	0.281767	0.0385348	0.00369672	0.490775	0.000905149	0.0557112	0.713785	0.375292
204886_at	PLK4	0.13116	-0.0412366	0.630637	-0.0377858	0.373549	0.181944	0.261074	0.718896	9.2524e-05	0.743785	0.00513762	0.13028	0.604994	0.864823	0.00399901	0.897853	0.142079	0.576615
204909_at	DDX6	0.13931	0.811046	1.30578	-0.0538224	-0.0985991	-0.491177	0.634008	0.0122522	0.000673785	0.768534	0.59114	0.0157003	0.864471	0.0678918	0.0122723	0.908882	0.880436	0.265712
204994_at	MX2	0.210869	-0.00861395	0.595862	-0.00196345	-0.0211149	-0.0996703	0.203318	0.957448	0.00318531	0.983322	0.822291	0.297992	0.542407	0.981584	0.0306702	0.994678	0.95625	0.74196
205034_at	CCNE2	0.33061	0.208353	0.602711	0.366522	0.576994	0.387012	0.00267269	0.0397576	1.92851e-05	0.0311415	0.00201557	0.0240283	0.0525645	0.153828	0.00168432	0.177601	0.0874446	0.312204
205197_s_at	ATP7A	0.244318	0.442492	0.597552	0.0605539	0.12796	0.0743554	0.0519377	0.00157557	0.000219004	0.627515	0.312019	0.552134	0.276477	0.0156341	0.00643418	0.838175	0.737905	0.876257
205286_at	TFAP2C	0.0403112	0.572222	0.683208	0.140791	0.122011	0.165604	0.812895	0.00357722	0.00167784	0.299584	0.366431	0.225692	0.941518	0.0280488	0.0212746	0.602959	0.772524	0.685181
205345_at	BARD1	0.137542	-0.139441	0.6039	0.235024	0.021639	-0.180735	0.311859	0.305443	0.000627974	0.034749	0.833112	0.0940915	0.654492	0.553978	0.0118476	0.189215	0.958613	0.517395
205457_at	C6orf106	0.378859	0.578932	0.641844	0.188632	-0.302477	-0.258193	0.000328507	3.33764e-06	2.42589e-06	0.154205	0.0297326	0.0580831	0.0152991	0.000209995	0.000682764	0.435427	0.322904	0.438782
205675_at	MTTP	0.372564	0.022021	1.02789	0.282407	0.416887	-0.0745635	0.0630578	0.90743	0.000108896	0.172283	0.05178	0.710082	0.305402	0.960555	0.00435499	0.460886	0.397262	0.930294
205739_x_at	ZNF107	0.0504606	0.357288	0.71161	0.0922123	0.645648	0.179793	0.737314	0.0280827	0.000406298	0.615968	0.00283136	0.334007	0.91067	0.121445	0.00922906	0.831782	0.104105	0.764873
205829_at	HSD17B1	0.178943	0.443821	0.936247	0.178866	0.116878	0.646839	0.288794	0.0151668	7.17857e-05	0.321651	0.513058	0.00221471	0.632287	0.0790134	0.00347658	0.623274	0.848655	0.123058
205872_x_at	PDE4DIP	0.27581	0.198097	0.610928	0.155256	-0.156102	0.346849	0.00912419	0.0489892	1.63595e-05	0.153792	0.151718	0.00446873	0.106385	0.177336	0.00155022	0.434792	0.584283	0.15843
205876_at	LIFR	0.25284	-0.16971	0.872765	-0.306894	0.156218	0.0580274	0.088784	0.2414	2.84439e-05	0.176971	0.481481	0.792187	0.363741	0.484984	0.0020571	0.467683	0.834577	0.952079
205892_s_at	FABP1	0.941841	-0.551234	1.26999	-0.723642	0.325249	0.190236	0.00824019	0.0966139	0.00171024	0.0479294	0.347362	0.57867	0.100257	0.277479	0.0215008	0.229228	0.761941	0.884945
206054_at	KNG1	0.122847	-0.763685	0.783083	-0.295092	-0.217774	-0.701285	0.542517	0.00138052	0.00208395	0.0255119	0.0867733	3.29878e-05	0.815544	0.0142389	0.0241296	0.15715	0.481122	0.0237114
206059_at	ZNF91	0.132042	0.307121	0.59876	-0.227138	0.0456451	-0.109867	0.352742	0.0408156	0.00100808	0.0683493	0.698008	0.356373	0.689992	0.156559	0.0156005	0.280198	0.918219	0.780048
206133_at	XAF1	0.628746	-0.013401	0.872136	-0.447619	0.132146	0.302132	0.00255778	0.940201	0.000307721	0.00529869	0.349033	0.043468	0.0512553	0.973883	0.00780404	0.0581689	0.763388	0.393471
206143_at	SLC26A3	-0.3641	-0.347573	0.857397	-0.646141	0.533998	-0.0171166	0.0872942	0.10127	0.00110985	0.0490708	0.0968469	0.955391	0.360626	0.286107	0.0165343	0.232491	0.499118	0.990613
206177_s_at	ARG1	-0.167459	-0.270126	0.721387	0.104307	-0.0188477	0.119149	0.290111	0.0967439	0.000491163	0.26647	0.837465	0.207237	0.633666	0.277747	0.0102506	0.571231	0.959468	0.666002
206204_at	GRB14	0.54278	0.390121	0.58764	0.580676	0.18723	0.0978672	0.000159736	0.00280186	0.000156082	1.11165e-05	0.052631	0.287836	0.0098796	0.0235934	0.00532031	0.000779222	0.399726	0.736647
206457_s_at	DIO1	0.36655	-0.0754386	0.645451	-0.120805	0.069987	-0.943235	0.0359444	0.64356	0.00182431	0.481626	0.681758	5.42161e-05	0.228015	0.820857	0.0224144	0.746926	0.913658	0.0257762
206500_s_at	MIS18BP1	0.0687702	0.0854575	0.636157	0.0941205	-0.117712	-0.484306	0.640547	0.5625	0.000894022	0.591996	0.503897	0.0132975	0.867521	0.768534	0.0145738	0.81909	0.844576	0.249146
206652_at	ZMYM5	0.243135	0.432869	0.591945	-0.0801488	-0.195132	-0.528239	0.0559201	0.00208745	0.000273642	0.578386	0.187299	0.00206026	0.28733	0.0190919	0.00728492	0.81079	0.626872	0.119201
206893_at	SALL1	0.428111	0.115722	0.691311	-0.0427534	0.15043	-0.146711	0.00412313	0.378915	0.000132891	0.841515	0.485202	0.495877	0.0668804	0.625877	0.00484066	0.940506	0.8362	0.852641
207078_at	MED6	0.0693356	0.485022	0.606909	0.31671	0.367597	0.397473	0.571959	0.000971297	0.000258732	0.018479	0.00788972	0.00476345	0.832074	0.0110359	0.00706183	0.128985	0.176094	0.163082
207102_at	AKR1D1	-0.333397	-0.766694	0.986225	-0.359065	0.523528	-0.487385	0.193934	0.00666412	0.00190832	0.276782	0.120932	0.146589	0.529533	0.0438659	0.0230126	0.58159	0.540147	0.598031
207165_at	HMMR	0.0497443	-0.300552	0.720283	0.247025	0.414384	0.525898	0.692447	0.0271531	6.09031e-05	0.0906193	0.00853585	0.0016422	0.892114	0.118597	0.00317321	0.327521	0.183449	0.10777
207185_at	SLC10A1	0.573036	-0.0318013	0.924081	-0.192224	-0.159906	-0.794525	0.0104946	0.874125	0.000526538	0.252065	0.337293	0.000201779	0.115127	0.945493	0.010726	0.556251	0.75515	0.0454004
207655_s_at	BLNK	0.26744	0.0955498	0.633474	0.0331341	0.0421852	0.108045	0.0123796	0.328632	1.3619e-05	0.82974	0.784364	0.486595	0.126231	0.578028	0.00140835	0.935459	0.946338	0.848229
207688_s_at	INHBC	-0.0155298	0.243632	0.663609	-0.645432	-0.000903372	-0.054928	0.91066	0.0928067	0.000363876	2.42243e-05	0.993312	0.611925	0.974794	0.270639	0.0086688	0.00136967	0.998382	0.898086
207981_s_at	ESRRG	0.458808	0.311199	0.900962	0.14588	0.0996635	0.484156	0.00285551	0.0296357	9.10379e-06	0.354405	0.523587	0.00652133	0.0542388	0.126014	0.00118463	0.651628	0.854158	0.18713
208022_s_at	CDC14B	0.200211	0.556445	0.762738	0.392055	0.263682	0.0816358	0.102761	0.000196386	1.5776e-05	0.000259468	0.00586608	0.334046	0.391747	0.0035193	0.00152159	0.00766004	0.15143	0.764887
208092_s_at	FAM49A	0.320977	0.293163	0.614899	0.208423	-0.0953614	0.442846	0.0116032	0.0192389	0.000119543	0.0899758	0.419241	0.0016391	0.121699	0.093184	0.00458346	0.326287	0.802002	0.107755
208297_s_at	EVI5	0.065882	0.160452	0.627458	-0.465092	-0.509662	-0.71229	0.628266	0.246841	0.000503001	0.036322	0.0236733	0.00316753	0.861409	0.490864	0.0104044	0.194468	0.292067	0.138106
208328_s_at	MEF2A	0.253555	0.499715	0.644394	-0.437238	0.0272705	-0.231404	0.0776154	0.00189299	0.00042072	0.066043	0.903006	0.3099	0.340881	0.0177777	0.00941969	0.275083	0.977865	0.748963
208727_s_at	CDC42	0.0560977	0.369609	0.598176	-0.11157	-0.0355567	-0.141987	0.72734	0.0328168	0.00297736	0.18766	0.665908	0.0995435	0.906294	0.135008	0.0294531	0.482112	0.908373	0.526919
208881_x_at	IDI1	0.229471	-0.0660688	0.59189	0.122901	0.0163293	0.2129	0.0393861	0.527251	6.57048e-05	0.15046	0.842917	0.0193692	0.238837	0.744299	0.00331853	0.430002	0.961233	0.288009
208991_at	STAT3	0.0701347	0.350853	0.721244	0.0954194	0.182149	0.0717907	0.708543	0.0752237	0.00231268	0.504224	0.211469	0.614119	0.898234	0.236004	0.0256119	0.762106	0.653416	0.898885
208995_s_at	PPIG	0.154176	0.390569	0.604605	0.0668987	0.232329	0.0297698	0.183945	0.0028796	0.00012323	0.604164	0.0863129	0.816861	0.516788	0.0240737	0.00466917	0.825966	0.479416	0.958778
209493_at	PDZD2	0.399837	0.467905	1.09527	-0.10327	-0.0275731	0.171456	0.00938359	0.00327546	1.35768e-06	0.570746	0.879042	0.351286	0.108238	0.0263199	0.000576386	0.806157	0.97155	0.776713
209687_at	CXCL12	-0.0968231	0.566288	0.659348	-0.336001	-0.59789	-0.352588	0.34001	3.07493e-05	1.32286e-05	0.0492043	0.00177779	0.0402723	0.679187	0.000975749	0.0014038	0.23283	0.0824378	0.381874
209757_s_at	MYCN	0.0474172	0.124288	0.634245	0.30946	0.366215	0.504896	0.744341	0.397358	0.000834892	0.038245	0.0169378	0.00217474	0.913489	0.641804	0.0139625	0.200734	0.253706	0.121775
209966_x_at	ESRRG	0.550761	0.503193	0.87276	0.0902889	-0.159296	-0.0419427	0.000505158	0.00110483	9.47505e-06	0.519187	0.262619	0.763275	0.0198416	0.0121079	0.00118674	0.772947	0.698931	0.945726
210327_s_at	AGXT	0.240692	-0.230209	0.724098	-0.0673978	-0.10843	-0.124279	0.234284	0.254388	0.00337565	0.54279	0.332459	0.269074	0.578241	0.499181	0.0317067	0.788549	0.752414	0.722639
210758_at	PSIP1	0.230483	0.353025	0.639589	0.0667329	0.205101	0.0302173	0.0252879	0.00165611	1.01791e-05	0.57442	0.0985275	0.798403	0.188872	0.0161894	0.00124228	0.808232	0.501628	0.953626
211357_s_at	ALDOB	-0.104169	-0.809204	0.872541	-0.26034	-0.336242	-0.380997	0.690289	0.00621985	0.00629057	0.00359818	0.000479529	0.000152712	0.891035	0.04166	0.0464591	0.0455606	0.0439166	0.0393845
211597_s_at	HOPX	-0.0955488	-0.181511	0.832218	-0.54602	-0.268426	0.535411	0.408808	0.126736	4.16769e-06	0.000754372	0.054756	0.000888227	0.732238	0.328646	0.000865029	0.0159571	0.404666	0.080574
211959_at	IGFBP5	-0.110344	0.666395	1.044	-0.731528	-0.351591	-0.553954	0.674408	0.0200569	0.00177709	2.31746e-06	0.0026997	4.93208e-05	0.883847	0.0959245	0.0220573	0.000246511	0.101499	0.0248933
212177_at	PNISR	0.392766	0.393454	0.666276	0.434693	0.283708	0.272145	0.000233468	0.000229571	1.52721e-06	4.78779e-05	0.00215044	0.00291922	0.0122471	0.00391143	0.000596432	0.00223165	0.0904426	0.133563
212468_at	SPAG9	0.236654	0.514903	0.73324	-0.00537391	-0.077068	-0.00829154	0.113244	0.00219891	0.000197757	0.958676	0.461751	0.936284	0.41076	0.0198088	0.00606073	0.985325	0.824731	0.986256
212650_at	EHBP1	0.455391	0.503688	0.734451	0.0464395	-0.303227	-0.502947	0.00162126	0.000698912	3.6581e-05	0.647764	0.00845474	0.00016027	0.039196	0.00870852	0.0023782	0.848259	0.182568	0.0404535
212913_at		0.503698	0.494643	0.710364	0.745646	0.745933	0.542594	0.000811254	0.000947027	6.28967e-05	9.89875e-06	9.85667e-06	0.000251977	0.026536	0.0108346	0.00324023	0.00071684	0.0054158	0.0485481
213143_at	C2orf72	0.151452	-0.261042	0.607692	0.233576	0.075466	-0.165669	0.244838	0.0539409	0.000382082	0.0347027	0.463468	0.119823	0.588994	0.189065	0.00888573	0.189079	0.825573	0.56191
213183_s_at	CDKN1C	0.244748	0.352704	0.598587	-0.229772	-0.223548	0.228916	0.017779	0.00156151	1.97497e-05	0.147797	0.158292	0.149204	0.155109	0.0155424	0.00169323	0.426292	0.592928	0.600175
213401_s_at	TBL1X	0.254319	0.580832	0.702699	0.0834222	0.0488479	0.102836	0.0122047	8.26744e-06	2.10871e-06	0.309311	0.546828	0.21431	0.125079	0.000385028	0.000640521	0.612028	0.8631	0.673447
213430_at	RUFY3	0.223354	0.515891	0.699916	-0.117247	0.31669	0.103494	0.221231	0.00965852	0.00199323	0.703756	0.311993	0.736991	0.563434	0.0572134	0.0235328	0.87792	0.737905	0.937803
213478_at	KAZN	0.190256	0.378428	0.642722	0.344027	0.1	0.116299	0.0974466	0.00297829	4.92782e-05	0.00563395	0.360622	0.290161	0.380836	0.024652	0.00283311	0.0604532	0.770076	0.738303
213553_x_at	APOC1	0.340929	-0.234874	0.632347	0.214649	-0.0914125	-0.169275	0.0369879	0.136408	0.0012657	0.157877	0.535795	0.259157	0.231112	0.342949	0.0179327	0.440909	0.858803	0.714203
213582_at	ATP11A	0.180001	0.160709	0.699199	-0.253706	0.390552	0.221487	0.0973341	0.135422	1.03277e-05	0.0146015	0.00072828	0.0291701	0.380509	0.341535	0.00124651	0.111297	0.0532335	0.338738
213655_at		0.21322	0.295368	0.593138	0.111958	0.356685	0.0270117	0.239873	0.110275	0.00631811	0.255584	0.00196176	0.77922	0.584399	0.30172	0.0465715	0.560014	0.0864992	0.949315
213734_at	RFC5	0.0892829	0.412114	0.690475	0.197965	0.859782	0.549555	0.62527	0.0354535	0.00261051	0.233728	8.43265e-05	0.00374802	0.860175	0.142594	0.0273376	0.535802	0.0171396	0.148387
213826_s_at	H3F3A	-0.0206487	0.456621	0.703755	0.281677	0.157127	0.371436	0.833769	0.000237936	5.05994e-06	0.0562058	0.265651	0.015679	0.95108	0.00401269	0.000960597	0.251306	0.701438	0.265674
213939_s_at	RUFY3	0.202465	0.546163	0.790116	0.0749608	0.232175	0.103557	0.0775334	0.000112019	4.33293e-06	0.347367	0.00912512	0.200346	0.340833	0.00239431	0.000883966	0.64549	0.189195	0.659348
213957_s_at	CEP350	0.16248	0.206146	0.616626	-0.100156	-0.512803	-0.628171	0.186088	0.0988075	0.000179744	0.377207	0.000336353	4.74139e-05	0.519445	0.281414	0.00575044	0.67049	0.0366852	0.0248933
214022_s_at	IFITM1	0.428542	0.0189572	0.624549	-0.42694	-0.214566	0.110383	0.00629474	0.89104	0.000628578	0.00839867	0.146949	0.443148	0.0862673	0.953359	0.0118506	0.0784417	0.577557	0.826537
214250_at	NUMA1	0.152129	0.529304	0.760865	0.146234	-0.00338657	-0.0472756	0.307274	0.00209651	0.000169726	0.245427	0.978014	0.701197	0.650463	0.0191236	0.00556106	0.548951	0.995412	0.928581
214313_s_at	EIF5B	0.116589	0.483322	0.706291	-0.29584	0.186187	0.174364	0.315473	0.000565091	2.74165e-05	0.0456914	0.189755	0.217759	0.657762	0.00749366	0.001996	0.222773	0.629721	0.677091
214415_at		0.530241	-0.394206	0.717953	-0.254702	0.156347	-0.109626	0.0164509	0.0636263	0.00400525	0.214966	0.43883	0.585229	0.148498	0.211547	0.0351717	0.514636	0.812498	0.887649
214723_x_at	ANKRD36	0.226881	0.512868	0.771613	-0.293092	-0.0953892	-0.477381	0.079979	0.000651712	2.37307e-05	0.0776414	0.546046	0.00768461	0.345075	0.00827889	0.00185863	0.301409	0.862898	0.199121
214785_at	VPS13A	0.357961	0.123517	0.643634	-0.00414968	0.455331	0.250888	0.0123679	0.344877	0.00024837	0.980116	0.0143358	0.146841	0.126206	0.594103	0.00691759	0.9934	0.234533	0.598031
214829_at	AASS	0.43707	0.0687659	0.606395	0.320841	0.472319	0.300858	0.00652271	0.629166	0.00100628	0.164476	0.048398	0.1906	0.0880783	0.811275	0.0155948	0.450372	0.389537	0.650074
215001_s_at	GLUL	0.414289	0.422351	0.59302	0.0629179	0.21914	-0.176262	0.000114324	9.39045e-05	5.04066e-06	0.677479	0.160773	0.25357	0.0080601	0.00211546	0.000960273	0.864861	0.596019	0.709026
215058_at	DENND5B	0.0521465	0.171541	0.651441	-0.134623	0.0859332	-0.169252	0.740151	0.283426	0.0012844	0.458523	0.634131	0.354032	0.911744	0.531289	0.0180805	0.730748	0.897398	0.778435
215074_at	MYO1B	-0.0264668	-0.479252	0.805434	-0.529088	0.217394	0.00529687	0.891338	0.023145	0.00126425	0.0187776	0.294707	0.979227	0.9693	0.106127	0.0179307	0.130223	0.723885	0.995176
215190_at	EIF3M	0.175232	0.422094	0.608569	-0.258165	0.454861	-0.00721849	0.0449589	8.2876e-05	3.16269e-06	0.114649	0.0100938	0.9632	0.25625	0.00194474	0.000771547	0.373604	0.199377	0.992599
215248_at	GRB10	0.201579	0.34066	0.787537	-0.0699213	0.0672491	-0.161306	0.0502418	0.00252991	1.02334e-06	0.466796	0.483689	0.105979	0.271145	0.0219595	0.000513015	0.736196	0.8357	0.539514
215447_at		0.364774	0.468397	0.898891	-0.782012	-0.493044	-0.349932	0.00662738	0.00102989	2.55235e-06	0.00020245	0.00747036	0.0440488	0.0886326	0.0115011	0.000701756	0.00638716	0.171417	0.395165
215629_s_at		0.303101	0.427527	0.848773	0.189911	0.555828	0.206217	0.00128588	4.96145e-05	2.5507e-08	0.114063	0.000205147	0.0885331	0.0343959	0.00135026	7.9044e-05	0.372701	0.0283155	0.505183
215635_at		0.0910511	0.268534	0.801851	-0.31568	0.0687337	-0.273602	0.667861	0.215749	0.00261876	0.0566221	0.658595	0.093473	0.880057	0.454342	0.0273731	0.252472	0.905544	0.51607
215802_at		0.141145	0.487826	0.646793	-0.0544654	0.111266	-0.0595782	0.187568	0.000218439	2.59345e-05	0.654011	0.365193	0.624185	0.521179	0.00376875	0.00194243	0.851865	0.772246	0.902699
216173_at		0.00892415	0.514495	0.667678	0.0598653	0.657962	0.0681273	0.950246	0.00216684	0.000465427	0.663941	0.000224689	0.621338	0.986561	0.0195854	0.00996073	0.857553	0.0302485	0.901658
216983_s_at	ZNF224	0.281393	0.505262	0.637617	0.386675	0.368622	0.309821	0.0507612	0.00161279	0.000425825	0.0253386	0.0317578	0.0649127	0.272951	0.0158939	0.00948736	0.1564	0.330806	0.454366
217512_at	KNG1	0.180843	-0.484074	0.764617	-0.0903546	0.0358286	-0.181159	0.193499	0.00225906	7.1916e-05	0.373722	0.721135	0.0863356	0.52903	0.0202151	0.00347658	0.667489	0.925637	0.50095
217550_at	ATF6	0.159217	0.433126	0.59203	0.0189644	0.170412	0.0154958	0.1244	0.000443889	4.246e-05	0.817728	0.0528396	0.850583	0.430187	0.00630708	0.00260258	0.930153	0.399726	0.966195
217602_at	PPIA	0.153249	0.454125	0.728763	-0.0735853	0.285689	0.0906064	0.368964	0.0146145	0.000904394	0.683137	0.12746	0.615781	0.702571	0.0770463	0.0146482	0.867766	0.551708	0.899585
217603_at	ATP6V0A2	0.159491	0.475573	0.757943	0.0535813	-0.0142161	-0.0701394	0.154093	0.000401042	6.57657e-06	0.676655	0.911643	0.585953	0.476353	0.00586596	0.00106829	0.86448	0.979796	0.888039
218559_s_at	MAFB	-0.066166	0.514699	0.629844	0.166438	0.229229	-0.049304	0.687694	0.00581206	0.00238845	0.323014	0.179908	0.766118	0.889544	0.0396995	0.0260551	0.624453	0.61892	0.946455
218662_s_at	NCAPG	0.0652159	-0.261202	0.60789	0.155682	0.40526	0.267019	0.603797	0.0500779	0.000322387	0.210358	0.00404454	0.0406408	0.849283	0.1798	0.00805599	0.509381	0.126219	0.383069
218819_at	INTS6	0.151149	0.360275	0.638137	-0.26628	-0.158798	0.0528624	0.173903	0.003752	4.41948e-05	0.00132033	0.0323726	0.443431	0.504271	0.0289952	0.00265241	0.0234838	0.333081	0.826724
219000_s_at	DSCC1	0.454808	0.201515	0.587138	0.343763	0.347604	0.304246	4.26075e-05	0.025058	5.6132e-06	0.00317794	0.00293488	0.00720641	0.00431314	0.112133	0.00101623	0.0417979	0.106329	0.19472
219117_s_at	FKBP11	0.138836	-0.224838	0.723889	0.310824	0.134419	0.0125807	0.295044	0.0987902	8.55699e-05	0.00569863	0.181973	0.897397	0.638669	0.281394	0.00382546	0.0609062	0.620871	0.977725
219434_at	TREM1	-0.203476	-0.220256	0.620212	-1.01183	-0.117762	0.54453	0.13349	0.106385	0.000401019	2.64312e-06	0.401148	0.00124213	0.444683	0.295247	0.00916628	0.000270623	0.792114	0.0955181
219995_s_at	ZNF750	0.301859	0.271847	0.678531	0.344739	0.160687	0.34239	0.000566465	0.00138145	1.37626e-07	0.103163	0.43058	0.105322	0.0213167	0.0142457	0.000198018	0.353122	0.807885	0.53872
220158_at	LGALS14	-0.3938	-0.647887	0.717419	-0.139395	0.0445368	0.419691	0.022485	0.00075269	0.00060538	0.307261	0.740112	0.00637769	0.176715	0.00919821	0.0115823	0.609805	0.932248	0.18541
220440_at	LGALS13	-0.377359	-0.246243	1.02173	-0.263069	-0.170154	0.951856	0.0502413	0.18591	7.24443e-05	0.115449	0.296399	2.56541e-05	0.271145	0.415476	0.00349285	0.375191	0.725914	0.0237114
220626_at	SERPINA10	-0.0244423	-0.605366	0.785443	0.12961	-0.0206336	-0.253876	0.873739	0.00104999	0.00019952	0.210563	0.837681	0.0219693	0.963697	0.0116755	0.00608408	0.509584	0.959477	0.301511
221008_s_at	ETNPPL	0.514016	-0.0383314	0.712114	0.099762	0.103756	-0.00720303	0.000255617	0.731522	1.90557e-05	0.320631	0.302315	0.941822	0.0130129	0.871954	0.001667	0.622187	0.73098	0.987348
221750_at	HMGCS1	0.319242	-0.0946909	0.750974	-0.0638201	0.234383	0.0162567	0.0408954	0.518597	0.000182959	0.646402	0.10665	0.906646	0.24425	0.737337	0.00578557	0.847547	0.515476	0.979966
221922_at	GPSM2	0.116451	0.224292	0.596686	0.206843	0.314503	0.230512	0.186954	0.0173374	7.09793e-06	0.0778766	0.0116688	0.0522509	0.520585	0.0869416	0.00109632	0.301958	0.214303	0.421856
222133_s_at	PHF20L1	0.382096	0.432393	0.662309	-0.149343	0.180333	0.0859394	0.00153355	0.000536939	1.51565e-05	0.412368	0.324843	0.634434	0.0378486	0.00723796	0.00148991	0.697292	0.746784	0.906272
222186_at		0.359504	0.394559	0.795732	0.101208	0.164063	0.1566	0.00948576	0.0052058	1.77224e-05	0.218813	0.0553673	0.0659596	0.108888	0.0366174	0.00160959	0.518549	0.406102	0.457097
222266_at		0.32726	0.451129	0.594265	0.239461	0.316113	0.159094	0.000272341	8.99257e-06	7.92021e-07	0.015416	0.00263483	0.0888472	0.0136233	0.000407348	0.000475854	0.115351	0.100002	0.506065
222309_at	C6orf62	0.386373	-0.0560022	0.616908	-0.0897807	0.353341	0.593814	0.000171372	0.489636	2.18463e-06	0.615748	0.0624786	0.00420919	0.0102447	0.715989	0.0006446	0.831671	0.424614	0.154558
222313_at		-0.0162612	0.162188	0.629584	-0.289493	-0.23736	-0.389111	0.882597	0.154079	6.34367e-05	0.0585307	0.113628	0.0149653	0.966453	0.370803	0.00325596	0.257432	0.527476	0.260906
222364_at	SLC44A1	0.339732	0.432761	0.768529	-0.053228	-0.0290078	-0.11266	0.0115198	0.00224381	1.99662e-05	0.530479	0.731197	0.194574	0.121234	0.0201083	0.00169775	0.780261	0.928593	0.654868
222380_s_at	PDCD6	0.178919	0.500512	0.604423	0.348787	0.292079	0.18117	0.163811	0.000880047	0.000324342	0.000284078	0.00129337	0.0266027	0.490384	0.0102847	0.00808267	0.00815327	0.071719	0.327222
222413_s_at	KMT2C	0.203572	0.561016	0.608878	0.0704554	-0.110038	-0.0608314	0.127013	0.000422052	0.000403904	0.459698	0.254617	0.522224	0.434523	0.00608697	0.00919248	0.731428	0.693088	0.865169
222688_at	ACER3	0.252616	0.518849	0.719746	0.0191795	0.098904	-0.156403	0.0269075	0.000132353	8.67586e-06	0.851739	0.342633	0.142371	0.195947	0.00266276	0.00116444	0.944519	0.758847	0.592222
222790_s_at	RSBN1	0.213358	0.399713	0.591774	0.102639	0.0628767	0.0108948	0.0236107	0.000251547	8.71957e-06	0.197395	0.421258	0.887931	0.182086	0.00418161	0.00116444	0.494436	0.803198	0.975722
222835_at	THSD4	0.159663	0.498161	0.744388	-0.674357	-0.103428	-0.0420686	0.158851	0.000294688	9.50606e-06	2.51835e-05	0.367087	0.710396	0.483828	0.00469466	0.00118674	0.00141221	0.772804	0.930364
222943_at	GBA3	0.274047	0.370471	0.830361	-0.42089	-0.135274	-0.280733	0.160076	0.0638203	0.000792198	0.00921838	0.350277	0.064278	0.485354	0.211967	0.0135319	0.0830748	0.764282	0.453003
223381_at	NUF2	0.105874	-0.0620316	0.717144	0.287187	0.50789	0.485599	0.454731	0.659506	0.000199093	0.0784107	0.00458943	0.00617353	0.763719	0.830188	0.00607448	0.302911	0.133749	0.183544
223494_at	MGEA5	0.268204	0.511395	0.629915	0.263349	0.467919	0.400509	0.0557788	0.00120113	0.000380916	0.00270058	1.38183e-05	7.06371e-05	0.287004	0.0128336	0.00888128	0.0376573	0.00634886	0.0284718
223509_at	CLDN2	-0.0142047	-0.158525	0.885155	-0.476387	-0.194653	-0.320959	0.942962	0.429251	0.000700887	0.00255044	0.158315	0.0274116	0.984572	0.667766	0.0125437	0.0363707	0.592928	0.332091
223839_s_at		0.513547	0.122549	0.905099	0.272781	0.159526	0.273453	0.000117713	0.244332	3.86533e-07	0.0914784	0.307733	0.0907585	0.00814679	0.488073	0.000335455	0.32906	0.734933	0.510674
224320_s_at	MCM8	0.206792	0.231125	0.587859	0.0112663	0.205799	-0.138958	0.0822191	0.0547576	0.000170174	0.932095	0.134868	0.302415	0.349938	0.190986	0.00556141	0.976776	0.561615	0.744056
225081_s_at	CDCA7L	0.166983	0.568488	0.608356	0.851503	0.276562	-0.0244278	0.241466	0.000779175	0.000844015	3.63258e-07	0.0125519	0.804848	0.585878	0.00943552	0.0140491	5.69087e-05	0.220951	0.955694
225571_at	LIFR	0.425218	0.154332	0.97094	0.276462	0.339312	-0.066164	0.0156444	0.34061	3.26325e-05	0.231648	0.146998	0.769322	0.144023	0.590096	0.00224144	0.533416	0.577565	0.947233
225575_at	LIFR	0.356676	0.0397403	0.672479	0.470779	0.202375	0.157226	0.00204522	0.687103	8.75325e-06	3.22262e-05	0.0227142	0.0669962	0.0450025	0.846322	0.00116444	0.00168771	0.288211	0.458939
225937_at	CUX1	0.357757	0.568969	0.699597	-0.248177	-0.248061	-0.501601	0.00809438	0.000196236	5.22346e-05	0.0734163	0.0735367	0.00151128	0.0994294	0.00351892	0.00294425	0.29193	0.450792	0.103329
226035_at	USP31	0.317894	0.52715	0.615598	-0.241394	-0.131558	0.0815856	0.000953134	5.26731e-06	2.0385e-06	0.0106659	0.131859	0.338231	0.029037	0.000285139	0.000632299	0.0913181	0.557584	0.767905
226422_at	ERGIC2	0.219578	0.513221	0.677346	0.148827	0.206396	0.115072	0.0248124	2.84562e-05	2.74945e-06	0.116033	0.0355276	0.216376	0.186991	0.000920618	0.000726823	0.376286	0.344166	0.675749
226612_at	UBE2QL1	0.2566	0.19385	0.618184	-0.719771	0.0848072	-0.351153	0.00462281	0.0243402	1.73921e-06	0.000291494	0.58514	0.0359922	0.0717196	0.109965	0.000627062	0.00830508	0.878096	0.366798
226625_at	TGFBR3	0.463652	0.358177	0.622444	0.0964273	0.00329891	0.388491	0.00163318	0.00994335	0.000242079	0.449653	0.979155	0.00713711	0.0392731	0.0584081	0.00679449	0.723988	0.995694	0.193589
226980_at	DEPDC1B	0.349001	0.0012753	0.629977	0.218226	0.510493	0.537718	0.0027669	0.989845	2.26999e-05	0.366075	0.0460026	0.0368756	0.0535126	0.995202	0.00181027	0.661304	0.383209	0.369432
226999_at	RNPC3	0.0666196	0.316214	0.595698	0.388279	0.268995	-0.0396051	0.5216	0.00678502	5.79387e-05	0.00576837	0.0411247	0.74605	0.80336	0.0444542	0.00309658	0.0615027	0.366323	0.94028
227082_at	ZBTB20	0.0803974	0.219821	0.715098	-0.498933	-0.518573	-0.52	0.495102	0.0744975	3.09465e-05	7.25073e-05	4.90169e-05	4.76537e-05	0.788813	0.23448	0.00216698	0.00303781	0.0129329	0.0248933
227702_at	CYP4X1	-0.581524	-0.539913	0.995319	-0.901439	-0.140911	-0.578512	0.038913	0.0530721	0.00260278	0.00148944	0.550655	0.0245994	0.237088	0.18687	0.0272933	0.0254883	0.864096	0.315514
227719_at	SMAD9	0.509645	0.261814	0.699006	0.371089	0.489979	0.0221889	2.94851e-05	0.00915453	1.7795e-06	0.0167162	0.00293264	0.873744	0.0035122	0.0551765	0.000627062	0.121279	0.106329	0.971863
227931_at	INO80D	0.162065	0.553371	0.713752	-0.216101	-0.0282249	-0.0563152	0.181738	0.000214443	3.43973e-05	0.0449577	0.778413	0.576094	0.513936	0.00373077	0.0023161	0.220652	0.944814	0.883965
228098_s_at	MYLIP	0.160767	0.429832	0.618727	0.419416	0.0951767	-0.0570693	0.216443	0.00338954	0.000310937	6.65749e-05	0.229698	0.46412	0.558498	0.0269678	0.00785733	0.00287065	0.670732	0.837314
228147_at	SEPT7P2	0.175388	0.514914	0.594591	0.34266	-0.010452	-0.0233268	0.122692	0.000206807	0.000106377	0.03533	0.944514	0.876605	0.426973	0.00365573	0.0043019	0.191116	0.987289	0.972575
228152_s_at	DDX60L	0.484317	0.108106	0.607986	-0.839296	0.0846088	0.122719	0.0001312	0.279845	2.67928e-05	6.55167e-05	0.585367	0.431425	0.00871611	0.52724	0.00197838	0.00283845	0.878269	0.820169
228673_s_at	EML4	0.292804	0.463354	0.733795	-0.247571	-0.18773	-0.151579	0.0512006	0.00422047	0.000166729	0.143556	0.259834	0.359215	0.274168	0.0315517	0.0055006	0.419863	0.696584	0.781874
228838_at		-0.13194	-0.28257	0.996222	-0.371582	-0.0483787	0.636343	0.545992	0.205123	0.000546802	0.0076131	0.692538	9.97984e-05	0.817149	0.440222	0.0109529	0.0735937	0.916493	0.0320969
228859_at	ZGRF1	0.456129	0.54823	0.7185	0.0756339	0.447735	0.06275	0.0103893	0.0030459	0.000639005	0.671337	0.0220823	0.724549	0.114626	0.0250315	0.0119731	0.861708	0.284752	0.934823
229033_s_at	MUM1	0.047533	0.428547	0.680251	0.0271621	0.133133	0.079764	0.709983	0.00359747	0.00013018	0.789969	0.204153	0.438461	0.898703	0.0281712	0.00480661	0.917406	0.645213	0.823748
229049_at	LCMT1-AS2	0.224988	0.377943	0.87433	0.17017	-0.0750245	1.09576	0.276475	0.0767177	0.000935548	0.37865	0.6947	3.72964e-05	0.620111	0.239032	0.0149216	0.67186	0.917157	0.0237114
229095_s_at		0.161241	0.552404	0.693313	-1.04088	-0.594963	-0.427716	0.157312	0.000113435	2.28786e-05	4.69329e-06	0.00114283	0.0112139	0.481582	0.00241367	0.00181815	0.00041522	0.065566	0.233011
229206_at		-0.0202011	0.237355	0.601508	0.0844108	0.553026	0.137649	0.88118	0.0934473	0.000709836	0.523409	0.000706534	0.303732	0.966296	0.271811	0.0126583	0.775737	0.0527009	0.744925
229376_at	PROX1	0.119186	-0.208078	0.981294	-0.903897	-0.0834449	-0.311668	0.635501	0.411374	0.00203808	0.00528275	0.766359	0.2765	0.865003	0.653215	0.0238357	0.0580925	0.940284	0.728491
229398_at	RAB18	0.156407	0.532705	0.600597	-0.00743238	0.0484571	-0.0510218	0.11792	3.88965e-05	2.4278e-05	0.936263	0.603811	0.58499	0.41849	0.0011403	0.00188551	0.978668	0.885695	0.887649
229422_at	NRDC	0.226937	0.239658	0.590272	0.138446	0.433349	0.330697	0.0633712	0.0512864	0.000198469	0.256428	0.00227126	0.0132369	0.306459	0.182641	0.00606973	0.561011	0.0930197	0.249003
229467_at	PCBP2	0.222105	0.564669	0.683729	0.179462	0.438334	0.199584	0.0363737	2.75337e-05	7.46779e-06	0.0443171	8.71196e-05	0.0275978	0.229275	0.000899287	0.00110249	0.218804	0.017512	0.333269
229520_s_at	GPATCH2L	0.355271	0.490735	0.675503	-0.19783	-0.0473232	0.106133	6.61535e-05	1.58874e-06	6.69143e-08	0.0775049	0.656129	0.324681	0.005604	0.000125708	0.000130662	0.301114	0.904745	0.759018
229551_x_at	ZNF367	0.290942	0.28017	0.615433	0.463682	0.48213	0.400979	0.0151245	0.0185742	6.93882e-05	0.00127311	0.000928568	0.003761	0.141168	0.0909916	0.00345205	0.0229802	0.0593035	0.148617
229574_at	TRA2A	0.0637755	0.569728	0.88051	-0.057508	0.256649	0.0681325	0.648319	0.000762428	2.14872e-05	0.512929	0.00940033	0.439631	0.870844	0.0092798	0.00176134	0.768233	0.19264	0.824761
229609_at		0.196378	0.582716	0.590589	-0.0504886	0.188597	-0.00260103	0.16929	0.000593855	0.0010285	0.813405	0.383925	0.990288	0.497924	0.00775716	0.0157605	0.928127	0.782089	0.997918
229665_at	CSTF3	0.196648	0.290775	0.589125	0.0431861	0.467783	0.329673	0.0187622	0.00137629	2.01641e-06	0.723479	0.00149268	0.0151662	0.159614	0.0142167	0.000632299	0.887805	0.0757584	0.262077
229692_at		0.251152	0.538828	0.854481	-0.00678977	0.267585	-0.0368035	0.0309413	0.000114545	1.44042e-06	0.949579	0.0233327	0.732296	0.211447	0.00242835	0.00057908	0.982605	0.29086	0.936403
229796_at	SIX4	0.187357	0.560971	0.595396	0.148848	-0.0342071	0.0616086	0.136453	0.000248367	0.000293374	0.197624	0.760713	0.584731	0.448888	0.00414894	0.00759823	0.494591	0.938252	0.887537
229841_at		0.172386	0.309336	0.60182	0.233901	0.575021	0.409129	0.319553	0.0839589	0.00436657	0.146925	0.00197495	0.0175277	0.661392	0.25325	0.0372105	0.424785	0.0867143	0.274688
230085_at	PDK3	0.123724	0.515576	0.664926	0.63479	0.730328	0.337933	0.469313	0.00709766	0.00201723	0.00131595	0.000405125	0.0523553	0.772908	0.0458794	0.0237167	0.0234521	0.0407173	0.422003
230256_at	RUSC1-AS1	0.0966798	0.161034	0.595291	0.283354	0.359396	0.108664	0.511704	0.280178	0.00150956	0.0146568	0.00328755	0.305318	0.798021	0.52765	0.0199168	0.111528	0.113908	0.745701
230270_at	PRPF38B	0.256331	0.523198	0.608194	0.141273	0.387884	0.135554	0.00826091	1.4386e-05	6.11223e-06	0.14253	0.000743743	0.158197	0.100348	0.000567623	0.00104433	0.418498	0.0537311	0.611578
230375_at	PNISR	0.326757	0.570964	0.866601	0.126137	0.24468	0.00438365	0.00385378	2.29496e-05	3.66646e-07	0.208716	0.0225783	0.964151	0.0642003	0.000785703	0.000326538	0.507314	0.287192	0.992783
230573_at	SGK2	0.563168	0.0210743	0.594282	-0.00847667	0.0978212	-0.213909	0.00341937	0.899255	0.00403837	0.950032	0.473609	0.129228	0.0598609	0.956989	0.0353729	0.982783	0.831152	0.575153
230621_at	IAH1	-0.0452007	0.578677	0.616222	0.179064	0.801574	0.602285	0.771002	0.00162816	0.00182184	0.233073	6.13457e-05	0.000857569	0.924794	0.0160043	0.0223942	0.535117	0.0147757	0.079336
230681_at	TBRG1	0.358379	0.374094	0.794216	0.406088	0.383486	0.131953	0.0304753	0.0247662	0.000173254	0.00486344	0.00705942	0.298226	0.209721	0.111279	0.0056251	0.0550835	0.166145	0.742104
230716_at	SMLR1	0.322464	-0.470951	0.828171	0.06261	0.00998568	-0.758219	0.135651	0.0356525	0.00181763	0.718432	0.954039	0.000507736	0.447787	0.143141	0.0223625	0.88491	0.989887	0.0648046
230854_at	BCAR4	0.11375	-0.474572	0.818001	-0.411602	-0.248366	0.381399	0.497099	0.010526	0.000286323	0.0231565	0.147018	0.033251	0.789577	0.0607333	0.00748235	0.148185	0.577565	0.355912
230892_at		0.354224	0.552313	0.82872	0.174698	0.0416757	-0.0807952	0.00414261	8.71986e-05	2.05851e-06	0.152119	0.723557	0.495507	0.0670705	0.00201674	0.000632299	0.432171	0.926381	0.852373
230961_at		0.166125	0.142819	0.658369	0.134937	0.457986	-0.279608	0.231206	0.300476	0.000323176	0.357688	0.00590594	0.0684778	0.575044	0.548953	0.00806464	0.654132	0.151935	0.461371
230970_at		0.185906	0.49172	0.712522	-0.145507	0.12391	-0.289312	0.117721	0.000480358	2.46328e-05	0.35734	0.431259	0.0789235	0.418275	0.00667605	0.00189958	0.653736	0.808335	0.485564
231370_at	PPM1A	0.261751	0.470604	0.818439	0.188313	0.852385	0.356646	0.285863	0.064637	0.00566396	0.196076	2.25021e-05	0.0219396	0.629615	0.213873	0.0434478	0.493302	0.00788657	0.301372
231697_s_at	VMP1	0.182839	0.284251	0.938646	-0.923891	0.284551	-0.0427791	0.413943	0.210737	0.0010772	7.67465e-05	0.114794	0.804359	0.735443	0.447909	0.0162426	0.00315972	0.529607	0.955511
231863_at	ING3	0.0736973	0.275145	0.701697	-0.202296	-0.0620271	0.156158	0.348237	0.00238584	2.60403e-07	0.103571	0.602318	0.200565	0.686789	0.0210328	0.000273798	0.353854	0.884904	0.659641
231956_at	RNF213	0.512314	0.564645	0.750266	0.253996	0.792807	0.564355	0.00283106	0.0013276	0.000208606	0.03149	2.63963e-06	0.000102612	0.0541029	0.0138287	0.00624971	0.17862	0.00320716	0.0323793
232197_x_at	ARSB	0.169459	0.199714	0.61	0.0337494	0.386587	0.344559	0.0769902	0.0406375	1.09792e-05	0.855116	0.0508795	0.0778896	0.339842	0.156194	0.00125846	0.945762	0.394441	0.483623
232238_at	ASPM	-0.0880572	-0.0768775	1.20039	0.0552392	0.142844	-0.0472744	0.65112	0.692766	2.72511e-05	0.68755	0.30602	0.730503	0.872133	0.849638	0.00199458	0.869778	0.73408	0.936079
232282_at	WNK3	0.254002	0.566188	0.954453	0.151826	0.136481	-0.0886263	0.0821309	0.000788004	8.29255e-06	0.100066	0.135861	0.321909	0.349741	0.00950036	0.00114331	0.346667	0.562304	0.756909
232311_at	B2M	0.37629	0.229641	0.68355	-0.704495	-0.0443531	-0.0638051	0.00307633	0.0493206	2.48212e-05	6.95944e-06	0.67358	0.545871	0.0561973	0.178041	0.00190009	0.000551386	0.91078	0.874375
232344_at		0.277237	0.482866	1.11018	0.08294	0.42908	0.438118	0.182017	0.0273066	9.49758e-05	0.609945	0.0169619	0.0151547	0.514419	0.119039	0.00406323	0.828711	0.253802	0.262077
232395_x_at	AGBL3	0.043075	0.106013	0.597342	0.319078	0.458448	0.0678088	0.80203	0.539269	0.00482941	0.0347457	0.00460294	0.627877	0.936805	0.752905	0.039416	0.189215	0.133809	0.904084
232441_at	KRR1	0.0800962	0.416768	0.715541	0.0985056	0.66573	0.399328	0.542364	0.00518093	9.9799e-05	0.33776	8.60392e-06	0.00119499	0.815467	0.0364941	0.00415401	0.637633	0.00504734	0.0938735
232494_at	CYP8B1	-0.0457622	-0.507012	0.975876	0.270428	0.169072	0.114603	0.794897	0.0099051	8.69144e-05	0.0171811	0.113938	0.27263	0.934464	0.0582449	0.00386345	0.123458	0.528107	0.725639
232628_at		0.018253	-0.28797	0.637973	0.0121741	-0.0239774	-0.421341	0.918474	0.120541	0.00398228	0.932062	0.866707	0.00923813	0.977205	0.318849	0.0350793	0.976759	0.968332	0.21466
232632_at		0.295988	0.45808	0.741013	0.0317631	-0.0171495	-0.0487851	0.0128372	0.000518563	7.70212e-06	0.739934	0.857568	0.611116	0.129009	0.00704572	0.00111998	0.895993	0.965082	0.897712
232749_at		0.0145273	0.528852	0.695262	0.332413	0.738165	0.538737	0.93478	0.008088	0.00203784	0.0163366	2.69276e-05	0.000559853	0.982371	0.0505731	0.0238357	0.119636	0.00864267	0.0671551
232889_at		0.169151	0.483146	0.757533	0.569454	0.564204	0.132986	0.387659	0.0220763	0.00204124	1.6232e-06	1.81049e-06	0.0912252	0.715813	0.102751	0.0238357	0.000181861	0.00266313	0.511878
232958_at		0.379514	0.361689	0.670388	0.255408	0.35651	0.271284	0.0464699	0.0563952	0.00280481	0.289406	0.146352	0.261654	0.260272	0.194709	0.0285081	0.593131	0.57643	0.716042
232964_at		0.259548	0.122577	1.00365	0.0307758	0.293904	0.682619	0.091107	0.408221	8.5544e-06	0.829612	0.0544787	0.00023096	0.368448	0.650808	0.0011577	0.935448	0.403881	0.0473714
233007_at		0.165715	0.445288	0.593033	0.00239356	0.055768	-0.153069	0.0922588	0.000195449	2.17196e-05	0.982006	0.601022	0.163676	0.370737	0.00350826	0.00176992	0.994202	0.88445	0.618364
233030_at	PNPLA3	0.194069	0.244624	0.889483	0.281341	0.190136	-0.127168	0.255873	0.156931	0.000134059	0.00128899	0.0171991	0.0928367	0.599778	0.37491	0.00486374	0.0231828	0.25508	0.515105
233078_at	API5	0.210382	0.509131	0.830377	-0.00490597	0.199068	0.114908	0.0325199	3.61005e-05	2.44616e-07	0.961904	0.0680705	0.273521	0.217522	0.00108826	0.00027265	0.986441	0.438111	0.726383
233152_x_at		0.120567	0.252359	0.738227	-0.302866	0.0903536	-0.122451	0.399328	0.0888228	0.000161301	0.0484319	0.530253	0.397724	0.725599	0.26309	0.00538462	0.230617	0.857258	0.804545
233405_at		0.15699	0.239996	0.747226	-0.271678	0.446774	-0.119707	0.350818	0.161233	0.000641411	0.327296	0.116957	0.661671	0.688577	0.381289	0.0119902	0.628133	0.533375	0.914596
233599_at		0.141641	0.280774	0.616956	0.0945611	-0.0466866	-0.223303	0.199668	0.0174654	6.1286e-05	0.430917	0.694967	0.0757134	0.537218	0.0873029	0.00318518	0.711021	0.91727	0.479393
233604_at	C3orf85	-0.13346	-0.0458205	0.840545	-0.124732	-0.126611	-0.0803833	0.534548	0.830225	0.00196146	0.107715	0.102968	0.287138	0.811125	0.923947	0.0233696	0.361398	0.509492	0.736019
233615_at	CGA	0.129738	0.060278	1.35723	0.0242147	0.102183	1.00003	0.468388	0.734498	2.25367e-06	0.909372	0.63229	0.000267287	0.772076	0.873445	0.000653731	0.968472	0.897009	0.0492154
233819_s_at	LTN1	0.0857375	0.611352	0.925603	0.00604584	-0.192974	-0.383171	0.691747	0.0109783	0.00097357	0.970077	0.242658	0.0292911	0.89178	0.062636	0.0153048	0.989085	0.682123	0.338987
233867_at		0.166322	0.370383	0.627061	-0.00677518	0.310023	0.185905	0.139524	0.00323377	5.74579e-05	0.956985	0.0244752	0.153645	0.45413	0.0260777	0.00308294	0.984959	0.296254	0.606419
233869_x_at		0.379025	0.0798266	0.636622	0.0344483	0.208402	0.0919493	0.00364509	0.483425	7.43564e-05	0.826163	0.196852	0.559775	0.0623781	0.710976	0.00354132	0.934085	0.637649	0.878645
233874_at	SLAIN2	-0.0649782	0.473214	1.13647	0.261277	0.907595	0.674612	0.830805	0.133405	0.00289238	0.194841	0.000300968	0.00332068	0.949711	0.338449	0.0289643	0.491961	0.034716	0.140634
234103_at	KCNT2	0.323385	0.290964	0.649942	0.25321	0.292143	-0.0681478	0.0784957	0.110153	0.00300186	0.0340608	0.016864	0.538545	0.342671	0.301568	0.0295803	0.18722	0.25298	0.871669
234326_at		0.187882	0.290613	0.637831	-0.121132	-0.296738	-0.403611	0.11131	0.0191206	7.41249e-05	0.399562	0.0511509	0.0115165	0.407545	0.0927696	0.00353646	0.688065	0.395067	0.235772
234605_at	CDC14B	0.334605	0.445519	0.590571	0.311598	0.291862	-0.0102853	0.00060434	3.55063e-05	3.33424e-06	0.00496735	0.0075797	0.914488	0.0222507	0.0010791	0.000782401	0.0558141	0.172388	0.981624
235009_at	BOD1L1	0.371224	0.564643	0.728641	-0.0777035	-0.0829833	-0.288304	0.000653154	8.70944e-06	9.93867e-07	0.562081	0.53616	0.0443954	0.0232646	0.000400159	0.00050725	0.801183	0.858883	0.395974
235057_at	ITCH	0.119814	0.594669	0.84053	-0.325775	0.645247	0.456721	0.640243	0.0311449	0.00702078	0.22934	0.0257098	0.0996111	0.867331	0.130317	0.0495903	0.530804	0.301789	0.527225
235100_at		-0.45501	-0.136822	1.4825	-0.078015	0.363104	1.23233	0.0644612	0.558571	1.94875e-05	0.709817	0.0984398	2.87724e-05	0.309839	0.765967	0.00168856	0.880793	0.501416	0.0237114
235283_at	INTS6	0.393128	0.417289	0.598678	0.172922	0.0667185	-0.097125	0.000695566	0.000407688	2.25204e-05	0.283358	0.673597	0.541173	0.0241308	0.0059346	0.00180543	0.587538	0.91078	0.872564
235336_at		0.145919	-0.125357	0.710382	-0.176848	-0.0146732	0.173965	0.180913	0.246885	1.08856e-05	0.0627728	0.869466	0.0666766	0.513213	0.490864	0.00125686	0.267757	0.969204	0.45865
235425_at	SGO2	0.112584	-0.0491898	0.65053	-0.110554	-0.00235755	-0.168979	0.401647	0.71151	0.00029652	0.416456	0.986011	0.221169	0.727154	0.860584	0.00763727	0.700273	0.996832	0.680331
235493_at		0.2822	0.499668	0.819857	0.240242	0.562331	0.212871	0.13069	0.0123501	0.000576915	0.116951	0.00150773	0.161017	0.440699	0.0682408	0.0112622	0.377901	0.0757674	0.61497
235529_x_at	SAMHD1	0.335504	0.186045	0.68486	-0.107174	0.346554	0.201643	0.00339891	0.0746847	7.64031e-06	0.226196	0.00104316	0.0316779	0.0596391	0.234826	0.00111993	0.526917	0.0626003	0.348783
235545_at	DEPDC1	0.136069	-0.158723	0.80211	0.141799	0.157277	0.0527136	0.426166	0.355018	0.000405698	0.130349	0.0962698	0.560214	0.743337	0.604109	0.0092231	0.4001	0.498107	0.878712
235575_at		0.00171396	0.425412	0.637162	0.242	0.169278	-0.202297	0.991559	0.0169509	0.00197354	0.129722	0.279354	0.199926	0.997673	0.0855921	0.0234318	0.399153	0.711993	0.659253
235592_at		0.227523	0.27073	0.611781	-0.877011	-0.436401	-0.185576	0.0122738	0.0040115	2.98151e-06	3.41804e-08	0.000107778	0.0413767	0.125621	0.0303654	0.000755696	9.68298e-06	0.0193205	0.386086
235613_at		0.239786	0.584428	0.955737	0.158786	0.409473	-0.0701199	0.122609	0.00110597	1.86321e-05	0.125573	0.000846607	0.484198	0.426972	0.0121155	0.00164573	0.392779	0.0563117	0.84725
235749_at	UGGT2	0.536682	0.456053	0.586439	0.149829	0.325052	0.307406	0.000163903	0.000742958	0.000146096	0.186178	0.00907544	0.0125887	0.0100352	0.00911002	0.00513501	0.48007	0.188891	0.24314
235803_at		-0.10619	0.171717	0.61221	-0.0388594	0.544416	0.0351758	0.351604	0.14041	0.000105362	0.803219	0.00302828	0.821507	0.689104	0.349842	0.00427705	0.923619	0.108643	0.959547
235879_at		0.302812	0.226926	0.783557	-0.294487	0.163847	-0.192018	0.0604904	0.149552	0.000185056	0.100839	0.34552	0.27169	0.299069	0.363831	0.00583108	0.348309	0.760643	0.724789
235964_x_at	SAMHD1	0.389988	0.268993	0.697917	0.0282052	0.404306	0.270301	0.00184996	0.0205533	1.37904e-05	0.704548	6.44599e-05	0.00223474	0.0423037	0.0976187	0.00141601	0.878419	0.0152569	0.123418
235984_at		0.328122	0.420474	0.760397	-0.194245	0.0324625	0.0175595	0.00570032	0.000863769	4.08384e-06	0.0343485	0.701895	0.835678	0.081759	0.0101434	0.00086467	0.188198	0.91923	0.963032
235999_at		0.266883	0.4271	0.593369	0.0587457	0.0722464	-0.0714934	0.00267392	3.48228e-05	1.83152e-06	0.435794	0.340469	0.345367	0.0525699	0.00106512	0.000629801	0.714254	0.757823	0.772811
236023_at	CDK9	0.0122154	0.429372	0.590503	0.215432	-0.0940661	-0.00232403	0.912921	0.00127928	0.000142148	0.0521979	0.370783	0.982104	0.975244	0.0134148	0.00504998	0.241202	0.775048	0.996213
236125_at		0.286663	0.479321	0.593543	0.318392	0.134595	0.11861	0.0055397	6.54047e-05	1.45917e-05	0.0410656	0.358649	0.417018	0.0803404	0.00163139	0.00146385	0.209797	0.769377	0.814068
236149_at		0.324745	0.492506	0.659525	0.381045	0.201888	0.126825	0.00110353	1.82246e-05	1.40035e-06	0.00739608	0.120644	0.317181	0.0315141	0.00066743	0.000576386	0.0723246	0.539701	0.753339
236316_at	FAM3C	-0.0314842	0.3217	0.707265	-0.239049	0.65632	0.0756961	0.804129	0.0203795	8.26337e-05	0.448038	0.0497511	0.808414	0.937696	0.0970095	0.00374938	0.722781	0.392709	0.956684
236439_at		0.104912	0.51285	0.739308	0.35395	0.0785939	-0.217457	0.441272	0.00140453	9.91598e-05	0.0110926	0.528159	0.0946865	0.754044	0.0144158	0.00414525	0.0935901	0.856112	0.518684
236659_x_at		0.333557	0.574603	0.650627	0.0656853	0.0951189	-0.111258	0.0150793	0.000249784	0.000157757	0.690318	0.565165	0.502005	0.140909	0.00416879	0.00533409	0.871236	0.869691	0.856021
236700_at	EIF3C	0.233128	0.292934	0.724179	0.0513097	0.162922	0.0894266	0.0435514	0.0141507	1.08884e-05	0.761326	0.341838	0.59776	0.252135	0.0752765	0.00125686	0.906099	0.758631	0.892501
236766_at		0.222175	0.513721	0.63916	0.417125	0.345882	0.112693	0.0738404	0.000433136	0.00011064	0.000106222	0.000594529	0.175531	0.33272	0.00620102	0.0043951	0.00400736	0.0485887	0.633477
236862_at	GOPC	0.186193	0.433951	0.880618	0.0401148	0.125794	-0.265145	0.198842	0.0065852	2.45686e-05	0.724341	0.277836	0.0317713	0.536074	0.0435101	0.0018973	0.888063	0.710643	0.348857
236930_at		0.0581481	0.527151	0.6033	-0.0184618	0.276108	-0.148094	0.70161	0.00277524	0.00178198	0.91276	0.116953	0.385793	0.895746	0.0234495	0.022098	0.969688	0.533375	0.798177
237040_at	CWF19L2	0.220018	0.571522	0.630391	-0.0300759	-0.111625	-0.0815806	0.0300495	1.35359e-05	1.06307e-05	0.794062	0.339921	0.482241	0.208315	0.000543574	0.00125309	0.919488	0.757403	0.846703
237058_x_at	SLC6A13	0.437523	0.233822	0.626147	-0.575398	-0.313736	0.416069	0.00633749	0.112552	0.000743627	0.000890983	0.0388421	0.00903844	0.0867062	0.305718	0.0129897	0.0179097	0.356693	0.213955
237107_at	PRKRA	0.370193	0.455498	0.632159	0.138957	0.180788	-0.0450109	0.0012538	0.00019448	1.35372e-05	0.34378	0.222961	0.755736	0.0339699	0.00349906	0.00140835	0.64278	0.664331	0.943178
237216_at		0.279454	0.491041	0.752065	0.110362	0.437938	0.33812	0.0107468	0.000115256	2.23725e-06	0.324536	0.00113035	0.0072223	0.116749	0.00243872	0.000653731	0.625802	0.0652513	0.19472
237383_at		0.133345	0.192695	0.727575	-0.227182	0.0178073	0.300622	0.286193	0.130464	4.33131e-05	0.0123053	0.82581	0.00191586	0.630052	0.334214	0.00262544	0.0999694	0.956576	0.114969
237410_x_at		0.580541	-0.164309	1.13972	-0.0973152	0.00175218	0.0443051	0.00178059	0.304671	4.38947e-06	0.326226	0.985651	0.650489	0.041304	0.553194	0.000888867	0.62749	0.996767	0.911693
237456_at		0.151964	0.42577	0.695085	-0.147586	-0.0634105	0.180574	0.150861	0.000650962	9.33551e-06	0.0637495	0.402427	0.0272304	0.471497	0.00827321	0.00118674	0.269901	0.792612	0.331144
237496_at		-0.0752684	-0.145582	1.33241	-0.295048	0.318977	0.0250364	0.73814	0.519925	4.32531e-05	0.05973	0.0438075	0.864768	0.911048	0.738396	0.00262471	0.260447	0.37519	0.969645
237813_at	PCBP2	0.160075	0.398405	0.606499	0.0437929	-0.212174	-0.402005	0.201841	0.00443468	0.000262014	0.770178	0.170551	0.0158267	0.540302	0.0326597	0.00711677	0.909609	0.6087	0.265963
237830_at		-0.0995243	-0.551364	0.969554	-0.487535	0.0728053	-0.0881117	0.716741	0.0576894	0.00427602	0.00265689	0.596949	0.523148	0.901962	0.197729	0.0367019	0.0372667	0.882902	0.865943
238149_at	ZNF818P	-0.017869	0.365398	0.665328	0.330676	0.511595	0.578688	0.896733	0.0159707	0.000338027	0.0572305	0.00624979	0.00268349	0.970465	0.0818957	0.00832294	0.254025	0.155602	0.130418
238303_at		0.229573	0.551099	0.724263	0.157009	0.310475	0.173869	0.0399837	6.44893e-05	7.20142e-06	0.232656	0.0268628	0.188691	0.240841	0.0016189	0.00109877	0.534473	0.307915	0.648195
238311_at		0.067314	0.309517	0.618735	0.46724	0.413217	0.0157002	0.581234	0.0198763	0.000204733	0.0013022	0.00327785	0.895553	0.83717	0.0953516	0.00617758	0.0232934	0.113716	0.977426
238317_x_at		0.0819457	0.382268	0.657307	-0.641713	-0.131619	-0.616909	0.499241	0.00533546	0.000102714	0.00223854	0.459417	0.0029868	0.790665	0.0372896	0.00422248	0.033295	0.823686	0.134968
238435_at		0.436442	0.558247	0.620344	-0.13024	-0.21163	-0.211573	0.000802918	7.70577e-05	5.71755e-05	0.442063	0.219226	0.219343	0.0263819	0.00184786	0.0030779	0.718744	0.661142	0.678649
238504_at	SDHAF4	0.0582362	0.503218	0.586501	0.610513	1.02278	0.671875	0.685407	0.00261417	0.00144566	0.0015649	1.18968e-05	0.000720221	0.888675	0.022452	0.0193872	0.0262698	0.00592006	0.0748633
238519_at		0.175738	0.507963	0.610838	0.457215	0.474835	0.214086	0.281185	0.00534692	0.00248129	0.00137497	0.00101537	0.08501	0.624941	0.0373411	0.0265645	0.0240719	0.0616836	0.49868
238584_at	IQCA1	-0.0154186	0.285303	0.662639	-0.222496	0.116228	-0.598441	0.899508	0.0305581	0.000108964	0.431695	0.678844	0.0466357	0.971584	0.128699	0.00435499	0.711617	0.912744	0.402334
238625_at	FYB2	0.278424	-0.755311	0.761008	0.11273	0.1296	-0.201334	0.144062	0.000737626	0.00132486	0.314856	0.25054	0.0834116	0.461293	0.00906693	0.0183992	0.617608	0.689708	0.495656
238688_at	TPM1	-0.35059	0.525085	0.655804	0.694088	0.238189	-0.124893	0.0366136	0.00355987	0.00115833	2.44627e-06	0.0219186	0.19894	0.23001	0.0279448	0.0169545	0.000255595	0.28337	0.658624
238722_x_at	NAPEPLD	0.174623	0.319682	0.858133	0.390895	0.467726	0.119336	0.274878	0.0551027	0.000100635	0.00226257	0.000533034	0.276989	0.618653	0.191748	0.00417468	0.033552	0.046161	0.728797
238738_at		0.155324	0.363805	0.621867	-0.0462325	0.0197022	0.22109	0.107938	0.00107037	1.07388e-05	0.565363	0.805546	0.0134727	0.400895	0.0118382	0.00125686	0.803405	0.951562	0.250603
238756_at	GAS2L3	0.332681	-0.0276586	0.751602	-0.15521	0.360128	0.397265	0.009235	0.808589	1.33531e-05	0.280787	0.0205765	0.0120914	0.107141	0.913233	0.0014038	0.585419	0.275399	0.239356
238787_at	DENND1B	0.239984	0.390506	0.704543	-0.135936	-0.0218554	-0.146232	0.0284269	0.00123334	6.97503e-06	0.248818	0.849491	0.216412	0.20164	0.0130708	0.00109272	0.552632	0.962933	0.675787
238796_at		0.128931	0.286501	0.684078	-0.269429	-0.0821384	-0.0759224	0.230655	0.0137491	1.53118e-05	0.212871	0.696941	0.718756	0.574483	0.0737715	0.00149749	0.512019	0.917734	0.933001
238875_at		0.276809	0.570295	0.711973	0.290781	0.188176	0.0515871	0.041559	0.000322866	7.70452e-05	0.00667704	0.0592536	0.583204	0.246393	0.00501852	0.00360655	0.0678185	0.416469	0.886875
238951_at		0.402645	0.422668	0.676024	0.55842	0.43067	0.346854	0.000876358	0.000574137	1.0045e-05	8.44263e-06	0.000127073	0.000887342	0.0277125	0.00758602	0.00122866	0.00063757	0.02151	0.080574
239002_at	ASPM	0.0444492	-0.0769395	0.655073	0.0294693	-0.151399	-0.243184	0.774834	0.62141	0.00111711	0.841261	0.312016	0.113901	0.926395	0.806907	0.0165775	0.94042	0.737905	0.552113
239140_at		0.365954	0.137793	0.650511	0.290399	0.413919	-0.000535367	0.0103666	0.290043	0.000208003	0.228768	0.0942018	0.998183	0.114595	0.537938	0.00623837	0.53023	0.494474	0.99969
239163_at	UBE2B	0.191815	0.482893	0.6017	-0.112177	-0.335676	-0.0929844	0.040229	3.93778e-05	7.83025e-06	0.163931	0.000575941	0.243619	0.241865	0.00114985	0.0011296	0.449518	0.0479294	0.702266
239167_at		0.259241	0.465615	0.883977	-0.266495	-0.13642	0.109507	0.0342976	0.000752412	1.85019e-06	0.0448763	0.279278	0.381649	0.22279	0.00919821	0.000630414	0.220425	0.711833	0.795843
239238_at		0.199518	0.469781	0.586535	0.164858	0.371272	0.192277	0.0659215	0.000272894	6.38722e-05	0.0600994	0.000385951	0.0316419	0.313441	0.00444591	0.00326497	0.261411	0.0395166	0.348553
239387_at		0.147308	0.415067	0.607056	0.190206	0.196028	-0.10878	0.100762	0.00016124	5.87263e-06	0.0643721	0.0574864	0.270734	0.387777	0.00306271	0.00102912	0.271241	0.411491	0.723656
239392_s_at	POGK	0.160151	0.457777	0.614082	-0.121465	0.17158	-0.0762678	0.0688308	4.29583e-05	3.57179e-06	0.230854	0.0983411	0.444889	0.320638	0.00122089	0.000803654	0.532729	0.501171	0.827329
239451_at		0.047742	0.15698	0.663611	0.133946	0.261856	0.458922	0.615515	0.111683	6.49493e-06	0.106821	0.00447705	3.4505e-05	0.854962	0.304067	0.00106829	0.359809	0.131674	0.0237114
239487_at		0.3214	0.555276	0.970245	0.0538111	0.335492	-0.0455657	0.0111595	0.000145591	5.68589e-07	0.74001	0.0528359	0.778597	0.11903	0.00284597	0.000392768	0.896026	0.399726	0.949174
239533_at	GPR155	0.151855	0.563886	0.590904	-0.391757	0.0634995	-0.283573	0.154583	4.5411e-05	6.26903e-05	0.0453527	0.727683	0.134482	0.477012	0.00127149	0.00323358	0.221755	0.927346	0.581435
239545_at		0.190493	0.570882	0.658587	0.507579	0.419494	-0.0228217	0.0441636	6.99131e-06	3.17351e-06	4.9082e-05	0.00031021	0.801517	0.254008	0.000339778	0.000771547	0.00227227	0.0353815	0.954324
239557_at		0.185472	0.3397	0.748147	0.259541	0.602547	0.40168	0.328188	0.0833804	0.00170883	0.0442555	0.000142525	0.00406289	0.66949	0.252194	0.021493	0.218584	0.0227188	0.152842
239661_at		0.0909444	0.00887902	0.640385	-0.258828	0.017989	0.118784	0.595324	0.958456	0.00279498	0.0676068	0.892676	0.379429	0.844583	0.98196	0.0284573	0.278532	0.9756	0.794494
239833_at		0.261869	0.584635	0.661726	0.122366	-0.14697	-0.179831	0.0406053	0.000140825	8.75461e-05	0.171773	0.105477	0.0524383	0.243272	0.00278065	0.00388074	0.460279	0.513995	0.4223
239926_at		0.225993	0.537038	0.604094	0.101018	0.0787001	-0.0732046	0.0477329	0.000110416	7.26676e-05	0.339219	0.453685	0.485244	0.263967	0.00236652	0.0034982	0.638995	0.820385	0.847575
239937_at	ZNF207	-0.0087712	0.287669	0.614998	0.109806	0.267388	0.455734	0.944133	0.0330352	0.000289742	0.246201	0.0104006	0.000171738	0.984936	0.135641	0.00754006	0.549522	0.202697	0.0419957
239978_at		0.211731	0.559672	0.795843	-0.302094	-0.038937	-0.260296	0.0692494	9.95266e-05	4.63542e-06	0.00599711	0.684488	0.0146391	0.321874	0.00220666	0.000905149	0.0631799	0.914056	0.258524
240072_at	ASXL2	0.202355	0.467984	0.612198	-0.0601075	0.16827	0.136256	0.154502	0.00327755	0.00070909	0.674345	0.249219	0.346955	0.476957	0.026326	0.0126532	0.863255	0.688881	0.77359
240141_at		0.248576	0.484209	0.885266	0.105324	0.336173	-0.20053	0.0770196	0.00203774	1.24395e-05	0.567915	0.0825461	0.283967	0.339902	0.0187817	0.00136435	0.804588	0.471438	0.733714
240146_at		0.194099	0.391283	0.701035	-0.298263	0.165308	-0.112192	0.123888	0.00480571	5.7068e-05	0.0290189	0.199886	0.376887	0.429087	0.0345969	0.00307711	0.170229	0.640573	0.792702
240168_at	XPO7	0.257413	0.565842	0.755593	0.21762	0.301207	-0.0904001	0.0550156	0.000333272	3.90559e-05	0.117299	0.0364426	0.499943	0.284712	0.00513093	0.00246186	0.378614	0.348522	0.85531
240221_at	CSNK1A1	0.011966	0.48547	0.627541	0.35649	0.551319	0.483774	0.940084	0.00696814	0.00193802	0.00057422	7.43278e-06	3.07439e-05	0.983736	0.0452739	0.0232371	0.013275	0.00489623	0.0237114
240231_at		-0.021745	0.157404	0.672089	-0.234933	0.197355	0.0548572	0.874908	0.263971	0.000316672	0.121625	0.188101	0.706555	0.964118	0.510238	0.00795317	0.38591	0.627847	0.930079
240262_at		-0.0461097	0.122593	0.661999	-0.449162	-0.332232	-0.58181	0.776562	0.454042	0.00147662	0.000327779	0.00367199	2.56882e-05	0.927285	0.688888	0.0196433	0.00903249	0.11986	0.0237114
240271_at		0.152943	0.462592	0.612973	0.0478142	0.245851	0.130875	0.156334	0.000370935	4.80532e-05	0.692607	0.0564192	0.287646	0.479848	0.00554628	0.00278317	0.872169	0.40873	0.736471
240326_at		0.174599	0.464089	0.685201	-0.655175	-0.0977682	-0.542084	0.192804	0.00235356	0.000151242	0.00209901	0.585525	0.00770393	0.52824	0.0208322	0.0052436	0.0319307	0.878312	0.199121
240450_at		0.00281926	-0.274809	0.592191	-1.10968	-0.733507	-0.556651	0.983868	0.0626698	0.00106149	1.46103e-08	2.50385e-06	5.16347e-05	0.995867	0.20925	0.016099	5.08803e-06	0.00316891	0.02509
240636_at		0.197283	0.468285	0.625808	0.264233	0.0345449	0.0160385	0.178903	0.00421394	0.000799508	0.0590632	0.792563	0.902728	0.51092	0.0315311	0.0135885	0.258739	0.948463	0.979159
240690_at		0.140687	0.403341	0.606431	-0.349796	0.0792992	-0.109178	0.0699298	4.36127e-05	8.80228e-07	0.00395468	0.450202	0.302809	0.323607	0.00123438	0.000479062	0.0483827	0.818405	0.744108
240705_at	CYP19A1	0.0621543	0.280494	0.867892	-0.195225	-0.162262	0.419887	0.55748	0.0157314	8.93723e-07	0.201244	0.283903	0.011803	0.824146	0.0810284	0.000479062	0.499071	0.715747	0.237487
240733_at		0.160096	0.4594	0.695031	-0.0192388	0.0206347	-0.363671	0.202715	0.00155322	6.84129e-05	0.874256	0.865226	0.00847969	0.541606	0.0154996	0.00342534	0.953539	0.967752	0.209194
240758_at		0.150194	0.377514	0.63041	0.174147	0.245965	0.215455	0.224654	0.0059228	0.000161255	0.224491	0.0940316	0.138041	0.567553	0.0402122	0.00538462	0.524912	0.494294	0.586312
240788_at		0.437171	0.41374	0.703607	-0.272728	0.111044	0.161641	0.000128073	0.000220497	1.37435e-06	0.0154371	0.281916	0.125333	0.00861045	0.00379149	0.000576386	0.115478	0.713914	0.570476
240873_x_at	DAB2	0.0854296	0.109124	0.658408	-0.139149	-0.0713864	0.472323	0.381401	0.267163	8.80158e-06	0.334441	0.616195	0.00423573	0.711662	0.513216	0.00116802	0.634563	0.890168	0.154696
241111_at	HSD3B1	0.0514571	-0.173298	0.769245	0.212621	0.29551	0.202578	0.705376	0.213361	7.0168e-05	0.184329	0.0724563	0.204664	0.89691	0.451417	0.00347658	0.477478	0.448088	0.663978
241242_at		0.236404	0.38487	0.621256	-0.193653	-0.0682924	-0.226951	0.0467522	0.00293196	8.23362e-05	0.202971	0.645155	0.139702	0.261047	0.0244181	0.00374687	0.500877	0.901074	0.588732
241692_at		0.230776	0.330857	0.705736	-0.125576	0.465576	0.00579508	0.0402181	0.00559197	1.05293e-05	0.260198	0.000627369	0.957611	0.241826	0.0386275	0.0012515	0.564748	0.0498815	0.991363
241786_at		0.47648	0.267026	0.862548	-0.26821	0.145395	-0.0787964	0.00151668	0.0479607	9.04037e-06	0.125468	0.392385	0.639925	0.0375867	0.17477	0.00118047	0.392693	0.786838	0.907953
241866_at	SLC16A7	0.259559	0.457064	0.632848	0.0166079	0.0513634	-0.213865	0.171098	0.022646	0.00522067	0.884066	0.653059	0.0760275	0.500603	0.104655	0.0414161	0.957839	0.903698	0.480248
241903_at		0.291977	0.346926	0.615455	0.189347	0.114328	-0.159675	0.00519267	0.00144256	1.06383e-05	0.0527626	0.2228	0.0962447	0.0771988	0.0146684	0.00125309	0.242396	0.664282	0.521214
242068_at		0.281505	0.256666	0.707367	0.026416	0.23497	0.0762601	0.0194043	0.0307291	1.7519e-05	0.766813	0.0172922	0.397263	0.162495	0.12918	0.00160445	0.908363	0.255813	0.804253
242146_at	SNRPA1	0.331938	0.487932	0.697807	0.19916	0.419385	0.24087	0.0064099	0.00029487	1.57656e-05	0.0474834	0.00041099	0.0197857	0.0873315	0.00469619	0.00152159	0.228113	0.0409306	0.290177
242191_at		-0.0972601	0.584655	0.859109	0.345224	0.874172	0.656511	0.677066	0.021498	0.0031978	0.0784587	0.000261588	0.00276287	0.884934	0.100902	0.0307221	0.302963	0.0323582	0.131981
242260_at	MATR3	-0.0341062	0.420655	0.679983	0.275929	0.269326	0.0843819	0.84926	0.0300573	0.00261123	0.0542803	0.0595734	0.531836	0.957095	0.127207	0.0273378	0.246248	0.417212	0.869726
242279_at		0.248113	0.397356	0.652875	-0.185445	-0.256954	-0.252294	0.0042794	6.92648e-05	4.926e-07	0.232955	0.105838	0.111753	0.0681632	0.00170281	0.000371674	0.534982	0.514633	0.548606
242287_at	CLIP1	0.262213	0.316625	0.587267	0.0945595	0.344154	0.19013	0.0184041	0.00596721	5.5527e-05	0.319891	0.00205217	0.0566938	0.157819	0.0404031	0.00302686	0.621493	0.0881553	0.434533
242422_at	G3BP1	-0.0271749	0.522011	0.760752	0.195449	0.0395745	0.0157404	0.894796	0.0201999	0.00311091	0.257912	0.814856	0.925733	0.969971	0.0963976	0.0302757	0.562209	0.953898	0.984105
242539_at	DIS3L2	-0.00277708	0.224504	0.60675	-0.443212	0.0259704	0.0391778	0.98283	0.0964027	0.000436285	0.00257368	0.834235	0.752467	0.995779	0.27712	0.00962273	0.0365876	0.958635	0.942157
242555_at	C16orf87	0.2269	0.430139	0.621201	0.143925	0.0405983	-0.304445	0.0146552	9.17425e-05	3.49348e-06	0.20272	0.712081	0.0132331	0.138533	0.0020874	0.000795858	0.500635	0.922289	0.249003
242562_at		0.227089	0.314342	0.668819	0.435305	0.653046	0.112073	0.0567439	0.0117945	4.10349e-05	0.111854	0.0231296	0.669323	0.289329	0.0659711	0.00254395	0.368855	0.289946	0.916936
242629_at	RAB3B	0.165123	0.507695	1.0521	-0.216852	-0.321845	-0.496177	0.484688	0.0429964	0.000662251	0.281366	0.118273	0.0222255	0.7825	0.162529	0.0121791	0.585895	0.53551	0.302804
242645_at		0.214486	0.359488	0.706342	0.0363845	0.376418	0.11159	0.0241634	0.000725235	1.14123e-06	0.757615	0.00556731	0.350591	0.18423	0.00895488	0.000535481	0.904201	0.148051	0.776064
242652_at		0.27064	0.30282	0.687327	0.0311315	0.036955	-0.110287	0.0330489	0.0189675	5.11674e-05	0.720364	0.671171	0.216231	0.218971	0.0922478	0.00290809	0.886101	0.909995	0.675557
242655_at	BARD1	0.159721	-0.178745	0.60993	0.154956	0.103964	-0.102336	0.269401	0.218677	0.000952818	0.148741	0.322922	0.330301	0.612964	0.457717	0.0151132	0.427618	0.744811	0.76279
242680_at	AVPR1A	0.264233	-0.331011	0.689122	-0.257707	-0.170782	-0.275886	0.152362	0.0781116	0.00228064	0.0436269	0.164286	0.0323864	0.473479	0.241695	0.0254176	0.217043	0.600829	0.351195
242693_at		0.0667974	0.477427	0.616919	0.130514	0.503276	0.047111	0.613878	0.00206068	0.000456131	0.487748	0.015417	0.800771	0.854128	0.0189294	0.0098617	0.751162	0.242638	0.954174
242695_at		0.199051	0.203514	0.592512	0.0825771	0.279876	0.176195	0.0488581	0.0445646	2.41843e-05	0.55566	0.0595463	0.218242	0.267438	0.166466	0.0018809	0.797223	0.417178	0.677553
242751_at		0.298929	0.30955	0.604556	0.423842	0.533924	0.431193	0.0221515	0.0184633	0.000224094	0.0184291	0.00462847	0.0168249	0.175367	0.0906584	0.00651513	0.128834	0.134179	0.271358
242775_at		0.50571	0.553641	0.604388	0.12945	0.2056	0.138486	0.000198759	7.98861e-05	7.15115e-05	0.212815	0.0568042	0.184265	0.0111032	0.00189821	0.00347658	0.512005	0.409516	0.644248
242787_at		-0.177437	0.0774036	0.684314	0.183377	0.412089	0.09536	0.357982	0.685139	0.00385786	0.147816	0.00385289	0.439361	0.694256	0.845121	0.034398	0.426325	0.123408	0.824536
242819_at		0.258186	0.419806	0.591744	0.241708	0.184614	0.220128	0.0367609	0.00193676	0.000186133	0.208632	0.331318	0.249965	0.230467	0.0181013	0.00584538	0.507205	0.751185	0.707101
242853_at		0.250395	0.510444	0.694239	-0.216868	0.077845	0.161014	0.0555788	0.000675086	7.36897e-05	0.0987966	0.536421	0.210659	0.286465	0.00848652	0.00351876	0.344071	0.859075	0.669623
242903_at	IFNGR1	0.233175	0.155296	0.932255	-0.385051	-0.0377819	-0.350056	0.212234	0.399559	0.000196842	0.0191402	0.799512	0.0305644	0.553505	0.643714	0.00604966	0.131783	0.950659	0.34474
242968_at		0.398061	0.470854	0.806132	0.111397	0.285142	-0.0717732	0.00102681	0.000225722	1.30227e-06	0.359158	0.0289889	0.551194	0.030232	0.00386392	0.000569967	0.655396	0.319852	0.875903
242993_at		0.248087	0.51548	0.609183	0.122238	0.426458	0.222987	0.0747947	0.0011351	0.000521935	0.360659	0.00513962	0.106372	0.334621	0.0123555	0.010656	0.656557	0.142079	0.540525
243041_s_at		0.131533	0.515034	0.590771	0.0315053	0.128601	-0.22638	0.0434377	2.3282e-07	1.04472e-07	0.802469	0.315405	0.0878262	0.251802	3.23082e-05	0.000181245	0.923346	0.73944	0.504574
243168_at		0.339058	-0.201862	0.648483	0.328991	0.316075	-0.256894	0.0427212	0.208281	0.00129042	0.0124601	0.0155717	0.0422674	0.250003	0.44435	0.0181201	0.100657	0.244132	0.389235
243178_at		0.0564578	0.366832	0.649835	-0.0715897	0.100033	0.0533088	0.694425	0.0194647	0.000606072	0.435181	0.28035	0.559299	0.893081	0.093947	0.0115823	0.714006	0.712693	0.878433
243193_at		0.418939	0.190536	1.00766	-0.103208	-0.104056	-0.0850334	0.0087059	0.192721	5.74364e-06	0.251491	0.247792	0.341199	0.103546	0.42426	0.00102461	0.555614	0.687663	0.769788
243236_at		0.024389	0.36659	0.597035	0.184202	0.26888	-0.00883435	0.773945	0.000464873	6.16345e-06	0.117097	0.0285087	0.937385	0.925818	0.00652553	0.00104819	0.378101	0.317101	0.986262
243293_at		0.244764	0.488802	0.720416	0.0876734	0.0467799	-0.168719	0.0371284	0.000339548	1.32723e-05	0.406809	0.655238	0.121697	0.231523	0.00520313	0.0014038	0.693445	0.904276	0.564988
243296_at	NAMPT	0.179722	0.0849103	0.749366	-0.884456	-0.137197	0.0908066	0.0889851	0.404722	3.1892e-06	1.77327e-08	0.105563	0.27173	0.364151	0.648368	0.000771547	5.87598e-06	0.513995	0.724789
243305_at		0.219531	0.517116	0.610843	0.251798	0.0964165	0.092406	0.0128245	6.35222e-06	2.14923e-06	0.00292977	0.192258	0.210328	0.128965	0.000318803	0.0006446	0.0397285	0.632504	0.669402
243341_at		0.455854	0.529812	0.783893	-0.217614	-0.410637	-0.436608	0.000660484	0.000162228	5.15381e-06	0.192655	0.0214484	0.0155432	0.023413	0.00307446	0.000970295	0.489288	0.280952	0.264991
243350_at		0.13639	0.413982	0.695718	0.168995	0.427382	0.198703	0.326891	0.00737958	0.000210802	0.220763	0.00576406	0.153907	0.668291	0.0472309	0.00628784	0.520707	0.149782	0.606556
243399_at		0.0223264	0.19554	0.744574	0.109414	0.179678	-0.264008	0.869979	0.164645	0.000102517	0.245651	0.0661905	0.0108957	0.963226	0.386434	0.00422074	0.549033	0.433518	0.230186
243498_at		0.476126	0.283668	0.658539	-0.0489853	-0.0891306	-0.270176	0.00174794	0.0399173	0.000197107	0.763006	0.584637	0.111542	0.0409202	0.154282	0.0060544	0.906592	0.877943	0.548434
243543_at		0.339205	0.468663	1.18192	-0.0829228	0.385094	0.264427	0.0816567	0.0207138	1.93655e-05	0.547281	0.0122322	0.0689085	0.348679	0.0982073	0.001686	0.791528	0.217988	0.462091
243559_at		0.194261	0.38115	0.617222	0.00152167	-0.00606537	-0.22313	0.0932715	0.00297581	8.13292e-05	0.988336	0.953535	0.0461652	0.372752	0.0246512	0.00372107	0.99641	0.989665	0.401189
243666_at	CELF4	0.202996	0.0935978	0.591795	0.122611	-0.0129006	-0.124238	0.160636	0.507148	0.00111172	0.311185	0.913592	0.305038	0.486026	0.728925	0.0165487	0.614039	0.98025	0.745583
243759_at	SCAF4	0.155387	0.394253	0.80069	0.127611	0.514159	0.208019	0.248682	0.00789086	3.32263e-05	0.205773	9.40962e-05	0.0480516	0.592861	0.0496299	0.00226942	0.503812	0.0177184	0.407132
243792_x_at	PTPN13	0.00583468	-0.0264749	0.798027	0.0539095	0.419407	0.00867618	0.972672	0.876519	0.000450467	0.768034	0.034223	0.962083	0.993216	0.946271	0.00981246	0.908577	0.339221	0.992271
243904_at	STXBP5	0.211518	0.0444012	0.648579	0.0771871	0.292701	-0.086241	0.0335922	0.631976	6.35631e-06	0.588483	0.0539048	0.546028	0.220863	0.81319	0.00105633	0.817165	0.40219	0.874375
243908_at		0.284886	0.403228	0.668812	0.10092	0.149608	-0.136177	0.0138558	0.00125316	1.88366e-05	0.405701	0.224257	0.266548	0.134482	0.0132093	0.00165577	0.692585	0.665127	0.720058
243993_at		0.114607	0.378857	0.608015	-0.958156	-0.0863082	-0.120037	0.315138	0.00348199	0.00011129	8.55491e-06	0.555273	0.414647	0.657414	0.0275033	0.00440676	0.000643581	0.865801	0.81342
243995_at	PTAR1	0.366038	0.263448	0.58584	0.389518	-0.108952	-0.160466	0.0230275	0.0891285	0.00185528	0.00747077	0.398872	0.220589	0.179478	0.26361	0.0226069	0.0727581	0.790978	0.67974
244026_at		0.214837	0.515601	0.882489	-0.938423	-0.272996	-0.304284	0.12093	0.00120718	1.25057e-05	4.78303e-06	0.0585768	0.0376112	0.424395	0.012871	0.00136435	0.000419763	0.414855	0.372255
244042_x_at		0.178951	-0.102347	0.585884	0.23204	-0.0419553	-0.318156	0.206883	0.462682	0.0010742	0.0265648	0.661877	0.0042683	0.546758	0.695841	0.0162153	0.161596	0.90697	0.155083
244047_at		0.180714	0.454708	0.633826	-0.0571757	0.0551225	0.00312406	0.185584	0.00311602	0.000376727	0.596337	0.609467	0.976796	0.518737	0.0253924	0.008825	0.821866	0.886971	0.994846
244055_at		0.226544	0.435043	0.608376	0.0261508	-0.168297	-0.166718	0.0248626	0.000219062	1.42782e-05	0.841472	0.210454	0.214533	0.187163	0.00377472	0.00144567	0.940506	0.652151	0.673729
244165_at	FAM208B	0.0418401	0.474503	0.749089	0.274964	0.732636	0.412307	0.8297	0.0247726	0.00230896	0.0298354	1.37981e-05	0.00269927	0.949276	0.111294	0.0255839	0.173169	0.00634886	0.130795
244181_at		0.10763	0.274003	0.694833	0.0276335	0.175579	-0.00397409	0.350114	0.0262418	3.07067e-05	0.866794	0.295751	0.980746	0.68791	0.115819	0.00216351	0.950441	0.72505	0.995773
244185_at		0.227445	0.430673	0.659487	0.205075	0.288354	0.200861	0.0597723	0.00147081	5.60611e-05	0.0167367	0.001843	0.0186803	0.297206	0.0148707	0.00304693	0.121353	0.0837624	0.282464
244490_at	LINC01355	0.171235	0.5367	0.678728	0.157391	0.257691	0.149775	0.145567	0.000202484	3.99758e-05	0.360572	0.143734	0.383624	0.463724	0.00360143	0.00249507	0.656442	0.573374	0.796865
244633_at		0.3173	0.482996	0.680653	0.200271	0.243043	0.0686531	0.0132432	0.000630611	4.66062e-05	0.112398	0.0588111	0.571187	0.131136	0.00808409	0.00272316	0.369847	0.415385	0.882147
244669_at		0.137994	0.134955	0.726353	-0.320345	-0.202705	-0.372025	0.324856	0.335302	0.000148376	0.0122691	0.0911254	0.00485234	0.666267	0.584718	0.00519235	0.0997934	0.48859	0.164687
244723_at	ACSM2A	-0.0473766	-0.303387	0.624185	-0.0400962	-0.021832	-0.13628	0.725823	0.0363753	0.000502295	0.592397	0.769867	0.0832434	0.905874	0.145169	0.0104044	0.819275	0.941434	0.495331
244753_at		0.040838	0.309788	0.60136	-0.0530707	0.144722	0.108788	0.722796	0.0146482	0.000157177	0.534399	0.103882	0.212377	0.905048	0.0771422	0.00532714	0.78283	0.511411	0.670986
244766_at		0.153604	0.347855	0.662374	0.267677	0.35311	0.287213	0.378827	0.0572528	0.00235794	0.0165667	0.00291681	0.0111742	0.709911	0.196851	0.025865	0.120682	0.106318	0.232609
244786_at		0.424838	0.362131	0.64472	0.253861	0.364026	0.14295	0.00145287	0.00478893	6.0686e-05	0.132701	0.0379046	0.384283	0.0368404	0.0345292	0.00316604	0.403686	0.353839	0.797159
244826_at		0.0168968	0.468197	0.60349	-0.404823	0.0872775	0.00919106	0.878107	0.000540318	9.89912e-05	0.000362113	0.334955	0.917787	0.965204	0.00727096	0.00414525	0.00962029	0.753928	0.982785
244846_at		-0.0531723	0.47448	0.720054	-0.576763	-0.288734	-0.289965	0.709833	0.00385668	0.000223146	0.000145034	0.0224173	0.0219435	0.898652	0.029541	0.00650693	0.00502517	0.286303	0.301372
40612_at	DOPEY1	0.308998	0.117727	0.592739	-0.178747	0.241721	0.0884052	0.0145917	0.311996	0.000175554	0.347186	0.209315	0.638005	0.138171	0.560558	0.00567074	0.645462	0.651057	0.90744

## Sheet: overlap_BPA_BPF (n=49)
Affy.ID	Gene.Symbol	logFC_H9_BPA	logFC_H9_BPF	logFC_H9_BPS	logFC_Man12_BPA	logFC_Man12_BPF	logFC_Man12_BPS	p_raw_H9_BPA	p_raw_H9_BPF	p_raw_H9_BPS	p_raw_Man12_BPA	p_raw_Man12_BPF	p_raw_Man12_BPS	p_fdr_H9_BPA	p_fdr_H9_BPF	p_fdr_H9_BPS	p_fdr_Man12_BPA	p_fdr_Man12_BPF	p_fdr_Man12_BPS
1554067_at	C12orf66	0.631416	0.64491	0.349956	0.366805	0.33334	-0.0854527	0.000747096	0.000620894	0.0486253	0.120032	0.154748	0.705895	0.0251524	0.00800835	0.164305	0.383025	0.588623	0.929854
1556194_a_at	HSPA4L	0.946918	1.03015	0.430473	1.01998	0.4298	0.504209	2.14458e-06	7.43327e-07	0.00785603	3.76956e-05	0.0269495	0.011614	0.000666221	7.42988e-05	0.0531595	0.00189257	0.308151	0.236053
1557765_at	PURPL	0.681435	1.1738	0.531963	0.688569	0.158836	-0.614146	0.000323272	7.32349e-07	0.00455252	0.014426	0.53148	0.026069	0.0151456	7.36761e-05	0.0381416	0.110463	0.857664	0.324232
201468_s_at	NQO1	0.764678	0.634681	0.518132	0.112956	0.0172811	0.0910106	1.80412e-07	1.97934e-06	5.05502e-05	0.100324	0.79204	0.178394	0.000128104	0.000144487	0.002885	0.347143	0.948333	0.637412
203434_s_at	MME	0.661029	1.08356	0.29178	-0.120861	-0.163634	0.143282	4.65723e-05	1.12184e-07	0.0380289	0.335947	0.198539	0.257066	0.00453098	1.94103e-05	0.141711	0.636075	0.639681	0.712139
203680_at	PRKAR2B	0.90451	0.894814	0.221347	0.195757	-0.132347	-0.0155748	3.2321e-06	3.68406e-06	0.133175	0.213612	0.393469	0.918978	0.000855224	0.000223311	0.310616	0.513058	0.787557	0.983079
203697_at	FRZB	0.822496	0.763517	0.0642548	0.0347823	-0.125856	0.163744	0.000474571	0.000911806	0.755448	0.764138	0.286634	0.171328	0.0191579	0.0105442	0.868008	0.907109	0.717594	0.627703
203698_s_at	FRZB	0.81907	0.611209	-0.162587	0.189392	-0.0890274	0.231067	0.000128438	0.00177875	0.369748	0.147787	0.483679	0.0825012	0.00861045	0.017053	0.578658	0.426292	0.8357	0.493518
205543_at	HSPA4L	0.801625	0.784445	0.210701	0.732753	0.259619	0.387011	1.67268e-05	2.13553e-05	0.158851	6.93918e-06	0.0292178	0.0027272	0.00245451	0.000746926	0.346846	0.000550653	0.320546	0.131185
205569_at	LAMP3	0.585643	0.60525	0.213219	0.311759	0.312837	0.240987	5.20753e-05	3.65161e-05	0.0834531	0.00170492	0.00166017	0.00986745	0.00486703	0.00109398	0.23097	0.0278114	0.079352	0.221394
205830_at	CLGN	0.698946	0.741054	0.0811597	0.26904	0.248968	0.121329	4.3391e-05	2.28313e-05	0.557449	0.0252975	0.0362501	0.278983	0.00433712	0.000783617	0.733919	0.156217	0.347393	0.729711
206157_at	PTX3	1.21904	1.17704	0.266412	-0.326263	-0.23273	-0.588896	0.000667616	0.000903653	0.406242	0.222273	0.377848	0.0366747	0.0235851	0.0104743	0.612083	0.522533	0.778808	0.36894
206343_s_at	NRG1	0.931575	0.95217	0.321674	0.64167	0.100251	0.314511	1.52241e-05	1.18483e-05	0.0679998	0.000683432	0.512171	0.0529157	0.00234473	0.000495643	0.202753	0.0148871	0.848086	0.423472
206618_at	IL18R1	0.693309	0.700168	-0.107724	-1.02105	-0.442186	-0.328138	0.000482932	0.000441647	0.538253	6.79081e-08	0.000629349	0.00592522	0.0194149	0.00628672	0.719905	1.59903e-05	0.0498815	0.180091
206707_x_at	RIPOR2	0.625369	0.813843	0.139614	-0.0967704	-0.195082	0.256316	0.000165876	9.68848e-06	0.326746	0.69358	0.430876	0.304469	0.0101033	0.000431015	0.536934	0.872681	0.808058	0.745373
210145_at	PLA2G4A	1.04807	1.08667	0.260089	-0.420205	-0.193721	-0.331549	3.42425e-05	2.29643e-05	0.20919	0.00866721	0.18298	0.0307406	0.00383022	0.000785715	0.410598	0.0799527	0.622167	0.345031
210281_s_at	ZMYM2	0.609275	0.736854	0.518048	0.623718	0.268632	0.145976	0.000228377	3.21509e-05	0.00184987	2.94474e-06	0.00657387	0.10614	0.0121228	0.00100794	0.0225662	0.000292956	0.159887	0.539955
210302_s_at	MAB21L2	0.68423	0.633991	-0.025405	0.15706	-0.101274	0.00921491	0.000346816	0.00069027	0.878118	0.103838	0.281248	0.920274	0.0159079	0.00863035	0.938685	0.35437	0.713479	0.983319
211163_s_at	TNFRSF10C	0.616657	0.881383	-0.251282	0.50226	0.358771	0.0860186	3.55506e-05	4.92173e-07	0.0480713	0.000534113	0.0066983	0.460538	0.00388746	5.57133e-05	0.163177	0.0126145	0.161232	0.835862
211896_s_at	DCN	0.829686	0.817833	-0.257888	-0.184232	-0.229783	-0.241476	0.00146683	0.00164593	0.28559	0.241961	0.149643	0.131403	0.0370092	0.0161246	0.496247	0.545219	0.581506	0.578319
214199_at	SFTPD	1.00954	0.737977	-0.109632	0.153542	-0.171946	-0.0974151	0.000153987	0.00240029	0.626723	0.131044	0.0939744	0.326496	0.00962201	0.0211228	0.783117	0.401233	0.494294	0.759583
214211_at	FTH1	0.735904	0.900001	0.267726	0.295583	-0.0350754	0.106071	7.62952e-06	6.38515e-07	0.043803	0.000460057	0.601198	0.127706	0.00149514	6.75067e-05	0.154561	0.0114127	0.884519	0.572584
217542_at	MDM2	0.692731	0.988958	0.20588	0.204642	0.377051	-0.0297468	6.50692e-05	1.02878e-06	0.159368	0.242942	0.0410432	0.861988	0.00557279	9.46948e-05	0.347542	0.546266	0.365977	0.969128
219230_at	TMEM100	0.90781	0.818022	0.322189	0.285646	-0.0089063	0.21442	2.87231e-06	9.95174e-06	0.0341513	0.0799442	0.953978	0.178626	0.000809502	0.000438219	0.132339	0.305939	0.989881	0.637506
219895_at	TMEM255A	1.63413	1.00821	0.389878	0.0917133	-0.101246	-0.164424	1.92374e-07	6.34811e-05	0.0722607	0.331586	0.285508	0.0925804	0.00013314	0.00160241	0.210735	0.632195	0.716767	0.514596
220234_at	CA8	0.8859	0.706102	-0.303542	-0.207543	-0.257186	-0.155501	0.000131378	0.00106111	0.131593	0.244221	0.15403	0.377966	0.00871737	0.0117632	0.308566	0.547671	0.587608	0.793415
221577_x_at	GDF15	0.645403	0.683888	-0.478986	0.141019	0.254269	0.378919	0.00217666	0.0013774	0.0233356	0.376892	0.121785	0.0275931	0.0466335	0.0142186	0.104455	0.67035	0.541488	0.333269
221805_at	NEFL	0.737836	0.930621	-0.12582	0.173598	-0.215726	-0.402779	0.00084816	9.51529e-05	0.5265	0.30835	0.209937	0.0275844	0.0271824	0.0021351	0.710379	0.610946	0.651696	0.333269
223342_at	RRM2B	0.62633	0.753297	0.116757	0.389959	0.303964	-0.131058	9.96019e-07	8.86646e-08	0.203752	0.0190901	0.0583005	0.389841	0.00042215	1.71396e-05	0.403745	0.131505	0.41415	0.800015
224964_s_at	GNG2	0.587449	0.714142	0.170394	1.76378	0.482559	0.919486	0.00116013	0.000199579	0.304438	4.50105e-09	0.00431941	1.33355e-05	0.0324284	0.00356367	0.515074	2.05377e-06	0.129591	0.0202532
226701_at	GJA5	0.643099	0.705326	0.210727	0.764448	0.560054	0.209089	0.000634306	0.000272248	0.216653	0.00533452	0.0304166	0.38504	0.0229225	0.00443936	0.418938	0.0583706	0.324747	0.797607
227306_at		0.599903	0.637742	0.211629	-0.112868	0.172811	-0.0231694	0.000104049	5.5009e-05	0.113524	0.279955	0.107025	0.820991	0.0074755	0.00145506	0.281149	0.584756	0.51635	0.959391
227963_at		0.622034	0.986377	0.462002	0.624993	0.308469	0.351611	0.000307328	1.94122e-06	0.00614804	6.88488e-05	0.016273	0.00760908	0.0147526	0.000142848	0.0457977	0.00293191	0.249587	0.198344
228205_at	TKT	0.60042	0.72091	0.14154	0.735278	0.108116	0.38493	3.69086e-05	4.53501e-06	0.234842	1.46776e-07	0.186326	0.000198532	0.003957	0.000257949	0.440389	2.76723e-05	0.626105	0.0450146
232113_at		0.595841	0.64948	0.516675	0.380357	-0.000309077	0.270878	0.000247142	0.000105382	0.0016906	0.001759	0.997562	0.0160778	0.0127356	0.00229368	0.0213571	0.0284347	0.99939	0.267759
235456_at		0.609841	0.870652	0.286448	-0.348737	-0.159575	0.211511	7.80089e-05	1.27978e-06	0.0358312	0.00557957	0.158135	0.0679592	0.00623931	0.000108904	0.136388	0.0601109	0.592752	0.460219
238733_at	MDM2	0.842286	0.973742	0.0958381	0.64852	0.240277	0.0827515	4.72528e-07	6.89082e-08	0.403892	5.15247e-06	0.0206326	0.385505	0.0002778	1.42172e-05	0.609988	0.00044364	0.275602	0.798057
204731_at	TGFBR3	0.644822	0.643118	1.17329	-0.0329283	-0.0806143	0.282039	0.000128822	0.000132293	2.86307e-07	0.814766	0.568137	0.0596658	0.00861045	0.00266276	0.000293692	0.928809	0.870523	0.441797
205749_at	CYP1A1	1.68154	0.610787	1.08731	-0.140849	-0.0395631	-0.0418593	3.66648e-10	0.000149918	4.64224e-07	0.349228	0.789657	0.777793	1.71621e-06	0.00290562	0.000369968	0.647037	0.947994	0.948955
206247_at	MICB	0.700089	0.609186	0.666328	0.0580007	-0.0945471	-0.105506	8.45028e-06	4.05432e-05	3.53619e-05	0.695589	0.525437	0.479346	0.00159317	0.00117162	0.00233896	0.874008	0.855048	0.845529
210282_at	ZMYM2	0.88501	1.23294	1.19439	0.656038	0.538044	0.283342	0.000159602	4.12543e-06	1.48093e-05	0.00195645	0.00767864	0.124803	0.0098796	0.000241756	0.00147486	0.0304235	0.173412	0.569382
214718_at	GATAD1	0.65639	0.621723	0.691793	-0.024357	0.260332	-0.0124732	3.76824e-07	7.59224e-07	5.18199e-07	0.881965	0.127873	0.939373	0.000226405	7.56113e-05	0.000381601	0.956852	0.552075	0.986614
219863_at	HERC5	0.657642	0.643619	0.633984	0.232576	0.0988662	0.210802	1.71336e-05	2.1841e-05	5.95846e-05	0.0419772	0.358464	0.0620534	0.00249808	0.000757712	0.00314159	0.212352	0.769225	0.448498
226322_at	TMTC1	0.639244	0.664701	0.617286	-0.00788275	-0.240676	0.212598	1.76047e-06	1.07869e-06	6.85536e-06	0.952292	0.0835709	0.122212	0.000583357	9.74834e-05	0.00108116	0.983558	0.47418	0.566086
226757_at	IFIT2	1.27722	0.727405	1.21002	-0.350454	0.139917	0.195449	1.83919e-05	0.0034647	7.63984e-05	0.113529	0.511824	0.362899	0.00259785	0.0274063	0.00359164	0.371787	0.847851	0.78431
227062_at		0.678035	0.919219	1.18333	0.462279	-0.0388929	-0.202435	0.00102826	5.67687e-05	7.96958e-06	0.00185624	0.75382	0.11771	0.0302585	0.00148296	0.00113134	0.0294345	0.936091	0.557782
228825_at	PTGR1	0.650732	0.595519	0.718372	-0.0285494	0.0102019	-0.0358484	1.13775e-06	3.41304e-06	8.62885e-07	0.681647	0.883154	0.607105	0.000441182	0.000212398	0.000479062	0.866642	0.972765	0.896308
228927_at	ZNF397	0.609566	0.948172	0.87873	0.51198	0.411	0.358181	5.49905e-08	9.86357e-11	9.35685e-10	0.000657946	0.00361147	0.00886751	5.46656e-05	1.73965e-07	1.27896e-05	0.0145039	0.119022	0.212366
241755_at	UQCRC2	0.73391	0.808415	1.02058	0.653466	0.393795	0.176025	3.38543e-05	1.14105e-05	1.75293e-06	0.000345801	0.0137779	0.230221	0.0038086	0.000483247	0.000627062	0.00934587	0.230652	0.69015

## Sheet: overlap_BPA_BPS (n=45)
Affy.ID	Gene.Symbol	logFC_H9_BPA	logFC_H9_BPF	logFC_H9_BPS	logFC_Man12_BPA	logFC_Man12_BPF	logFC_Man12_BPS	p_raw_H9_BPA	p_raw_H9_BPF	p_raw_H9_BPS	p_raw_Man12_BPA	p_raw_Man12_BPF	p_raw_Man12_BPS	p_fdr_H9_BPA	p_fdr_H9_BPF	p_fdr_H9_BPS	p_fdr_Man12_BPA	p_fdr_Man12_BPF	p_fdr_Man12_BPS
1552362_a_at	LEAP2	0.717003	-0.538354	1.21211	0.304705	-0.0392321	0.0661154	0.00120539	0.00941046	1.4383e-05	0.0166566	0.732471	0.566036	0.0332015	0.0561684	0.0014509	0.121023	0.929136	0.880493
202411_at	IFI27	1.05991	-0.0306803	1.38984	-0.701587	-0.0706914	0.850441	1.44692e-05	0.860874	1.41263e-06	0.00898072	0.765512	0.00247297	0.0022603	0.939131	0.000576386	0.0817639	0.939977	0.127065
202869_at	OAS1	0.924418	0.13324	0.916426	-0.778581	-0.126743	0.30243	7.65971e-05	0.457516	0.000182317	0.00079566	0.502556	0.122408	0.00617691	0.69151	0.00577878	0.0165473	0.844012	0.566297
203153_at	IFIT1	1.32138	0.734955	0.920877	-0.430465	0.023925	0.0382868	0.000105172	0.0116711	0.00451263	0.0887541	0.920604	0.873305	0.00753157	0.0655353	0.0379525	0.323569	0.981977	0.971817
203939_at	NT5E	0.710707	0.369463	0.649108	-1.57906	-0.437394	-0.169132	0.000405201	0.0341836	0.00170144	2.51392e-07	0.0248543	0.348959	0.0174959	0.138907	0.0214396	4.32228e-05	0.298097	0.775009
204439_at	IFI44L	1.2841	0.607875	1.07563	-0.918626	-0.163641	0.544617	1.76686e-05	0.0113686	0.000252295	0.00282501	0.532465	0.0509487	0.00255563	0.0641898	0.00697317	0.038838	0.858022	0.417509
204753_s_at	HLF	0.732234	0.219114	0.805258	0.0532513	0.0439475	0.118911	1.33224e-05	0.0823192	1.08282e-05	0.600698	0.665289	0.251353	0.00214237	0.250114	0.00125686	0.82439	0.908164	0.707696
204972_at	OAS2	0.851678	0.0905413	0.69109	-0.620596	-0.0674979	0.0977752	0.00079861	0.666474	0.00689323	0.00190479	0.686524	0.560051	0.0262798	0.834638	0.0491008	0.0299437	0.914687	0.878692
205552_s_at	OAS1	0.953697	0.152633	0.919913	-0.666913	-0.076422	0.360639	0.00186584	0.559396	0.00431332	0.00961709	0.737462	0.128433	0.0425754	0.766695	0.0369186	0.0854989	0.931174	0.574003
206119_at	BHMT	0.929783	-0.270733	1.4755	-0.244536	0.115122	-0.316863	0.000243898	0.1897	3.67111e-06	0.106556	0.430918	0.0420625	0.0126397	0.420525	0.000812622	0.359384	0.808058	0.388755
206293_at	SULT2A1	0.64525	0.0948591	0.818477	-0.0328846	0.207455	-0.23356	0.00229854	0.601318	0.000611751	0.909396	0.476701	0.424139	0.048169	0.794515	0.0116501	0.968472	0.83223	0.816743
206952_at	G6PC	1.26554	-0.796374	1.82644	0.0161154	-0.0520545	-0.0549292	0.000311327	0.0108256	1.51784e-05	0.870027	0.59877	0.57895	0.0148787	0.0620235	0.00148991	0.951706	0.883543	0.884984
207256_at	MBL2	1.23697	0.00539773	0.969381	0.396257	0.492773	-0.261263	1.10033e-06	0.973887	4.73827e-05	0.0524452	0.0194756	0.184624	0.000437435	0.988403	0.00275766	0.241713	0.270078	0.644427
209160_at	AKR1C3	0.764215	0.0969465	0.598443	0.123335	0.0522773	0.0816308	1.66274e-07	0.280135	9.35989e-06	0.176092	0.55587	0.361901	0.000119619	0.527605	0.00118674	0.466443	0.865916	0.783638
209173_at	AGR2	0.656899	-0.932581	0.793096	0.308149	-0.310151	0.131908	0.000267991	6.23439e-06	8.88345e-05	0.00863869	0.00830307	0.214127	0.0134921	0.000316007	0.0039075	0.0798123	0.181112	0.673257
209292_at	ID4	0.713361	0.291982	0.661912	0.286302	0.369465	-0.194244	2.33516e-05	0.028236	0.000117695	0.299632	0.186066	0.477107	0.00301119	0.121943	0.00454435	0.602959	0.625902	0.84403
210049_at	SERPINC1	0.860665	0.322168	0.680418	0.228577	0.232035	0.222731	7.03524e-09	0.000762621	4.88173e-07	0.187315	0.181125	0.198173	1.47943e-05	0.0092798	0.000371674	0.481611	0.620483	0.65806
214453_s_at	IFI44	1.33242	0.245237	1.38367	-0.213252	0.0638765	0.633969	4.25192e-05	0.319404	6.46698e-05	0.188831	0.685599	0.00101793	0.00431314	0.568632	0.00328608	0.483697	0.914449	0.0866909
218986_s_at	DDX60	0.741296	0.25777	0.875547	-0.779071	0.192608	0.380244	4.16172e-05	0.0696142	1.54299e-05	0.000784085	0.312657	0.0573135	0.00428516	0.224526	0.00150371	0.0163813	0.738169	0.437056
219209_at	IFIH1	0.660018	0.133071	0.784815	-0.420629	0.244588	0.158551	0.000214819	0.350795	8.19417e-05	0.0328999	0.191121	0.388508	0.0116868	0.599891	0.00374595	0.18357	0.631357	0.799517
220491_at	HAMP	0.937705	-0.589602	1.19506	0.189405	0.229202	-0.126774	0.00042681	0.0132705	8.50544e-05	0.177903	0.107929	0.358751	0.0180199	0.0718593	0.00381016	0.469067	0.518395	0.781447
222071_s_at	SLCO4C1	0.814258	0.107925	0.748221	0.006486	0.424951	-0.206941	4.35247e-05	0.470904	0.000227039	0.979613	0.109891	0.420294	0.00433732	0.701657	0.0065705	0.993164	0.521245	0.815223
226702_at	CMPK2	0.636384	0.0372808	0.838889	-0.590307	0.305477	-0.0638719	0.000658267	0.807745	9.88285e-05	0.00170365	0.0660858	0.683736	0.0234048	0.912603	0.00414375	0.0278087	0.433294	0.921989
228531_at	SAMD9	0.606072	0.14828	0.664095	-0.0200348	0.16708	0.327231	0.00150998	0.363215	0.0013445	0.852645	0.136437	0.00776841	0.0375718	0.611623	0.0185445	0.94489	0.562735	0.199595
228617_at	XAF1	0.745755	-0.0430043	1.20992	-0.478694	0.404234	0.634619	0.00100981	0.81971	1.8024e-05	0.0165975	0.0377283	0.00282111	0.0300062	0.918375	0.0016235	0.120799	0.353568	0.132726
230931_at	PLG	0.589784	-0.227617	0.842044	-0.0701065	-0.180203	-0.144537	0.00146553	0.15787	0.000115431	0.628948	0.224514	0.325506	0.0370092	0.376393	0.00448877	0.838651	0.665406	0.759475
235476_at		0.656554	0.489317	0.597714	0.275238	0.0648847	-0.328917	0.000498291	0.00509419	0.00208442	0.0624519	0.641229	0.0296477	0.0197421	0.036069	0.0241299	0.266957	0.899517	0.340593
235798_at	TMEM170B	0.591059	0.240851	0.705715	0.377163	0.19033	-0.102535	0.000292115	0.0783856	0.00010927	0.00774538	0.140547	0.414562	0.0143375	0.242136	0.00436052	0.0744251	0.568498	0.81342
236219_at	SLC35G1	0.683082	0.00186645	0.861288	0.251807	0.49171	-0.0266262	0.000259002	0.989964	5.4299e-05	0.327558	0.0672251	0.916141	0.0131485	0.995207	0.00299274	0.628342	0.435829	0.982361
237017_s_at	LOC102723493	0.962803	0.506256	0.995871	0.153578	-0.151897	-0.368443	2.96081e-05	0.00793588	4.74111e-05	0.397223	0.402279	0.0544361	0.00351918	0.0498328	0.00275766	0.686258	0.792545	0.42812
237127_at		0.817755	0.181678	0.746315	0.103557	-0.21767	-0.22405	0.00125646	0.397494	0.00449837	0.702496	0.42611	0.412985	0.0340085	0.641853	0.0379199	0.877338	0.805503	0.812509
242281_at	GLUL	0.613005	0.552153	0.631305	0.0937912	0.0590135	-0.12621	0.000162451	0.000438922	0.000258125	0.396244	0.590637	0.258405	0.00999098	0.00626418	0.00705298	0.685438	0.880345	0.713172
242625_at	RSAD2	0.896637	0.326535	1.0759	-0.0614153	0.130278	0.0828065	0.00156391	0.184499	0.000646493	0.675262	0.379283	0.573146	0.0383095	0.413235	0.0120461	0.863587	0.779558	0.882874
204731_at	TGFBR3	0.644822	0.643118	1.17329	-0.0329283	-0.0806143	0.282039	0.000128822	0.000132293	2.86307e-07	0.814766	0.568137	0.0596658	0.00861045	0.00266276	0.000293692	0.928809	0.870523	0.441797
205749_at	CYP1A1	1.68154	0.610787	1.08731	-0.140849	-0.0395631	-0.0418593	3.66648e-10	0.000149918	4.64224e-07	0.349228	0.789657	0.777793	1.71621e-06	0.00290562	0.000369968	0.647037	0.947994	0.948955
206247_at	MICB	0.700089	0.609186	0.666328	0.0580007	-0.0945471	-0.105506	8.45028e-06	4.05432e-05	3.53619e-05	0.695589	0.525437	0.479346	0.00159317	0.00117162	0.00233896	0.874008	0.855048	0.845529
210282_at	ZMYM2	0.88501	1.23294	1.19439	0.656038	0.538044	0.283342	0.000159602	4.12543e-06	1.48093e-05	0.00195645	0.00767864	0.124803	0.0098796	0.000241756	0.00147486	0.0304235	0.173412	0.569382
214718_at	GATAD1	0.65639	0.621723	0.691793	-0.024357	0.260332	-0.0124732	3.76824e-07	7.59224e-07	5.18199e-07	0.881965	0.127873	0.939373	0.000226405	7.56113e-05	0.000381601	0.956852	0.552075	0.986614
219863_at	HERC5	0.657642	0.643619	0.633984	0.232576	0.0988662	0.210802	1.71336e-05	2.1841e-05	5.95846e-05	0.0419772	0.358464	0.0620534	0.00249808	0.000757712	0.00314159	0.212352	0.769225	0.448498
226322_at	TMTC1	0.639244	0.664701	0.617286	-0.00788275	-0.240676	0.212598	1.76047e-06	1.07869e-06	6.85536e-06	0.952292	0.0835709	0.122212	0.000583357	9.74834e-05	0.00108116	0.983558	0.47418	0.566086
226757_at	IFIT2	1.27722	0.727405	1.21002	-0.350454	0.139917	0.195449	1.83919e-05	0.0034647	7.63984e-05	0.113529	0.511824	0.362899	0.00259785	0.0274063	0.00359164	0.371787	0.847851	0.78431
227062_at		0.678035	0.919219	1.18333	0.462279	-0.0388929	-0.202435	0.00102826	5.67687e-05	7.96958e-06	0.00185624	0.75382	0.11771	0.0302585	0.00148296	0.00113134	0.0294345	0.936091	0.557782
228825_at	PTGR1	0.650732	0.595519	0.718372	-0.0285494	0.0102019	-0.0358484	1.13775e-06	3.41304e-06	8.62885e-07	0.681647	0.883154	0.607105	0.000441182	0.000212398	0.000479062	0.866642	0.972765	0.896308
228927_at	ZNF397	0.609566	0.948172	0.87873	0.51198	0.411	0.358181	5.49905e-08	9.86357e-11	9.35685e-10	0.000657946	0.00361147	0.00886751	5.46656e-05	1.73965e-07	1.27896e-05	0.0145039	0.119022	0.212366
241755_at	UQCRC2	0.73391	0.808415	1.02058	0.653466	0.393795	0.176025	3.38543e-05	1.14105e-05	1.75293e-06	0.000345801	0.0137779	0.230221	0.0038086	0.000483247	0.000627062	0.00934587	0.230652	0.69015

## Sheet: overlap_BPF_BPS (n=311)
Affy.ID	Gene.Symbol	logFC_H9_BPA	logFC_H9_BPF	logFC_H9_BPS	logFC_Man12_BPA	logFC_Man12_BPF	logFC_Man12_BPS	p_raw_H9_BPA	p_raw_H9_BPF	p_raw_H9_BPS	p_raw_Man12_BPA	p_raw_Man12_BPF	p_raw_Man12_BPS	p_fdr_H9_BPA	p_fdr_H9_BPF	p_fdr_H9_BPS	p_fdr_Man12_BPA	p_fdr_Man12_BPF	p_fdr_Man12_BPS
1255_g_at	GUCA1A	-0.29968	0.626495	0.742138	0.084562	-0.0559585	-0.0277831	0.122993	0.00365736	0.00182953	0.537591	0.68218	0.838535	0.427486	0.0284811	0.0224382	0.784759	0.913658	0.963287
1553304_at	LSM14B	0.30126	0.742705	0.70434	0.188962	-0.1188	-0.179386	0.0088725	1.72624e-06	8.32485e-06	0.147551	0.35184	0.167677	0.104729	0.000133185	0.00114331	0.425897	0.765371	0.623528
1554249_a_at		0.288328	0.649443	0.7146	0.186455	-0.140711	-0.255692	0.00782462	4.08461e-06	3.26297e-06	0.123448	0.236693	0.0410244	0.0973625	0.000240394	0.000775665	0.38913	0.676834	0.384538
1555880_at	ERVFRD-1	0.337626	0.607972	0.692931	-0.166375	-0.125811	0.244667	0.034548	0.00074599	0.00046309	0.411951	0.532894	0.233857	0.2237	0.00913687	0.00993308	0.697052	0.858157	0.69341
1556007_s_at	CSNK1A1	0.338749	0.728977	0.88539	0.214757	0.276265	0.197979	0.0709288	0.000742456	0.000254817	0.0124883	0.00241354	0.0194301	0.325857	0.00910788	0.00700214	0.100749	0.0958705	0.288053
1556060_a_at	ZNF451	0.182549	0.628123	0.78685	-0.149663	0.183025	0.153089	0.12824	4.80045e-05	9.12169e-06	0.131183	0.0699672	0.123254	0.436548	0.00131929	0.00118463	0.401354	0.443017	0.567391
1556277_a_at	PAPD4	0.415226	0.805703	1.19983	-0.00621494	0.366265	-0.191511	0.0450089	0.000659442	2.69897e-05	0.968128	0.030629	0.230202	0.256367	0.00834799	0.00198076	0.988264	0.32574	0.69015
1556338_at		0.226712	0.705935	0.779659	0.278274	0.434029	0.391763	0.158538	0.000298086	0.000241208	0.0416042	0.00347527	0.00689379	0.483457	0.00473225	0.00678433	0.211265	0.11704	0.190696
1557065_at	YLPM1	0.412277	0.672534	0.73652	0.509752	0.137151	0.0837722	0.00551183	8.39823e-05	7.27472e-05	0.00106512	0.290597	0.5134	0.0800553	0.00196456	0.0034982	0.0202347	0.72079	0.860888
1557300_s_at		0.339828	0.627847	0.699565	0.351482	0.280236	0.216279	0.00578476	2.37937e-05	1.67751e-05	0.00142393	0.00708107	0.0292754	0.0822801	0.000806524	0.00156248	0.0246996	0.166473	0.33896
1557810_at		0.178208	0.647519	0.767499	0.0491036	0.320319	0.290025	0.152374	5.38892e-05	1.94729e-05	0.724465	0.0337998	0.0514824	0.473479	0.00143237	0.00168856	0.888128	0.33809	0.419407
1558486_at	ZNF493	0.362226	0.686052	0.694793	0.225835	0.314174	0.0765911	0.00306856	6.30903e-06	1.3374e-05	0.0189732	0.00238654	0.385098	0.0561545	0.000318085	0.0014038	0.131029	0.0957064	0.797668
1559491_at		0.263241	0.588817	0.615812	0.19052	-0.0354684	0.0372425	0.0636396	0.000403369	0.000540403	0.0378936	0.67681	0.661727	0.307349	0.00589212	0.0108961	0.199617	0.911738	0.914604
1559496_at	PPA2	0.441156	0.655829	0.905748	0.355928	0.415692	0.231692	0.00425525	0.00014705	1.03274e-05	0.0205023	0.0085912	0.111794	0.0681077	0.00286936	0.00124651	0.137626	0.183774	0.548733
1559957_a_at	LOC642852	0.190026	0.700829	0.937937	0.0713688	0.113124	0.257273	0.253987	0.000490638	5.98682e-05	0.617251	0.431331	0.0862324	0.598268	0.0067733	0.00314159	0.832187	0.808335	0.500771
1560926_at		0.324279	0.606904	0.700491	0.0670632	0.0459281	-0.0549974	0.0193677	0.000174894	8.9655e-05	0.493757	0.637823	0.573608	0.162263	0.00323998	0.00393013	0.755053	0.898294	0.883142
1562235_s_at		0.0412059	0.934554	0.727997	0.542598	0.331257	-0.394654	0.826709	0.000122272	0.00223219	0.00598513	0.0689902	0.0340673	0.948035	0.00253951	0.025076	0.0631127	0.440945	0.358636
1562442_a_at	SSBP1	0.318484	0.628531	0.664755	0.1397	-0.0291092	-0.0950509	0.00178956	1.61286e-06	2.09472e-06	0.118241	0.734243	0.276814	0.0414244	0.000127249	0.000639827	0.380193	0.930008	0.728758
1565716_at	FUS	0.187836	0.646919	0.655475	0.359873	0.823413	0.773878	0.276471	0.00134468	0.00222831	0.121684	0.00199855	0.00315169	0.620111	0.0139614	0.0250427	0.38591	0.0871378	0.137861
200952_s_at	CCND2	0.292972	0.827937	0.586488	0.256544	-0.321306	-0.400564	0.00471502	8.30378e-08	1.63585e-05	0.0261631	0.00755541	0.00161799	0.0725158	1.63313e-05	0.00155022	0.16002	0.17205	0.107228
201324_at	EMP1	0.252447	1.00122	0.699838	-1.67798	-0.269735	-0.125125	0.122378	8.06139e-06	0.000708005	9.50884e-08	0.138057	0.478076	0.426588	0.000378332	0.0126383	2.06765e-05	0.565625	0.844767
201411_s_at	PLEKHB2	0.189756	0.611579	0.662629	0.309118	0.220998	0.193756	0.287178	0.00270243	0.00264058	0.0119874	0.058595	0.0927191	0.630979	0.0230077	0.0274788	0.0983655	0.414931	0.514818
201602_s_at	PPP1R12A	0.394142	0.620817	0.637457	-0.14089	0.00454385	-0.072687	0.00156668	1.93004e-05	3.38545e-05	0.274989	0.971309	0.567315	0.0383601	0.000694483	0.00229937	0.579853	0.993638	0.881067
201693_s_at	EGR1	0.308249	0.932774	0.775597	-1.59131	-0.166407	0.554397	0.020963	8.81058e-07	2.03938e-05	1.37953e-07	0.337699	0.0050362	0.170204	8.46605e-05	0.00171279	2.65388e-05	0.755316	0.165915
201846_s_at	RYBP	0.365055	0.690162	0.708012	-0.071343	-0.339614	0.182213	0.00116267	1.41474e-06	2.68032e-06	0.491386	0.0044861	0.0922359	0.0324761	0.000116844	0.000721904	0.753599	0.131792	0.513391
201867_s_at	TBL1X	0.47892	0.92632	0.663552	0.611573	0.177002	0.0866983	0.000650527	4.43781e-07	5.79991e-05	1.18295e-05	0.0798021	0.371176	0.0231861	5.16059e-05	0.00309678	0.000816637	0.464712	0.789101
201917_s_at	SLC25A36	0.444121	0.87194	0.635687	0.386128	0.242443	0.0990942	3.04804e-05	5.39069e-09	1.08231e-06	4.78531e-05	0.00285767	0.164304	0.00357849	2.69893e-06	0.00052835	0.00223165	0.104861	0.619283
201996_s_at	SPEN	0.217522	0.657622	0.757366	-0.008823	-0.132386	-0.0827931	0.0547571	1.16811e-05	5.50332e-06	0.918591	0.140243	0.345117	0.283965	0.000490429	0.000999648	0.971826	0.568228	0.772698
202600_s_at	NRIP1	0.0558393	0.670719	0.765265	0.0692476	0.336061	0.0390901	0.691806	0.000182284	0.000105371	0.561548	0.0117134	0.742113	0.891834	0.00334107	0.00427705	0.800774	0.21469	0.93934
202935_s_at	SOX9	0.0528547	0.676057	0.625809	-1.26371	-0.414435	-0.194315	0.631589	1.20295e-05	6.59668e-05	4.39205e-07	0.0129712	0.204723	0.863174	0.000500542	0.00332418	6.42073e-05	0.224217	0.664102
203424_s_at	IGFBP5	-0.210926	0.672426	1.05834	-0.110381	-0.307144	-0.408027	0.311544	0.00426599	0.000179869	0.377443	0.0234196	0.00444028	0.65416	0.0317856	0.00575108	0.670742	0.291302	0.157927
203477_at	COL15A1	0.206498	0.669051	0.637755	-0.225633	0.0274557	-0.456895	0.291447	0.00278242	0.00665227	0.294025	0.896414	0.0441233	0.634957	0.0234807	0.0480656	0.597835	0.976431	0.395288
203535_at	S100A9	0.266263	1.10572	0.800053	-1.3889	-0.241468	0.0326319	0.021698	1.38677e-08	2.73955e-06	6.03824e-06	0.248566	0.873175	0.173467	4.59527e-06	0.000726823	0.000499457	0.688301	0.971793
203628_at	IGF1R	0.0615415	0.675929	0.603376	-0.22785	-0.29753	-0.417791	0.58663	1.61188e-05	0.000124761	0.0305007	0.00712737	0.000566286	0.839849	0.000615429	0.00468981	0.17522	0.16689	0.0674196
203753_at	TCF4	0.094116	0.868555	0.787163	0.12791	0.07603	-0.252781	0.508768	1.23677e-05	8.43566e-05	0.307724	0.539501	0.0547996	0.796549	0.000509959	0.0037867	0.610169	0.860137	0.429224
204114_at	NID2	0.374879	1.41113	0.773447	0.395057	0.45606	0.0508137	0.112773	1.06548e-05	0.00555109	0.104285	0.064523	0.826679	0.409772	0.00046271	0.0429135	0.355211	0.430194	0.960591
204270_at	SKI	0.0749801	0.66169	0.633435	0.0108983	-0.123806	-0.149261	0.665708	0.00133564	0.00338043	0.904253	0.185364	0.115111	0.878767	0.0138992	0.0317406	0.966532	0.625487	0.553771
204400_at	EFS	-0.165534	0.709348	0.825823	0.383302	0.401329	0.115117	0.385864	0.00152672	0.000819114	0.0295032	0.0236517	0.479815	0.714367	0.0152977	0.0137877	0.171843	0.292067	0.845611
204457_s_at	GAS1	0.442928	1.54519	1.0101	0.753551	0.556404	-0.285297	0.0616098	3.06792e-06	0.000627639	0.00255276	0.0172861	0.189065	0.30219	0.000196876	0.0118454	0.0363849	0.255813	0.648553
204653_at	TFAP2A	0.126571	1.0037	0.751488	0.220776	0.166456	-0.0271066	0.573991	0.000334025	0.00618274	0.10947	0.218673	0.837044	0.833057	0.00513723	0.0459795	0.364668	0.660447	0.963253
204913_s_at	SOX11	0.0594518	0.844095	0.908261	-0.454872	-0.706271	-0.538383	0.615032	1.9395e-06	2.03321e-06	0.0134984	0.000600369	0.00478407	0.854819	0.000142848	0.000632299	0.105825	0.0489198	0.163517
204963_at	SSPN	0.32466	0.611836	0.758892	0.390627	0.0887087	-0.0307785	0.0267834	0.000302928	7.6809e-05	0.0134438	0.532687	0.827587	0.195427	0.00479103	0.00360166	0.105548	0.858088	0.960965
205328_at	CLDN10	0.316247	1.54304	1.0634	1.00622	0.513869	0.1336	0.097898	2.37185e-07	5.25973e-05	0.000136091	0.0195824	0.505739	0.381769	3.27477e-05	0.00294436	0.00483797	0.270439	0.857936
205511_at	GABPB1-IT1	0.493929	0.866094	0.883898	0.0712566	-0.161677	-0.0780009	0.00142857	4.84974e-06	9.48196e-06	0.628537	0.280371	0.596706	0.0365836	0.000270571	0.00118674	0.838539	0.712693	0.891903
205529_s_at	RUNX1T1	-0.258354	1.43531	1.26605	0.630353	0.174166	-0.31684	0.290619	1.68016e-05	0.000145859	0.000939118	0.27121	0.0556535	0.634115	0.000632663	0.00513501	0.0185768	0.705736	0.431181
205809_s_at	WASL	0.190752	0.645566	0.792257	-0.0228524	-0.0861558	-0.327035	0.200239	0.000354372	0.000101905	0.82059	0.398148	0.00502173	0.53797	0.00536562	0.00421136	0.931585	0.79066	0.165915
205916_at	S100A7	0.0837931	1.69412	0.981236	-1.24291	-0.625899	-0.38448	0.65697	1.00795e-07	0.000162325	0.000229233	0.0276009	0.153937	0.874962	1.83359e-05	0.00540995	0.00699717	0.311646	0.606596
205966_at	TAF13	0.616314	0.925375	1.19575	-0.68552	-0.225183	-0.474113	0.00253572	6.39709e-05	8.70407e-06	0.00712881	0.320591	0.0475247	0.0510347	0.00161106	0.00116444	0.0706101	0.7431	0.405675
206061_s_at	DICER1	0.308351	0.611585	0.646342	0.031672	0.1372	-0.0344409	0.00346057	4.42983e-06	5.7501e-06	0.723715	0.140044	0.700796	0.0603146	0.000254948	0.00102461	0.887881	0.568207	0.928445
206765_at	KCNJ2	0.0130881	0.974115	0.764899	-0.092628	-0.0733789	-0.0521379	0.942309	5.29356e-05	0.001099	0.396464	0.499727	0.63018	0.984314	0.00141183	0.0164513	0.685572	0.842795	0.904584
206848_at		-0.0033869	0.649927	0.591566	0.245899	0.236457	0.211224	0.980881	0.000261574	0.00119858	0.0172408	0.0211339	0.0361136	0.99517	0.00430511	0.0173343	0.12365	0.278679	0.367057
207038_at	SLC16A6	0.268896	0.91791	0.60072	0.504044	0.378335	0.232655	0.0727544	6.86831e-06	0.00110493	0.000547992	0.00494218	0.0603702	0.329977	0.000336687	0.0164779	0.0128562	0.139265	0.444025
207236_at	ZNF345	0.397154	0.982544	0.66776	0.178229	0.357903	0.103526	0.00191458	9.55072e-08	2.92061e-05	0.232729	0.0249556	0.480907	0.0432204	1.7938e-05	0.00208194	0.534574	0.298425	0.846106
208003_s_at	NFAT5	0.372624	0.910772	0.778104	-0.0443761	-0.276841	-0.155062	0.00171835	9.33882e-08	1.95465e-06	0.691193	0.0236665	0.177906	0.0405311	1.78034e-05	0.000632299	0.871396	0.292067	0.636421
208383_s_at	PCK1	0.59427	0.800675	1.07611	-1.37855	-0.135049	0.116087	0.00964931	0.0011333	0.000154402	0.000849963	0.687417	0.729247	0.109843	0.0123417	0.00529605	0.0172938	0.915163	0.93601
208797_s_at	GOLGA8A	0.048853	0.632186	0.75726	-0.00900032	-0.00314724	-0.157453	0.745937	0.000602222	0.000231478	0.937123	0.977991	0.181371	0.914466	0.00784525	0.00661927	0.978934	0.995412	0.641229
209465_x_at	PTN	-0.164789	0.75928	0.726216	-0.0945184	0.512577	-0.0216757	0.270182	7.95306e-05	0.000266904	0.66404	0.0301153	0.920404	0.613592	0.00189553	0.00716825	0.857617	0.323727	0.983353
209570_s_at	NSG1	0.161394	1.01208	0.731741	0.814681	0.375108	0.0336204	0.385083	4.11956e-05	0.00177546	0.000306484	0.0471352	0.848497	0.714032	0.00118671	0.0220421	0.00861101	0.385984	0.965632
209750_at	NR1D2	0.351358	0.859352	0.793038	0.327118	0.0734251	0.0421853	0.00504345	6.36221e-07	4.51097e-06	0.0106195	0.520695	0.710767	0.0758181	6.74136e-05	0.000896862	0.0910797	0.852825	0.930568
209865_at	SLC35A3	0.369066	0.642957	0.807978	0.0928468	0.456998	0.223822	0.00951404	0.000102454	2.01682e-05	0.494092	0.00372474	0.112241	0.109098	0.0022551	0.00170433	0.75527	0.121004	0.549349
209897_s_at	SLIT2	0.0880404	1.09058	0.821617	0.0674919	0.0532238	-0.115506	0.605095	7.19924e-06	0.000329813	0.477329	0.573928	0.231684	0.849869	0.000347067	0.00817802	0.743567	0.873021	0.691918
209936_at	RBM5	0.137919	0.695688	0.658147	0.0819861	0.13181	-0.295667	0.2532	1.99861e-05	8.37128e-05	0.423086	0.205591	0.00979389	0.597414	0.00071281	0.00378019	0.705386	0.646738	0.221182
210057_at		0.35149	0.962899	0.960772	-0.0104844	0.304387	-0.146621	0.106233	0.000250789	0.000523043	0.963701	0.199574	0.52743	0.397857	0.00417653	0.0106746	0.98696	0.640168	0.867886
210319_x_at	MSX2	0.117074	0.886573	0.804397	0.372015	0.221602	0.0269353	0.38263	4.48531e-06	3.3289e-05	0.0605553	0.244737	0.884861	0.71241	0.000256253	0.00226942	0.262746	0.684537	0.974912
211737_x_at	PTN	-0.206937	0.701521	0.644111	-0.0560851	0.358206	-0.239696	0.17212	0.000182847	0.000815377	0.799175	0.11945	0.286154	0.501689	0.00334914	0.0137508	0.921658	0.537776	0.735297
211993_at	WNK1	0.593778	0.968507	1.34769	0.0712008	-0.158178	-0.492651	0.00309326	3.50652e-05	1.80975e-06	0.570535	0.217461	0.00120201	0.0563586	0.00106986	0.000627062	0.806069	0.659073	0.0942017
212240_s_at	PIK3R1	0.157315	0.700397	0.848433	-0.0148933	-0.0894411	-0.339451	0.162021	7.26886e-06	1.81209e-06	0.90345	0.470339	0.0134712	0.48806	0.000348924	0.000627062	0.966072	0.829395	0.250603
212249_at	PIK3R1	0.205441	0.966271	0.996796	-0.0471703	0.102722	-0.294165	0.173716	5.36209e-06	9.22494e-06	0.758988	0.506686	0.0708603	0.504108	0.000287989	0.00118674	0.904798	0.845549	0.466843
212281_s_at	TMEM97	0.318456	0.75258	0.640222	0.748285	0.337618	0.110983	0.0156225	9.22035e-06	0.000124311	4.22488e-06	0.00596316	0.307224	0.143944	0.000415699	0.00468252	0.000384992	0.152496	0.74733
212382_at	TCF4	-0.101855	0.905624	0.6995	0.0719065	-0.121203	-0.536312	0.501615	1.5583e-05	0.000483933	0.637865	0.430858	0.00285	0.79233	0.000597896	0.0101727	0.843403	0.808052	0.133122
212384_at		0.368443	0.671803	0.793901	0.269938	0.263395	0.149603	0.0184993	0.000207369	8.41326e-05	0.00536805	0.0062989	0.0905943	0.158333	0.00365822	0.00378597	0.0585523	0.156187	0.510275
212386_at	TCF4	0.0893756	1.03731	0.7669	0.426339	0.1277	-0.100785	0.539224	1.93863e-06	0.000138592	0.000296569	0.177753	0.281748	0.813837	0.000142848	0.00497865	0.00840587	0.616252	0.73194
212387_at	TCF4	0.0540062	0.819952	0.614446	0.286965	0.0594277	-0.0612889	0.684753	1.14931e-05	0.00050045	0.0113787	0.55766	0.545544	0.888301	0.000484865	0.010388	0.0950249	0.866541	0.874204
212451_at	SECISBP2L	0.3649	1.02019	1.2541	0.0625073	-0.13734	-0.417572	0.0471313	1.86581e-05	4.11833e-06	0.64222	0.314262	0.00659439	0.262306	0.000678281	0.00086467	0.845719	0.738983	0.187688
212492_s_at	KDM4B	0.0139161	0.620508	0.655854	0.202958	0.161669	-0.224998	0.925772	0.000662404	0.000799757	0.0786717	0.153287	0.0539672	0.979328	0.00837386	0.0135885	0.303362	0.586616	0.426889
212681_at	EPB41L3	-0.0325464	0.613407	0.728957	-0.105381	0.278772	0.0339324	0.837667	0.00122738	0.000540471	0.66619	0.262925	0.889199	0.95229	0.0130267	0.0108961	0.858913	0.699178	0.976071
213229_at	DICER1	0.238242	0.748211	0.96396	0.148974	0.334072	0.0913247	0.116058	8.66422e-05	1.26219e-05	0.14517	0.00372266	0.360657	0.415417	0.00200727	0.00136435	0.422369	0.121004	0.782668
213332_at	PAPPA2	0.0738896	1.59239	0.940157	0.609857	0.165833	0.0830031	0.761354	5.76585e-06	0.00223563	0.00135709	0.299735	0.598519	0.921109	0.000301096	0.0251043	0.0238812	0.728963	0.892852
213418_at	HSPA6	-0.222313	1.52195	0.668355	-5.49989	-0.636244	0.659497	0.141486	1.3477e-08	0.000553679	1.30323e-15	0.000824201	0.000608747	0.457045	4.55814e-06	0.0110071	7.12543e-11	0.0557401	0.0696303
213593_s_at	TRA2A	0.149384	0.677464	0.765787	-0.0572894	0.162928	-0.0592343	0.388241	0.000999569	0.000676506	0.531636	0.0891214	0.517996	0.716425	0.0112614	0.0122997	0.780887	0.484702	0.862946
213665_at	SOX4	0.0244767	0.642354	0.934116	-0.211553	0.00711214	0.143587	0.887104	0.00164364	0.000110772	0.456863	0.979847	0.611687	0.967965	0.0161108	0.0043951	0.729595	0.995846	0.897972
213742_at	SRSF11	0.256319	0.661527	0.838974	0.347608	0.399848	0.221122	0.0617671	9.25968e-05	1.62642e-05	0.00698544	0.00269631	0.0648678	0.302392	0.00209898	0.00155022	0.0697077	0.10146	0.454298
213956_at	CEP350	0.457208	0.618178	1.13417	-0.0912403	-0.326356	-0.507971	0.00465836	0.000412836	1.22279e-06	0.513741	0.0306983	0.00214436	0.072063	0.0059873	0.000546502	0.768693	0.325909	0.121495
213998_s_at	DDX17	0.315301	0.80007	0.747278	0.287412	-0.021742	-0.0683275	0.0334248	2.28571e-05	0.000107953	0.0194177	0.845115	0.541676	0.220253	0.000784009	0.00433039	0.132776	0.962016	0.872784
214021_x_at	ITGB5	0.139446	0.686735	0.882898	-0.18765	-0.314886	-0.192854	0.383063	0.000439992	8.04115e-05	0.241184	0.0588654	0.229003	0.712742	0.00627289	0.00369144	0.544304	0.415501	0.688626
214149_s_at	ATP6V0E1	0.218717	0.700165	0.985641	-0.0109702	0.268488	0.370364	0.17042	0.000304515	1.95928e-05	0.924685	0.0331783	0.00563757	0.499636	0.00480501	0.00169323	0.973963	0.335742	0.176229
214375_at	PPFIBP1	0.45031	0.996103	1.03379	0.270833	-0.210916	-0.291425	0.00113609	1.79366e-07	3.03872e-07	0.0393703	0.0988715	0.0282699	0.0319715	2.67065e-05	0.000296682	0.204216	0.502491	0.335607
214397_at	MBD2	0.391601	1.08876	0.903854	0.0166408	-0.0710145	0.290099	0.0011669	8.1416e-09	2.95437e-07	0.912775	0.641393	0.0717249	0.0325511	3.3531e-06	0.000293692	0.969688	0.899526	0.469142
214422_at	RAD23B	0.357511	0.651377	0.754929	0.0264354	-0.0066984	-0.312713	0.00398349	1.50925e-05	6.65648e-06	0.845351	0.960556	0.0335134	0.065456	0.000586379	0.00107358	0.941787	0.991262	0.35629
214451_at	TFAP2B	-0.237423	1.1742	0.880024	0.560955	0.431455	-0.0731089	0.257049	2.73662e-05	0.000976196	0.0107442	0.0404144	0.708402	0.600861	0.000895419	0.0153398	0.0917729	0.363431	0.930294
214586_at	GPR37	0.26708	0.917021	0.748477	-0.105265	0.00235758	-0.239851	0.144874	7.94178e-05	0.00109763	0.602575	0.99065	0.244599	0.462324	0.00189449	0.0164419	0.825427	0.997792	0.702978
214690_at	TAF1B	0.237473	0.664501	0.751847	-0.0728055	0.168122	-0.185616	0.0746424	6.85887e-05	4.18405e-05	0.68891	0.361055	0.314799	0.334442	0.00169357	0.00257037	0.870355	0.770349	0.752258
214834_at	PWAR5	0.349097	0.716509	0.679877	0.15606	0.157353	-0.348555	0.0135466	3.40588e-05	0.000132558	0.388498	0.384684	0.0663672	0.132639	0.00105114	0.00483604	0.679269	0.782513	0.458053
214961_at	MTUS2	0.042173	2.39956	1.54804	0.250612	0.356414	-0.100355	0.905674	4.10203e-06	0.000866411	0.098219	0.0243475	0.490296	0.973426	0.00024116	0.0142736	0.342723	0.2955	0.850212
215123_at		0.125159	0.988009	1.14264	0.54977	0.495695	0.43484	0.675443	0.00396633	0.00240402	0.00753975	0.0138952	0.0273299	0.884122	0.0301026	0.026137	0.0731044	0.231394	0.331723
215169_at		0.181095	0.74089	0.907243	0.454882	0.263909	0.103914	0.204436	5.92073e-05	1.48854e-05	0.0154589	0.132957	0.540464	0.54347	0.00153057	0.00147551	0.115593	0.559444	0.87245
215342_s_at	RABGAP1L	0.302358	0.701835	0.822734	0.0666946	-0.0543225	-0.207672	0.0101115	4.68281e-06	1.72075e-06	0.481227	0.56504	0.0404191	0.112924	0.000263951	0.000627062	0.746686	0.869669	0.382758
216101_at		0.258444	0.738336	1.15633	0.2883	0.185731	-0.202619	0.135335	0.000375284	7.42516e-06	0.0794851	0.243714	0.205462	0.447312	0.00558635	0.00110249	0.304972	0.683517	0.66468
216361_s_at	KAT6A	0.585436	0.973994	0.947584	0.38031	-0.157433	-0.500454	0.00251535	2.06995e-05	6.45724e-05	0.0305671	0.337418	0.00680855	0.050892	0.000731573	0.00328418	0.175497	0.755205	0.190583
216563_at	ANKRD12	0.148531	0.639544	0.709253	-0.567092	-0.114421	0.0923231	0.0673887	2.88838e-07	2.0397e-07	4.60254e-05	0.266333	0.366168	0.317245	3.80543e-05	0.000243728	0.00217005	0.701956	0.785836
217234_s_at	EZR	0.376752	0.769047	0.623621	0.108602	0.000827176	-0.126712	0.00988392	1.99827e-05	0.000379258	0.422406	0.995068	0.351203	0.111677	0.00071281	0.00886189	0.704869	0.998611	0.776656
219001_s_at	DCAF10	0.219351	0.598114	0.629809	0.187811	0.133176	0.0617617	0.0351614	1.14555e-05	1.53378e-05	0.0250859	0.0975132	0.424608	0.225262	0.000483743	0.00149749	0.155521	0.499845	0.816798
219714_s_at	CACNA2D3	-0.240244	0.810318	0.625436	0.38931	0.295661	0.00542658	0.175382	0.000207787	0.00355641	0.0888073	0.186859	0.980057	0.506712	0.00366121	0.032689	0.323585	0.626409	0.995463
220085_at	HELLS	0.142894	0.805634	0.749568	0.481608	0.554599	0.106441	0.505699	0.00146968	0.00449818	0.00287589	0.000970035	0.441427	0.794791	0.0148656	0.0379199	0.0392412	0.0600642	0.825636
220797_at		0.367108	0.772241	0.610148	0.276866	0.300174	0.0168178	0.0397507	0.000240432	0.00335048	0.123674	0.0973936	0.922259	0.23994	0.00403859	0.0315451	0.389426	0.499845	0.983757
221583_s_at	KCNMA1	0.0204197	1.18678	0.934136	-0.795968	-0.466767	-0.559689	0.911137	6.51582e-06	0.0002003	0.00173072	0.0406399	0.0170216	0.9749	0.000324854	0.00609767	0.0280966	0.364294	0.271943
221584_s_at	KCNMA1	0.00266762	0.905353	0.743133	-0.537923	-0.269996	-0.345245	0.98741	5.63164e-05	0.000792993	0.00111639	0.0606777	0.0205041	0.996581	0.00147537	0.0135377	0.0208609	0.419537	0.295016
221795_at	NTRK2	0.123303	1.95897	1.47394	-0.0542261	-0.125879	-0.113244	0.651508	1.84122e-06	0.000111344	0.612953	0.249357	0.297943	0.872299	0.000139237	0.00440676	0.830481	0.689102	0.741906
221796_at	NTRK2	-0.136439	1.62699	1.25092	-0.496818	-0.0312402	-0.616252	0.717064	0.000457543	0.00649974	0.0700683	0.903799	0.028871	0.902043	0.00645681	0.0473981	0.284388	0.97804	0.338013
221823_at	C5orf30	0.145047	0.985434	0.647302	0.23224	0.33811	-0.0216097	0.281921	1.20146e-06	0.00030137	0.112295	0.0269516	0.877151	0.625543	0.000104104	0.00769971	0.369699	0.308151	0.972734
222027_at	NUCKS1	0.191563	0.893942	0.891641	0.247631	0.262543	0.133252	0.224065	2.30929e-05	5.50178e-05	0.0673193	0.0540252	0.304612	0.566696	0.000789252	0.00301754	0.277892	0.402703	0.745373
222424_s_at	NUCKS1	0.0977682	0.692284	0.721115	0.428815	0.70191	0.489038	0.542221	0.000447055	0.000618948	0.0121152	0.000318628	0.00539483	0.815455	0.00634217	0.0117301	0.0989097	0.035553	0.172103
222529_at	SLC25A37	0.138965	0.855034	0.764223	-0.777221	-0.155641	-0.0309803	0.223671	8.30091e-07	8.43638e-06	0.000190904	0.336878	0.846012	0.566219	8.10451e-05	0.00114741	0.00613657	0.754869	0.964994
222816_s_at	ZCCHC2	0.510471	0.693569	0.608639	-0.00619593	-0.231958	-0.167368	2.2285e-05	5.48405e-07	7.15839e-06	0.939359	0.011386	0.0546462	0.00292892	6.00883e-05	0.00109632	0.979406	0.211602	0.428826
223465_at	COL4A3BP	0.297387	0.635722	0.628472	-0.0259219	-0.0198638	-0.0713509	0.0183997	4.00189e-05	0.000101669	0.844382	0.880401	0.590654	0.157819	0.00116385	0.00421109	0.94155	0.971818	0.890207
223577_x_at	MALAT1	0.216225	0.591132	0.785685	0.00439808	0.127525	0.0727835	0.0920881	0.000164041	1.81768e-05	0.957438	0.13701	0.383579	0.370269	0.0031013	0.00163188	0.985087	0.564124	0.796823
224037_at	SDAD1	0.21271	0.707863	0.92351	-0.358215	-0.312495	-0.233258	0.0384022	1.31259e-06	1.12372e-07	0.0035935	0.00877521	0.0397361	0.235544	0.000111093	0.0001813	0.0455329	0.185638	0.379771
224227_s_at	BDP1	0.368983	0.762039	0.983674	0.143811	-0.278405	-0.323766	0.0303948	0.000161501	2.47794e-05	0.316125	0.0634466	0.0342465	0.209431	0.00306387	0.00190009	0.618638	0.427295	0.359322
224428_s_at	CDCA7	-0.0574569	0.586256	0.688487	0.782477	0.592696	0.64943	0.658486	0.000305234	0.000135371	1.15711e-05	0.000197913	8.17496e-05	0.875638	0.00481358	0.00489513	0.000802856	0.0278172	0.0299837
224730_at	DCAF7	0.503489	0.735099	0.815364	-0.0279749	-0.267118	-0.422283	0.00124385	3.26861e-05	2.43784e-05	0.892203	0.208352	0.0555725	0.033784	0.00102179	0.00188795	0.961546	0.649873	0.431181
224771_at	NAV1	0.183573	0.755213	0.97949	-0.42197	-0.392542	-0.547076	0.117179	4.35551e-06	4.40368e-07	0.0697377	0.089199	0.0231634	0.417178	0.000251997	0.000364805	0.283699	0.484746	0.307567
225915_at	CAB39L	0.210675	1.22181	0.960153	0.537185	0.771777	0.78262	0.41852	0.000194561	0.0029703	0.108174	0.0270276	0.0252683	0.738243	0.00349906	0.0294152	0.362415	0.308599	0.320145
225961_at	KLHL42	0.290121	0.699366	0.650409	0.298806	0.0723196	0.216904	0.00858695	2.13636e-06	1.27482e-05	0.000276345	0.267357	0.00367248	0.102846	0.000152289	0.00137207	0.00801457	0.702608	0.147033
226085_at	CBX5	0.124676	0.970931	1.04809	0.489387	0.858885	0.530179	0.516499	9.63323e-05	9.69309e-05	0.0444019	0.00163009	0.0312671	0.800782	0.00215154	0.00410517	0.21901	0.078696	0.34676
226589_at	TMEM192	0.24415	0.917165	0.962455	0.345097	0.442331	0.298696	0.18649	9.26717e-05	0.000124353	0.00969647	0.00178973	0.0214877	0.52006	0.00209906	0.00468252	0.086064	0.0824378	0.299934
226932_at	SSPN	0.19938	0.631286	0.599733	0.378981	-0.118696	0.146774	0.125002	0.000104104	0.000363564	0.0163398	0.408744	0.310035	0.431034	0.00227494	0.00866515	0.119643	0.796273	0.749018
226933_s_at	ID4	0.5013	0.602346	0.789611	-0.0821961	0.18765	0.0346666	0.000184238	2.70712e-05	2.82635e-06	0.547576	0.180882	0.798732	0.0106411	0.000890028	0.000728917	0.791528	0.620278	0.953626
227235_at	GUCY1A1	-0.229389	0.950314	0.727127	0.403674	0.467689	-0.227618	0.237833	0.000114215	0.00243058	0.0369882	0.0181995	0.215429	0.582156	0.00242514	0.0263286	0.196755	0.262618	0.674719
227238_at	MUC15	0.284713	0.69155	0.78267	0.524579	0.0339811	0.232555	0.0337812	3.79559e-05	2.26878e-05	0.041408	0.88671	0.337349	0.22145	0.00112296	0.00181027	0.210799	0.974078	0.767531
227241_at	MUC15	0.278655	0.768058	0.744578	0.39565	0.185047	0.312752	0.0503767	2.62479e-05	8.36994e-05	0.104096	0.43038	0.19126	0.271605	0.000868469	0.00378019	0.354838	0.807821	0.650522
227454_at	TAOK1	0.207213	0.709127	0.763869	0.202924	-0.249717	-0.281379	0.0609457	3.74204e-06	3.86694e-06	0.0886807	0.0407966	0.0235432	0.300037	0.000225823	0.00084233	0.323398	0.365006	0.30922
227514_at	ITPRIPL2	0.217008	0.794728	0.818155	-0.257576	-0.0393342	-0.198752	0.147108	4.27119e-05	7.11576e-05	0.0236668	0.705033	0.0707231	0.46602	0.0012188	0.00347658	0.150184	0.920602	0.466327
227740_at	UHMK1	0.306944	0.817361	0.823329	0.11707	0.0517051	-0.0656143	0.0563823	5.19951e-05	0.000107657	0.281138	0.628388	0.540107	0.288481	0.00139346	0.00432807	0.585722	0.895188	0.872362
227760_at	IGFBPL1	-0.118667	1.11279	0.911462	0.2036	-0.16684	-0.219474	0.638325	0.000376535	0.00364231	0.447715	0.532473	0.413879	0.866395	0.00559995	0.0331795	0.722558	0.858022	0.813062
227764_at	LYPD6	0.174417	1.38842	1.02303	0.540559	0.403887	-0.0729759	0.502239	5.35941e-05	0.0018551	0.00630169	0.0312577	0.672835	0.792951	0.00142661	0.0226069	0.0651564	0.328784	0.917814
227838_at	UNC5C	0.0447485	1.13072	0.792723	0.488195	0.292212	-0.0678947	0.841584	0.000103032	0.00426856	0.000749772	0.0228471	0.563215	0.954006	0.00225916	0.0366667	0.0158922	0.289025	0.87968
227884_at	TAF15	0.515558	0.875039	0.988988	0.316097	0.466828	-0.0267074	0.000686406	2.50204e-06	1.42533e-06	0.0849031	0.0158517	0.877965	0.0240036	0.000170573	0.00057726	0.316046	0.24643	0.972989
228156_at		0.265219	0.719064	0.756879	0.119094	-0.0159983	-0.133696	0.0280347	6.94326e-06	9.40015e-06	0.232282	0.869302	0.182698	0.200127	0.000338949	0.00118674	0.534153	0.969201	0.642804
228180_at		0.326365	0.721253	0.863376	0.241809	0.309347	0.267813	0.0488604	0.000239362	8.58868e-05	0.00321897	0.000453926	0.00150255	0.267438	0.00402433	0.00383649	0.0421497	0.0428642	0.103329
228237_at	PAPPA2	-0.102578	2.04315	1.54013	0.434077	-0.092916	-0.292185	0.621692	2.90576e-08	3.1828e-06	0.0459715	0.647228	0.163111	0.858532	7.60156e-06	0.000771547	0.223515	0.901723	0.617641
228248_at	RICTOR	0.379203	0.707903	0.917264	-0.0418622	0.319691	0.253669	0.00155777	2.58479e-06	2.54324e-07	0.760224	0.0318741	0.0797515	0.0382134	0.000175122	0.00027265	0.905404	0.331126	0.487434
228297_at	CNN3	0.164983	0.601157	0.90399	0.0746868	0.518619	0.203735	0.298814	0.00125668	5.53514e-05	0.465077	0.000119286	0.05931	0.642658	0.0132269	0.00302287	0.734873	0.0206392	0.440701
228477_at	ARGLU1	0.109482	0.602445	0.996416	0.663352	1.38039	1.04838	0.577399	0.00651443	0.000204122	0.0014758	8.96702e-07	2.06418e-05	0.835103	0.0431624	0.00616515	0.0253371	0.00224858	0.0237114
228478_at	SPPL2A	0.278649	0.654546	0.752025	-0.193142	0.373572	0.0818763	0.0150327	9.1246e-06	4.38864e-06	0.346865	0.0803202	0.686239	0.140714	0.000412304	0.000888867	0.645173	0.466041	0.922867
228582_x_at	MALAT1	0.54801	1.44362	1.3865	0.444421	0.783623	0.656126	0.0308845	1.232e-05	4.55672e-05	0.0474263	0.00177856	0.00622138	0.211287	0.000508661	0.00268897	0.227934	0.0824378	0.183791
228620_at	LOC101927027	-0.0146476	0.714751	1.02175	-0.103623	0.716479	0.506316	0.930759	0.000552929	3.39996e-05	0.592111	0.00189644	0.0176641	0.980865	0.00737891	0.00230151	0.819148	0.0849726	0.275873
228643_at	RAB30-AS1	0.335032	0.798461	0.939971	0.243655	0.388962	0.0672523	0.0708686	0.000293823	0.00012686	0.10764	0.0156502	0.642957	0.325663	0.00468497	0.00472163	0.361301	0.244939	0.908828
228755_at	GIGYF1	0.202856	0.594818	0.615433	0.0733689	0.0921875	-0.0181112	0.0486478	1.18305e-05	1.93154e-05	0.630145	0.54611	0.905017	0.266749	0.000495532	0.00168432	0.839277	0.862898	0.979787
228850_s_at	SLIT2	0.147367	1.1669	0.936775	-0.0890838	-0.139675	-0.183171	0.515434	7.90003e-05	0.00125355	0.477729	0.271707	0.155488	0.800061	0.00188618	0.0178113	0.743797	0.70599	0.608682
228904_at	HOXB3	0.387138	1.15219	0.767798	0.343248	0.256072	-0.152587	0.053558	1.31189e-05	0.00150142	0.00395766	0.0225251	0.149667	0.28046	0.000531897	0.0198765	0.0483962	0.287009	0.600723
229010_at	CBL	0.373199	0.88344	0.59331	0.240151	-0.19658	-0.144199	0.00647319	1.54519e-06	0.00029543	0.0799196	0.14474	0.276496	0.087696	0.000123333	0.00762278	0.305909	0.574746	0.728491
229178_at	PRTG	0.217137	1.19456	0.85961	0.425433	0.218845	-0.108449	0.26442	9.80863e-06	0.000635736	0.0109157	0.154741	0.468736	0.607986	0.000434945	0.0119323	0.0926376	0.588623	0.84
229193_at	LUC7L3	0.352878	0.643635	0.821598	0.180426	0.0158903	-0.0117254	0.00680005	3.5939e-05	5.32444e-06	0.107714	0.882033	0.912792	0.0900442	0.00108579	0.000984162	0.361398	0.972382	0.981296
229218_at	COL1A2	0.0781316	0.650777	0.620053	0.637302	0.250914	0.0105094	0.573765	0.000208011	0.00066314	0.000463166	0.0975356	0.941864	0.833057	0.00366323	0.0121914	0.0114638	0.499845	0.987358
229530_at	GUCY1A1	-0.160427	1.01829	0.773226	0.461724	0.591868	-0.0497086	0.357809	1.88745e-05	0.000655002	0.0112277	0.00215944	0.75894	0.694065	0.00068342	0.0121172	0.0943696	0.0907514	0.944271
229554_at	LUM	0.352843	1.5383	0.924832	0.06711	0.727869	-0.0793591	0.0968097	9.72925e-07	0.000581842	0.799198	0.0135615	0.763659	0.379459	9.07759e-05	0.0113332	0.921665	0.229417	0.945731
229571_at		0.505663	0.719704	0.83551	0.099431	-0.0177929	-0.0927392	0.000852932	2.6358e-05	1.16541e-05	0.390272	0.876259	0.422174	0.0272554	0.000871297	0.00130571	0.680428	0.970804	0.815987
229694_at	WDR11	0.268284	0.694042	0.760826	0.264159	0.372006	0.28766	0.0124507	1.91476e-06	1.59272e-06	0.00181419	8.9346e-05	0.000922457	0.126627	0.000141664	0.000613201	0.0290457	0.0175719	0.082629
229765_at	ZNF207	0.365914	0.762588	0.906716	0.151371	0.391354	0.0826166	0.0334996	0.00018154	6.8484e-05	0.277383	0.0109315	0.547425	0.22054	0.00333189	0.00342577	0.582296	0.207096	0.874943
229982_at	QSER1	0.280827	0.667941	0.671081	0.0369191	-0.158101	-0.301394	0.0265174	2.72393e-05	5.96304e-05	0.682699	0.0950346	0.00410116	0.194316	0.000893407	0.00314159	0.867515	0.496532	0.153295
230000_at	RNF213	0.49459	0.731059	1.03461	0.0525694	0.29881	0.191032	0.00379398	0.000132371	6.85942e-06	0.617484	0.011315	0.0841613	0.0636784	0.00266276	0.00108116	0.832227	0.21107	0.497367
230060_at	CDCA7	0.115173	0.585929	0.804889	0.230322	0.261863	-0.0302118	0.230033	1.00668e-05	5.23459e-07	0.0490968	0.0279825	0.782094	0.573374	0.000440673	0.000381601	0.232579	0.313963	0.950147
230130_at	SLIT2	0.24815	1.07727	0.792197	-0.0922077	-0.180522	-0.344362	0.244104	8.15423e-05	0.00255924	0.451423	0.151274	0.0115575	0.588263	0.00191921	0.0270441	0.725523	0.58406	0.235772
230180_at	DDX17	0.124208	0.737401	1.21966	0.575831	0.125995	-0.271037	0.594215	0.00531371	0.000151002	0.00016716	0.289009	0.0323264	0.843995	0.0371946	0.00524191	0.00561049	0.719855	0.351077
230319_at		-0.110111	1.50317	1.16638	0.107404	0.375323	-0.0567599	0.68554	3.89608e-05	0.000955959	0.626041	0.10312	0.796164	0.888675	0.00114092	0.01514	0.837156	0.509673	0.953161
230494_at	SLC20A1	0.369391	0.645951	0.959616	-0.735478	-0.0730211	0.390301	0.000701523	1.78408e-06	2.67264e-08	5.8248e-05	0.586712	0.00982	0.0242758	0.000136235	7.9044e-05	0.0025808	0.878592	0.221363
230660_at	SERTAD4	-0.124783	0.71663	0.642265	-0.504716	-0.246935	-0.239931	0.500506	0.00114263	0.00470942	0.0113561	0.177254	0.189092	0.791541	0.0124103	0.0389072	0.0949815	0.615624	0.648553
230703_at		0.460739	0.990116	1.07156	0.233829	0.440737	0.214751	0.00859302	8.52912e-06	8.33453e-06	0.0796626	0.00304216	0.104656	0.102851	0.000393195	0.00114331	0.305417	0.108926	0.537295
230742_at	RBM5	0.275134	0.588467	0.914622	-0.0263268	0.0567321	-0.342653	0.121356	0.002994	0.000124804	0.809983	0.6057	0.00636711	0.42515	0.0247307	0.00468981	0.926718	0.886064	0.18541
230748_at	SLC16A6	0.272693	1.10429	0.787113	0.620404	0.314153	0.2632	0.192953	4.95398e-05	0.00226537	2.68358e-05	0.00829811	0.0222432	0.528448	0.00134957	0.0253187	0.00147314	0.181112	0.302804
230820_at	SMURF2	0.169896	0.821924	1.01419	-0.436564	0.0284408	0.248887	0.190223	6.17298e-06	1.21004e-06	0.00540992	0.83437	0.0828899	0.524852	0.000314253	0.000546502	0.05887	0.958635	0.494439
230883_at	NXPH2	-0.439395	0.870496	1.02769	0.0776856	-0.00959668	-0.107367	0.10981	0.00405959	0.00210594	0.445771	0.924188	0.296388	0.404879	0.0306657	0.0242665	0.721337	0.98268	0.741072
230960_at	IGDCC3	-0.0707407	1.18797	1.01879	0.141595	0.286478	-0.216239	0.817344	0.00118131	0.00650488	0.486066	0.169414	0.292809	0.943487	0.0126857	0.0474135	0.75011	0.607821	0.739525
230964_at	FREM2	0.504254	1.51734	1.20896	0.51038	0.0936404	-0.418102	0.0292547	2.19439e-06	7.13904e-05	0.0386219	0.682509	0.0828082	0.204793	0.000155596	0.00347658	0.202014	0.913658	0.494185
231108_at	FUS	0.104467	0.696182	0.937712	0.321307	0.952049	0.791178	0.558916	0.00109763	0.000145413	0.190333	0.00107669	0.00428508	0.825012	0.012055	0.0051298	0.485989	0.0638483	0.155466
231199_at		0.362046	0.967713	1.37612	0.240552	0.301324	0.141639	0.0831004	0.000150653	7.55101e-06	0.0106806	0.00240538	0.105813	0.35142	0.0029147	0.00110982	0.0914052	0.0958705	0.539314
231207_at		0.451625	0.607167	0.632111	0.455563	0.195794	0.136381	0.000112775	4.17397e-06	6.48066e-06	1.42811e-05	0.0152776	0.0753902	0.00798702	0.000244077	0.00106829	0.000940115	0.241277	0.478707
231235_at	NKTR	0.501937	0.878894	0.851623	0.354259	0.251709	-0.280337	0.00845551	7.98724e-05	0.000236629	0.0355297	0.121023	0.0871951	0.101786	0.00189821	0.00670345	0.191899	0.54028	0.50289
231411_at	LHFPL6	0.0132537	0.77311	0.739998	0.0283517	0.218133	0.105815	0.907591	3.89692e-06	1.60905e-05	0.790767	0.0558336	0.329692	0.97386	0.000232857	0.00154342	0.917692	0.406895	0.762324
231735_s_at	MALAT1	0.257617	0.644627	0.857018	-0.0760538	-0.0393997	-0.036059	0.0876722	0.000332397	4.08383e-05	0.323208	0.604242	0.63498	0.361254	0.005126	0.0025402	0.624611	0.885766	0.906272
231798_at	NOG	0.0510148	0.79179	0.869905	-0.782599	-0.48295	-0.521754	0.736134	7.08745e-05	5.92547e-05	0.000142727	0.00677846	0.0040646	0.909885	0.0017377	0.00313625	0.00496411	0.162123	0.152842
231874_at	FAM126B	0.180902	0.959948	0.852446	0.397977	0.814223	0.795597	0.469148	0.00120156	0.00522839	0.0763321	0.00149979	0.00179369	0.772782	0.0128336	0.0414575	0.298466	0.0757584	0.111824
231930_at		0.093596	1.71732	1.35289	0.655558	0.365997	0.162915	0.757591	3.02714e-05	0.000688075	0.0291179	0.197101	0.556568	0.91939	0.000966757	0.0124324	0.170507	0.637926	0.877613
231996_at	N4BP2	0.0759338	0.92582	1.08404	0.196054	0.196658	0.0463427	0.754071	0.00133173	0.000673109	0.0536606	0.0530169	0.626953	0.917965	0.0138664	0.012268	0.244741	0.400185	0.903831
232094_at	KATNBL1	0.459213	0.791204	1.02781	0.269196	0.289535	0.263093	0.00478421	3.76842e-05	4.54839e-06	0.0180879	0.0121235	0.0203761	0.0732649	0.00111856	0.000901025	0.127353	0.2174	0.294103
232127_at	CLCN5	0.26482	0.862555	1.1198	0.00574774	0.135195	-0.0751872	0.167124	0.000238879	3.62029e-05	0.963746	0.29449	0.554577	0.495502	0.00401992	0.00237053	0.98696	0.723843	0.877054
232141_at	U2AF1	0.316821	0.610696	0.675766	0.232102	0.315983	0.398596	0.0257556	0.000226348	0.000178907	0.013779	0.00179752	0.000253063	0.190889	0.00386978	0.00574046	0.107225	0.0824974	0.0485481
232216_at	YME1L1	0.413673	0.799961	0.926451	0.171036	0.080267	-0.0482127	0.0012126	1.135e-06	4.65105e-07	0.119774	0.450256	0.64808	0.0333328	0.00010074	0.000369968	0.382695	0.818405	0.910745
232264_at		0.341291	0.742007	0.871669	0.205961	0.190466	0.0450333	0.0211581	4.44492e-05	1.7582e-05	0.179583	0.212527	0.762189	0.171177	0.00125078	0.00160445	0.471439	0.654506	0.945587
232356_at		0.376281	0.687972	0.978945	0.0110812	0.305623	-0.0789988	0.0118604	9.10689e-05	4.14346e-06	0.940221	0.0532843	0.594737	0.123096	0.0020773	0.00086467	0.979677	0.400949	0.891252
232466_at	CUL4A	0.281804	0.779808	0.845329	0.393975	0.516593	0.467708	0.0521042	2.75678e-05	2.64897e-05	0.0121095	0.00200995	0.00411529	0.276878	0.000899326	0.00196516	0.0988781	0.0874446	0.153295
232489_at	TRMT13	0.537012	0.844265	0.809103	0.35071	0.333012	0.176412	3.1097e-05	1.19305e-07	5.75547e-07	0.00292382	0.00420616	0.0932019	0.00361751	2.00708e-05	0.000392768	0.0396871	0.128127	0.51541
232874_at	DOCK9	0.128328	0.713081	0.77434	0.218666	0.29534	0.211774	0.387306	0.000151912	0.000144043	0.267265	0.140739	0.281998	0.715573	0.00292972	0.00509572	0.571882	0.568706	0.73194
232935_at		-0.0451435	1.02984	0.80822	0.0844429	0.210363	0.273192	0.78756	1.20579e-05	0.000340352	0.614729	0.220189	0.117585	0.931408	0.000501341	0.00834473	0.831227	0.661991	0.557535
233109_at	COL12A1	-0.0854413	0.856808	0.642409	0.614045	0.730361	0.155877	0.457815	1.08079e-06	7.4526e-05	0.00470556	0.00131996	0.410704	0.765639	9.75117e-05	0.00354631	0.0540056	0.0717664	0.810933
233995_at		0.297376	0.655141	0.747595	0.298929	0.344672	0.153636	0.0470666	0.00022599	0.000131598	0.0619113	0.0345492	0.315402	0.262186	0.0038673	0.00481923	0.265782	0.340492	0.752284
234190_at		-0.11392	0.960352	0.767676	0.286908	0.754232	0.171199	0.524167	5.10568e-05	0.000919263	0.13071	0.000814732	0.354732	0.804838	0.00137785	0.0147778	0.400661	0.0555244	0.779005
235008_at		0.192963	0.968881	1.20356	0.481632	0.863538	0.700008	0.468205	0.00184229	0.000571375	0.097771	0.00654067	0.0216915	0.772035	0.0174631	0.0112053	0.341922	0.159455	0.300646
235266_at	ATAD2	0.343344	0.612535	1.11913	0.241106	0.0828765	-0.00116693	0.089669	0.00534536	5.47209e-05	0.0613224	0.496631	0.9923	0.365314	0.0373349	0.0030069	0.264358	0.841245	0.998425
235376_at		0.228216	0.759373	0.807103	-0.262876	-0.0709816	-0.256291	0.0104852	4.86751e-08	6.06447e-08	0.0552428	0.582036	0.0608569	0.115127	1.11352e-05	0.000122805	0.248673	0.876692	0.445062
235526_at		0.20885	0.662454	0.798982	-0.0266092	0.141861	-0.0322971	0.179777	0.00041079	0.000142758	0.810974	0.214414	0.771697	0.511816	0.00596863	0.00505981	0.927266	0.656166	0.948009
235547_at	N4BP2L2	0.370401	0.79531	0.735565	0.12598	0.490819	0.145662	0.00749742	6.67901e-06	3.88646e-05	0.477871	0.0128161	0.413256	0.0947397	0.000331074	0.00245372	0.743867	0.222743	0.812683
235577_at	ZNF652	0.388616	0.772132	0.786955	0.258591	0.0947553	-0.309354	0.0217532	0.000120391	0.000213855	0.0239303	0.370444	0.0089513	0.17373	0.0025114	0.0063443	0.151234	0.774955	0.213391
235727_at	KLHL28	0.24829	0.726075	0.64755	0.332684	0.225429	0.298934	0.0495989	1.28891e-05	0.000103243	0.0395599	0.146858	0.0608556	0.26941	0.00052706	0.00423468	0.204826	0.577284	0.445062
235757_at		0.463239	0.601882	0.797866	0.135854	-0.0372996	-0.0930816	0.000795125	6.46262e-05	6.51803e-06	0.165758	0.69444	0.333687	0.0262046	0.00162152	0.00106829	0.45181	0.917081	0.764873
235764_at	PRDM5	0.280919	0.651069	0.812327	0.382893	0.404512	-0.0441483	0.136064	0.00223647	0.000685466	0.0723026	0.059149	0.82623	0.448282	0.0200654	0.012398	0.289217	0.416191	0.960498
235775_at	TMTC2	-0.382468	1.05914	0.807711	0.522509	0.856036	0.0702656	0.129117	0.00042632	0.00651706	0.0322491	0.00157414	0.754591	0.438108	0.00613073	0.0474379	0.181215	0.0777474	0.942894
235927_at	XPO1	0.406863	0.900855	0.817276	0.589052	0.371185	0.344597	0.000692947	8.1311e-08	8.0704e-07	1.25468e-07	2.75048e-05	5.93994e-05	0.0241011	1.62251e-05	0.000475854	2.57473e-05	0.00864267	0.0266202
235955_at	MARVELD2	0.390792	0.671822	0.596083	-0.0491171	-0.222116	-0.37288	0.00490522	4.01597e-05	0.000295385	0.668604	0.0675751	0.00490061	0.0746432	0.00116608	0.00762278	0.860301	0.436538	0.165197
236000_s_at		0.415948	0.954417	1.11715	0.133936	0.156381	-0.0147983	0.012953	8.82835e-06	3.38658e-06	0.0947967	0.0550169	0.846164	0.129685	0.000403587	0.000785902	0.33584	0.40524	0.965052
236356_at	NDUFS1	0.302912	0.661627	0.806613	-0.0015514	0.0418696	-0.253631	0.0660258	0.00054752	0.000175729	0.988219	0.691073	0.027249	0.313816	0.00733446	0.00567074	0.996383	0.916259	0.331223
236386_at	SUZ12P1	0.254002	0.654753	0.789165	0.271327	0.235583	0.183855	0.0459266	4.26905e-05	1.25699e-05	0.0251629	0.0473012	0.112083	0.25919	0.0012188	0.00136435	0.1557	0.386518	0.54913
236408_at		0.228697	0.746334	0.754433	0.402486	0.197199	0.225416	0.0279091	6.98401e-07	1.61501e-06	0.00534753	0.13033	0.0873963	0.199886	7.12408e-05	0.000613201	0.0584051	0.55536	0.503413
236417_at		0.269938	0.788873	0.764515	0.328199	0.541043	0.450932	0.0121004	3.81111e-07	1.52275e-06	0.0377258	0.00196485	0.00696547	0.124482	4.65117e-05	0.000596432	0.199021	0.0865658	0.191431
236429_at	ZNF83	0.216867	0.718626	0.693895	-0.67718	-0.112958	0.0829362	0.0325999	8.75145e-07	3.52789e-06	0.000208317	0.425655	0.556565	0.217763	8.42404e-05	0.000797056	0.00650842	0.805142	0.877613
236524_at		0.23109	0.618206	0.828859	0.0471638	0.10819	-0.10869	0.23733	0.00470935	0.00089158	0.663113	0.32444	0.322283	0.581649	0.0340993	0.0145427	0.85718	0.746391	0.757202
236696_at	U2SURP	0.536521	0.907628	0.967919	0.389283	0.243601	-0.00192138	0.000390232	1.19157e-06	1.39891e-06	0.00239025	0.0369232	0.985783	0.0171236	0.000103446	0.000576386	0.0347954	0.350266	0.99679
236808_at	FGFR1OP2	0.351281	0.596261	0.653805	0.224954	0.324875	0.194299	0.00597809	6.29586e-05	5.3675e-05	0.253173	0.106995	0.320867	0.0836581	0.00159438	0.00297937	0.557161	0.51635	0.755919
236814_at	MDM4	0.312512	0.799382	0.652823	0.245121	0.341235	0.260539	0.038996	3.06107e-05	0.000504474	0.0336961	0.00542989	0.0253186	0.237287	0.000973885	0.0104212	0.186038	0.146527	0.320365
236816_at	NAA25	0.445804	0.718075	0.800142	0.703558	0.658019	0.513205	0.00216569	2.38559e-05	1.68094e-05	1.50285e-05	3.07418e-05	0.00034851	0.0464683	0.000808129	0.00156302	0.000971255	0.00935583	0.054964
236841_at		0.437236	0.730608	0.800377	0.195072	0.201422	0.0563984	5.05921e-05	9.61511e-08	7.94463e-08	0.0624132	0.055263	0.568355	0.00476918	1.7938e-05	0.000149784	0.266868	0.405865	0.881455
236907_at		0.44296	0.753216	1.04804	0.157	0.330415	0.320487	0.00530978	5.12035e-05	2.79164e-06	0.09343	0.00192968	0.00242449	0.0781946	0.00137977	0.000726823	0.333028	0.0854468	0.126433
236962_at		0.421453	0.909683	1.06995	0.434811	0.529085	-0.18504	0.0152738	2.47284e-05	9.36922e-06	0.00679211	0.00171222	0.20006	0.141903	0.000832016	0.00118674	0.0685163	0.080854	0.659275
236978_at		0.211486	0.636705	0.881949	0.236805	0.771205	0.524224	0.228642	0.00170033	0.000187753	0.192051	0.000503686	0.00874661	0.572208	0.0165008	0.00586064	0.488504	0.0449991	0.211602
237184_at		0.319304	0.682811	0.685702	0.35846	0.107432	-0.0343434	0.0581531	0.000489329	0.000926074	0.0388264	0.506622	0.830701	0.292666	0.00676552	0.0148144	0.202599	0.84553	0.961687
237444_at	KIF13A	0.198964	0.664218	0.887659	-0.0562657	0.703846	0.548708	0.077944	1.12157e-05	8.39941e-07	0.711916	0.000307341	0.00239176	0.341454	0.000477585	0.000475854	0.881951	0.0353022	0.125828
237491_at		0.408456	0.606142	0.84701	0.152458	0.211397	-0.127937	0.00460135	0.000167293	1.04807e-05	0.146876	0.0512253	0.218519	0.0714916	0.00314321	0.00125068	0.424733	0.395362	0.677798
237502_at	CRLS1	0.447124	0.657307	0.69349	0.14974	0.270417	-0.0296864	0.000340658	5.57399e-06	7.36279e-06	0.209246	0.0319841	0.798112	0.015731	0.000294708	0.00110249	0.508039	0.331361	0.953626
237560_at	MRPS5	0.461509	0.89333	0.992764	0.108015	0.00535585	-0.0714148	0.00554955	1.30933e-05	9.42061e-06	0.340534	0.96169	0.524853	0.0804221	0.000531854	0.00118674	0.639813	0.991558	0.866724
237741_at	SLC25A36	0.552039	1.0128	0.691977	0.616497	0.164688	-0.044433	0.0019259	4.42428e-06	0.000554518	4.30738e-05	0.144992	0.68374	0.0433367	0.000254948	0.011012	0.00208044	0.575094	0.921989
237849_at		0.366131	0.593676	0.765449	-0.341306	0.105107	-0.335234	0.001243	9.98667e-06	1.16547e-06	0.0201119	0.434313	0.022034	0.0337825	0.000438219	0.000535481	0.135739	0.810473	0.301569
238277_at		0.239177	0.617358	0.607586	0.0932407	0.130168	-0.0602517	0.0129338	2.13598e-06	6.5846e-06	0.408022	0.253359	0.590273	0.129605	0.000152289	0.00106829	0.694428	0.691826	0.890207
238335_at	DNAJC21	0.396558	0.873847	1.04747	-0.364614	-0.11771	-0.232792	0.0179674	2.73398e-05	8.3444e-06	0.0237936	0.428084	0.128459	0.156022	0.000895419	0.00114331	0.150743	0.806527	0.574003
238350_at	UBN2	0.37816	0.781596	0.677468	0.264818	-0.140549	-0.236336	0.00551151	6.01484e-06	7.0638e-05	0.127324	0.404565	0.170129	0.0800553	0.000310042	0.00347658	0.395739	0.794143	0.6263
238447_at	RBMS3	0.235158	0.812069	0.607759	0.147946	0.172514	-0.586864	0.0206604	1.51763e-07	1.45843e-05	0.236164	0.170824	0.000212948	0.168505	2.37755e-05	0.00146385	0.538706	0.609038	0.0467587
238563_at		0.142067	0.747293	1.32875	-0.399069	0.435746	0.0876196	0.455857	0.00100497	6.19235e-06	0.0563926	0.039392	0.655594	0.764369	0.0112989	0.00104819	0.251818	0.35878	0.91304
238608_at		0.522487	0.705732	0.873601	0.67074	0.870739	0.23023	0.000873838	4.80966e-05	1.04995e-05	0.00252487	0.000294714	0.230633	0.0276648	0.00132079	0.00125068	0.0360813	0.03415	0.690366
238635_at	TMEM267	0.273529	0.688536	0.669934	0.062993	0.451753	0.118262	0.120343	0.00079595	0.00187853	0.637727	0.00375328	0.381334	0.423161	0.00957017	0.0227837	0.843375	0.121498	0.795749
238651_at		0.28945	0.693923	0.83942	0.191886	0.161631	0.124734	0.0366075	5.29051e-05	1.51615e-05	0.0384396	0.0750323	0.160211	0.23001	0.00141171	0.00148991	0.201407	0.454135	0.613988
238761_at	ELK4	0.306307	0.930807	1.04621	0.200992	0.624457	0.414456	0.0674231	2.0573e-05	1.30923e-05	0.288052	0.00392713	0.0386668	0.317276	0.000729935	0.00139536	0.592144	0.124617	0.375701
238851_at	ANKRD13A	0.196138	0.614119	0.699537	0.616801	0.291015	0.368144	0.0149919	2.52496e-07	1.24592e-07	2.1254e-05	0.0111087	0.00235048	0.140501	3.43413e-05	0.000189224	0.00124186	0.209149	0.1255
238884_at		0.301896	0.631737	0.842898	0.0316724	0.0367829	-0.274958	0.0431905	0.000303573	3.53607e-05	0.776954	0.742278	0.0247388	0.251362	0.00479567	0.00233896	0.912319	0.933024	0.316544
238964_at	FIGN	0.39466	0.755209	0.646645	0.479281	0.364489	-0.18359	0.000514462	3.61861e-07	6.55403e-06	0.00266412	0.0152152	0.18664	0.0200496	4.49653e-05	0.00106829	0.0373298	0.240925	0.646307
239046_at		0.390471	1.16583	1.1787	-0.10523	-0.286665	-0.53504	0.00219219	9.08807e-09	2.28919e-08	0.50344	0.0819784	0.00346476	0.0467591	3.49923e-06	7.8226e-05	0.761616	0.470174	0.143197
239049_at	CRIPT	0.291237	0.755354	0.884163	0.28712	0.378047	0.0747333	0.0181329	4.23335e-06	1.57867e-06	0.0201901	0.00385743	0.507743	0.156622	0.000246232	0.000612153	0.136098	0.123408	0.858905
239228_at		0.265111	0.623984	0.740249	0.185002	0.479177	0.21236	0.0735537	0.000364123	0.000147755	0.253127	0.00785664	0.192736	0.332122	0.00547386	0.00517544	0.557135	0.17569	0.652344
239243_at		0.504989	0.902711	1.04554	0.401979	0.472057	0.246968	0.0282654	0.000544941	0.000286652	0.00184333	0.000495266	0.034355	0.201076	0.00731157	0.00748371	0.0293084	0.0448171	0.360034
239629_at	CFLAR	0.35746	0.626558	0.947915	-0.295764	0.0937357	-0.100189	0.0872658	0.00569317	0.000391443	0.0278664	0.450966	0.421072	0.360576	0.0391146	0.00901902	0.166202	0.818611	0.815604
239742_at		0.285809	0.908475	1.16726	0.0072	0.0409451	-0.162807	0.109435	6.20295e-05	8.98944e-06	0.96528	0.804691	0.333073	0.404092	0.00157669	0.00117865	0.987425	0.951407	0.764718
239788_at		0.300952	0.691449	0.738984	0.100208	0.211169	0.191081	0.0399078	0.0001012	0.000112727	0.327819	0.0504075	0.0733154	0.240552	0.00223921	0.00443405	0.628608	0.393613	0.472841
239847_at		0.553966	0.78214	0.61216	0.366952	0.358226	-0.302239	0.000134237	2.83979e-06	0.000106589	0.296832	0.308037	0.38728	0.00881084	0.000185724	0.00430729	0.600439	0.735152	0.799039
240105_at		0.467672	0.654724	0.815369	0.629237	0.0911308	0.0252901	0.00113502	4.57122e-05	9.26286e-06	0.00014177	0.470412	0.839887	0.0319715	0.00127516	0.00118674	0.00494656	0.829403	0.963411
240139_at		0.487409	0.649114	0.910255	-0.172299	0.113081	-0.362634	0.00219278	0.000178542	1.08631e-05	0.13412	0.314692	0.00467623	0.0467591	0.00329124	0.00125686	0.405654	0.739047	0.162148
240170_at		0.0626524	0.732065	0.770935	0.382583	0.809775	0.711427	0.695621	0.00027028	0.000343089	0.10654	0.0025395	0.00619791	0.893573	0.00441649	0.00838925	0.359371	0.0987532	0.183644
240263_at		0.266829	0.64723	0.770216	0.449524	0.221243	0.0156782	0.053633	0.000120123	4.36612e-05	0.000647268	0.0507531	0.882076	0.280637	0.00250677	0.0026392	0.0143976	0.393998	0.974413
240307_at		0.29128	0.780732	0.945853	0.228194	0.671725	0.337531	0.151691	0.000971478	0.000350922	0.0710612	4.56329e-05	0.0117563	0.472631	0.0110359	0.00851452	0.286482	0.0124254	0.237099
240478_at		0.306622	0.59505	0.781444	0.323524	0.17749	0.101758	0.00706707	1.93071e-05	1.90398e-06	0.000834349	0.0365235	0.207004	0.0920406	0.000694483	0.00063091	0.017079	0.34899	0.665765
240594_at		0.10436	0.618024	1.1072	-0.304602	0.198405	0.0378288	0.516283	0.00121108	7.38404e-06	0.0478607	0.18024	0.79212	0.800559	0.0129026	0.00110249	0.229188	0.619337	0.952079
240859_at	ZFYVE16	0.566856	1.0063	0.908246	0.155817	0.176236	0.0232132	0.00100436	2.48593e-06	2.05997e-05	0.271837	0.216579	0.867211	0.0299419	0.000170222	0.00172743	0.576298	0.658238	0.970196
240990_at	RAB5A	0.614972	0.927898	1.18663	0.114869	0.148251	-0.128847	0.0125252	0.000625847	0.000126856	0.519138	0.407666	0.470444	0.126995	0.00805134	0.00472163	0.772947	0.795435	0.840929
241002_at		0.161833	0.620459	0.717313	-0.0319472	-0.0268562	-0.177524	0.182994	6.87004e-05	3.31526e-05	0.890994	0.908272	0.450791	0.51555	0.00169438	0.00226942	0.960945	0.979052	0.831017
241036_at		0.109829	0.612143	0.832534	-0.130353	-0.00221053	-0.141763	0.521104	0.00215456	0.000299591	0.133803	0.978877	0.105369	0.803008	0.0195131	0.00766556	0.405255	0.995694	0.53872
241403_at	CLK4	0.270882	0.776613	0.861039	0.351424	0.141139	-0.171164	0.0427458	1.07289e-05	7.9108e-06	0.00238938	0.161577	0.0945621	0.250067	0.000465183	0.00113132	0.0347954	0.59715	0.51847
241425_at	NUP58	0.267324	0.590514	0.70746	0.0260636	0.215373	0.234591	0.0130645	1.39408e-05	4.1227e-06	0.704288	0.00621787	0.00349595	0.130228	0.000552728	0.00086467	0.878252	0.155602	0.143552
241702_at		0.114825	0.745109	0.797312	0.398523	0.43696	0.367622	0.508181	0.000463588	0.000504524	0.00345879	0.00175719	0.00597038	0.796125	0.0065125	0.0104212	0.0443266	0.0821865	0.180648
241789_at	RBMS3	0.413456	1.06951	1.16341	0.0229188	0.306054	-0.374759	0.00438053	2.34956e-07	2.13973e-07	0.895768	0.0960242	0.0462358	0.0691626	3.2522e-05	0.000243728	0.962733	0.497878	0.401241
241838_at		0.142989	0.650309	1.13194	-0.166493	0.354971	-0.154072	0.350431	0.000480356	2.88895e-06	0.344674	0.0554812	0.380792	0.688218	0.00667605	0.000741566	0.643469	0.406255	0.795439
241885_at		0.391749	0.908617	1.01222	0.593947	0.871421	0.514838	0.0643733	0.000296152	0.000220471	0.0069519	0.000372164	0.0160685	0.309634	0.00470838	0.00644958	0.0694745	0.0385817	0.267759
241916_at		0.552633	0.596284	0.910674	0.0365838	0.247046	-0.0841848	2.75722e-05	1.16773e-05	1.54058e-07	0.813017	0.125395	0.58782	0.00337251	0.000490429	0.000210552	0.927933	0.548432	0.889121
241938_at	QKI	0.263667	0.588459	0.864046	0.143427	0.112494	0.176869	0.021125	3.33368e-05	8.68564e-07	0.223999	0.33542	0.138824	0.171011	0.0010368	0.000479062	0.524501	0.754168	0.587484
242225_at		0.539572	0.771721	0.808671	0.632047	0.454751	0.231091	0.00382991	0.000185878	0.000249251	4.35094e-05	0.000929549	0.0530688	0.0638999	0.00338537	0.00692468	0.0020904	0.0593035	0.423954
242352_at	NIPBL	0.401841	0.786766	0.979904	-0.254252	-0.483984	-0.694547	0.00696522	1.70325e-05	3.18645e-06	0.0445638	0.000856038	2.80706e-05	0.0912807	0.000636536	0.000771547	0.219487	0.0565264	0.0237114
242467_at		0.339882	0.616376	0.838636	-0.162062	0.443398	0.0266872	0.0291632	0.000507885	5.23315e-05	0.273994	0.00742353	0.854065	0.20458	0.00694041	0.00294436	0.578674	0.170898	0.967112
242572_at		0.0803399	0.623911	1.04712	0.460811	0.599848	0.163136	0.678479	0.00476791	0.000111151	0.0675453	0.0217111	0.495275	0.885638	0.0344094	0.00440676	0.278403	0.282621	0.852162
242712_x_at		0.408912	0.591385	0.737461	-0.0809901	0.000153147	-0.115641	0.011414	0.000788589	0.00021144	0.477952	0.99892	0.315351	0.120715	0.00950112	0.00629314	0.743906	0.999614	0.752284
242890_at		0.142448	0.732729	0.726699	0.510214	0.525336	0.199411	0.393445	0.000362342	0.000778135	0.000404291	0.000311093	0.0950953	0.720777	0.00546053	0.0133536	0.0103956	0.0353815	0.519022
242918_at	NASP	0.187138	0.889608	1.31151	0.46799	0.284944	-0.0277708	0.367501	0.000447722	1.86132e-05	0.000406982	0.0143987	0.790248	0.70126	0.00634834	0.00164573	0.0104419	0.234929	0.95198
243184_at		0.251394	0.776689	0.923286	-0.0929287	0.165781	0.0119574	0.188004	0.000622477	0.000258118	0.429773	0.168641	0.918188	0.521704	0.00801931	0.00705298	0.710212	0.607124	0.982856
243233_at		0.255423	0.782609	1.22739	0.031778	0.267799	-0.139565	0.177691	0.000536882	1.15576e-05	0.799956	0.0466757	0.275415	0.509623	0.00723796	0.00130023	0.921995	0.38509	0.727996
243282_at	CCDC93	0.283194	0.72221	0.702606	0.130046	0.232283	0.247037	0.00362694	1.99183e-07	7.7725e-07	0.249085	0.0493922	0.0381629	0.062242	2.87343e-05	0.000472179	0.552954	0.391663	0.374229
243329_at		0.342175	0.925271	1.08622	0.299935	0.244464	0.0514439	0.0567983	4.50126e-05	1.79532e-05	0.0262471	0.0626036	0.677397	0.289479	0.00126338	0.00161979	0.160258	0.425038	0.919553
243431_at		0.29894	0.715064	1.15603	0.0413904	0.556923	0.0270774	0.032862	4.1986e-05	3.2967e-07	0.815541	0.00624812	0.878637	0.218472	0.00120325	0.000316222	0.929147	0.155602	0.973306
243469_at		0.346656	0.680725	0.769299	0.197132	0.0237838	-0.195051	0.0313329	0.000280271	0.000181163	0.0864791	0.82747	0.0895238	0.212993	0.00452483	0.00576955	0.319199	0.957061	0.507149
243589_at	KANSL1	0.304661	0.728763	0.858317	-0.100282	0.091236	-0.0827099	0.0370627	5.57964e-05	2.16978e-05	0.402006	0.444823	0.48772	0.231335	0.00146879	0.00176992	0.689632	0.816508	0.848681
243634_at	SMIM14	0.364989	0.644734	0.726115	0.214247	0.556868	0.0986545	0.0564509	0.00225886	0.00163026	0.386504	0.0353763	0.686969	0.288608	0.0202151	0.020963	0.677861	0.343552	0.923273
243648_at	ZBED6	0.451308	0.84856	1.41679	-0.176237	-0.663423	-0.634049	0.0352601	0.000530328	5.45447e-06	0.314157	0.0014408	0.0020412	0.225479	0.0071665	0.000994078	0.616951	0.0744571	0.119012
243683_at	MORF4L2	0.385011	0.952995	1.53535	0.120421	0.258187	-0.150685	0.101958	0.000565366	9.04648e-06	0.519181	0.177791	0.421801	0.390244	0.00749549	0.00118047	0.772947	0.616252	0.815791
243709_at	SLC38A9	0.293638	0.58849	0.882794	0.0769552	0.344209	-0.0489671	0.0186038	8.10905e-05	1.89256e-06	0.576938	0.0225628	0.721734	0.158833	0.00191352	0.00063091	0.810048	0.287192	0.93405
243857_at	MORF4L2	0.437714	0.899046	1.25805	0.120976	0.167918	-0.0575671	0.0241805	0.000106259	6.06252e-06	0.30549	0.161765	0.620797	0.18423	0.00230362	0.00103909	0.60801	0.59752	0.901636
243985_at	GTF2A2	0.51836	0.656541	0.609571	0.103965	-0.0565093	-0.221134	4.9895e-06	2.54126e-07	1.76722e-06	0.344354	0.603233	0.0558435	0.00114143	3.44773e-05	0.000627062	0.643215	0.885456	0.431495
244132_x_at	ZNF518A	0.383897	0.637095	0.93399	0.244074	0.272061	0.0215562	0.00688158	9.94694e-05	3.20357e-06	0.0226213	0.0126794	0.824864	0.0906627	0.00220666	0.000771608	0.146066	0.222056	0.96034
244292_at		0.239459	0.657577	0.779796	0.213143	0.117732	0.0853692	0.0850806	0.000123313	4.66187e-05	0.0157554	0.152431	0.291258	0.35594	0.00255288	0.00272316	0.11701	0.585595	0.738476
244383_at		0.53303	0.726076	0.624792	0.5858	0.247576	0.108775	6.53523e-06	1.30656e-07	2.4351e-06	7.20009e-05	0.0356067	0.325302	0.00139647	2.13242e-05	0.000682764	0.00302968	0.344619	0.759475
244396_at	G3BP1	0.275512	0.709988	0.873782	0.381185	-0.0505423	-0.26578	0.154802	0.00143715	0.000469443	0.0162321	0.723584	0.0780781	0.477207	0.0146339	0.00999786	0.119158	0.926381	0.48373
244420_at		-0.188405	1.09645	0.868944	0.662081	0.618163	0.116669	0.384468	8.94064e-05	0.00153347	0.0004125	0.000745964	0.434741	0.713755	0.00205357	0.0201399	0.0105489	0.053736	0.821844
244689_at	PPARA	0.278011	0.64568	0.737249	0.476053	0.080188	-0.116281	0.0611827	0.000257127	0.000149622	0.000152155	0.406079	0.234382	0.300743	0.00424597	0.00521056	0.00521898	0.79488	0.694013
244803_at		0.186139	0.6996	0.973001	0.182237	0.612033	0.415104	0.374556	0.00344564	0.00043665	0.256092	0.00131484	0.0171011	0.706948	0.0273109	0.00962422	0.560634	0.0717664	0.272199
244804_at	SQSTM1	0.238118	0.839204	0.810692	-0.532523	-0.00206131	0.609807	0.0484194	1.26665e-06	4.99006e-06	0.00793327	0.990656	0.00322338	0.265988	0.00010821	0.000953956	0.075595	0.997792	0.139088
44783_s_at	HEY1	0.00779539	1.13494	0.93498	-0.00252893	0.154031	0.342421	0.973825	0.000180954	0.00196413	0.98424	0.240491	0.016187	0.993319	0.00332225	0.0233853	0.995107	0.680239	0.267816
204731_at	TGFBR3	0.644822	0.643118	1.17329	-0.0329283	-0.0806143	0.282039	0.000128822	0.000132293	2.86307e-07	0.814766	0.568137	0.0596658	0.00861045	0.00266276	0.000293692	0.928809	0.870523	0.441797
205749_at	CYP1A1	1.68154	0.610787	1.08731	-0.140849	-0.0395631	-0.0418593	3.66648e-10	0.000149918	4.64224e-07	0.349228	0.789657	0.777793	1.71621e-06	0.00290562	0.000369968	0.647037	0.947994	0.948955
206247_at	MICB	0.700089	0.609186	0.666328	0.0580007	-0.0945471	-0.105506	8.45028e-06	4.05432e-05	3.53619e-05	0.695589	0.525437	0.479346	0.00159317	0.00117162	0.00233896	0.874008	0.855048	0.845529
210282_at	ZMYM2	0.88501	1.23294	1.19439	0.656038	0.538044	0.283342	0.000159602	4.12543e-06	1.48093e-05	0.00195645	0.00767864	0.124803	0.0098796	0.000241756	0.00147486	0.0304235	0.173412	0.569382
214718_at	GATAD1	0.65639	0.621723	0.691793	-0.024357	0.260332	-0.0124732	3.76824e-07	7.59224e-07	5.18199e-07	0.881965	0.127873	0.939373	0.000226405	7.56113e-05	0.000381601	0.956852	0.552075	0.986614
219863_at	HERC5	0.657642	0.643619	0.633984	0.232576	0.0988662	0.210802	1.71336e-05	2.1841e-05	5.95846e-05	0.0419772	0.358464	0.0620534	0.00249808	0.000757712	0.00314159	0.212352	0.769225	0.448498
226322_at	TMTC1	0.639244	0.664701	0.617286	-0.00788275	-0.240676	0.212598	1.76047e-06	1.07869e-06	6.85536e-06	0.952292	0.0835709	0.122212	0.000583357	9.74834e-05	0.00108116	0.983558	0.47418	0.566086
226757_at	IFIT2	1.27722	0.727405	1.21002	-0.350454	0.139917	0.195449	1.83919e-05	0.0034647	7.63984e-05	0.113529	0.511824	0.362899	0.00259785	0.0274063	0.00359164	0.371787	0.847851	0.78431
227062_at		0.678035	0.919219	1.18333	0.462279	-0.0388929	-0.202435	0.00102826	5.67687e-05	7.96958e-06	0.00185624	0.75382	0.11771	0.0302585	0.00148296	0.00113134	0.0294345	0.936091	0.557782
228825_at	PTGR1	0.650732	0.595519	0.718372	-0.0285494	0.0102019	-0.0358484	1.13775e-06	3.41304e-06	8.62885e-07	0.681647	0.883154	0.607105	0.000441182	0.000212398	0.000479062	0.866642	0.972765	0.896308
228927_at	ZNF397	0.609566	0.948172	0.87873	0.51198	0.411	0.358181	5.49905e-08	9.86357e-11	9.35685e-10	0.000657946	0.00361147	0.00886751	5.46656e-05	1.73965e-07	1.27896e-05	0.0145039	0.119022	0.212366
241755_at	UQCRC2	0.73391	0.808415	1.02058	0.653466	0.393795	0.176025	3.38543e-05	1.14105e-05	1.75293e-06	0.000345801	0.0137779	0.230221	0.0038086	0.000483247	0.000627062	0.00934587	0.230652	0.69015

## Sheet: overlap_all (n=12)
Affy.ID	Gene.Symbol	logFC_H9_BPA	logFC_H9_BPF	logFC_H9_BPS	logFC_Man12_BPA	logFC_Man12_BPF	logFC_Man12_BPS	p_raw_H9_BPA	p_raw_H9_BPF	p_raw_H9_BPS	p_raw_Man12_BPA	p_raw_Man12_BPF	p_raw_Man12_BPS	p_fdr_H9_BPA	p_fdr_H9_BPF	p_fdr_H9_BPS	p_fdr_Man12_BPA	p_fdr_Man12_BPF	p_fdr_Man12_BPS
204731_at	TGFBR3	0.644822	0.643118	1.17329	-0.0329283	-0.0806143	0.282039	0.000128822	0.000132293	2.86307e-07	0.814766	0.568137	0.0596658	0.00861045	0.00266276	0.000293692	0.928809	0.870523	0.441797
205749_at	CYP1A1	1.68154	0.610787	1.08731	-0.140849	-0.0395631	-0.0418593	3.66648e-10	0.000149918	4.64224e-07	0.349228	0.789657	0.777793	1.71621e-06	0.00290562	0.000369968	0.647037	0.947994	0.948955
206247_at	MICB	0.700089	0.609186	0.666328	0.0580007	-0.0945471	-0.105506	8.45028e-06	4.05432e-05	3.53619e-05	0.695589	0.525437	0.479346	0.00159317	0.00117162	0.00233896	0.874008	0.855048	0.845529
210282_at	ZMYM2	0.88501	1.23294	1.19439	0.656038	0.538044	0.283342	0.000159602	4.12543e-06	1.48093e-05	0.00195645	0.00767864	0.124803	0.0098796	0.000241756	0.00147486	0.0304235	0.173412	0.569382
214718_at	GATAD1	0.65639	0.621723	0.691793	-0.024357	0.260332	-0.0124732	3.76824e-07	7.59224e-07	5.18199e-07	0.881965	0.127873	0.939373	0.000226405	7.56113e-05	0.000381601	0.956852	0.552075	0.986614
219863_at	HERC5	0.657642	0.643619	0.633984	0.232576	0.0988662	0.210802	1.71336e-05	2.1841e-05	5.95846e-05	0.0419772	0.358464	0.0620534	0.00249808	0.000757712	0.00314159	0.212352	0.769225	0.448498
226322_at	TMTC1	0.639244	0.664701	0.617286	-0.00788275	-0.240676	0.212598	1.76047e-06	1.07869e-06	6.85536e-06	0.952292	0.0835709	0.122212	0.000583357	9.74834e-05	0.00108116	0.983558	0.47418	0.566086
226757_at	IFIT2	1.27722	0.727405	1.21002	-0.350454	0.139917	0.195449	1.83919e-05	0.0034647	7.63984e-05	0.113529	0.511824	0.362899	0.00259785	0.0274063	0.00359164	0.371787	0.847851	0.78431
227062_at		0.678035	0.919219	1.18333	0.462279	-0.0388929	-0.202435	0.00102826	5.67687e-05	7.96958e-06	0.00185624	0.75382	0.11771	0.0302585	0.00148296	0.00113134	0.0294345	0.936091	0.557782
228825_at	PTGR1	0.650732	0.595519	0.718372	-0.0285494	0.0102019	-0.0358484	1.13775e-06	3.41304e-06	8.62885e-07	0.681647	0.883154	0.607105	0.000441182	0.000212398	0.000479062	0.866642	0.972765	0.896308
228927_at	ZNF397	0.609566	0.948172	0.87873	0.51198	0.411	0.358181	5.49905e-08	9.86357e-11	9.35685e-10	0.000657946	0.00361147	0.00886751	5.46656e-05	1.73965e-07	1.27896e-05	0.0145039	0.119022	0.212366
241755_at	UQCRC2	0.73391	0.808415	1.02058	0.653466	0.393795	0.176025	3.38543e-05	1.14105e-05	1.75293e-06	0.000345801	0.0137779	0.230221	0.0038086	0.000483247	0.000627062	0.00934587	0.230652	0.69015

## Sheet: atleast2 (n=381)
Affy.ID	Gene.Symbol	logFC_H9_BPA	logFC_H9_BPF	logFC_H9_BPS	logFC_Man12_BPA	logFC_Man12_BPF	logFC_Man12_BPS	p_raw_H9_BPA	p_raw_H9_BPF	p_raw_H9_BPS	p_raw_Man12_BPA	p_raw_Man12_BPF	p_raw_Man12_BPS	p_fdr_H9_BPA	p_fdr_H9_BPF	p_fdr_H9_BPS	p_fdr_Man12_BPA	p_fdr_Man12_BPF	p_fdr_Man12_BPS
1554067_at	C12orf66	0.631416	0.64491	0.349956	0.366805	0.33334	-0.0854527	0.000747096	0.000620894	0.0486253	0.120032	0.154748	0.705895	0.0251524	0.00800835	0.164305	0.383025	0.588623	0.929854
1556194_a_at	HSPA4L	0.946918	1.03015	0.430473	1.01998	0.4298	0.504209	2.14458e-06	7.43327e-07	0.00785603	3.76956e-05	0.0269495	0.011614	0.000666221	7.42988e-05	0.0531595	0.00189257	0.308151	0.236053
1557765_at	PURPL	0.681435	1.1738	0.531963	0.688569	0.158836	-0.614146	0.000323272	7.32349e-07	0.00455252	0.014426	0.53148	0.026069	0.0151456	7.36761e-05	0.0381416	0.110463	0.857664	0.324232
201468_s_at	NQO1	0.764678	0.634681	0.518132	0.112956	0.0172811	0.0910106	1.80412e-07	1.97934e-06	5.05502e-05	0.100324	0.79204	0.178394	0.000128104	0.000144487	0.002885	0.347143	0.948333	0.637412
203434_s_at	MME	0.661029	1.08356	0.29178	-0.120861	-0.163634	0.143282	4.65723e-05	1.12184e-07	0.0380289	0.335947	0.198539	0.257066	0.00453098	1.94103e-05	0.141711	0.636075	0.639681	0.712139
203680_at	PRKAR2B	0.90451	0.894814	0.221347	0.195757	-0.132347	-0.0155748	3.2321e-06	3.68406e-06	0.133175	0.213612	0.393469	0.918978	0.000855224	0.000223311	0.310616	0.513058	0.787557	0.983079
203697_at	FRZB	0.822496	0.763517	0.0642548	0.0347823	-0.125856	0.163744	0.000474571	0.000911806	0.755448	0.764138	0.286634	0.171328	0.0191579	0.0105442	0.868008	0.907109	0.717594	0.627703
203698_s_at	FRZB	0.81907	0.611209	-0.162587	0.189392	-0.0890274	0.231067	0.000128438	0.00177875	0.369748	0.147787	0.483679	0.0825012	0.00861045	0.017053	0.578658	0.426292	0.8357	0.493518
205543_at	HSPA4L	0.801625	0.784445	0.210701	0.732753	0.259619	0.387011	1.67268e-05	2.13553e-05	0.158851	6.93918e-06	0.0292178	0.0027272	0.00245451	0.000746926	0.346846	0.000550653	0.320546	0.131185
205569_at	LAMP3	0.585643	0.60525	0.213219	0.311759	0.312837	0.240987	5.20753e-05	3.65161e-05	0.0834531	0.00170492	0.00166017	0.00986745	0.00486703	0.00109398	0.23097	0.0278114	0.079352	0.221394
205830_at	CLGN	0.698946	0.741054	0.0811597	0.26904	0.248968	0.121329	4.3391e-05	2.28313e-05	0.557449	0.0252975	0.0362501	0.278983	0.00433712	0.000783617	0.733919	0.156217	0.347393	0.729711
206157_at	PTX3	1.21904	1.17704	0.266412	-0.326263	-0.23273	-0.588896	0.000667616	0.000903653	0.406242	0.222273	0.377848	0.0366747	0.0235851	0.0104743	0.612083	0.522533	0.778808	0.36894
206343_s_at	NRG1	0.931575	0.95217	0.321674	0.64167	0.100251	0.314511	1.52241e-05	1.18483e-05	0.0679998	0.000683432	0.512171	0.0529157	0.00234473	0.000495643	0.202753	0.0148871	0.848086	0.423472
206618_at	IL18R1	0.693309	0.700168	-0.107724	-1.02105	-0.442186	-0.328138	0.000482932	0.000441647	0.538253	6.79081e-08	0.000629349	0.00592522	0.0194149	0.00628672	0.719905	1.59903e-05	0.0498815	0.180091
206707_x_at	RIPOR2	0.625369	0.813843	0.139614	-0.0967704	-0.195082	0.256316	0.000165876	9.68848e-06	0.326746	0.69358	0.430876	0.304469	0.0101033	0.000431015	0.536934	0.872681	0.808058	0.745373
210145_at	PLA2G4A	1.04807	1.08667	0.260089	-0.420205	-0.193721	-0.331549	3.42425e-05	2.29643e-05	0.20919	0.00866721	0.18298	0.0307406	0.00383022	0.000785715	0.410598	0.0799527	0.622167	0.345031
210281_s_at	ZMYM2	0.609275	0.736854	0.518048	0.623718	0.268632	0.145976	0.000228377	3.21509e-05	0.00184987	2.94474e-06	0.00657387	0.10614	0.0121228	0.00100794	0.0225662	0.000292956	0.159887	0.539955
210302_s_at	MAB21L2	0.68423	0.633991	-0.025405	0.15706	-0.101274	0.00921491	0.000346816	0.00069027	0.878118	0.103838	0.281248	0.920274	0.0159079	0.00863035	0.938685	0.35437	0.713479	0.983319
211163_s_at	TNFRSF10C	0.616657	0.881383	-0.251282	0.50226	0.358771	0.0860186	3.55506e-05	4.92173e-07	0.0480713	0.000534113	0.0066983	0.460538	0.00388746	5.57133e-05	0.163177	0.0126145	0.161232	0.835862
211896_s_at	DCN	0.829686	0.817833	-0.257888	-0.184232	-0.229783	-0.241476	0.00146683	0.00164593	0.28559	0.241961	0.149643	0.131403	0.0370092	0.0161246	0.496247	0.545219	0.581506	0.578319
214199_at	SFTPD	1.00954	0.737977	-0.109632	0.153542	-0.171946	-0.0974151	0.000153987	0.00240029	0.626723	0.131044	0.0939744	0.326496	0.00962201	0.0211228	0.783117	0.401233	0.494294	0.759583
214211_at	FTH1	0.735904	0.900001	0.267726	0.295583	-0.0350754	0.106071	7.62952e-06	6.38515e-07	0.043803	0.000460057	0.601198	0.127706	0.00149514	6.75067e-05	0.154561	0.0114127	0.884519	0.572584
217542_at	MDM2	0.692731	0.988958	0.20588	0.204642	0.377051	-0.0297468	6.50692e-05	1.02878e-06	0.159368	0.242942	0.0410432	0.861988	0.00557279	9.46948e-05	0.347542	0.546266	0.365977	0.969128
219230_at	TMEM100	0.90781	0.818022	0.322189	0.285646	-0.0089063	0.21442	2.87231e-06	9.95174e-06	0.0341513	0.0799442	0.953978	0.178626	0.000809502	0.000438219	0.132339	0.305939	0.989881	0.637506
219895_at	TMEM255A	1.63413	1.00821	0.389878	0.0917133	-0.101246	-0.164424	1.92374e-07	6.34811e-05	0.0722607	0.331586	0.285508	0.0925804	0.00013314	0.00160241	0.210735	0.632195	0.716767	0.514596
220234_at	CA8	0.8859	0.706102	-0.303542	-0.207543	-0.257186	-0.155501	0.000131378	0.00106111	0.131593	0.244221	0.15403	0.377966	0.00871737	0.0117632	0.308566	0.547671	0.587608	0.793415
221577_x_at	GDF15	0.645403	0.683888	-0.478986	0.141019	0.254269	0.378919	0.00217666	0.0013774	0.0233356	0.376892	0.121785	0.0275931	0.0466335	0.0142186	0.104455	0.67035	0.541488	0.333269
221805_at	NEFL	0.737836	0.930621	-0.12582	0.173598	-0.215726	-0.402779	0.00084816	9.51529e-05	0.5265	0.30835	0.209937	0.0275844	0.0271824	0.0021351	0.710379	0.610946	0.651696	0.333269
223342_at	RRM2B	0.62633	0.753297	0.116757	0.389959	0.303964	-0.131058	9.96019e-07	8.86646e-08	0.203752	0.0190901	0.0583005	0.389841	0.00042215	1.71396e-05	0.403745	0.131505	0.41415	0.800015
224964_s_at	GNG2	0.587449	0.714142	0.170394	1.76378	0.482559	0.919486	0.00116013	0.000199579	0.304438	4.50105e-09	0.00431941	1.33355e-05	0.0324284	0.00356367	0.515074	2.05377e-06	0.129591	0.0202532
226701_at	GJA5	0.643099	0.705326	0.210727	0.764448	0.560054	0.209089	0.000634306	0.000272248	0.216653	0.00533452	0.0304166	0.38504	0.0229225	0.00443936	0.418938	0.0583706	0.324747	0.797607
227306_at		0.599903	0.637742	0.211629	-0.112868	0.172811	-0.0231694	0.000104049	5.5009e-05	0.113524	0.279955	0.107025	0.820991	0.0074755	0.00145506	0.281149	0.584756	0.51635	0.959391
227963_at		0.622034	0.986377	0.462002	0.624993	0.308469	0.351611	0.000307328	1.94122e-06	0.00614804	6.88488e-05	0.016273	0.00760908	0.0147526	0.000142848	0.0457977	0.00293191	0.249587	0.198344
228205_at	TKT	0.60042	0.72091	0.14154	0.735278	0.108116	0.38493	3.69086e-05	4.53501e-06	0.234842	1.46776e-07	0.186326	0.000198532	0.003957	0.000257949	0.440389	2.76723e-05	0.626105	0.0450146
232113_at		0.595841	0.64948	0.516675	0.380357	-0.000309077	0.270878	0.000247142	0.000105382	0.0016906	0.001759	0.997562	0.0160778	0.0127356	0.00229368	0.0213571	0.0284347	0.99939	0.267759
235456_at		0.609841	0.870652	0.286448	-0.348737	-0.159575	0.211511	7.80089e-05	1.27978e-06	0.0358312	0.00557957	0.158135	0.0679592	0.00623931	0.000108904	0.136388	0.0601109	0.592752	0.460219
238733_at	MDM2	0.842286	0.973742	0.0958381	0.64852	0.240277	0.0827515	4.72528e-07	6.89082e-08	0.403892	5.15247e-06	0.0206326	0.385505	0.0002778	1.42172e-05	0.609988	0.00044364	0.275602	0.798057
204731_at	TGFBR3	0.644822	0.643118	1.17329	-0.0329283	-0.0806143	0.282039	0.000128822	0.000132293	2.86307e-07	0.814766	0.568137	0.0596658	0.00861045	0.00266276	0.000293692	0.928809	0.870523	0.441797
205749_at	CYP1A1	1.68154	0.610787	1.08731	-0.140849	-0.0395631	-0.0418593	3.66648e-10	0.000149918	4.64224e-07	0.349228	0.789657	0.777793	1.71621e-06	0.00290562	0.000369968	0.647037	0.947994	0.948955
206247_at	MICB	0.700089	0.609186	0.666328	0.0580007	-0.0945471	-0.105506	8.45028e-06	4.05432e-05	3.53619e-05	0.695589	0.525437	0.479346	0.00159317	0.00117162	0.00233896	0.874008	0.855048	0.845529
210282_at	ZMYM2	0.88501	1.23294	1.19439	0.656038	0.538044	0.283342	0.000159602	4.12543e-06	1.48093e-05	0.00195645	0.00767864	0.124803	0.0098796	0.000241756	0.00147486	0.0304235	0.173412	0.569382
214718_at	GATAD1	0.65639	0.621723	0.691793	-0.024357	0.260332	-0.0124732	3.76824e-07	7.59224e-07	5.18199e-07	0.881965	0.127873	0.939373	0.000226405	7.56113e-05	0.000381601	0.956852	0.552075	0.986614
219863_at	HERC5	0.657642	0.643619	0.633984	0.232576	0.0988662	0.210802	1.71336e-05	2.1841e-05	5.95846e-05	0.0419772	0.358464	0.0620534	0.00249808	0.000757712	0.00314159	0.212352	0.769225	0.448498
226322_at	TMTC1	0.639244	0.664701	0.617286	-0.00788275	-0.240676	0.212598	1.76047e-06	1.07869e-06	6.85536e-06	0.952292	0.0835709	0.122212	0.000583357	9.74834e-05	0.00108116	0.983558	0.47418	0.566086
226757_at	IFIT2	1.27722	0.727405	1.21002	-0.350454	0.139917	0.195449	1.83919e-05	0.0034647	7.63984e-05	0.113529	0.511824	0.362899	0.00259785	0.0274063	0.00359164	0.371787	0.847851	0.78431
227062_at		0.678035	0.919219	1.18333	0.462279	-0.0388929	-0.202435	0.00102826	5.67687e-05	7.96958e-06	0.00185624	0.75382	0.11771	0.0302585	0.00148296	0.00113134	0.0294345	0.936091	0.557782
228825_at	PTGR1	0.650732	0.595519	0.718372	-0.0285494	0.0102019	-0.0358484	1.13775e-06	3.41304e-06	8.62885e-07	0.681647	0.883154	0.607105	0.000441182	0.000212398	0.000479062	0.866642	0.972765	0.896308
228927_at	ZNF397	0.609566	0.948172	0.87873	0.51198	0.411	0.358181	5.49905e-08	9.86357e-11	9.35685e-10	0.000657946	0.00361147	0.00886751	5.46656e-05	1.73965e-07	1.27896e-05	0.0145039	0.119022	0.212366
241755_at	UQCRC2	0.73391	0.808415	1.02058	0.653466	0.393795	0.176025	3.38543e-05	1.14105e-05	1.75293e-06	0.000345801	0.0137779	0.230221	0.0038086	0.000483247	0.000627062	0.00934587	0.230652	0.69015
1552362_a_at	LEAP2	0.717003	-0.538354	1.21211	0.304705	-0.0392321	0.0661154	0.00120539	0.00941046	1.4383e-05	0.0166566	0.732471	0.566036	0.0332015	0.0561684	0.0014509	0.121023	0.929136	0.880493
202411_at	IFI27	1.05991	-0.0306803	1.38984	-0.701587	-0.0706914	0.850441	1.44692e-05	0.860874	1.41263e-06	0.00898072	0.765512	0.00247297	0.0022603	0.939131	0.000576386	0.0817639	0.939977	0.127065
202869_at	OAS1	0.924418	0.13324	0.916426	-0.778581	-0.126743	0.30243	7.65971e-05	0.457516	0.000182317	0.00079566	0.502556	0.122408	0.00617691	0.69151	0.00577878	0.0165473	0.844012	0.566297
203153_at	IFIT1	1.32138	0.734955	0.920877	-0.430465	0.023925	0.0382868	0.000105172	0.0116711	0.00451263	0.0887541	0.920604	0.873305	0.00753157	0.0655353	0.0379525	0.323569	0.981977	0.971817
203939_at	NT5E	0.710707	0.369463	0.649108	-1.57906	-0.437394	-0.169132	0.000405201	0.0341836	0.00170144	2.51392e-07	0.0248543	0.348959	0.0174959	0.138907	0.0214396	4.32228e-05	0.298097	0.775009
204439_at	IFI44L	1.2841	0.607875	1.07563	-0.918626	-0.163641	0.544617	1.76686e-05	0.0113686	0.000252295	0.00282501	0.532465	0.0509487	0.00255563	0.0641898	0.00697317	0.038838	0.858022	0.417509
204753_s_at	HLF	0.732234	0.219114	0.805258	0.0532513	0.0439475	0.118911	1.33224e-05	0.0823192	1.08282e-05	0.600698	0.665289	0.251353	0.00214237	0.250114	0.00125686	0.82439	0.908164	0.707696
204972_at	OAS2	0.851678	0.0905413	0.69109	-0.620596	-0.0674979	0.0977752	0.00079861	0.666474	0.00689323	0.00190479	0.686524	0.560051	0.0262798	0.834638	0.0491008	0.0299437	0.914687	0.878692
205552_s_at	OAS1	0.953697	0.152633	0.919913	-0.666913	-0.076422	0.360639	0.00186584	0.559396	0.00431332	0.00961709	0.737462	0.128433	0.0425754	0.766695	0.0369186	0.0854989	0.931174	0.574003
206119_at	BHMT	0.929783	-0.270733	1.4755	-0.244536	0.115122	-0.316863	0.000243898	0.1897	3.67111e-06	0.106556	0.430918	0.0420625	0.0126397	0.420525	0.000812622	0.359384	0.808058	0.388755
206293_at	SULT2A1	0.64525	0.0948591	0.818477	-0.0328846	0.207455	-0.23356	0.00229854	0.601318	0.000611751	0.909396	0.476701	0.424139	0.048169	0.794515	0.0116501	0.968472	0.83223	0.816743
206952_at	G6PC	1.26554	-0.796374	1.82644	0.0161154	-0.0520545	-0.0549292	0.000311327	0.0108256	1.51784e-05	0.870027	0.59877	0.57895	0.0148787	0.0620235	0.00148991	0.951706	0.883543	0.884984
207256_at	MBL2	1.23697	0.00539773	0.969381	0.396257	0.492773	-0.261263	1.10033e-06	0.973887	4.73827e-05	0.0524452	0.0194756	0.184624	0.000437435	0.988403	0.00275766	0.241713	0.270078	0.644427
209160_at	AKR1C3	0.764215	0.0969465	0.598443	0.123335	0.0522773	0.0816308	1.66274e-07	0.280135	9.35989e-06	0.176092	0.55587	0.361901	0.000119619	0.527605	0.00118674	0.466443	0.865916	0.783638
209173_at	AGR2	0.656899	-0.932581	0.793096	0.308149	-0.310151	0.131908	0.000267991	6.23439e-06	8.88345e-05	0.00863869	0.00830307	0.214127	0.0134921	0.000316007	0.0039075	0.0798123	0.181112	0.673257
209292_at	ID4	0.713361	0.291982	0.661912	0.286302	0.369465	-0.194244	2.33516e-05	0.028236	0.000117695	0.299632	0.186066	0.477107	0.00301119	0.121943	0.00454435	0.602959	0.625902	0.84403
210049_at	SERPINC1	0.860665	0.322168	0.680418	0.228577	0.232035	0.222731	7.03524e-09	0.000762621	4.88173e-07	0.187315	0.181125	0.198173	1.47943e-05	0.0092798	0.000371674	0.481611	0.620483	0.65806
214453_s_at	IFI44	1.33242	0.245237	1.38367	-0.213252	0.0638765	0.633969	4.25192e-05	0.319404	6.46698e-05	0.188831	0.685599	0.00101793	0.00431314	0.568632	0.00328608	0.483697	0.914449	0.0866909
218986_s_at	DDX60	0.741296	0.25777	0.875547	-0.779071	0.192608	0.380244	4.16172e-05	0.0696142	1.54299e-05	0.000784085	0.312657	0.0573135	0.00428516	0.224526	0.00150371	0.0163813	0.738169	0.437056
219209_at	IFIH1	0.660018	0.133071	0.784815	-0.420629	0.244588	0.158551	0.000214819	0.350795	8.19417e-05	0.0328999	0.191121	0.388508	0.0116868	0.599891	0.00374595	0.18357	0.631357	0.799517
220491_at	HAMP	0.937705	-0.589602	1.19506	0.189405	0.229202	-0.126774	0.00042681	0.0132705	8.50544e-05	0.177903	0.107929	0.358751	0.0180199	0.0718593	0.00381016	0.469067	0.518395	0.781447
222071_s_at	SLCO4C1	0.814258	0.107925	0.748221	0.006486	0.424951	-0.206941	4.35247e-05	0.470904	0.000227039	0.979613	0.109891	0.420294	0.00433732	0.701657	0.0065705	0.993164	0.521245	0.815223
226702_at	CMPK2	0.636384	0.0372808	0.838889	-0.590307	0.305477	-0.0638719	0.000658267	0.807745	9.88285e-05	0.00170365	0.0660858	0.683736	0.0234048	0.912603	0.00414375	0.0278087	0.433294	0.921989
228531_at	SAMD9	0.606072	0.14828	0.664095	-0.0200348	0.16708	0.327231	0.00150998	0.363215	0.0013445	0.852645	0.136437	0.00776841	0.0375718	0.611623	0.0185445	0.94489	0.562735	0.199595
228617_at	XAF1	0.745755	-0.0430043	1.20992	-0.478694	0.404234	0.634619	0.00100981	0.81971	1.8024e-05	0.0165975	0.0377283	0.00282111	0.0300062	0.918375	0.0016235	0.120799	0.353568	0.132726
230931_at	PLG	0.589784	-0.227617	0.842044	-0.0701065	-0.180203	-0.144537	0.00146553	0.15787	0.000115431	0.628948	0.224514	0.325506	0.0370092	0.376393	0.00448877	0.838651	0.665406	0.759475
235476_at		0.656554	0.489317	0.597714	0.275238	0.0648847	-0.328917	0.000498291	0.00509419	0.00208442	0.0624519	0.641229	0.0296477	0.0197421	0.036069	0.0241299	0.266957	0.899517	0.340593
235798_at	TMEM170B	0.591059	0.240851	0.705715	0.377163	0.19033	-0.102535	0.000292115	0.0783856	0.00010927	0.00774538	0.140547	0.414562	0.0143375	0.242136	0.00436052	0.0744251	0.568498	0.81342
236219_at	SLC35G1	0.683082	0.00186645	0.861288	0.251807	0.49171	-0.0266262	0.000259002	0.989964	5.4299e-05	0.327558	0.0672251	0.916141	0.0131485	0.995207	0.00299274	0.628342	0.435829	0.982361
237017_s_at	LOC102723493	0.962803	0.506256	0.995871	0.153578	-0.151897	-0.368443	2.96081e-05	0.00793588	4.74111e-05	0.397223	0.402279	0.0544361	0.00351918	0.0498328	0.00275766	0.686258	0.792545	0.42812
237127_at		0.817755	0.181678	0.746315	0.103557	-0.21767	-0.22405	0.00125646	0.397494	0.00449837	0.702496	0.42611	0.412985	0.0340085	0.641853	0.0379199	0.877338	0.805503	0.812509
242281_at	GLUL	0.613005	0.552153	0.631305	0.0937912	0.0590135	-0.12621	0.000162451	0.000438922	0.000258125	0.396244	0.590637	0.258405	0.00999098	0.00626418	0.00705298	0.685438	0.880345	0.713172
242625_at	RSAD2	0.896637	0.326535	1.0759	-0.0614153	0.130278	0.0828065	0.00156391	0.184499	0.000646493	0.675262	0.379283	0.573146	0.0383095	0.413235	0.0120461	0.863587	0.779558	0.882874
1255_g_at	GUCA1A	-0.29968	0.626495	0.742138	0.084562	-0.0559585	-0.0277831	0.122993	0.00365736	0.00182953	0.537591	0.68218	0.838535	0.427486	0.0284811	0.0224382	0.784759	0.913658	0.963287
1553304_at	LSM14B	0.30126	0.742705	0.70434	0.188962	-0.1188	-0.179386	0.0088725	1.72624e-06	8.32485e-06	0.147551	0.35184	0.167677	0.104729	0.000133185	0.00114331	0.425897	0.765371	0.623528
1554249_a_at		0.288328	0.649443	0.7146	0.186455	-0.140711	-0.255692	0.00782462	4.08461e-06	3.26297e-06	0.123448	0.236693	0.0410244	0.0973625	0.000240394	0.000775665	0.38913	0.676834	0.384538
1555880_at	ERVFRD-1	0.337626	0.607972	0.692931	-0.166375	-0.125811	0.244667	0.034548	0.00074599	0.00046309	0.411951	0.532894	0.233857	0.2237	0.00913687	0.00993308	0.697052	0.858157	0.69341
1556007_s_at	CSNK1A1	0.338749	0.728977	0.88539	0.214757	0.276265	0.197979	0.0709288	0.000742456	0.000254817	0.0124883	0.00241354	0.0194301	0.325857	0.00910788	0.00700214	0.100749	0.0958705	0.288053
1556060_a_at	ZNF451	0.182549	0.628123	0.78685	-0.149663	0.183025	0.153089	0.12824	4.80045e-05	9.12169e-06	0.131183	0.0699672	0.123254	0.436548	0.00131929	0.00118463	0.401354	0.443017	0.567391
1556277_a_at	PAPD4	0.415226	0.805703	1.19983	-0.00621494	0.366265	-0.191511	0.0450089	0.000659442	2.69897e-05	0.968128	0.030629	0.230202	0.256367	0.00834799	0.00198076	0.988264	0.32574	0.69015
1556338_at		0.226712	0.705935	0.779659	0.278274	0.434029	0.391763	0.158538	0.000298086	0.000241208	0.0416042	0.00347527	0.00689379	0.483457	0.00473225	0.00678433	0.211265	0.11704	0.190696
1557065_at	YLPM1	0.412277	0.672534	0.73652	0.509752	0.137151	0.0837722	0.00551183	8.39823e-05	7.27472e-05	0.00106512	0.290597	0.5134	0.0800553	0.00196456	0.0034982	0.0202347	0.72079	0.860888
1557300_s_at		0.339828	0.627847	0.699565	0.351482	0.280236	0.216279	0.00578476	2.37937e-05	1.67751e-05	0.00142393	0.00708107	0.0292754	0.0822801	0.000806524	0.00156248	0.0246996	0.166473	0.33896
1557810_at		0.178208	0.647519	0.767499	0.0491036	0.320319	0.290025	0.152374	5.38892e-05	1.94729e-05	0.724465	0.0337998	0.0514824	0.473479	0.00143237	0.00168856	0.888128	0.33809	0.419407
1558486_at	ZNF493	0.362226	0.686052	0.694793	0.225835	0.314174	0.0765911	0.00306856	6.30903e-06	1.3374e-05	0.0189732	0.00238654	0.385098	0.0561545	0.000318085	0.0014038	0.131029	0.0957064	0.797668
1559491_at		0.263241	0.588817	0.615812	0.19052	-0.0354684	0.0372425	0.0636396	0.000403369	0.000540403	0.0378936	0.67681	0.661727	0.307349	0.00589212	0.0108961	0.199617	0.911738	0.914604
1559496_at	PPA2	0.441156	0.655829	0.905748	0.355928	0.415692	0.231692	0.00425525	0.00014705	1.03274e-05	0.0205023	0.0085912	0.111794	0.0681077	0.00286936	0.00124651	0.137626	0.183774	0.548733
1559957_a_at	LOC642852	0.190026	0.700829	0.937937	0.0713688	0.113124	0.257273	0.253987	0.000490638	5.98682e-05	0.617251	0.431331	0.0862324	0.598268	0.0067733	0.00314159	0.832187	0.808335	0.500771
1560926_at		0.324279	0.606904	0.700491	0.0670632	0.0459281	-0.0549974	0.0193677	0.000174894	8.9655e-05	0.493757	0.637823	0.573608	0.162263	0.00323998	0.00393013	0.755053	0.898294	0.883142
1562235_s_at		0.0412059	0.934554	0.727997	0.542598	0.331257	-0.394654	0.826709	0.000122272	0.00223219	0.00598513	0.0689902	0.0340673	0.948035	0.00253951	0.025076	0.0631127	0.440945	0.358636
1562442_a_at	SSBP1	0.318484	0.628531	0.664755	0.1397	-0.0291092	-0.0950509	0.00178956	1.61286e-06	2.09472e-06	0.118241	0.734243	0.276814	0.0414244	0.000127249	0.000639827	0.380193	0.930008	0.728758
1565716_at	FUS	0.187836	0.646919	0.655475	0.359873	0.823413	0.773878	0.276471	0.00134468	0.00222831	0.121684	0.00199855	0.00315169	0.620111	0.0139614	0.0250427	0.38591	0.0871378	0.137861
200952_s_at	CCND2	0.292972	0.827937	0.586488	0.256544	-0.321306	-0.400564	0.00471502	8.30378e-08	1.63585e-05	0.0261631	0.00755541	0.00161799	0.0725158	1.63313e-05	0.00155022	0.16002	0.17205	0.107228
201324_at	EMP1	0.252447	1.00122	0.699838	-1.67798	-0.269735	-0.125125	0.122378	8.06139e-06	0.000708005	9.50884e-08	0.138057	0.478076	0.426588	0.000378332	0.0126383	2.06765e-05	0.565625	0.844767
201411_s_at	PLEKHB2	0.189756	0.611579	0.662629	0.309118	0.220998	0.193756	0.287178	0.00270243	0.00264058	0.0119874	0.058595	0.0927191	0.630979	0.0230077	0.0274788	0.0983655	0.414931	0.514818
201602_s_at	PPP1R12A	0.394142	0.620817	0.637457	-0.14089	0.00454385	-0.072687	0.00156668	1.93004e-05	3.38545e-05	0.274989	0.971309	0.567315	0.0383601	0.000694483	0.00229937	0.579853	0.993638	0.881067
201693_s_at	EGR1	0.308249	0.932774	0.775597	-1.59131	-0.166407	0.554397	0.020963	8.81058e-07	2.03938e-05	1.37953e-07	0.337699	0.0050362	0.170204	8.46605e-05	0.00171279	2.65388e-05	0.755316	0.165915
201846_s_at	RYBP	0.365055	0.690162	0.708012	-0.071343	-0.339614	0.182213	0.00116267	1.41474e-06	2.68032e-06	0.491386	0.0044861	0.0922359	0.0324761	0.000116844	0.000721904	0.753599	0.131792	0.513391
201867_s_at	TBL1X	0.47892	0.92632	0.663552	0.611573	0.177002	0.0866983	0.000650527	4.43781e-07	5.79991e-05	1.18295e-05	0.0798021	0.371176	0.0231861	5.16059e-05	0.00309678	0.000816637	0.464712	0.789101
201917_s_at	SLC25A36	0.444121	0.87194	0.635687	0.386128	0.242443	0.0990942	3.04804e-05	5.39069e-09	1.08231e-06	4.78531e-05	0.00285767	0.164304	0.00357849	2.69893e-06	0.00052835	0.00223165	0.104861	0.619283
201996_s_at	SPEN	0.217522	0.657622	0.757366	-0.008823	-0.132386	-0.0827931	0.0547571	1.16811e-05	5.50332e-06	0.918591	0.140243	0.345117	0.283965	0.000490429	0.000999648	0.971826	0.568228	0.772698
202600_s_at	NRIP1	0.0558393	0.670719	0.765265	0.0692476	0.336061	0.0390901	0.691806	0.000182284	0.000105371	0.561548	0.0117134	0.742113	0.891834	0.00334107	0.00427705	0.800774	0.21469	0.93934
202935_s_at	SOX9	0.0528547	0.676057	0.625809	-1.26371	-0.414435	-0.194315	0.631589	1.20295e-05	6.59668e-05	4.39205e-07	0.0129712	0.204723	0.863174	0.000500542	0.00332418	6.42073e-05	0.224217	0.664102
203424_s_at	IGFBP5	-0.210926	0.672426	1.05834	-0.110381	-0.307144	-0.408027	0.311544	0.00426599	0.000179869	0.377443	0.0234196	0.00444028	0.65416	0.0317856	0.00575108	0.670742	0.291302	0.157927
203477_at	COL15A1	0.206498	0.669051	0.637755	-0.225633	0.0274557	-0.456895	0.291447	0.00278242	0.00665227	0.294025	0.896414	0.0441233	0.634957	0.0234807	0.0480656	0.597835	0.976431	0.395288
203535_at	S100A9	0.266263	1.10572	0.800053	-1.3889	-0.241468	0.0326319	0.021698	1.38677e-08	2.73955e-06	6.03824e-06	0.248566	0.873175	0.173467	4.59527e-06	0.000726823	0.000499457	0.688301	0.971793
203628_at	IGF1R	0.0615415	0.675929	0.603376	-0.22785	-0.29753	-0.417791	0.58663	1.61188e-05	0.000124761	0.0305007	0.00712737	0.000566286	0.839849	0.000615429	0.00468981	0.17522	0.16689	0.0674196
203753_at	TCF4	0.094116	0.868555	0.787163	0.12791	0.07603	-0.252781	0.508768	1.23677e-05	8.43566e-05	0.307724	0.539501	0.0547996	0.796549	0.000509959	0.0037867	0.610169	0.860137	0.429224
204114_at	NID2	0.374879	1.41113	0.773447	0.395057	0.45606	0.0508137	0.112773	1.06548e-05	0.00555109	0.104285	0.064523	0.826679	0.409772	0.00046271	0.0429135	0.355211	0.430194	0.960591
204270_at	SKI	0.0749801	0.66169	0.633435	0.0108983	-0.123806	-0.149261	0.665708	0.00133564	0.00338043	0.904253	0.185364	0.115111	0.878767	0.0138992	0.0317406	0.966532	0.625487	0.553771
204400_at	EFS	-0.165534	0.709348	0.825823	0.383302	0.401329	0.115117	0.385864	0.00152672	0.000819114	0.0295032	0.0236517	0.479815	0.714367	0.0152977	0.0137877	0.171843	0.292067	0.845611
204457_s_at	GAS1	0.442928	1.54519	1.0101	0.753551	0.556404	-0.285297	0.0616098	3.06792e-06	0.000627639	0.00255276	0.0172861	0.189065	0.30219	0.000196876	0.0118454	0.0363849	0.255813	0.648553
204653_at	TFAP2A	0.126571	1.0037	0.751488	0.220776	0.166456	-0.0271066	0.573991	0.000334025	0.00618274	0.10947	0.218673	0.837044	0.833057	0.00513723	0.0459795	0.364668	0.660447	0.963253
204913_s_at	SOX11	0.0594518	0.844095	0.908261	-0.454872	-0.706271	-0.538383	0.615032	1.9395e-06	2.03321e-06	0.0134984	0.000600369	0.00478407	0.854819	0.000142848	0.000632299	0.105825	0.0489198	0.163517
204963_at	SSPN	0.32466	0.611836	0.758892	0.390627	0.0887087	-0.0307785	0.0267834	0.000302928	7.6809e-05	0.0134438	0.532687	0.827587	0.195427	0.00479103	0.00360166	0.105548	0.858088	0.960965
205328_at	CLDN10	0.316247	1.54304	1.0634	1.00622	0.513869	0.1336	0.097898	2.37185e-07	5.25973e-05	0.000136091	0.0195824	0.505739	0.381769	3.27477e-05	0.00294436	0.00483797	0.270439	0.857936
205511_at	GABPB1-IT1	0.493929	0.866094	0.883898	0.0712566	-0.161677	-0.0780009	0.00142857	4.84974e-06	9.48196e-06	0.628537	0.280371	0.596706	0.0365836	0.000270571	0.00118674	0.838539	0.712693	0.891903
205529_s_at	RUNX1T1	-0.258354	1.43531	1.26605	0.630353	0.174166	-0.31684	0.290619	1.68016e-05	0.000145859	0.000939118	0.27121	0.0556535	0.634115	0.000632663	0.00513501	0.0185768	0.705736	0.431181
205809_s_at	WASL	0.190752	0.645566	0.792257	-0.0228524	-0.0861558	-0.327035	0.200239	0.000354372	0.000101905	0.82059	0.398148	0.00502173	0.53797	0.00536562	0.00421136	0.931585	0.79066	0.165915
205916_at	S100A7	0.0837931	1.69412	0.981236	-1.24291	-0.625899	-0.38448	0.65697	1.00795e-07	0.000162325	0.000229233	0.0276009	0.153937	0.874962	1.83359e-05	0.00540995	0.00699717	0.311646	0.606596
205966_at	TAF13	0.616314	0.925375	1.19575	-0.68552	-0.225183	-0.474113	0.00253572	6.39709e-05	8.70407e-06	0.00712881	0.320591	0.0475247	0.0510347	0.00161106	0.00116444	0.0706101	0.7431	0.405675
206061_s_at	DICER1	0.308351	0.611585	0.646342	0.031672	0.1372	-0.0344409	0.00346057	4.42983e-06	5.7501e-06	0.723715	0.140044	0.700796	0.0603146	0.000254948	0.00102461	0.887881	0.568207	0.928445
206765_at	KCNJ2	0.0130881	0.974115	0.764899	-0.092628	-0.0733789	-0.0521379	0.942309	5.29356e-05	0.001099	0.396464	0.499727	0.63018	0.984314	0.00141183	0.0164513	0.685572	0.842795	0.904584
206848_at		-0.0033869	0.649927	0.591566	0.245899	0.236457	0.211224	0.980881	0.000261574	0.00119858	0.0172408	0.0211339	0.0361136	0.99517	0.00430511	0.0173343	0.12365	0.278679	0.367057
207038_at	SLC16A6	0.268896	0.91791	0.60072	0.504044	0.378335	0.232655	0.0727544	6.86831e-06	0.00110493	0.000547992	0.00494218	0.0603702	0.329977	0.000336687	0.0164779	0.0128562	0.139265	0.444025
207236_at	ZNF345	0.397154	0.982544	0.66776	0.178229	0.357903	0.103526	0.00191458	9.55072e-08	2.92061e-05	0.232729	0.0249556	0.480907	0.0432204	1.7938e-05	0.00208194	0.534574	0.298425	0.846106
208003_s_at	NFAT5	0.372624	0.910772	0.778104	-0.0443761	-0.276841	-0.155062	0.00171835	9.33882e-08	1.95465e-06	0.691193	0.0236665	0.177906	0.0405311	1.78034e-05	0.000632299	0.871396	0.292067	0.636421
208383_s_at	PCK1	0.59427	0.800675	1.07611	-1.37855	-0.135049	0.116087	0.00964931	0.0011333	0.000154402	0.000849963	0.687417	0.729247	0.109843	0.0123417	0.00529605	0.0172938	0.915163	0.93601
208797_s_at	GOLGA8A	0.048853	0.632186	0.75726	-0.00900032	-0.00314724	-0.157453	0.745937	0.000602222	0.000231478	0.937123	0.977991	0.181371	0.914466	0.00784525	0.00661927	0.978934	0.995412	0.641229
209465_x_at	PTN	-0.164789	0.75928	0.726216	-0.0945184	0.512577	-0.0216757	0.270182	7.95306e-05	0.000266904	0.66404	0.0301153	0.920404	0.613592	0.00189553	0.00716825	0.857617	0.323727	0.983353
209570_s_at	NSG1	0.161394	1.01208	0.731741	0.814681	0.375108	0.0336204	0.385083	4.11956e-05	0.00177546	0.000306484	0.0471352	0.848497	0.714032	0.00118671	0.0220421	0.00861101	0.385984	0.965632
209750_at	NR1D2	0.351358	0.859352	0.793038	0.327118	0.0734251	0.0421853	0.00504345	6.36221e-07	4.51097e-06	0.0106195	0.520695	0.710767	0.0758181	6.74136e-05	0.000896862	0.0910797	0.852825	0.930568
209865_at	SLC35A3	0.369066	0.642957	0.807978	0.0928468	0.456998	0.223822	0.00951404	0.000102454	2.01682e-05	0.494092	0.00372474	0.112241	0.109098	0.0022551	0.00170433	0.75527	0.121004	0.549349
209897_s_at	SLIT2	0.0880404	1.09058	0.821617	0.0674919	0.0532238	-0.115506	0.605095	7.19924e-06	0.000329813	0.477329	0.573928	0.231684	0.849869	0.000347067	0.00817802	0.743567	0.873021	0.691918
209936_at	RBM5	0.137919	0.695688	0.658147	0.0819861	0.13181	-0.295667	0.2532	1.99861e-05	8.37128e-05	0.423086	0.205591	0.00979389	0.597414	0.00071281	0.00378019	0.705386	0.646738	0.221182
210057_at		0.35149	0.962899	0.960772	-0.0104844	0.304387	-0.146621	0.106233	0.000250789	0.000523043	0.963701	0.199574	0.52743	0.397857	0.00417653	0.0106746	0.98696	0.640168	0.867886
210319_x_at	MSX2	0.117074	0.886573	0.804397	0.372015	0.221602	0.0269353	0.38263	4.48531e-06	3.3289e-05	0.0605553	0.244737	0.884861	0.71241	0.000256253	0.00226942	0.262746	0.684537	0.974912
211737_x_at	PTN	-0.206937	0.701521	0.644111	-0.0560851	0.358206	-0.239696	0.17212	0.000182847	0.000815377	0.799175	0.11945	0.286154	0.501689	0.00334914	0.0137508	0.921658	0.537776	0.735297
211993_at	WNK1	0.593778	0.968507	1.34769	0.0712008	-0.158178	-0.492651	0.00309326	3.50652e-05	1.80975e-06	0.570535	0.217461	0.00120201	0.0563586	0.00106986	0.000627062	0.806069	0.659073	0.0942017
212240_s_at	PIK3R1	0.157315	0.700397	0.848433	-0.0148933	-0.0894411	-0.339451	0.162021	7.26886e-06	1.81209e-06	0.90345	0.470339	0.0134712	0.48806	0.000348924	0.000627062	0.966072	0.829395	0.250603
212249_at	PIK3R1	0.205441	0.966271	0.996796	-0.0471703	0.102722	-0.294165	0.173716	5.36209e-06	9.22494e-06	0.758988	0.506686	0.0708603	0.504108	0.000287989	0.00118674	0.904798	0.845549	0.466843
212281_s_at	TMEM97	0.318456	0.75258	0.640222	0.748285	0.337618	0.110983	0.0156225	9.22035e-06	0.000124311	4.22488e-06	0.00596316	0.307224	0.143944	0.000415699	0.00468252	0.000384992	0.152496	0.74733
212382_at	TCF4	-0.101855	0.905624	0.6995	0.0719065	-0.121203	-0.536312	0.501615	1.5583e-05	0.000483933	0.637865	0.430858	0.00285	0.79233	0.000597896	0.0101727	0.843403	0.808052	0.133122
212384_at		0.368443	0.671803	0.793901	0.269938	0.263395	0.149603	0.0184993	0.000207369	8.41326e-05	0.00536805	0.0062989	0.0905943	0.158333	0.00365822	0.00378597	0.0585523	0.156187	0.510275
212386_at	TCF4	0.0893756	1.03731	0.7669	0.426339	0.1277	-0.100785	0.539224	1.93863e-06	0.000138592	0.000296569	0.177753	0.281748	0.813837	0.000142848	0.00497865	0.00840587	0.616252	0.73194
212387_at	TCF4	0.0540062	0.819952	0.614446	0.286965	0.0594277	-0.0612889	0.684753	1.14931e-05	0.00050045	0.0113787	0.55766	0.545544	0.888301	0.000484865	0.010388	0.0950249	0.866541	0.874204
212451_at	SECISBP2L	0.3649	1.02019	1.2541	0.0625073	-0.13734	-0.417572	0.0471313	1.86581e-05	4.11833e-06	0.64222	0.314262	0.00659439	0.262306	0.000678281	0.00086467	0.845719	0.738983	0.187688
212492_s_at	KDM4B	0.0139161	0.620508	0.655854	0.202958	0.161669	-0.224998	0.925772	0.000662404	0.000799757	0.0786717	0.153287	0.0539672	0.979328	0.00837386	0.0135885	0.303362	0.586616	0.426889
212681_at	EPB41L3	-0.0325464	0.613407	0.728957	-0.105381	0.278772	0.0339324	0.837667	0.00122738	0.000540471	0.66619	0.262925	0.889199	0.95229	0.0130267	0.0108961	0.858913	0.699178	0.976071
213229_at	DICER1	0.238242	0.748211	0.96396	0.148974	0.334072	0.0913247	0.116058	8.66422e-05	1.26219e-05	0.14517	0.00372266	0.360657	0.415417	0.00200727	0.00136435	0.422369	0.121004	0.782668
213332_at	PAPPA2	0.0738896	1.59239	0.940157	0.609857	0.165833	0.0830031	0.761354	5.76585e-06	0.00223563	0.00135709	0.299735	0.598519	0.921109	0.000301096	0.0251043	0.0238812	0.728963	0.892852
213418_at	HSPA6	-0.222313	1.52195	0.668355	-5.49989	-0.636244	0.659497	0.141486	1.3477e-08	0.000553679	1.30323e-15	0.000824201	0.000608747	0.457045	4.55814e-06	0.0110071	7.12543e-11	0.0557401	0.0696303
213593_s_at	TRA2A	0.149384	0.677464	0.765787	-0.0572894	0.162928	-0.0592343	0.388241	0.000999569	0.000676506	0.531636	0.0891214	0.517996	0.716425	0.0112614	0.0122997	0.780887	0.484702	0.862946
213665_at	SOX4	0.0244767	0.642354	0.934116	-0.211553	0.00711214	0.143587	0.887104	0.00164364	0.000110772	0.456863	0.979847	0.611687	0.967965	0.0161108	0.0043951	0.729595	0.995846	0.897972
213742_at	SRSF11	0.256319	0.661527	0.838974	0.347608	0.399848	0.221122	0.0617671	9.25968e-05	1.62642e-05	0.00698544	0.00269631	0.0648678	0.302392	0.00209898	0.00155022	0.0697077	0.10146	0.454298
213956_at	CEP350	0.457208	0.618178	1.13417	-0.0912403	-0.326356	-0.507971	0.00465836	0.000412836	1.22279e-06	0.513741	0.0306983	0.00214436	0.072063	0.0059873	0.000546502	0.768693	0.325909	0.121495
213998_s_at	DDX17	0.315301	0.80007	0.747278	0.287412	-0.021742	-0.0683275	0.0334248	2.28571e-05	0.000107953	0.0194177	0.845115	0.541676	0.220253	0.000784009	0.00433039	0.132776	0.962016	0.872784
214021_x_at	ITGB5	0.139446	0.686735	0.882898	-0.18765	-0.314886	-0.192854	0.383063	0.000439992	8.04115e-05	0.241184	0.0588654	0.229003	0.712742	0.00627289	0.00369144	0.544304	0.415501	0.688626
214149_s_at	ATP6V0E1	0.218717	0.700165	0.985641	-0.0109702	0.268488	0.370364	0.17042	0.000304515	1.95928e-05	0.924685	0.0331783	0.00563757	0.499636	0.00480501	0.00169323	0.973963	0.335742	0.176229
214375_at	PPFIBP1	0.45031	0.996103	1.03379	0.270833	-0.210916	-0.291425	0.00113609	1.79366e-07	3.03872e-07	0.0393703	0.0988715	0.0282699	0.0319715	2.67065e-05	0.000296682	0.204216	0.502491	0.335607
214397_at	MBD2	0.391601	1.08876	0.903854	0.0166408	-0.0710145	0.290099	0.0011669	8.1416e-09	2.95437e-07	0.912775	0.641393	0.0717249	0.0325511	3.3531e-06	0.000293692	0.969688	0.899526	0.469142
214422_at	RAD23B	0.357511	0.651377	0.754929	0.0264354	-0.0066984	-0.312713	0.00398349	1.50925e-05	6.65648e-06	0.845351	0.960556	0.0335134	0.065456	0.000586379	0.00107358	0.941787	0.991262	0.35629
214451_at	TFAP2B	-0.237423	1.1742	0.880024	0.560955	0.431455	-0.0731089	0.257049	2.73662e-05	0.000976196	0.0107442	0.0404144	0.708402	0.600861	0.000895419	0.0153398	0.0917729	0.363431	0.930294
214586_at	GPR37	0.26708	0.917021	0.748477	-0.105265	0.00235758	-0.239851	0.144874	7.94178e-05	0.00109763	0.602575	0.99065	0.244599	0.462324	0.00189449	0.0164419	0.825427	0.997792	0.702978
214690_at	TAF1B	0.237473	0.664501	0.751847	-0.0728055	0.168122	-0.185616	0.0746424	6.85887e-05	4.18405e-05	0.68891	0.361055	0.314799	0.334442	0.00169357	0.00257037	0.870355	0.770349	0.752258
214834_at	PWAR5	0.349097	0.716509	0.679877	0.15606	0.157353	-0.348555	0.0135466	3.40588e-05	0.000132558	0.388498	0.384684	0.0663672	0.132639	0.00105114	0.00483604	0.679269	0.782513	0.458053
214961_at	MTUS2	0.042173	2.39956	1.54804	0.250612	0.356414	-0.100355	0.905674	4.10203e-06	0.000866411	0.098219	0.0243475	0.490296	0.973426	0.00024116	0.0142736	0.342723	0.2955	0.850212
215123_at		0.125159	0.988009	1.14264	0.54977	0.495695	0.43484	0.675443	0.00396633	0.00240402	0.00753975	0.0138952	0.0273299	0.884122	0.0301026	0.026137	0.0731044	0.231394	0.331723
215169_at		0.181095	0.74089	0.907243	0.454882	0.263909	0.103914	0.204436	5.92073e-05	1.48854e-05	0.0154589	0.132957	0.540464	0.54347	0.00153057	0.00147551	0.115593	0.559444	0.87245
215342_s_at	RABGAP1L	0.302358	0.701835	0.822734	0.0666946	-0.0543225	-0.207672	0.0101115	4.68281e-06	1.72075e-06	0.481227	0.56504	0.0404191	0.112924	0.000263951	0.000627062	0.746686	0.869669	0.382758
216101_at		0.258444	0.738336	1.15633	0.2883	0.185731	-0.202619	0.135335	0.000375284	7.42516e-06	0.0794851	0.243714	0.205462	0.447312	0.00558635	0.00110249	0.304972	0.683517	0.66468
216361_s_at	KAT6A	0.585436	0.973994	0.947584	0.38031	-0.157433	-0.500454	0.00251535	2.06995e-05	6.45724e-05	0.0305671	0.337418	0.00680855	0.050892	0.000731573	0.00328418	0.175497	0.755205	0.190583
216563_at	ANKRD12	0.148531	0.639544	0.709253	-0.567092	-0.114421	0.0923231	0.0673887	2.88838e-07	2.0397e-07	4.60254e-05	0.266333	0.366168	0.317245	3.80543e-05	0.000243728	0.00217005	0.701956	0.785836
217234_s_at	EZR	0.376752	0.769047	0.623621	0.108602	0.000827176	-0.126712	0.00988392	1.99827e-05	0.000379258	0.422406	0.995068	0.351203	0.111677	0.00071281	0.00886189	0.704869	0.998611	0.776656
219001_s_at	DCAF10	0.219351	0.598114	0.629809	0.187811	0.133176	0.0617617	0.0351614	1.14555e-05	1.53378e-05	0.0250859	0.0975132	0.424608	0.225262	0.000483743	0.00149749	0.155521	0.499845	0.816798
219714_s_at	CACNA2D3	-0.240244	0.810318	0.625436	0.38931	0.295661	0.00542658	0.175382	0.000207787	0.00355641	0.0888073	0.186859	0.980057	0.506712	0.00366121	0.032689	0.323585	0.626409	0.995463
220085_at	HELLS	0.142894	0.805634	0.749568	0.481608	0.554599	0.106441	0.505699	0.00146968	0.00449818	0.00287589	0.000970035	0.441427	0.794791	0.0148656	0.0379199	0.0392412	0.0600642	0.825636
220797_at		0.367108	0.772241	0.610148	0.276866	0.300174	0.0168178	0.0397507	0.000240432	0.00335048	0.123674	0.0973936	0.922259	0.23994	0.00403859	0.0315451	0.389426	0.499845	0.983757
221583_s_at	KCNMA1	0.0204197	1.18678	0.934136	-0.795968	-0.466767	-0.559689	0.911137	6.51582e-06	0.0002003	0.00173072	0.0406399	0.0170216	0.9749	0.000324854	0.00609767	0.0280966	0.364294	0.271943
221584_s_at	KCNMA1	0.00266762	0.905353	0.743133	-0.537923	-0.269996	-0.345245	0.98741	5.63164e-05	0.000792993	0.00111639	0.0606777	0.0205041	0.996581	0.00147537	0.0135377	0.0208609	0.419537	0.295016
221795_at	NTRK2	0.123303	1.95897	1.47394	-0.0542261	-0.125879	-0.113244	0.651508	1.84122e-06	0.000111344	0.612953	0.249357	0.297943	0.872299	0.000139237	0.00440676	0.830481	0.689102	0.741906
221796_at	NTRK2	-0.136439	1.62699	1.25092	-0.496818	-0.0312402	-0.616252	0.717064	0.000457543	0.00649974	0.0700683	0.903799	0.028871	0.902043	0.00645681	0.0473981	0.284388	0.97804	0.338013
221823_at	C5orf30	0.145047	0.985434	0.647302	0.23224	0.33811	-0.0216097	0.281921	1.20146e-06	0.00030137	0.112295	0.0269516	0.877151	0.625543	0.000104104	0.00769971	0.369699	0.308151	0.972734
222027_at	NUCKS1	0.191563	0.893942	0.891641	0.247631	0.262543	0.133252	0.224065	2.30929e-05	5.50178e-05	0.0673193	0.0540252	0.304612	0.566696	0.000789252	0.00301754	0.277892	0.402703	0.745373
222424_s_at	NUCKS1	0.0977682	0.692284	0.721115	0.428815	0.70191	0.489038	0.542221	0.000447055	0.000618948	0.0121152	0.000318628	0.00539483	0.815455	0.00634217	0.0117301	0.0989097	0.035553	0.172103
222529_at	SLC25A37	0.138965	0.855034	0.764223	-0.777221	-0.155641	-0.0309803	0.223671	8.30091e-07	8.43638e-06	0.000190904	0.336878	0.846012	0.566219	8.10451e-05	0.00114741	0.00613657	0.754869	0.964994
222816_s_at	ZCCHC2	0.510471	0.693569	0.608639	-0.00619593	-0.231958	-0.167368	2.2285e-05	5.48405e-07	7.15839e-06	0.939359	0.011386	0.0546462	0.00292892	6.00883e-05	0.00109632	0.979406	0.211602	0.428826
223465_at	COL4A3BP	0.297387	0.635722	0.628472	-0.0259219	-0.0198638	-0.0713509	0.0183997	4.00189e-05	0.000101669	0.844382	0.880401	0.590654	0.157819	0.00116385	0.00421109	0.94155	0.971818	0.890207
223577_x_at	MALAT1	0.216225	0.591132	0.785685	0.00439808	0.127525	0.0727835	0.0920881	0.000164041	1.81768e-05	0.957438	0.13701	0.383579	0.370269	0.0031013	0.00163188	0.985087	0.564124	0.796823
224037_at	SDAD1	0.21271	0.707863	0.92351	-0.358215	-0.312495	-0.233258	0.0384022	1.31259e-06	1.12372e-07	0.0035935	0.00877521	0.0397361	0.235544	0.000111093	0.0001813	0.0455329	0.185638	0.379771
224227_s_at	BDP1	0.368983	0.762039	0.983674	0.143811	-0.278405	-0.323766	0.0303948	0.000161501	2.47794e-05	0.316125	0.0634466	0.0342465	0.209431	0.00306387	0.00190009	0.618638	0.427295	0.359322
224428_s_at	CDCA7	-0.0574569	0.586256	0.688487	0.782477	0.592696	0.64943	0.658486	0.000305234	0.000135371	1.15711e-05	0.000197913	8.17496e-05	0.875638	0.00481358	0.00489513	0.000802856	0.0278172	0.0299837
224730_at	DCAF7	0.503489	0.735099	0.815364	-0.0279749	-0.267118	-0.422283	0.00124385	3.26861e-05	2.43784e-05	0.892203	0.208352	0.0555725	0.033784	0.00102179	0.00188795	0.961546	0.649873	0.431181
224771_at	NAV1	0.183573	0.755213	0.97949	-0.42197	-0.392542	-0.547076	0.117179	4.35551e-06	4.40368e-07	0.0697377	0.089199	0.0231634	0.417178	0.000251997	0.000364805	0.283699	0.484746	0.307567
225915_at	CAB39L	0.210675	1.22181	0.960153	0.537185	0.771777	0.78262	0.41852	0.000194561	0.0029703	0.108174	0.0270276	0.0252683	0.738243	0.00349906	0.0294152	0.362415	0.308599	0.320145
225961_at	KLHL42	0.290121	0.699366	0.650409	0.298806	0.0723196	0.216904	0.00858695	2.13636e-06	1.27482e-05	0.000276345	0.267357	0.00367248	0.102846	0.000152289	0.00137207	0.00801457	0.702608	0.147033
226085_at	CBX5	0.124676	0.970931	1.04809	0.489387	0.858885	0.530179	0.516499	9.63323e-05	9.69309e-05	0.0444019	0.00163009	0.0312671	0.800782	0.00215154	0.00410517	0.21901	0.078696	0.34676
226589_at	TMEM192	0.24415	0.917165	0.962455	0.345097	0.442331	0.298696	0.18649	9.26717e-05	0.000124353	0.00969647	0.00178973	0.0214877	0.52006	0.00209906	0.00468252	0.086064	0.0824378	0.299934
226932_at	SSPN	0.19938	0.631286	0.599733	0.378981	-0.118696	0.146774	0.125002	0.000104104	0.000363564	0.0163398	0.408744	0.310035	0.431034	0.00227494	0.00866515	0.119643	0.796273	0.749018
226933_s_at	ID4	0.5013	0.602346	0.789611	-0.0821961	0.18765	0.0346666	0.000184238	2.70712e-05	2.82635e-06	0.547576	0.180882	0.798732	0.0106411	0.000890028	0.000728917	0.791528	0.620278	0.953626
227235_at	GUCY1A1	-0.229389	0.950314	0.727127	0.403674	0.467689	-0.227618	0.237833	0.000114215	0.00243058	0.0369882	0.0181995	0.215429	0.582156	0.00242514	0.0263286	0.196755	0.262618	0.674719
227238_at	MUC15	0.284713	0.69155	0.78267	0.524579	0.0339811	0.232555	0.0337812	3.79559e-05	2.26878e-05	0.041408	0.88671	0.337349	0.22145	0.00112296	0.00181027	0.210799	0.974078	0.767531
227241_at	MUC15	0.278655	0.768058	0.744578	0.39565	0.185047	0.312752	0.0503767	2.62479e-05	8.36994e-05	0.104096	0.43038	0.19126	0.271605	0.000868469	0.00378019	0.354838	0.807821	0.650522
227454_at	TAOK1	0.207213	0.709127	0.763869	0.202924	-0.249717	-0.281379	0.0609457	3.74204e-06	3.86694e-06	0.0886807	0.0407966	0.0235432	0.300037	0.000225823	0.00084233	0.323398	0.365006	0.30922
227514_at	ITPRIPL2	0.217008	0.794728	0.818155	-0.257576	-0.0393342	-0.198752	0.147108	4.27119e-05	7.11576e-05	0.0236668	0.705033	0.0707231	0.46602	0.0012188	0.00347658	0.150184	0.920602	0.466327
227740_at	UHMK1	0.306944	0.817361	0.823329	0.11707	0.0517051	-0.0656143	0.0563823	5.19951e-05	0.000107657	0.281138	0.628388	0.540107	0.288481	0.00139346	0.00432807	0.585722	0.895188	0.872362
227760_at	IGFBPL1	-0.118667	1.11279	0.911462	0.2036	-0.16684	-0.219474	0.638325	0.000376535	0.00364231	0.447715	0.532473	0.413879	0.866395	0.00559995	0.0331795	0.722558	0.858022	0.813062
227764_at	LYPD6	0.174417	1.38842	1.02303	0.540559	0.403887	-0.0729759	0.502239	5.35941e-05	0.0018551	0.00630169	0.0312577	0.672835	0.792951	0.00142661	0.0226069	0.0651564	0.328784	0.917814
227838_at	UNC5C	0.0447485	1.13072	0.792723	0.488195	0.292212	-0.0678947	0.841584	0.000103032	0.00426856	0.000749772	0.0228471	0.563215	0.954006	0.00225916	0.0366667	0.0158922	0.289025	0.87968
227884_at	TAF15	0.515558	0.875039	0.988988	0.316097	0.466828	-0.0267074	0.000686406	2.50204e-06	1.42533e-06	0.0849031	0.0158517	0.877965	0.0240036	0.000170573	0.00057726	0.316046	0.24643	0.972989
228156_at		0.265219	0.719064	0.756879	0.119094	-0.0159983	-0.133696	0.0280347	6.94326e-06	9.40015e-06	0.232282	0.869302	0.182698	0.200127	0.000338949	0.00118674	0.534153	0.969201	0.642804
228180_at		0.326365	0.721253	0.863376	0.241809	0.309347	0.267813	0.0488604	0.000239362	8.58868e-05	0.00321897	0.000453926	0.00150255	0.267438	0.00402433	0.00383649	0.0421497	0.0428642	0.103329
228237_at	PAPPA2	-0.102578	2.04315	1.54013	0.434077	-0.092916	-0.292185	0.621692	2.90576e-08	3.1828e-06	0.0459715	0.647228	0.163111	0.858532	7.60156e-06	0.000771547	0.223515	0.901723	0.617641
228248_at	RICTOR	0.379203	0.707903	0.917264	-0.0418622	0.319691	0.253669	0.00155777	2.58479e-06	2.54324e-07	0.760224	0.0318741	0.0797515	0.0382134	0.000175122	0.00027265	0.905404	0.331126	0.487434
228297_at	CNN3	0.164983	0.601157	0.90399	0.0746868	0.518619	0.203735	0.298814	0.00125668	5.53514e-05	0.465077	0.000119286	0.05931	0.642658	0.0132269	0.00302287	0.734873	0.0206392	0.440701
228477_at	ARGLU1	0.109482	0.602445	0.996416	0.663352	1.38039	1.04838	0.577399	0.00651443	0.000204122	0.0014758	8.96702e-07	2.06418e-05	0.835103	0.0431624	0.00616515	0.0253371	0.00224858	0.0237114
228478_at	SPPL2A	0.278649	0.654546	0.752025	-0.193142	0.373572	0.0818763	0.0150327	9.1246e-06	4.38864e-06	0.346865	0.0803202	0.686239	0.140714	0.000412304	0.000888867	0.645173	0.466041	0.922867
228582_x_at	MALAT1	0.54801	1.44362	1.3865	0.444421	0.783623	0.656126	0.0308845	1.232e-05	4.55672e-05	0.0474263	0.00177856	0.00622138	0.211287	0.000508661	0.00268897	0.227934	0.0824378	0.183791
228620_at	LOC101927027	-0.0146476	0.714751	1.02175	-0.103623	0.716479	0.506316	0.930759	0.000552929	3.39996e-05	0.592111	0.00189644	0.0176641	0.980865	0.00737891	0.00230151	0.819148	0.0849726	0.275873
228643_at	RAB30-AS1	0.335032	0.798461	0.939971	0.243655	0.388962	0.0672523	0.0708686	0.000293823	0.00012686	0.10764	0.0156502	0.642957	0.325663	0.00468497	0.00472163	0.361301	0.244939	0.908828
228755_at	GIGYF1	0.202856	0.594818	0.615433	0.0733689	0.0921875	-0.0181112	0.0486478	1.18305e-05	1.93154e-05	0.630145	0.54611	0.905017	0.266749	0.000495532	0.00168432	0.839277	0.862898	0.979787
228850_s_at	SLIT2	0.147367	1.1669	0.936775	-0.0890838	-0.139675	-0.183171	0.515434	7.90003e-05	0.00125355	0.477729	0.271707	0.155488	0.800061	0.00188618	0.0178113	0.743797	0.70599	0.608682
228904_at	HOXB3	0.387138	1.15219	0.767798	0.343248	0.256072	-0.152587	0.053558	1.31189e-05	0.00150142	0.00395766	0.0225251	0.149667	0.28046	0.000531897	0.0198765	0.0483962	0.287009	0.600723
229010_at	CBL	0.373199	0.88344	0.59331	0.240151	-0.19658	-0.144199	0.00647319	1.54519e-06	0.00029543	0.0799196	0.14474	0.276496	0.087696	0.000123333	0.00762278	0.305909	0.574746	0.728491
229178_at	PRTG	0.217137	1.19456	0.85961	0.425433	0.218845	-0.108449	0.26442	9.80863e-06	0.000635736	0.0109157	0.154741	0.468736	0.607986	0.000434945	0.0119323	0.0926376	0.588623	0.84
229193_at	LUC7L3	0.352878	0.643635	0.821598	0.180426	0.0158903	-0.0117254	0.00680005	3.5939e-05	5.32444e-06	0.107714	0.882033	0.912792	0.0900442	0.00108579	0.000984162	0.361398	0.972382	0.981296
229218_at	COL1A2	0.0781316	0.650777	0.620053	0.637302	0.250914	0.0105094	0.573765	0.000208011	0.00066314	0.000463166	0.0975356	0.941864	0.833057	0.00366323	0.0121914	0.0114638	0.499845	0.987358
229530_at	GUCY1A1	-0.160427	1.01829	0.773226	0.461724	0.591868	-0.0497086	0.357809	1.88745e-05	0.000655002	0.0112277	0.00215944	0.75894	0.694065	0.00068342	0.0121172	0.0943696	0.0907514	0.944271
229554_at	LUM	0.352843	1.5383	0.924832	0.06711	0.727869	-0.0793591	0.0968097	9.72925e-07	0.000581842	0.799198	0.0135615	0.763659	0.379459	9.07759e-05	0.0113332	0.921665	0.229417	0.945731
229571_at		0.505663	0.719704	0.83551	0.099431	-0.0177929	-0.0927392	0.000852932	2.6358e-05	1.16541e-05	0.390272	0.876259	0.422174	0.0272554	0.000871297	0.00130571	0.680428	0.970804	0.815987
229694_at	WDR11	0.268284	0.694042	0.760826	0.264159	0.372006	0.28766	0.0124507	1.91476e-06	1.59272e-06	0.00181419	8.9346e-05	0.000922457	0.126627	0.000141664	0.000613201	0.0290457	0.0175719	0.082629
229765_at	ZNF207	0.365914	0.762588	0.906716	0.151371	0.391354	0.0826166	0.0334996	0.00018154	6.8484e-05	0.277383	0.0109315	0.547425	0.22054	0.00333189	0.00342577	0.582296	0.207096	0.874943
229982_at	QSER1	0.280827	0.667941	0.671081	0.0369191	-0.158101	-0.301394	0.0265174	2.72393e-05	5.96304e-05	0.682699	0.0950346	0.00410116	0.194316	0.000893407	0.00314159	0.867515	0.496532	0.153295
230000_at	RNF213	0.49459	0.731059	1.03461	0.0525694	0.29881	0.191032	0.00379398	0.000132371	6.85942e-06	0.617484	0.011315	0.0841613	0.0636784	0.00266276	0.00108116	0.832227	0.21107	0.497367
230060_at	CDCA7	0.115173	0.585929	0.804889	0.230322	0.261863	-0.0302118	0.230033	1.00668e-05	5.23459e-07	0.0490968	0.0279825	0.782094	0.573374	0.000440673	0.000381601	0.232579	0.313963	0.950147
230130_at	SLIT2	0.24815	1.07727	0.792197	-0.0922077	-0.180522	-0.344362	0.244104	8.15423e-05	0.00255924	0.451423	0.151274	0.0115575	0.588263	0.00191921	0.0270441	0.725523	0.58406	0.235772
230180_at	DDX17	0.124208	0.737401	1.21966	0.575831	0.125995	-0.271037	0.594215	0.00531371	0.000151002	0.00016716	0.289009	0.0323264	0.843995	0.0371946	0.00524191	0.00561049	0.719855	0.351077
230319_at		-0.110111	1.50317	1.16638	0.107404	0.375323	-0.0567599	0.68554	3.89608e-05	0.000955959	0.626041	0.10312	0.796164	0.888675	0.00114092	0.01514	0.837156	0.509673	0.953161
230494_at	SLC20A1	0.369391	0.645951	0.959616	-0.735478	-0.0730211	0.390301	0.000701523	1.78408e-06	2.67264e-08	5.8248e-05	0.586712	0.00982	0.0242758	0.000136235	7.9044e-05	0.0025808	0.878592	0.221363
230660_at	SERTAD4	-0.124783	0.71663	0.642265	-0.504716	-0.246935	-0.239931	0.500506	0.00114263	0.00470942	0.0113561	0.177254	0.189092	0.791541	0.0124103	0.0389072	0.0949815	0.615624	0.648553
230703_at		0.460739	0.990116	1.07156	0.233829	0.440737	0.214751	0.00859302	8.52912e-06	8.33453e-06	0.0796626	0.00304216	0.104656	0.102851	0.000393195	0.00114331	0.305417	0.108926	0.537295
230742_at	RBM5	0.275134	0.588467	0.914622	-0.0263268	0.0567321	-0.342653	0.121356	0.002994	0.000124804	0.809983	0.6057	0.00636711	0.42515	0.0247307	0.00468981	0.926718	0.886064	0.18541
230748_at	SLC16A6	0.272693	1.10429	0.787113	0.620404	0.314153	0.2632	0.192953	4.95398e-05	0.00226537	2.68358e-05	0.00829811	0.0222432	0.528448	0.00134957	0.0253187	0.00147314	0.181112	0.302804
230820_at	SMURF2	0.169896	0.821924	1.01419	-0.436564	0.0284408	0.248887	0.190223	6.17298e-06	1.21004e-06	0.00540992	0.83437	0.0828899	0.524852	0.000314253	0.000546502	0.05887	0.958635	0.494439
230883_at	NXPH2	-0.439395	0.870496	1.02769	0.0776856	-0.00959668	-0.107367	0.10981	0.00405959	0.00210594	0.445771	0.924188	0.296388	0.404879	0.0306657	0.0242665	0.721337	0.98268	0.741072
230960_at	IGDCC3	-0.0707407	1.18797	1.01879	0.141595	0.286478	-0.216239	0.817344	0.00118131	0.00650488	0.486066	0.169414	0.292809	0.943487	0.0126857	0.0474135	0.75011	0.607821	0.739525
230964_at	FREM2	0.504254	1.51734	1.20896	0.51038	0.0936404	-0.418102	0.0292547	2.19439e-06	7.13904e-05	0.0386219	0.682509	0.0828082	0.204793	0.000155596	0.00347658	0.202014	0.913658	0.494185
231108_at	FUS	0.104467	0.696182	0.937712	0.321307	0.952049	0.791178	0.558916	0.00109763	0.000145413	0.190333	0.00107669	0.00428508	0.825012	0.012055	0.0051298	0.485989	0.0638483	0.155466
231199_at		0.362046	0.967713	1.37612	0.240552	0.301324	0.141639	0.0831004	0.000150653	7.55101e-06	0.0106806	0.00240538	0.105813	0.35142	0.0029147	0.00110982	0.0914052	0.0958705	0.539314
231207_at		0.451625	0.607167	0.632111	0.455563	0.195794	0.136381	0.000112775	4.17397e-06	6.48066e-06	1.42811e-05	0.0152776	0.0753902	0.00798702	0.000244077	0.00106829	0.000940115	0.241277	0.478707
231235_at	NKTR	0.501937	0.878894	0.851623	0.354259	0.251709	-0.280337	0.00845551	7.98724e-05	0.000236629	0.0355297	0.121023	0.0871951	0.101786	0.00189821	0.00670345	0.191899	0.54028	0.50289
231411_at	LHFPL6	0.0132537	0.77311	0.739998	0.0283517	0.218133	0.105815	0.907591	3.89692e-06	1.60905e-05	0.790767	0.0558336	0.329692	0.97386	0.000232857	0.00154342	0.917692	0.406895	0.762324
231735_s_at	MALAT1	0.257617	0.644627	0.857018	-0.0760538	-0.0393997	-0.036059	0.0876722	0.000332397	4.08383e-05	0.323208	0.604242	0.63498	0.361254	0.005126	0.0025402	0.624611	0.885766	0.906272
231798_at	NOG	0.0510148	0.79179	0.869905	-0.782599	-0.48295	-0.521754	0.736134	7.08745e-05	5.92547e-05	0.000142727	0.00677846	0.0040646	0.909885	0.0017377	0.00313625	0.00496411	0.162123	0.152842
231874_at	FAM126B	0.180902	0.959948	0.852446	0.397977	0.814223	0.795597	0.469148	0.00120156	0.00522839	0.0763321	0.00149979	0.00179369	0.772782	0.0128336	0.0414575	0.298466	0.0757584	0.111824
231930_at		0.093596	1.71732	1.35289	0.655558	0.365997	0.162915	0.757591	3.02714e-05	0.000688075	0.0291179	0.197101	0.556568	0.91939	0.000966757	0.0124324	0.170507	0.637926	0.877613
231996_at	N4BP2	0.0759338	0.92582	1.08404	0.196054	0.196658	0.0463427	0.754071	0.00133173	0.000673109	0.0536606	0.0530169	0.626953	0.917965	0.0138664	0.012268	0.244741	0.400185	0.903831
232094_at	KATNBL1	0.459213	0.791204	1.02781	0.269196	0.289535	0.263093	0.00478421	3.76842e-05	4.54839e-06	0.0180879	0.0121235	0.0203761	0.0732649	0.00111856	0.000901025	0.127353	0.2174	0.294103
232127_at	CLCN5	0.26482	0.862555	1.1198	0.00574774	0.135195	-0.0751872	0.167124	0.000238879	3.62029e-05	0.963746	0.29449	0.554577	0.495502	0.00401992	0.00237053	0.98696	0.723843	0.877054
232141_at	U2AF1	0.316821	0.610696	0.675766	0.232102	0.315983	0.398596	0.0257556	0.000226348	0.000178907	0.013779	0.00179752	0.000253063	0.190889	0.00386978	0.00574046	0.107225	0.0824974	0.0485481
232216_at	YME1L1	0.413673	0.799961	0.926451	0.171036	0.080267	-0.0482127	0.0012126	1.135e-06	4.65105e-07	0.119774	0.450256	0.64808	0.0333328	0.00010074	0.000369968	0.382695	0.818405	0.910745
232264_at		0.341291	0.742007	0.871669	0.205961	0.190466	0.0450333	0.0211581	4.44492e-05	1.7582e-05	0.179583	0.212527	0.762189	0.171177	0.00125078	0.00160445	0.471439	0.654506	0.945587
232356_at		0.376281	0.687972	0.978945	0.0110812	0.305623	-0.0789988	0.0118604	9.10689e-05	4.14346e-06	0.940221	0.0532843	0.594737	0.123096	0.0020773	0.00086467	0.979677	0.400949	0.891252
232466_at	CUL4A	0.281804	0.779808	0.845329	0.393975	0.516593	0.467708	0.0521042	2.75678e-05	2.64897e-05	0.0121095	0.00200995	0.00411529	0.276878	0.000899326	0.00196516	0.0988781	0.0874446	0.153295
232489_at	TRMT13	0.537012	0.844265	0.809103	0.35071	0.333012	0.176412	3.1097e-05	1.19305e-07	5.75547e-07	0.00292382	0.00420616	0.0932019	0.00361751	2.00708e-05	0.000392768	0.0396871	0.128127	0.51541
232874_at	DOCK9	0.128328	0.713081	0.77434	0.218666	0.29534	0.211774	0.387306	0.000151912	0.000144043	0.267265	0.140739	0.281998	0.715573	0.00292972	0.00509572	0.571882	0.568706	0.73194
232935_at		-0.0451435	1.02984	0.80822	0.0844429	0.210363	0.273192	0.78756	1.20579e-05	0.000340352	0.614729	0.220189	0.117585	0.931408	0.000501341	0.00834473	0.831227	0.661991	0.557535
233109_at	COL12A1	-0.0854413	0.856808	0.642409	0.614045	0.730361	0.155877	0.457815	1.08079e-06	7.4526e-05	0.00470556	0.00131996	0.410704	0.765639	9.75117e-05	0.00354631	0.0540056	0.0717664	0.810933
233995_at		0.297376	0.655141	0.747595	0.298929	0.344672	0.153636	0.0470666	0.00022599	0.000131598	0.0619113	0.0345492	0.315402	0.262186	0.0038673	0.00481923	0.265782	0.340492	0.752284
234190_at		-0.11392	0.960352	0.767676	0.286908	0.754232	0.171199	0.524167	5.10568e-05	0.000919263	0.13071	0.000814732	0.354732	0.804838	0.00137785	0.0147778	0.400661	0.0555244	0.779005
235008_at		0.192963	0.968881	1.20356	0.481632	0.863538	0.700008	0.468205	0.00184229	0.000571375	0.097771	0.00654067	0.0216915	0.772035	0.0174631	0.0112053	0.341922	0.159455	0.300646
235266_at	ATAD2	0.343344	0.612535	1.11913	0.241106	0.0828765	-0.00116693	0.089669	0.00534536	5.47209e-05	0.0613224	0.496631	0.9923	0.365314	0.0373349	0.0030069	0.264358	0.841245	0.998425
235376_at		0.228216	0.759373	0.807103	-0.262876	-0.0709816	-0.256291	0.0104852	4.86751e-08	6.06447e-08	0.0552428	0.582036	0.0608569	0.115127	1.11352e-05	0.000122805	0.248673	0.876692	0.445062
235526_at		0.20885	0.662454	0.798982	-0.0266092	0.141861	-0.0322971	0.179777	0.00041079	0.000142758	0.810974	0.214414	0.771697	0.511816	0.00596863	0.00505981	0.927266	0.656166	0.948009
235547_at	N4BP2L2	0.370401	0.79531	0.735565	0.12598	0.490819	0.145662	0.00749742	6.67901e-06	3.88646e-05	0.477871	0.0128161	0.413256	0.0947397	0.000331074	0.00245372	0.743867	0.222743	0.812683
235577_at	ZNF652	0.388616	0.772132	0.786955	0.258591	0.0947553	-0.309354	0.0217532	0.000120391	0.000213855	0.0239303	0.370444	0.0089513	0.17373	0.0025114	0.0063443	0.151234	0.774955	0.213391
235727_at	KLHL28	0.24829	0.726075	0.64755	0.332684	0.225429	0.298934	0.0495989	1.28891e-05	0.000103243	0.0395599	0.146858	0.0608556	0.26941	0.00052706	0.00423468	0.204826	0.577284	0.445062
235757_at		0.463239	0.601882	0.797866	0.135854	-0.0372996	-0.0930816	0.000795125	6.46262e-05	6.51803e-06	0.165758	0.69444	0.333687	0.0262046	0.00162152	0.00106829	0.45181	0.917081	0.764873
235764_at	PRDM5	0.280919	0.651069	0.812327	0.382893	0.404512	-0.0441483	0.136064	0.00223647	0.000685466	0.0723026	0.059149	0.82623	0.448282	0.0200654	0.012398	0.289217	0.416191	0.960498
235775_at	TMTC2	-0.382468	1.05914	0.807711	0.522509	0.856036	0.0702656	0.129117	0.00042632	0.00651706	0.0322491	0.00157414	0.754591	0.438108	0.00613073	0.0474379	0.181215	0.0777474	0.942894
235927_at	XPO1	0.406863	0.900855	0.817276	0.589052	0.371185	0.344597	0.000692947	8.1311e-08	8.0704e-07	1.25468e-07	2.75048e-05	5.93994e-05	0.0241011	1.62251e-05	0.000475854	2.57473e-05	0.00864267	0.0266202
235955_at	MARVELD2	0.390792	0.671822	0.596083	-0.0491171	-0.222116	-0.37288	0.00490522	4.01597e-05	0.000295385	0.668604	0.0675751	0.00490061	0.0746432	0.00116608	0.00762278	0.860301	0.436538	0.165197
236000_s_at		0.415948	0.954417	1.11715	0.133936	0.156381	-0.0147983	0.012953	8.82835e-06	3.38658e-06	0.0947967	0.0550169	0.846164	0.129685	0.000403587	0.000785902	0.33584	0.40524	0.965052
236356_at	NDUFS1	0.302912	0.661627	0.806613	-0.0015514	0.0418696	-0.253631	0.0660258	0.00054752	0.000175729	0.988219	0.691073	0.027249	0.313816	0.00733446	0.00567074	0.996383	0.916259	0.331223
236386_at	SUZ12P1	0.254002	0.654753	0.789165	0.271327	0.235583	0.183855	0.0459266	4.26905e-05	1.25699e-05	0.0251629	0.0473012	0.112083	0.25919	0.0012188	0.00136435	0.1557	0.386518	0.54913
236408_at		0.228697	0.746334	0.754433	0.402486	0.197199	0.225416	0.0279091	6.98401e-07	1.61501e-06	0.00534753	0.13033	0.0873963	0.199886	7.12408e-05	0.000613201	0.0584051	0.55536	0.503413
236417_at		0.269938	0.788873	0.764515	0.328199	0.541043	0.450932	0.0121004	3.81111e-07	1.52275e-06	0.0377258	0.00196485	0.00696547	0.124482	4.65117e-05	0.000596432	0.199021	0.0865658	0.191431
236429_at	ZNF83	0.216867	0.718626	0.693895	-0.67718	-0.112958	0.0829362	0.0325999	8.75145e-07	3.52789e-06	0.000208317	0.425655	0.556565	0.217763	8.42404e-05	0.000797056	0.00650842	0.805142	0.877613
236524_at		0.23109	0.618206	0.828859	0.0471638	0.10819	-0.10869	0.23733	0.00470935	0.00089158	0.663113	0.32444	0.322283	0.581649	0.0340993	0.0145427	0.85718	0.746391	0.757202
236696_at	U2SURP	0.536521	0.907628	0.967919	0.389283	0.243601	-0.00192138	0.000390232	1.19157e-06	1.39891e-06	0.00239025	0.0369232	0.985783	0.0171236	0.000103446	0.000576386	0.0347954	0.350266	0.99679
236808_at	FGFR1OP2	0.351281	0.596261	0.653805	0.224954	0.324875	0.194299	0.00597809	6.29586e-05	5.3675e-05	0.253173	0.106995	0.320867	0.0836581	0.00159438	0.00297937	0.557161	0.51635	0.755919
236814_at	MDM4	0.312512	0.799382	0.652823	0.245121	0.341235	0.260539	0.038996	3.06107e-05	0.000504474	0.0336961	0.00542989	0.0253186	0.237287	0.000973885	0.0104212	0.186038	0.146527	0.320365
236816_at	NAA25	0.445804	0.718075	0.800142	0.703558	0.658019	0.513205	0.00216569	2.38559e-05	1.68094e-05	1.50285e-05	3.07418e-05	0.00034851	0.0464683	0.000808129	0.00156302	0.000971255	0.00935583	0.054964
236841_at		0.437236	0.730608	0.800377	0.195072	0.201422	0.0563984	5.05921e-05	9.61511e-08	7.94463e-08	0.0624132	0.055263	0.568355	0.00476918	1.7938e-05	0.000149784	0.266868	0.405865	0.881455
236907_at		0.44296	0.753216	1.04804	0.157	0.330415	0.320487	0.00530978	5.12035e-05	2.79164e-06	0.09343	0.00192968	0.00242449	0.0781946	0.00137977	0.000726823	0.333028	0.0854468	0.126433
236962_at		0.421453	0.909683	1.06995	0.434811	0.529085	-0.18504	0.0152738	2.47284e-05	9.36922e-06	0.00679211	0.00171222	0.20006	0.141903	0.000832016	0.00118674	0.0685163	0.080854	0.659275
236978_at		0.211486	0.636705	0.881949	0.236805	0.771205	0.524224	0.228642	0.00170033	0.000187753	0.192051	0.000503686	0.00874661	0.572208	0.0165008	0.00586064	0.488504	0.0449991	0.211602
237184_at		0.319304	0.682811	0.685702	0.35846	0.107432	-0.0343434	0.0581531	0.000489329	0.000926074	0.0388264	0.506622	0.830701	0.292666	0.00676552	0.0148144	0.202599	0.84553	0.961687
237444_at	KIF13A	0.198964	0.664218	0.887659	-0.0562657	0.703846	0.548708	0.077944	1.12157e-05	8.39941e-07	0.711916	0.000307341	0.00239176	0.341454	0.000477585	0.000475854	0.881951	0.0353022	0.125828
237491_at		0.408456	0.606142	0.84701	0.152458	0.211397	-0.127937	0.00460135	0.000167293	1.04807e-05	0.146876	0.0512253	0.218519	0.0714916	0.00314321	0.00125068	0.424733	0.395362	0.677798
237502_at	CRLS1	0.447124	0.657307	0.69349	0.14974	0.270417	-0.0296864	0.000340658	5.57399e-06	7.36279e-06	0.209246	0.0319841	0.798112	0.015731	0.000294708	0.00110249	0.508039	0.331361	0.953626
237560_at	MRPS5	0.461509	0.89333	0.992764	0.108015	0.00535585	-0.0714148	0.00554955	1.30933e-05	9.42061e-06	0.340534	0.96169	0.524853	0.0804221	0.000531854	0.00118674	0.639813	0.991558	0.866724
237741_at	SLC25A36	0.552039	1.0128	0.691977	0.616497	0.164688	-0.044433	0.0019259	4.42428e-06	0.000554518	4.30738e-05	0.144992	0.68374	0.0433367	0.000254948	0.011012	0.00208044	0.575094	0.921989
237849_at		0.366131	0.593676	0.765449	-0.341306	0.105107	-0.335234	0.001243	9.98667e-06	1.16547e-06	0.0201119	0.434313	0.022034	0.0337825	0.000438219	0.000535481	0.135739	0.810473	0.301569
238277_at		0.239177	0.617358	0.607586	0.0932407	0.130168	-0.0602517	0.0129338	2.13598e-06	6.5846e-06	0.408022	0.253359	0.590273	0.129605	0.000152289	0.00106829	0.694428	0.691826	0.890207
238335_at	DNAJC21	0.396558	0.873847	1.04747	-0.364614	-0.11771	-0.232792	0.0179674	2.73398e-05	8.3444e-06	0.0237936	0.428084	0.128459	0.156022	0.000895419	0.00114331	0.150743	0.806527	0.574003
238350_at	UBN2	0.37816	0.781596	0.677468	0.264818	-0.140549	-0.236336	0.00551151	6.01484e-06	7.0638e-05	0.127324	0.404565	0.170129	0.0800553	0.000310042	0.00347658	0.395739	0.794143	0.6263
238447_at	RBMS3	0.235158	0.812069	0.607759	0.147946	0.172514	-0.586864	0.0206604	1.51763e-07	1.45843e-05	0.236164	0.170824	0.000212948	0.168505	2.37755e-05	0.00146385	0.538706	0.609038	0.0467587
238563_at		0.142067	0.747293	1.32875	-0.399069	0.435746	0.0876196	0.455857	0.00100497	6.19235e-06	0.0563926	0.039392	0.655594	0.764369	0.0112989	0.00104819	0.251818	0.35878	0.91304
238608_at		0.522487	0.705732	0.873601	0.67074	0.870739	0.23023	0.000873838	4.80966e-05	1.04995e-05	0.00252487	0.000294714	0.230633	0.0276648	0.00132079	0.00125068	0.0360813	0.03415	0.690366
238635_at	TMEM267	0.273529	0.688536	0.669934	0.062993	0.451753	0.118262	0.120343	0.00079595	0.00187853	0.637727	0.00375328	0.381334	0.423161	0.00957017	0.0227837	0.843375	0.121498	0.795749
238651_at		0.28945	0.693923	0.83942	0.191886	0.161631	0.124734	0.0366075	5.29051e-05	1.51615e-05	0.0384396	0.0750323	0.160211	0.23001	0.00141171	0.00148991	0.201407	0.454135	0.613988
238761_at	ELK4	0.306307	0.930807	1.04621	0.200992	0.624457	0.414456	0.0674231	2.0573e-05	1.30923e-05	0.288052	0.00392713	0.0386668	0.317276	0.000729935	0.00139536	0.592144	0.124617	0.375701
238851_at	ANKRD13A	0.196138	0.614119	0.699537	0.616801	0.291015	0.368144	0.0149919	2.52496e-07	1.24592e-07	2.1254e-05	0.0111087	0.00235048	0.140501	3.43413e-05	0.000189224	0.00124186	0.209149	0.1255
238884_at		0.301896	0.631737	0.842898	0.0316724	0.0367829	-0.274958	0.0431905	0.000303573	3.53607e-05	0.776954	0.742278	0.0247388	0.251362	0.00479567	0.00233896	0.912319	0.933024	0.316544
238964_at	FIGN	0.39466	0.755209	0.646645	0.479281	0.364489	-0.18359	0.000514462	3.61861e-07	6.55403e-06	0.00266412	0.0152152	0.18664	0.0200496	4.49653e-05	0.00106829	0.0373298	0.240925	0.646307
239046_at		0.390471	1.16583	1.1787	-0.10523	-0.286665	-0.53504	0.00219219	9.08807e-09	2.28919e-08	0.50344	0.0819784	0.00346476	0.0467591	3.49923e-06	7.8226e-05	0.761616	0.470174	0.143197
239049_at	CRIPT	0.291237	0.755354	0.884163	0.28712	0.378047	0.0747333	0.0181329	4.23335e-06	1.57867e-06	0.0201901	0.00385743	0.507743	0.156622	0.000246232	0.000612153	0.136098	0.123408	0.858905
239228_at		0.265111	0.623984	0.740249	0.185002	0.479177	0.21236	0.0735537	0.000364123	0.000147755	0.253127	0.00785664	0.192736	0.332122	0.00547386	0.00517544	0.557135	0.17569	0.652344
239243_at		0.504989	0.902711	1.04554	0.401979	0.472057	0.246968	0.0282654	0.000544941	0.000286652	0.00184333	0.000495266	0.034355	0.201076	0.00731157	0.00748371	0.0293084	0.0448171	0.360034
239629_at	CFLAR	0.35746	0.626558	0.947915	-0.295764	0.0937357	-0.100189	0.0872658	0.00569317	0.000391443	0.0278664	0.450966	0.421072	0.360576	0.0391146	0.00901902	0.166202	0.818611	0.815604
239742_at		0.285809	0.908475	1.16726	0.0072	0.0409451	-0.162807	0.109435	6.20295e-05	8.98944e-06	0.96528	0.804691	0.333073	0.404092	0.00157669	0.00117865	0.987425	0.951407	0.764718
239788_at		0.300952	0.691449	0.738984	0.100208	0.211169	0.191081	0.0399078	0.0001012	0.000112727	0.327819	0.0504075	0.0733154	0.240552	0.00223921	0.00443405	0.628608	0.393613	0.472841
239847_at		0.553966	0.78214	0.61216	0.366952	0.358226	-0.302239	0.000134237	2.83979e-06	0.000106589	0.296832	0.308037	0.38728	0.00881084	0.000185724	0.00430729	0.600439	0.735152	0.799039
240105_at		0.467672	0.654724	0.815369	0.629237	0.0911308	0.0252901	0.00113502	4.57122e-05	9.26286e-06	0.00014177	0.470412	0.839887	0.0319715	0.00127516	0.00118674	0.00494656	0.829403	0.963411
240139_at		0.487409	0.649114	0.910255	-0.172299	0.113081	-0.362634	0.00219278	0.000178542	1.08631e-05	0.13412	0.314692	0.00467623	0.0467591	0.00329124	0.00125686	0.405654	0.739047	0.162148
240170_at		0.0626524	0.732065	0.770935	0.382583	0.809775	0.711427	0.695621	0.00027028	0.000343089	0.10654	0.0025395	0.00619791	0.893573	0.00441649	0.00838925	0.359371	0.0987532	0.183644
240263_at		0.266829	0.64723	0.770216	0.449524	0.221243	0.0156782	0.053633	0.000120123	4.36612e-05	0.000647268	0.0507531	0.882076	0.280637	0.00250677	0.0026392	0.0143976	0.393998	0.974413
240307_at		0.29128	0.780732	0.945853	0.228194	0.671725	0.337531	0.151691	0.000971478	0.000350922	0.0710612	4.56329e-05	0.0117563	0.472631	0.0110359	0.00851452	0.286482	0.0124254	0.237099
240478_at		0.306622	0.59505	0.781444	0.323524	0.17749	0.101758	0.00706707	1.93071e-05	1.90398e-06	0.000834349	0.0365235	0.207004	0.0920406	0.000694483	0.00063091	0.017079	0.34899	0.665765
240594_at		0.10436	0.618024	1.1072	-0.304602	0.198405	0.0378288	0.516283	0.00121108	7.38404e-06	0.0478607	0.18024	0.79212	0.800559	0.0129026	0.00110249	0.229188	0.619337	0.952079
240859_at	ZFYVE16	0.566856	1.0063	0.908246	0.155817	0.176236	0.0232132	0.00100436	2.48593e-06	2.05997e-05	0.271837	0.216579	0.867211	0.0299419	0.000170222	0.00172743	0.576298	0.658238	0.970196
240990_at	RAB5A	0.614972	0.927898	1.18663	0.114869	0.148251	-0.128847	0.0125252	0.000625847	0.000126856	0.519138	0.407666	0.470444	0.126995	0.00805134	0.00472163	0.772947	0.795435	0.840929
241002_at		0.161833	0.620459	0.717313	-0.0319472	-0.0268562	-0.177524	0.182994	6.87004e-05	3.31526e-05	0.890994	0.908272	0.450791	0.51555	0.00169438	0.00226942	0.960945	0.979052	0.831017
241036_at		0.109829	0.612143	0.832534	-0.130353	-0.00221053	-0.141763	0.521104	0.00215456	0.000299591	0.133803	0.978877	0.105369	0.803008	0.0195131	0.00766556	0.405255	0.995694	0.53872
241403_at	CLK4	0.270882	0.776613	0.861039	0.351424	0.141139	-0.171164	0.0427458	1.07289e-05	7.9108e-06	0.00238938	0.161577	0.0945621	0.250067	0.000465183	0.00113132	0.0347954	0.59715	0.51847
241425_at	NUP58	0.267324	0.590514	0.70746	0.0260636	0.215373	0.234591	0.0130645	1.39408e-05	4.1227e-06	0.704288	0.00621787	0.00349595	0.130228	0.000552728	0.00086467	0.878252	0.155602	0.143552
241702_at		0.114825	0.745109	0.797312	0.398523	0.43696	0.367622	0.508181	0.000463588	0.000504524	0.00345879	0.00175719	0.00597038	0.796125	0.0065125	0.0104212	0.0443266	0.0821865	0.180648
241789_at	RBMS3	0.413456	1.06951	1.16341	0.0229188	0.306054	-0.374759	0.00438053	2.34956e-07	2.13973e-07	0.895768	0.0960242	0.0462358	0.0691626	3.2522e-05	0.000243728	0.962733	0.497878	0.401241
241838_at		0.142989	0.650309	1.13194	-0.166493	0.354971	-0.154072	0.350431	0.000480356	2.88895e-06	0.344674	0.0554812	0.380792	0.688218	0.00667605	0.000741566	0.643469	0.406255	0.795439
241885_at		0.391749	0.908617	1.01222	0.593947	0.871421	0.514838	0.0643733	0.000296152	0.000220471	0.0069519	0.000372164	0.0160685	0.309634	0.00470838	0.00644958	0.0694745	0.0385817	0.267759
241916_at		0.552633	0.596284	0.910674	0.0365838	0.247046	-0.0841848	2.75722e-05	1.16773e-05	1.54058e-07	0.813017	0.125395	0.58782	0.00337251	0.000490429	0.000210552	0.927933	0.548432	0.889121
241938_at	QKI	0.263667	0.588459	0.864046	0.143427	0.112494	0.176869	0.021125	3.33368e-05	8.68564e-07	0.223999	0.33542	0.138824	0.171011	0.0010368	0.000479062	0.524501	0.754168	0.587484
242225_at		0.539572	0.771721	0.808671	0.632047	0.454751	0.231091	0.00382991	0.000185878	0.000249251	4.35094e-05	0.000929549	0.0530688	0.0638999	0.00338537	0.00692468	0.0020904	0.0593035	0.423954
242352_at	NIPBL	0.401841	0.786766	0.979904	-0.254252	-0.483984	-0.694547	0.00696522	1.70325e-05	3.18645e-06	0.0445638	0.000856038	2.80706e-05	0.0912807	0.000636536	0.000771547	0.219487	0.0565264	0.0237114
242467_at		0.339882	0.616376	0.838636	-0.162062	0.443398	0.0266872	0.0291632	0.000507885	5.23315e-05	0.273994	0.00742353	0.854065	0.20458	0.00694041	0.00294436	0.578674	0.170898	0.967112
242572_at		0.0803399	0.623911	1.04712	0.460811	0.599848	0.163136	0.678479	0.00476791	0.000111151	0.0675453	0.0217111	0.495275	0.885638	0.0344094	0.00440676	0.278403	0.282621	0.852162
242712_x_at		0.408912	0.591385	0.737461	-0.0809901	0.000153147	-0.115641	0.011414	0.000788589	0.00021144	0.477952	0.99892	0.315351	0.120715	0.00950112	0.00629314	0.743906	0.999614	0.752284
242890_at		0.142448	0.732729	0.726699	0.510214	0.525336	0.199411	0.393445	0.000362342	0.000778135	0.000404291	0.000311093	0.0950953	0.720777	0.00546053	0.0133536	0.0103956	0.0353815	0.519022
242918_at	NASP	0.187138	0.889608	1.31151	0.46799	0.284944	-0.0277708	0.367501	0.000447722	1.86132e-05	0.000406982	0.0143987	0.790248	0.70126	0.00634834	0.00164573	0.0104419	0.234929	0.95198
243184_at		0.251394	0.776689	0.923286	-0.0929287	0.165781	0.0119574	0.188004	0.000622477	0.000258118	0.429773	0.168641	0.918188	0.521704	0.00801931	0.00705298	0.710212	0.607124	0.982856
243233_at		0.255423	0.782609	1.22739	0.031778	0.267799	-0.139565	0.177691	0.000536882	1.15576e-05	0.799956	0.0466757	0.275415	0.509623	0.00723796	0.00130023	0.921995	0.38509	0.727996
243282_at	CCDC93	0.283194	0.72221	0.702606	0.130046	0.232283	0.247037	0.00362694	1.99183e-07	7.7725e-07	0.249085	0.0493922	0.0381629	0.062242	2.87343e-05	0.000472179	0.552954	0.391663	0.374229
243329_at		0.342175	0.925271	1.08622	0.299935	0.244464	0.0514439	0.0567983	4.50126e-05	1.79532e-05	0.0262471	0.0626036	0.677397	0.289479	0.00126338	0.00161979	0.160258	0.425038	0.919553
243431_at		0.29894	0.715064	1.15603	0.0413904	0.556923	0.0270774	0.032862	4.1986e-05	3.2967e-07	0.815541	0.00624812	0.878637	0.218472	0.00120325	0.000316222	0.929147	0.155602	0.973306
243469_at		0.346656	0.680725	0.769299	0.197132	0.0237838	-0.195051	0.0313329	0.000280271	0.000181163	0.0864791	0.82747	0.0895238	0.212993	0.00452483	0.00576955	0.319199	0.957061	0.507149
243589_at	KANSL1	0.304661	0.728763	0.858317	-0.100282	0.091236	-0.0827099	0.0370627	5.57964e-05	2.16978e-05	0.402006	0.444823	0.48772	0.231335	0.00146879	0.00176992	0.689632	0.816508	0.848681
243634_at	SMIM14	0.364989	0.644734	0.726115	0.214247	0.556868	0.0986545	0.0564509	0.00225886	0.00163026	0.386504	0.0353763	0.686969	0.288608	0.0202151	0.020963	0.677861	0.343552	0.923273
243648_at	ZBED6	0.451308	0.84856	1.41679	-0.176237	-0.663423	-0.634049	0.0352601	0.000530328	5.45447e-06	0.314157	0.0014408	0.0020412	0.225479	0.0071665	0.000994078	0.616951	0.0744571	0.119012
243683_at	MORF4L2	0.385011	0.952995	1.53535	0.120421	0.258187	-0.150685	0.101958	0.000565366	9.04648e-06	0.519181	0.177791	0.421801	0.390244	0.00749549	0.00118047	0.772947	0.616252	0.815791
243709_at	SLC38A9	0.293638	0.58849	0.882794	0.0769552	0.344209	-0.0489671	0.0186038	8.10905e-05	1.89256e-06	0.576938	0.0225628	0.721734	0.158833	0.00191352	0.00063091	0.810048	0.287192	0.93405
243857_at	MORF4L2	0.437714	0.899046	1.25805	0.120976	0.167918	-0.0575671	0.0241805	0.000106259	6.06252e-06	0.30549	0.161765	0.620797	0.18423	0.00230362	0.00103909	0.60801	0.59752	0.901636
243985_at	GTF2A2	0.51836	0.656541	0.609571	0.103965	-0.0565093	-0.221134	4.9895e-06	2.54126e-07	1.76722e-06	0.344354	0.603233	0.0558435	0.00114143	3.44773e-05	0.000627062	0.643215	0.885456	0.431495
244132_x_at	ZNF518A	0.383897	0.637095	0.93399	0.244074	0.272061	0.0215562	0.00688158	9.94694e-05	3.20357e-06	0.0226213	0.0126794	0.824864	0.0906627	0.00220666	0.000771608	0.146066	0.222056	0.96034
244292_at		0.239459	0.657577	0.779796	0.213143	0.117732	0.0853692	0.0850806	0.000123313	4.66187e-05	0.0157554	0.152431	0.291258	0.35594	0.00255288	0.00272316	0.11701	0.585595	0.738476
244383_at		0.53303	0.726076	0.624792	0.5858	0.247576	0.108775	6.53523e-06	1.30656e-07	2.4351e-06	7.20009e-05	0.0356067	0.325302	0.00139647	2.13242e-05	0.000682764	0.00302968	0.344619	0.759475
244396_at	G3BP1	0.275512	0.709988	0.873782	0.381185	-0.0505423	-0.26578	0.154802	0.00143715	0.000469443	0.0162321	0.723584	0.0780781	0.477207	0.0146339	0.00999786	0.119158	0.926381	0.48373
244420_at		-0.188405	1.09645	0.868944	0.662081	0.618163	0.116669	0.384468	8.94064e-05	0.00153347	0.0004125	0.000745964	0.434741	0.713755	0.00205357	0.0201399	0.0105489	0.053736	0.821844
244689_at	PPARA	0.278011	0.64568	0.737249	0.476053	0.080188	-0.116281	0.0611827	0.000257127	0.000149622	0.000152155	0.406079	0.234382	0.300743	0.00424597	0.00521056	0.00521898	0.79488	0.694013
244803_at		0.186139	0.6996	0.973001	0.182237	0.612033	0.415104	0.374556	0.00344564	0.00043665	0.256092	0.00131484	0.0171011	0.706948	0.0273109	0.00962422	0.560634	0.0717664	0.272199
244804_at	SQSTM1	0.238118	0.839204	0.810692	-0.532523	-0.00206131	0.609807	0.0484194	1.26665e-06	4.99006e-06	0.00793327	0.990656	0.00322338	0.265988	0.00010821	0.000953956	0.075595	0.997792	0.139088
44783_s_at	HEY1	0.00779539	1.13494	0.93498	-0.00252893	0.154031	0.342421	0.973825	0.000180954	0.00196413	0.98424	0.240491	0.016187	0.993319	0.00332225	0.0233853	0.995107	0.680239	0.267816
