# Supplementary material for: Genome-wide expression changes induced by bisphenol A, F and S in human stem cell derived hepatocyte-like cells
Source: EXCLI J. 2020 Nov 4;19:1459–76. doi: 10.17179/excli2020-2934 (PMC7726493; doi:10.17179/excli2020-2934)
Supplement: supplementary_tables_2B_Differential genes, H9 downregulated [file EXCLI-19-1459-s-006.xlsx]

## Sheet: Bisphenol A_only (n=37)
Affy.ID	Gene.Symbol	logFC_H9_BPA	logFC_H9_BPF	logFC_H9_BPS	logFC_Man12_BPA	logFC_Man12_BPF	logFC_Man12_BPS	p_raw_H9_BPA	p_raw_H9_BPF	p_raw_H9_BPS	p_raw_Man12_BPA	p_raw_Man12_BPF	p_raw_Man12_BPS	p_fdr_H9_BPA	p_fdr_H9_BPF	p_fdr_H9_BPS	p_fdr_Man12_BPA	p_fdr_Man12_BPF	p_fdr_Man12_BPS
202035_s_at	SFRP1	-0.825863	0.129998	-0.149402	-0.393957	-0.357211	-0.591033	0.000531269	0.505625	0.479186	0.00407582	0.00773681	0.000142994	0.0204414	0.72798	0.672478	0.0492683	0.174007	0.0391336
202036_s_at	SFRP1	-0.681896	0.182729	-0.0470081	-0.469546	-0.502978	-0.677115	0.00101729	0.298069	0.801049	3.07212e-05	1.47165e-05	4.68913e-07	0.0300975	0.546399	0.895121	0.00162131	0.00654166	0.00512757
202310_s_at	COL1A1	-0.705212	-0.188256	-0.467698	-0.51124	-0.352551	-0.478129	0.000527346	0.264783	0.0172521	0.00754383	0.0498737	0.0112911	0.0203477	0.511158	0.0862765	0.073131	0.392741	0.233841
202311_s_at	COL1A1	-0.882584	-0.651878	-0.720069	-1.02572	-0.569112	-0.973521	0.00188122	0.0143555	0.0126313	0.00102343	0.038753	0.00155122	0.0427497	0.0761139	0.071033	0.0197167	0.356693	0.104579
203186_s_at	S100A4	-0.715749	0.13849	0.387151	-0.960219	-0.444948	-0.813529	0.00018727	0.36345	0.0278166	2.46923e-08	0.000168075	2.03477e-07	0.0106991	0.611902	0.116342	7.58455e-06	0.0247482	0.00352153
203256_at	CDH3	-0.632209	0.0245223	-0.306915	-0.0586505	-0.10491	-0.179175	6.69943e-05	0.838198	0.0287437	0.470865	0.205894	0.0395852	0.00562055	0.927906	0.118693	0.739129	0.647039	0.379292
203325_s_at	COL5A1	-0.691583	0.056784	-0.0845338	-0.212522	0.199881	-0.21709	0.000136767	0.687375	0.58003	0.133577	0.156435	0.126048	0.00890208	0.846466	0.75082	0.404929	0.591174	0.571353
203417_at	MFAP2	-0.61557	-0.161967	-0.243741	-0.496223	-0.165052	-0.212961	0.00131035	0.320927	0.172826	0.000815899	0.182373	0.0915549	0.0347784	0.569938	0.364822	0.016845	0.621291	0.512576
203936_s_at	MMP9	-0.990617	0.187176	0.503339	-2.62059	-1.15225	-1.01106	2.19823e-05	0.279165	0.0132035	8.49731e-10	2.18881e-05	8.43257e-05	0.00292002	0.526401	0.0730273	5.22012e-07	0.00782176	0.0300092
204345_at	COL16A1	-0.670843	0.278959	0.298726	-0.419674	-0.173744	-0.256873	0.00209705	0.146661	0.149928	0.00488195	0.190357	0.0610181	0.0455707	0.359324	0.335064	0.0552059	0.630737	0.445277
204607_at	HMGCS2	-0.78089	-0.299464	-0.0997449	-0.536019	-0.0386247	-0.345717	0.000537171	0.117108	0.616342	0.00508136	0.815421	0.0510091	0.0205577	0.313499	0.776093	0.05665	0.953916	0.417689
205132_at	ACTC1	-0.597991	-0.410849	-0.277431	-0.366548	-0.396432	-0.556554	8.05542e-07	6.51331e-05	0.00407201	0.00428401	0.0024565	0.00013663	0.000392484	0.00162758	0.0355764	0.0507647	0.0966734	0.0385065
205574_x_at	BMP1	-0.675157	-0.427378	-0.501223	-0.51121	-0.0677856	-0.0548391	0.000363905	0.0115418	0.00694115	0.00210085	0.627638	0.694335	0.0162898	0.0649695	0.0492871	0.0319333	0.895067	0.925464
206027_at	S100A3	-1.1285	-0.48221	-0.196808	-1.31304	-0.66354	-0.586986	4.35014e-09	0.000163194	0.0825782	8.13711e-10	4.53283e-06	1.76966e-05	1.06296e-05	0.00308742	0.229519	5.11375e-07	0.00436334	0.0237114
206104_at	ISL1	-1.17383	0.00559032	-0.0232921	0.318662	0.247535	0.131953	2.55294e-06	0.973362	0.897535	0.0135088	0.0458546	0.263072	0.000751025	0.988146	0.94977	0.105861	0.382824	0.717303
207595_s_at	BMP1	-0.705657	-0.239112	-0.471815	-0.14666	0.33571	0.228661	0.00221685	0.234925	0.0385933	0.32417	0.0343402	0.133149	0.0470887	0.477571	0.14295	0.625516	0.33969	0.580395
212488_at	COL5A1	-0.71666	0.0837569	-0.227913	-0.0604873	-0.121054	-0.263744	0.000621177	0.62608	0.228794	0.65803	0.380589	0.0682488	0.0226873	0.809632	0.433261	0.854153	0.780379	0.46068
212489_at	COL5A1	-0.786178	0.033195	-0.185095	-0.224041	0.0898231	-0.354676	0.000136124	0.835667	0.292588	0.145436	0.546843	0.0283251	0.00889218	0.926752	0.503344	0.422773	0.8631	0.335607
213060_s_at	CHI3L2	-0.821794	-0.518126	0.127199	-0.257836	-0.334622	-0.404766	4.15605e-05	0.00282431	0.434394	0.0172246	0.00345085	0.000797964	0.00428516	0.0237312	0.635583	0.123639	0.116682	0.0775094
213568_at	OSR2	-0.808005	-0.186775	0.0804397	-0.446526	0.156947	-0.287138	7.08136e-05	0.236443	0.630393	0.000907661	0.165318	0.0177895	0.00583092	0.479258	0.785746	0.0181118	0.601911	0.276948
214135_at	CLDN18	-0.695384	-0.253375	0.552752	-0.178628	-0.00405307	0.168763	4.81468e-05	0.0615802	0.000920337	0.194973	0.975822	0.219358	0.00462641	0.20684	0.0147815	0.492204	0.994688	0.678649
216005_at	TNC	-0.924689	-0.447747	-0.120115	-1.25789	-0.526996	-0.50004	3.3417e-07	0.000948917	0.329777	2.34732e-09	7.87925e-05	0.000131924	0.000210008	0.0108472	0.539967	1.19943e-06	0.01664	0.0381637
218541_s_at	TCIM	-0.857967	-0.34138	-0.135115	-1.49882	-0.237638	-0.36684	9.04029e-07	0.00724339	0.275912	4.28554e-06	0.276857	0.102302	0.000411898	0.0465719	0.486174	0.000387933	0.709933	0.532752
219737_s_at	PCDH9	-0.586167	-0.237368	0.265666	0.178931	0.102491	-0.0764226	0.00139596	0.137393	0.124663	0.0518867	0.244351	0.380332	0.0361213	0.344822	0.298671	0.240477	0.684017	0.795115
221132_at	CLDN18	-0.619255	-0.293717	0.098788	-0.167189	0.0847439	0.0549448	0.000589427	0.0596482	0.5366	0.348033	0.630358	0.754469	0.0219082	0.202349	0.718609	0.64596	0.89598	0.94285
221133_s_at	CLDN18	-0.631899	-0.282741	0.194794	-0.166038	-0.202186	-0.127213	7.19583e-06	0.0100034	0.080768	0.312224	0.222383	0.435373	0.00144957	0.0585897	0.226148	0.615055	0.663724	0.822166
225241_at	CCDC80	-0.608591	-0.0844542	-0.124049	-0.238706	-0.266379	-0.349303	5.94366e-05	0.46358	0.322382	0.0828287	0.0558142	0.0160039	0.00529464	0.696615	0.532831	0.31171	0.406831	0.267179
225242_s_at	CCDC80	-0.637588	-0.284099	-0.174816	-0.445015	-0.28299	-0.533192	4.94556e-06	0.00845225	0.106351	0.00114105	0.0217875	0.000238529	0.00113613	0.0522118	0.269901	0.0211769	0.282718	0.0475086
225258_at	FBLIM1	-0.585475	-0.584461	-0.476367	-0.758034	-0.328509	-0.112089	3.11659e-06	3.18315e-06	7.73049e-05	1.12458e-07	0.000874142	0.175365	0.000839406	0.000202422	0.00360772	2.36189e-05	0.057238	0.633355
226535_at		-0.936482	-0.015678	0.121148	-1.10694	-0.1113	-0.433925	2.70141e-06	0.907003	0.408414	1.70116e-06	0.450274	0.00882143	0.000777366	0.96049	0.614038	0.000189818	0.818405	0.212135
227061_at	LINC01279	-0.692749	-0.335076	-0.133643	-0.678688	-0.611065	-0.783884	0.000144635	0.0289831	0.388529	0.000195509	0.000505605	4.73504e-05	0.00923823	0.12417	0.595786	0.00622567	0.0450161	0.0248933
227099_s_at	C11orf96	-0.655756	-0.174659	-0.119424	-3.70388	-0.813212	0.110109	0.000198464	0.218813	0.429617	2.45331e-14	1.20713e-05	0.393296	0.0111032	0.457876	0.631875	6.70674e-10	0.00592006	0.801591
227314_at	ITGA2	-0.602695	-0.424924	-0.399159	-2.70872	-0.781619	-0.248301	0.00027439	0.00479158	0.0116622	4.67238e-13	5.82564e-06	0.0442101	0.0136757	0.0345392	0.0676818	2.55463e-09	0.00442385	0.39549
232481_s_at	SLITRK6	-0.850317	0.855247	0.697989	-0.256854	0.191787	-0.108208	0.00146661	0.00139966	0.0101221	0.156118	0.282143	0.538316	0.0370092	0.0143847	0.0620783	0.438482	0.713948	0.871604
232544_at		-0.685383	-0.109239	-0.171716	-0.229578	0.107667	-0.456485	2.07932e-05	0.356408	0.186003	0.0696365	0.373198	0.00152804	0.00282102	0.605442	0.381331	0.283435	0.776531	0.103784
235976_at	SLITRK6	-0.647899	0.0555243	0.345695	-0.0280289	0.136625	-0.0445646	0.000639716	0.721288	0.0527725	0.845384	0.349067	0.75676	0.0229806	0.866259	0.173273	0.941787	0.76339	0.943663
236966_at		-0.967994	-0.491017	-0.519551	0.710052	0.387814	0.40534	0.000533106	0.0434924	0.0474055	0.0290953	0.206375	0.187713	0.0204671	0.16373	0.161745	0.170429	0.647693	0.647543

## Sheet: Bisphenol F_only (n=511)
Affy.ID	Gene.Symbol	logFC_H9_BPA	logFC_H9_BPF	logFC_H9_BPS	logFC_Man12_BPA	logFC_Man12_BPF	logFC_Man12_BPS	p_raw_H9_BPA	p_raw_H9_BPF	p_raw_H9_BPS	p_raw_Man12_BPA	p_raw_Man12_BPF	p_raw_Man12_BPS	p_fdr_H9_BPA	p_fdr_H9_BPF	p_fdr_H9_BPS	p_fdr_Man12_BPA	p_fdr_Man12_BPF	p_fdr_Man12_BPS
1552256_a_at	SCARB1	-0.198725	-0.65633	-0.177414	-0.0114862	-0.0254746	-0.0687687	0.0959233	2.57713e-05	0.162977	0.885567	0.749936	0.394843	0.37813	0.000855523	0.3524	0.958512	0.935175	0.802778
1552701_a_at	CARD16	-0.204193	-1.28486	-0.431303	-1.13041	-0.644402	-0.0246913	0.180582	1.66556e-07	0.0146507	6.31248e-07	0.000269613	0.857234	0.512981	2.55799e-05	0.0776036	8.54294e-05	0.0326783	0.967836
1552703_s_at		0.0809433	-1.01365	-0.34128	-0.983541	-0.491617	0.08323	0.558467	1.37909e-06	0.0331489	1.07184e-06	0.00121603	0.507874	0.824669	0.000115293	0.130002	0.000130809	0.0684721	0.858905
1553296_at	ADGRG7	-0.726272	-2.17319	0.00510934	-1.0782	-0.221471	-0.986213	0.00258048	1.19161e-08	0.981731	0.00039151	0.361646	0.000843082	0.0515295	4.2033e-06	0.991597	0.0101477	0.770491	0.0790308
1553672_at	ENAH	-0.481634	-0.77069	0.146736	-0.465066	-0.117534	-0.00984096	3.10136e-05	9.37795e-08	0.124599	6.03758e-06	0.101711	0.885674	0.00361751	1.78034e-05	0.298575	0.000499457	0.507163	0.975095
1553924_at	FMO9P	-0.368094	-1.08982	0.417309	-0.047832	0.0124217	-0.105782	0.10563	0.000114533	0.0907303	0.628283	0.899558	0.291888	0.396656	0.00242835	0.243684	0.838452	0.976962	0.738752
1554375_a_at	NR1H4	-0.0938222	-1.31063	0.266694	-0.178909	-0.186368	-0.0683996	0.617582	2.59269e-06	0.19907	0.125304	0.111507	0.543568	0.856117	0.00017544	0.397973	0.39245	0.522957	0.8736
1554485_s_at	TMEM37	-0.403893	-0.784857	-0.321663	-0.501802	-0.305745	-0.588624	0.00362888	6.12167e-06	0.0231364	0.000205412	0.00930163	4.26214e-05	0.0622557	0.000312269	0.103815	0.00642501	0.19129	0.0248933
1555653_at		-0.0408555	-0.732772	0.111247	-0.0177803	0.0207299	-0.139993	0.78541	0.000143829	0.495208	0.898263	0.881513	0.322437	0.930373	0.00282189	0.685064	0.963914	0.972341	0.757375
1556122_at	RAB11B-AS1	-0.209504	-0.616963	-0.229471	0.144333	0.161823	0.00232239	0.0352475	4.65651e-06	0.0330759	0.28908	0.236921	0.986113	0.225451	0.000263011	0.129794	0.593054	0.677032	0.996866
1556262_at		-0.500905	-0.646451	-0.31327	-0.0620343	-0.0476262	-0.0710728	0.00377489	0.000480118	0.0674063	0.427893	0.540903	0.365356	0.0634661	0.00667605	0.201748	0.708931	0.861031	0.785091
1556420_s_at	YPEL2	-0.368053	-0.67534	-0.0855595	-0.254934	-0.325856	-0.126367	0.00838095	4.8018e-05	0.526432	0.0188974	0.00433195	0.210606	0.101288	0.00131929	0.710358	0.130737	0.129712	0.669623
1558356_at	UACA	-0.320246	-0.974146	-0.0872239	-0.368749	-0.112313	-0.322868	0.00759074	8.10641e-08	0.452106	0.0117151	0.394138	0.0238307	0.095461	1.62251e-05	0.650707	0.0968724	0.788324	0.310986
1558815_at	SORBS2	-0.257706	-0.739018	-0.0671197	-0.171146	0.110691	-0.0552775	0.0187693	1.33139e-06	0.536923	0.135446	0.323251	0.617247	0.159622	0.000112163	0.718846	0.407703	0.745147	0.900408
1559910_at		-0.400653	-0.601696	-0.0393451	-0.749626	-0.353295	-0.472085	0.00431496	0.000135533	0.766209	1.19685e-05	0.00814215	0.00102632	0.068482	0.00270349	0.874327	0.000822837	0.179433	0.0871338
1561402_at	LINC00880	-0.169717	-0.688747	0.0563565	-0.0177519	0.039174	0.0794449	0.0598044	4.1245e-07	0.542003	0.866318	0.710819	0.4555	0.297282	4.90233e-05	0.722748	0.950246	0.922045	0.833339
1562415_a_at	SPOCD1	-0.583787	-0.631303	-0.242473	-0.697965	-0.412731	-0.203643	9.13005e-06	3.59797e-06	0.02564	3.00335e-06	0.000624718	0.0494174	0.00168143	0.00022029	0.110472	0.000296405	0.0498815	0.411808
1562701_at	CTD-2297D10.2	-0.399429	-0.682627	-0.543125	-0.310089	-0.289157	-0.235782	0.00134965	6.0607e-06	0.000169787	0.00673208	0.0103344	0.030235	0.0354599	0.000310853	0.00556106	0.0681119	0.202055	0.343181
1563533_at	GADL1	-0.463468	-0.683793	0.0978716	-0.153689	0.220944	-0.274374	0.00522539	0.000212342	0.535996	0.419669	0.251641	0.159565	0.0774669	0.00371039	0.718174	0.702532	0.690497	0.613267
1566324_a_at	MAF	-0.469732	-0.718177	-0.0530902	-0.461172	-0.364829	-0.314891	2.04422e-05	1.0449e-07	0.541125	0.000144081	0.00114193	0.00346599	0.00279401	1.85487e-05	0.72206	0.00499532	0.065566	0.143197
1566342_at	SOD2	-0.531798	-0.724945	-0.119344	-1.96755	-0.458476	-0.192663	6.04743e-05	1.68414e-06	0.278256	9.68194e-11	0.00177016	0.129806	0.00532147	0.000131267	0.488477	1.02693e-07	0.0824378	0.576158
1569203_at	CXCL2	0.0500332	-0.908043	-0.595474	-1.23917	-0.22805	-0.0967931	0.782865	0.000113046	0.0071083	7.30805e-08	0.0871662	0.448621	0.92927	0.00240854	0.050006	1.69308e-05	0.481511	0.829908
1569555_at	GDA	-0.1609	-0.617115	0.149763	-0.388978	-0.190549	-0.109992	0.123589	1.2391e-05	0.180344	0.000602215	0.0499953	0.236718	0.428375	0.000510533	0.374593	0.0137034	0.392833	0.696688
1570405_at	LOC101929076	-0.460498	-0.624525	-0.355105	-0.0860387	-0.0255202	-0.0304306	1.32699e-06	2.33901e-08	6.58566e-05	0.362404	0.784217	0.744173	0.000486935	6.55822e-06	0.00332169	0.658137	0.946338	0.939631
200827_at	PLOD1	-0.362533	-0.604985	-0.353032	-0.141538	-0.130636	-0.0513458	1.07321e-05	1.44777e-08	3.4468e-05	0.0512667	0.0693834	0.453149	0.00187469	4.7117e-06	0.002318	0.238798	0.441637	0.832113
200986_at	SERPING1	-0.0500752	-0.713411	-0.347683	-0.284371	-0.308858	-0.264891	0.57004	3.89089e-07	0.00185508	0.00618767	0.00354823	0.00961811	0.831252	4.69612e-05	0.0226069	0.0643544	0.117933	0.219113
201116_s_at	CPE	-0.320801	-0.59465	-0.502454	-0.19071	-0.08925	-0.349433	3.12942e-05	1.25426e-08	3.50612e-07	0.0902505	0.409376	0.00480878	0.00362502	4.34333e-06	0.000325864	0.326806	0.796537	0.163915
201301_s_at	ANXA4	-0.193514	-0.623502	-0.373324	-0.469017	-0.119949	-0.234028	0.00639252	2.56386e-08	4.07264e-05	4.70711e-06	0.0914795	0.00320706	0.0871816	7.04418e-06	0.00253612	0.000415615	0.488823	0.138723
201341_at	ENC1	-0.494115	-0.637743	-0.286822	-0.717475	-0.426082	-0.290186	1.65454e-07	4.90152e-09	0.000228048	2.95769e-06	0.000595522	0.00971675	0.000119619	2.53698e-06	0.00657475	0.000292956	0.0485973	0.220441
201348_at	GPX3	-0.545523	-0.776544	-0.366771	-0.287288	0.0208381	-0.0324358	0.00253348	0.000110957	0.0406742	0.00904995	0.830084	0.738651	0.0510306	0.00237533	0.147726	0.0820982	0.957939	0.938156
201473_at	JUNB	-0.539806	-0.639048	-0.278756	-1.62407	-0.433846	-0.0884035	1.29411e-08	1.16721e-09	0.00011481	2.09671e-11	0.000216036	0.334918	1.76889e-05	9.11676e-07	0.0044809	3.47387e-08	0.0292371	0.765623
201566_x_at	ID2	-0.0725421	-0.880452	-0.150832	0.617001	0.193873	-0.0867124	0.479079	1.70495e-07	0.182131	0.00419117	0.303618	0.640435	0.778645	2.59661e-05	0.376741	0.0500696	0.732062	0.90809
201819_at	SCARB1	-0.170671	-0.63955	-0.133626	-0.0877227	-0.00811016	-0.172522	0.120156	1.44343e-05	0.251314	0.174348	0.896736	0.0135767	0.422695	0.000568582	0.45903	0.463869	0.976431	0.251458
201843_s_at	EFEMP1	-0.467506	-0.872374	-0.518844	-0.0421464	0.167285	-0.397282	0.000926877	1.18677e-06	0.000734421	0.891146	0.588816	0.209671	0.0286256	0.000103446	0.0129031	0.961043	0.879436	0.668691
201876_at	PON2	-0.166741	-0.617854	-0.111924	-0.437136	0.022824	-0.250494	0.121259	1.70091e-05	0.324184	0.00213037	0.848275	0.0500794	0.425005	0.000636096	0.534538	0.032172	0.962852	0.41436
202008_s_at	NID1	-0.0931403	-0.642413	-0.507611	-0.251751	-0.12167	-0.171044	0.344988	5.23025e-06	0.000160867	0.0109165	0.179484	0.0666814	0.683637	0.000283694	0.00538276	0.0926376	0.618645	0.45865
202134_s_at	WWTR1	-0.539332	-0.676463	-0.546262	-0.208954	-0.152764	-0.182573	3.65108e-06	2.05287e-07	7.86565e-06	0.0153719	0.0636548	0.0303549	0.000915702	2.94595e-05	0.00113132	0.115142	0.427426	0.343962
202237_at	NNMT	-0.319812	-1.09501	-0.219137	-0.983364	-0.407864	-0.356442	0.000710905	1.72149e-10	0.017359	1.52506e-09	6.30928e-05	0.000233067	0.0244457	2.4134e-07	0.0866201	8.462e-07	0.0149983	0.0473714
202269_x_at	GBP1	-0.502272	-0.938517	0.154027	-1.83056	-0.626315	-0.500544	0.00127408	1.88096e-06	0.283806	1.23622e-08	0.00147237	0.0071662	0.0342143	0.000140854	0.494355	4.47617e-06	0.0755886	0.194158
202270_at	GBP1	-0.530838	-1.0974	0.0199868	-1.91152	-0.284915	-0.280233	0.000138795	1.98199e-08	0.864253	5.54836e-08	0.150418	0.156763	0.0089806	5.88942e-06	0.931223	1.37265e-05	0.583064	0.609732
202345_s_at	FABP5	-0.301921	-0.65279	-0.148808	-0.233704	0.121389	-0.421518	0.00118505	2.59478e-07	0.0911143	0.158002	0.451765	0.0173756	0.0328895	3.51163e-05	0.244272	0.441112	0.81919	0.27396
202363_at	SPOCK1	-0.436311	-0.643308	-0.35635	-0.225265	-0.344416	-0.193715	3.64628e-05	3.38533e-07	0.000581548	0.0248745	0.00175567	0.0487179	0.00393216	4.28455e-05	0.011332	0.154635	0.0821865	0.409311
202458_at	PRSS23	-0.422939	-1.16038	-0.552742	-0.756494	-0.306471	-0.370636	1.59116e-05	1.69706e-11	1.63475e-06	1.4253e-05	0.0208504	0.00706134	0.00241596	7.73223e-08	0.000616415	0.000940026	0.276728	0.19275
202687_s_at	TNFSF10	-0.049586	-0.826965	0.286529	-1.26014	-0.0938941	-1.15879	0.696966	6.25047e-06	0.049995	0.000108579	0.700777	0.000241131	0.894326	0.000316137	0.167328	0.00407312	0.919104	0.0475086
202688_at	TNFSF10	-0.130161	-1.03905	-0.0558898	-0.939347	-0.160689	-0.97056	0.26924	1.02435e-07	0.655176	0.000634135	0.469791	0.00047811	0.612776	1.84232e-05	0.803327	0.0141805	0.828976	0.0631509
202748_at	GBP2	-0.344807	-0.762486	0.00752432	-0.929555	-0.313184	-0.36527	0.00770909	4.95522e-06	0.95164	2.17949e-05	0.0564717	0.029334	0.0963857	0.000273387	0.977044	0.00125973	0.40873	0.338987
202833_s_at	SERPINA1	-0.474207	-1.02033	-0.488461	-0.842021	-0.22766	-0.56265	0.00022678	2.27696e-08	0.000355406	0.000100894	0.173105	0.00311443	0.012085	6.48399e-06	0.00856404	0.00384147	0.611402	0.137103
202884_s_at	PPP2R1B	-0.198991	-0.686853	-0.312636	-0.113393	0.0069621	-0.0968607	0.0222997	1.86049e-07	0.0020403	0.200181	0.935443	0.270151	0.175921	2.73565e-05	0.0238357	0.497557	0.985164	0.723335
202952_s_at	ADAM12	-0.242995	-0.585283	0.614729	-0.383184	-0.140553	0.332763	0.144832	0.00199506	0.00247219	0.0684654	0.481716	0.108694	0.462324	0.0185225	0.0265268	0.280451	0.834577	0.543918
203058_s_at	PAPSS2	-0.188102	-0.74253	0.115187	-0.390884	0.035758	-0.221334	0.100461	3.85846e-06	0.337555	0.00156005	0.727364	0.0445118	0.387247	0.000231317	0.547879	0.0262206	0.927072	0.396301
203059_s_at	PAPSS2	-0.305565	-0.826785	-0.404185	-0.17068	-0.18092	-0.087754	0.0102285	7.15037e-07	0.00260024	0.123943	0.104636	0.414647	0.113667	7.23975e-05	0.0272719	0.389692	0.512908	0.81342
203060_s_at	PAPSS2	-0.196238	-0.787864	0.171447	-0.345621	0.0605767	-0.107113	0.0962014	2.65363e-06	0.171981	0.00377099	0.555102	0.30291	0.378622	0.000178021	0.363951	0.0469335	0.865801	0.744108
203167_at	TIMP2	-0.263968	-0.731121	-0.240599	-0.166174	-0.350888	0.0236163	0.000991716	6.52244e-09	0.00371476	0.0741687	0.00109235	0.788296	0.0297011	2.99676e-06	0.0336321	0.293647	0.0641946	0.951687
203400_s_at	TF	0.0333878	-0.711693	0.155602	-0.19776	-0.172362	-0.213866	0.798224	4.62382e-05	0.278676	0.0383173	0.0662827	0.0267923	0.935407	0.0012859	0.488856	0.200979	0.43376	0.328445
203498_at	RCAN2	-0.383592	-0.71929	-0.153074	-0.339502	-0.233299	-0.232206	0.00120125	1.64672e-06	0.165452	0.0209904	0.0961833	0.0976073	0.0331375	0.000129174	0.355634	0.139566	0.49803	0.522931
203632_s_at	GPRC5B	-0.285034	-0.608365	-0.28583	-0.669925	-0.468631	-0.412672	0.00162723	5.11553e-07	0.00287937	0.000154336	0.00307185	0.0072196	0.0392344	5.71966e-05	0.028902	0.00525752	0.109553	0.19472
203650_at	PROCR	-0.216338	-0.722879	-0.528794	-0.59766	-0.446044	-0.380296	0.20741	0.000464458	0.00901491	6.46248e-06	0.000138577	0.000592331	0.547383	0.00652138	0.0577952	0.000522686	0.022522	0.0690104
203691_at	PI3	-0.184701	-0.625941	-0.128985	-0.115408	-0.0965108	0.0166548	0.119994	4.384e-05	0.303927	0.336966	0.419739	0.88801	0.422507	0.00123896	0.514513	0.63686	0.802365	0.975722
203716_s_at	DPP4	-0.24767	-0.765922	-0.22779	-0.516917	-0.0715355	-0.273695	0.00659507	4.81379e-08	0.0171984	0.000882642	0.572597	0.0437982	0.0884303	1.10691e-05	0.0860942	0.0177813	0.87238	0.394574
203726_s_at	LAMA3	0.182432	-0.640741	-0.225627	-0.594191	-0.451395	-0.395036	0.044689	1.03678e-06	0.0239763	1.16157e-05	0.000193185	0.000638763	0.25563	9.49513e-05	0.10612	0.000804925	0.0273695	0.0702189
203757_s_at	CEACAM6	-0.0666682	-1.16327	-0.445324	-0.301592	-0.505565	-0.0847135	0.511611	3.24384e-09	0.000763877	0.0278461	0.00102062	0.503097	0.797978	1.94898e-06	0.0131792	0.166128	0.0617283	0.856578
203764_at	DLGAP5	-0.0467311	-0.686884	0.467979	-0.128775	0.261637	0.183682	0.754238	0.000256093	0.00942107	0.399986	0.0992084	0.235816	0.918008	0.00423356	0.0593157	0.68834	0.502938	0.695615
203824_at	TSPAN8	0.198237	-1.55956	-0.0857039	-0.160659	-0.136557	-0.0200667	0.0545414	2.46849e-11	0.418365	0.284318	0.360123	0.891457	0.283357	9.30404e-08	0.622611	0.58845	0.76974	0.976508
203854_at	CFI	0.00695376	-1.12048	-0.18553	-0.406603	-0.0117858	-0.417749	0.959628	3.75338e-07	0.222305	0.00780474	0.929945	0.00658261	0.989638	4.60125e-05	0.425831	0.074772	0.984106	0.187688
203868_s_at	VCAM1	-0.00995003	-1.81929	0.587444	-0.713855	0.0996198	-0.634674	0.968108	1.5217e-06	0.0413485	0.0274034	0.737009	0.0461541	0.992033	0.000122531	0.149272	0.164447	0.931074	0.401189
203878_s_at	MMP11	-0.473393	-0.797479	-0.383395	-0.329919	-0.275522	-0.291841	0.000161825	3.86053e-07	0.00205308	0.00203677	0.00708773	0.00487522	0.00997493	4.69054e-05	0.0239038	0.0312772	0.166533	0.164844
203913_s_at	HPGD	-0.408814	-0.717263	-0.0442759	-0.616514	0.0455437	-0.365987	0.000571663	1.28014e-06	0.67275	0.0226459	0.853145	0.1515	0.021408	0.000108904	0.815468	0.146133	0.963996	0.602858
204017_at	KDELR3	-0.270658	-0.651231	-0.156996	-0.107693	-0.135689	-0.170439	0.000198527	3.89375e-09	0.0201864	0.205663	0.116481	0.0540012	0.0111032	2.19475e-06	0.0953431	0.503634	0.532818	0.426942
204041_at	MAOB	-0.432417	-1.0789	0.0304405	-0.124052	-0.0781902	-0.202561	0.010282	2.00737e-06	0.851932	0.503656	0.671904	0.281017	0.113984	0.000145447	0.924197	0.761805	0.910357	0.731578
204112_s_at	HNMT	-0.504837	-0.898949	-0.23038	-0.397683	0.0309236	-0.112096	1.85364e-05	1.1391e-08	0.0217829	0.000318616	0.720465	0.206471	0.00260534	4.12453e-06	0.100099	0.00884282	0.925559	0.66507
204140_at	TPST1	-0.397095	-0.794559	-0.156855	-0.437605	-0.238883	-0.0464545	2.82467e-05	3.72903e-09	0.0501071	2.18829e-05	0.0045127	0.523993	0.00341679	2.14616e-06	0.167591	0.00126208	0.132438	0.86635
204153_s_at	MFNG	-0.233722	-0.626086	-0.36102	-0.4619	-0.314638	-0.0664774	0.0435622	2.44058e-05	0.00643256	0.000257627	0.00536923	0.500334	0.252135	0.000824715	0.0471175	0.00761332	0.145616	0.855494
204236_at	FLI1	-0.30309	-0.59666	-0.328475	-0.816303	-0.330356	-0.0867321	0.00708623	1.65047e-05	0.00693439	0.000101694	0.0495503	0.582243	0.0921598	0.00062536	0.0492794	0.00386655	0.392178	0.886742
204272_at	LGALS4	-0.328939	-0.593903	-0.0271773	0.0309985	0.0033944	0.000122327	0.0251379	0.000400188	0.85239	0.797626	0.977574	0.999192	0.188278	0.00585817	0.924489	0.920882	0.995313	0.999759
204288_s_at	SORBS2	-0.123988	-0.679814	-0.142214	-0.509948	-0.19133	-0.592808	0.13066	1.86129e-07	0.110055	1.54205e-05	0.0313235	2.83809e-06	0.440688	2.73565e-05	0.27572	0.000984947	0.329099	0.0142659
204363_at	F3	-0.501763	-0.698923	-0.439595	-1.12689	-0.202014	-0.219997	0.00197912	9.96161e-05	0.0085614	6.62031e-07	0.155884	0.124616	0.0439514	0.00220775	0.0559186	8.82677e-05	0.590456	0.569382
204385_at	KYNU	-0.256671	-0.770261	-0.362311	-1.05419	-0.603822	-0.0142872	0.0275976	1.95182e-06	0.00599522	1.35301e-07	7.80304e-05	0.899357	0.198691	0.000143243	0.0450519	2.65388e-05	0.01664	0.978272
204389_at	MAOA	0.14633	-0.602316	0.18874	-0.33121	0.0163169	0.18792	0.170886	2.30965e-05	0.106219	0.0178385	0.897079	0.151052	0.500277	0.000789252	0.269653	0.126293	0.976431	0.60217
204476_s_at	PC	-0.284617	-0.713638	-0.283376	0.118714	-0.065749	-0.0195541	0.00113972	3.30536e-08	0.00218406	0.094698	0.338231	0.772506	0.0320382	8.40878e-06	0.0247643	0.335529	0.755721	0.94806
204489_s_at	CD44	-0.446763	-0.893419	-0.461499	-1.44563	-0.66068	-0.15402	0.000121779	2.62277e-08	0.000189727	8.79155e-08	0.000471039	0.312294	0.00836252	7.093e-06	0.00590737	1.95398e-05	0.0434301	0.750781
204490_s_at	CD44	-0.467142	-0.858279	-0.51018	-1.58559	-0.788974	-0.300779	0.000299629	2.85764e-07	0.000269858	2.16231e-07	0.000418537	0.103957	0.014549	3.78308e-05	0.00721606	3.83756e-05	0.0412316	0.535757
204515_at	HSD3B1	-0.1149	-1.02398	-0.0746403	-0.421112	-0.0879577	-0.00331245	0.278581	3.00883e-08	0.509535	0.0515477	0.664123	0.986909	0.622529	7.79658e-06	0.697203	0.239576	0.907659	0.996956
204534_at		-0.383121	-1.00888	-0.102695	-0.231932	-0.0748897	-0.13609	0.0188701	3.85718e-06	0.525676	0.0715693	0.539885	0.272443	0.160206	0.000231317	0.710025	0.287598	0.86039	0.725527
204542_at	ST6GALNAC2	-0.400861	-0.792503	-0.202216	-0.467534	-0.290273	-0.534381	5.98489e-05	1.1811e-08	0.0225687	0.000378772	0.0123325	0.000108476	0.00530346	4.19331e-06	0.102215	0.00994687	0.218993	0.0335082
204551_s_at	AHSG	-0.244302	-0.977681	-0.294125	0.153251	-0.211279	-0.346049	0.0649204	6.54904e-07	0.0421056	0.380654	0.232325	0.0598478	0.311198	6.83337e-05	0.15088	0.673225	0.672475	0.442425
204561_x_at		-0.133438	-1.07678	-0.0881657	0.0693319	-0.12993	-0.323866	0.410623	4.33382e-06	0.612316	0.497354	0.2124	0.00558839	0.733538	0.000251274	0.773116	0.757693	0.654506	0.1755
204596_s_at	STC1	0.148772	-0.705322	-0.522102	-0.817641	0.0518247	0.0550789	0.413996	0.00110114	0.0150594	0.00115758	0.801731	0.789595	0.735443	0.0120815	0.0789881	0.0214024	0.950981	0.95189
204608_at	ASL	-0.393553	-0.680869	-0.171181	-0.208111	-0.0100121	0.0629289	0.00748465	7.40468e-05	0.235248	0.0813334	0.929409	0.579685	0.09464	0.00179776	0.44082	0.308745	0.983911	0.885365
204637_at	CGA	-0.440052	-0.659667	0.353124	-0.324362	-0.150015	0.466083	0.00577438	0.000210146	0.030916	0.00583268	0.156628	0.000351111	0.0822222	0.00368397	0.124454	0.062031	0.591174	0.054964
204667_at	FOXA1	-0.199367	-0.794774	-0.273673	0.0186044	-0.00144673	-0.378025	0.113038	5.47841e-06	0.0490113	0.875945	0.99031	0.00585774	0.410355	0.00029215	0.165149	0.954422	0.997636	0.178823
204682_at	LTBP2	-0.451268	-0.61112	-0.549285	-1.11758	-0.636272	-0.569117	2.28527e-05	5.8897e-07	5.75543e-06	5.31051e-09	5.74899e-06	1.96809e-05	0.00297493	6.33465e-05	0.00102461	2.32282e-06	0.00442385	0.0237114
204705_x_at	ALDOB	-0.0989642	-0.689073	0.358198	-0.24992	-0.237342	-0.325461	0.525778	0.00035883	0.0452106	0.0292013	0.0369192	0.00683542	0.805825	0.00541813	0.157352	0.170726	0.350266	0.190583
204713_s_at	F5	-0.474285	-0.712705	-0.0779854	-0.0720741	0.00503878	-0.015884	0.000368456	4.74295e-06	0.502807	0.41523	0.95404	0.855905	0.0164183	0.000266243	0.69151	0.699555	0.989887	0.967547
204865_at	CA3	-0.252441	-0.951907	0.463038	0.292325	0.138668	0.244855	0.33847	0.00188184	0.11333	0.00823368	0.16804	0.0221278	0.678149	0.0177151	0.280874	0.0772477	0.606442	0.301931
204920_at	CPS1	-0.153254	-1.02299	0.310871	-0.582277	-0.24087	-0.804316	0.41696	4.43299e-05	0.137266	0.000175725	0.0568127	6.06999e-06	0.737346	0.00124999	0.31645	0.0058088	0.409522	0.0182366
205009_at	TFF1	0.293736	-0.79714	-0.0319274	-1.3992	-0.927478	-0.646146	0.0006989	4.88286e-09	0.678588	4.71278e-07	4.92816e-05	0.00132942	0.0242268	2.53698e-06	0.819279	6.72771e-05	0.0129329	0.0990271
205040_at	ORM1	-0.276961	-1.26239	-0.222692	0.193331	0.0412002	-0.181065	0.0322314	1.17233e-08	0.0998977	0.274446	0.812111	0.304817	0.216493	4.18934e-06	0.259278	0.579179	0.953435	0.745377
205041_s_at		-0.236788	-0.99605	-0.199765	0.19331	0.0572673	-0.210137	0.0116766	2.33807e-09	0.0409129	0.33074	0.769819	0.291817	0.122013	1.52183e-06	0.148308	0.631243	0.941434	0.738752
205043_at	CFTR	-0.531851	-0.82612	0.0970956	-0.808895	-0.306292	-0.257787	0.000506659	4.84409e-06	0.472938	5.00542e-07	0.00577396	0.0161192	0.019872	0.000270532	0.667486	7.05338e-05	0.149782	0.267816
205097_at	SLC26A2	-0.305186	-0.6265	0.109074	-0.132604	0.0197685	-0.294447	0.0240223	0.000105429	0.421261	0.246074	0.859468	0.0174076	0.183638	0.0022938	0.625338	0.549415	0.96569	0.27396
205100_at	GFPT2	-0.578846	-0.740994	-0.551571	-0.478549	-0.309435	-0.01912	1.83729e-05	9.43446e-07	7.18561e-05	2.49256e-05	0.00143014	0.811575	0.00259785	8.88134e-05	0.00347658	0.00140186	0.0741164	0.957584
205137_x_at	USH1C	-0.100682	-0.626152	-0.133426	-0.0575554	-0.108343	-0.2122	0.140801	4.96006e-08	0.0754912	0.481878	0.195014	0.0182197	0.456109	1.12527e-05	0.216876	0.747106	0.635422	0.280057
205141_at	ANG	-0.0038	-0.588014	0.238418	-0.363435	-0.0619172	-0.365935	0.97036	2.60387e-05	0.0436126	0.00872988	0.613455	0.00837185	0.99254	0.000862829	0.154198	0.0802813	0.888731	0.208515
205159_at	CSF2RB	-0.0571284	-0.708658	0.464275	-0.415266	0.0104208	0.614196	0.70745	0.00022757	0.011077	0.0152525	0.945903	0.00108195	0.89768	0.00388825	0.0656944	0.114519	0.98758	0.0892242
205216_s_at	APOH	-0.103951	-1.14375	0.316039	-0.755502	-0.447482	-0.593064	0.536374	3.42218e-06	0.0944187	0.00011814	0.00775812	0.00102951	0.812519	0.000212398	0.249944	0.0043351	0.174279	0.0872497
205227_at	IL1RAP	-0.256679	-0.990655	-0.363783	-0.365358	-0.0154661	-0.0127369	0.0336351	1.30437e-07	0.00767603	0.0778608	0.937065	0.948152	0.221007	2.13242e-05	0.0524281	0.301946	0.985554	0.989091
205302_at	IGFBP1	0.230661	-0.801753	0.00724042	-0.989401	0.163134	0.301809	0.227333	0.000490596	0.97134	0.0056707	0.600776	0.338553	0.570444	0.0067733	0.986917	0.0606861	0.884284	0.767923
205305_at	FGL1	0.327223	-0.830466	0.375618	-0.300703	0.0990645	-0.251024	0.0537297	7.58468e-05	0.0418005	0.162195	0.634753	0.23847	0.280875	0.00182362	0.15022	0.447077	0.897581	0.69797
205357_s_at	AGTR1	-0.433764	-1.35581	-0.0586942	-0.895686	0.111717	0.13141	0.00897111	8.04569e-08	0.714142	4.53579e-05	0.485527	0.413524	0.105392	1.61727e-05	0.841031	0.00215273	0.836281	0.812916
205368_at	FAM131B	-0.328481	-0.648724	-0.341237	0.0226483	-0.117249	-0.0775044	0.00090571	5.56068e-07	0.00125427	0.800592	0.20352	0.393037	0.0282993	6.06847e-05	0.0178169	0.922499	0.644767	0.801541
205402_x_at	PRSS2	-0.395002	-0.798857	-0.0747956	-0.106801	-0.223558	0.138782	0.000353822	1.00944e-07	0.439423	0.283462	0.0346448	0.169077	0.0160233	1.83359e-05	0.639383	0.587657	0.340724	0.625576
205421_at	SLC22A3	-0.437508	-1.00073	-0.0730916	-0.469019	-0.201411	-0.16469	0.0167377	1.55223e-05	0.684726	0.00367436	0.158825	0.243883	0.149851	0.000595986	0.822891	0.0461179	0.593549	0.702452
205477_s_at	AMBP	-0.279593	-1.28756	-0.280475	-0.162849	-0.118353	-0.330981	0.0595408	7.57315e-08	0.0779116	0.31672	0.463105	0.0529523	0.296592	1.55072e-05	0.221128	0.618873	0.825356	0.423522
205478_at	PPP1R1A	-0.183505	-0.680013	-0.466991	-0.404361	-0.255289	-0.412918	0.0251493	9.91618e-08	2.6846e-05	0.00180886	0.0299933	0.00153891	0.188278	1.81935e-05	0.00197838	0.0290027	0.323437	0.104163
205499_at	SRPX2	-0.441278	-0.602853	-0.277642	-0.526897	-0.366181	-0.170359	9.76273e-07	1.50612e-08	0.000386401	0.00157225	0.0169557	0.229347	0.000420297	4.84394e-06	0.00893041	0.0263608	0.253778	0.689167
205506_at	VIL1	-0.457926	-1.17422	-0.362561	-0.279332	-0.231544	-0.47983	6.95802e-05	3.45339e-10	0.00127101	0.0209998	0.0492678	0.000512429	0.00574667	3.9623e-07	0.0179613	0.139605	0.391472	0.0648543
205535_s_at	PCDH7	-0.358608	-0.818539	-0.309001	-0.702137	-0.235861	-0.81209	0.0396364	0.000106478	0.0928247	0.00393323	0.268458	0.00133796	0.239617	0.00230654	0.247209	0.0482533	0.703473	0.0991234
205542_at	STEAP1	-0.291985	-0.662591	-0.242465	-0.334264	-0.17529	-0.161338	0.0134509	1.08421e-05	0.0484625	0.00401812	0.0942359	0.120799	0.132047	0.000466763	0.163976	0.0488458	0.494474	0.563887
205576_at	SERPIND1	-0.267588	-1.6368	0.303476	-0.571883	-0.344322	-0.402319	0.217556	7.49127e-07	0.196514	6.60065e-05	0.00477204	0.00154316	0.559495	7.47418e-05	0.394648	0.00285289	0.136603	0.104163
205589_at	MYL3	-0.556327	-0.83478	-0.335285	-0.0802813	-0.154916	-0.184313	0.000277364	3.34761e-06	0.0198224	0.306288	0.0593471	0.0283971	0.0137988	0.00021038	0.094079	0.608956	0.416752	0.3357
205618_at	PRRG1	-0.23319	-0.735447	-0.253804	-0.565018	-0.227277	-0.343179	0.0138056	1.89022e-07	0.0132171	4.15019e-05	0.0348782	0.003283	0.134214	2.75594e-05	0.0730756	0.00202781	0.341719	0.139765
205680_at	MMP10	-0.486423	-0.608512	-0.21584	-0.143108	-0.157448	0.148696	8.25468e-05	6.85769e-06	0.046896	0.227488	0.186547	0.210757	0.00649388	0.000336575	0.160845	0.528551	0.626192	0.669676
205681_at	BCL2A1	-0.392253	-0.645817	-0.557545	0.137169	-0.0411523	-0.0141533	0.000137863	4.2186e-07	6.83551e-06	0.0789573	0.579352	0.848078	0.00895209	4.96026e-05	0.00108116	0.303907	0.876016	0.96552
205730_s_at	ABLIM3	-0.222409	-0.714231	-0.0230314	-0.175052	-0.1312	-0.0681528	0.0401443	2.32015e-06	0.833036	0.166561	0.29277	0.579301	0.241529	0.000162426	0.91337	0.452981	0.722736	0.885168
205754_at	F2	-0.0592367	-0.608589	-0.286163	-0.00515651	-0.217726	-0.159249	0.501357	2.80233e-06	0.00727765	0.963595	0.0694665	0.172801	0.7922	0.000183714	0.0507403	0.986931	0.441637	0.630059
205765_at	CYP3A5	-0.0810904	-1.44981	0.574383	-0.487482	-0.113108	-0.22229	0.710814	4.91046e-06	0.0249896	0.00165223	0.38547	0.0997522	0.899167	0.000272783	0.108748	0.0272014	0.782979	0.527411
205783_at	KLK13	-0.520945	-0.739262	-0.282419	-0.105773	-0.123012	-0.252054	0.000636138	1.86738e-05	0.049366	0.28932	0.220958	0.0197249	0.0229728	0.000678399	0.165822	0.593131	0.662375	0.289675
205799_s_at	SLC3A1	-0.302338	-1.14442	0.511974	-0.196905	-0.0924401	-0.185482	0.140152	2.42481e-05	0.0271058	0.215289	0.552342	0.241698	0.455072	0.000819891	0.114503	0.515	0.864631	0.700225
205869_at		-0.120692	-0.708619	-0.217771	0.0378207	-0.0927853	0.124916	0.373206	6.33403e-05	0.145534	0.794684	0.525676	0.395594	0.706164	0.00160096	0.328831	0.919762	0.855056	0.803249
205871_at		0.306436	-0.700995	0.529047	-0.419789	0.247512	-0.104292	0.102688	0.00113659	0.013797	0.0146059	0.123633	0.501771	0.391634	0.0123668	0.0747621	0.111305	0.54478	0.855979
205927_s_at	CTSE	-0.53755	-0.744322	-0.0981933	-0.3344	-0.308017	-0.137727	1.37786e-05	2.46126e-07	0.311608	0.0229596	0.0338959	0.311959	0.00217102	3.38114e-05	0.522244	0.147338	0.338186	0.750649
205943_at	TDO2	-0.425886	-1.19205	0.501202	-0.863952	-0.905189	-0.727752	0.0332046	7.2911e-06	0.0219006	0.000431449	0.000283834	0.00177605	0.219466	0.000349685	0.100368	0.0108958	0.0334401	0.111565
205992_s_at	IL15	-0.0575358	-0.609857	-0.146199	-0.498639	0.0674766	-0.100401	0.59614	3.20143e-05	0.221607	0.000212625	0.517398	0.339703	0.845138	0.00100481	0.425099	0.00661653	0.850949	0.768336
206011_at	CASP1	0.486379	-0.721745	0.0861239	-0.90996	-0.394915	0.0377979	0.000746687	1.38421e-05	0.504774	0.000167089	0.0459607	0.837385	0.0251524	0.000550411	0.693207	0.00561049	0.383209	0.963253
206024_at	HPD	-0.13654	-0.597093	0.00333173	-0.145517	0.0510054	-0.0363681	0.260826	0.000110363	0.979312	0.121005	0.572488	0.686547	0.604701	0.00236631	0.990209	0.384938	0.87238	0.92301
206054_at	KNG1	0.122847	-0.763685	0.783083	-0.295092	-0.217774	-0.701285	0.542517	0.00138052	0.00208395	0.0255119	0.0867733	3.29878e-05	0.815544	0.0142389	0.0241296	0.15715	0.481122	0.0237114
206091_at	MATN3	-0.566696	-0.856017	-0.362944	-0.527332	-0.319858	-0.505221	0.00918458	0.000387782	0.0979713	0.00273229	0.0455808	0.00370632	0.106799	0.00572872	0.256222	0.0379157	0.381877	0.147377
206100_at	CPM	-0.367278	-0.861984	0.262551	-0.526202	0.0626803	-0.261735	0.0261985	3.07077e-05	0.124369	0.00069681	0.616933	0.0503731	0.192857	0.000974996	0.298224	0.0150764	0.890417	0.41547
206101_at	ECM2	-0.355628	-0.907462	0.128812	-0.306481	0.0874368	-0.124818	0.0529609	6.90002e-05	0.493264	0.115186	0.639645	0.505611	0.279124	0.00169983	0.683813	0.374714	0.899084	0.857878
206130_s_at	ASGR2	-0.0019803	-0.883695	-0.122664	0.0886479	0.00337151	-0.177167	0.982672	3.71939e-08	0.224032	0.318342	0.969183	0.057293	0.995742	9.1067e-06	0.427777	0.620206	0.993191	0.437056
206155_at	ABCC2	0.0589855	-0.726806	-0.106917	-0.129905	-0.0545676	-0.0151527	0.694599	0.000155896	0.51187	0.490856	0.770731	0.935413	0.893098	0.00299179	0.699033	0.753221	0.941838	0.986039
206208_at	CA4	-0.166802	-0.771616	-0.0313572	-0.347639	-0.0854475	-0.31281	0.25793	5.76378e-05	0.840764	0.0278963	0.557317	0.0446063	0.601734	0.00149637	0.917739	0.166292	0.866512	0.396625
206209_s_at	CA4	-0.257904	-0.945146	0.00988753	-0.607265	-0.146608	-0.553339	0.101895	9.83959e-06	0.951627	0.00346716	0.41337	0.00647673	0.390172	0.000435964	0.977044	0.0443743	0.798555	0.186573
206287_s_at	ITIH4	-0.483554	-1.0009	-0.0845409	-0.00723166	0.0607147	0.0115973	0.00193524	1.00402e-06	0.556814	0.920981	0.410536	0.87364	0.0434228	9.28845e-05	0.733576	0.972755	0.796994	0.971843
206295_at	IL18	-0.204869	-1.16479	-0.210686	-0.673523	-0.249364	-0.573433	0.155157	2.74617e-07	0.174636	0.0013503	0.164222	0.00440605	0.477905	3.68006e-05	0.367059	0.0238307	0.600829	0.157613
206325_at	SERPINA6	-0.285923	-0.693792	-0.122273	0.0794907	0.0609402	0.046247	0.0018997	1.22265e-07	0.160664	0.443655	0.555334	0.653607	0.0429732	2.04084e-05	0.349179	0.720066	0.865801	0.912557
206340_at	NR1H4	-0.133352	-1.14568	0.403094	-0.2974	0.0940955	-0.098259	0.339888	2.88844e-07	0.0142147	0.00350773	0.288489	0.268529	0.679187	3.80543e-05	0.0761576	0.0447444	0.719541	0.721898
206363_at	MAF	-0.443657	-0.84508	-0.0465367	-1.33387	-0.602018	-0.585207	0.000233631	1.25181e-07	0.652424	1.32356e-08	0.000136789	0.000179229	0.0122471	2.07192e-05	0.801296	4.71208e-06	0.022522	0.0427561
206386_at	SERPINA7	-0.475238	-0.958657	0.22776	-0.29687	-0.160282	-0.381355	0.0288898	0.000183219	0.302342	0.0216486	0.185663	0.00500767	0.20356	0.00335371	0.513063	0.14226	0.625599	0.165915
206392_s_at	RARRES1	0.262101	-0.616964	-0.361301	0.0637087	-0.0345644	0.0160261	0.0310073	4.36183e-05	0.0081858	0.606124	0.77896	0.896344	0.211677	0.00123438	0.0545205	0.826733	0.944945	0.977498
206424_at	CYP26A1	-0.505301	-0.835593	-0.404273	0.0278147	0.123254	-0.0134502	0.00319528	3.16712e-05	0.0206523	0.822288	0.327477	0.913452	0.0574984	0.000998055	0.0969191	0.932226	0.748685	0.981309
206535_at	SLC2A2	-0.565683	-1.83964	0.284779	-0.0372004	0.000429812	-0.0118161	0.0192108	2.79565e-07	0.242288	0.746723	0.997017	0.918157	0.161617	3.72811e-05	0.449145	0.89884	0.999305	0.982856
206576_s_at	CEACAM1	-0.325083	-0.9697	-0.398739	-0.648557	-0.233422	-0.053592	0.00298465	1.63648e-08	0.00110072	3.62702e-05	0.052695	0.63525	0.055336	5.20201e-06	0.0164612	0.00184472	0.399726	0.906272
206606_at	LIPC	0.358355	-0.838071	0.359737	-0.106911	-0.190949	-0.604665	0.0683073	0.000318854	0.0880093	0.415236	0.155619	0.000288616	0.319468	0.0049696	0.23897	0.699555	0.589922	0.0502551
206651_s_at	CPB2	-0.305232	-0.764578	0.438166	0.0194673	-0.112464	-0.126252	0.0939231	0.000400683	0.0309333	0.811553	0.181793	0.136939	0.374044	0.00586385	0.124471	0.927489	0.620794	0.585346
206697_s_at	HP	-0.0885922	-0.982961	0.300573	-0.27385	0.123743	-0.182599	0.655245	0.000122055	0.172319	0.124789	0.473299	0.295012	0.874129	0.00253837	0.364329	0.391284	0.831014	0.740364
206757_at	PDE5A	-0.0406851	-0.591148	-0.390215	-0.328426	-0.0947194	-0.457145	0.767764	0.000491155	0.0169546	0.116412	0.637254	0.0351269	0.923732	0.00677615	0.0853586	0.37697	0.898126	0.363593
206913_at	BAAT	-0.206276	-1.43362	-0.0416784	-0.0858755	-0.176232	-0.105739	0.0377784	4.23846e-11	0.67727	0.366481	0.0757346	0.269625	0.233499	1.10351e-07	0.818353	0.661474	0.455573	0.722996
206950_at	SCN9A	-0.262509	-0.728506	-0.255684	-0.0258312	-0.0720881	-0.0291245	0.10187	0.000193842	0.137123	0.738023	0.356951	0.706239	0.390149	0.00349318	0.316336	0.895294	0.768441	0.930009
206979_at	C8B	-0.401151	-0.880128	-0.0160461	-0.416923	0.0271969	-0.293352	0.00100821	1.65352e-07	0.88355	0.0198256	0.86673	0.0860103	0.0300041	2.54666e-05	0.941532	0.134672	0.968332	0.500278
207096_at		-0.653764	-1.92082	0.229039	-0.14702	-0.210648	-0.165245	0.00340689	2.59819e-08	0.281213	0.233215	0.0956475	0.183062	0.0596888	7.093e-06	0.491712	0.53533	0.497386	0.643256
207102_at	AKR1D1	-0.333397	-0.766694	0.986225	-0.359065	0.523528	-0.487385	0.193934	0.00666412	0.00190832	0.276782	0.120932	0.146589	0.529533	0.0438659	0.0230126	0.58159	0.540147	0.598031
207131_x_at		-0.457276	-0.840708	-0.344648	-0.432754	-0.375151	-0.384431	0.000120444	8.16302e-08	0.0028304	0.00039654	0.00131835	0.00108402	0.00829376	1.62296e-05	0.0286282	0.0102413	0.0717664	0.0892602
207387_s_at	GK	-0.407548	-1.14978	-0.583297	-1.13038	-0.670221	-0.600654	0.000377848	1.04609e-09	2.1094e-05	1.09419e-05	0.00155425	0.00349866	0.0167007	8.41247e-07	0.00174622	0.000772932	0.0771687	0.143552
207390_s_at	SMTN	-0.48841	-0.692229	-0.443108	-0.409612	-0.265269	-0.0934437	6.4051e-05	1.10638e-06	0.000360971	0.00022937	0.00686476	0.285288	0.00552106	9.90042e-05	0.00863725	0.00699717	0.163467	0.734758
207401_at	PROX1	-0.113372	-0.840725	-0.124014	-0.813324	-0.604908	-0.476121	0.403161	9.72268e-06	0.397337	0.000147197	0.00188385	0.00957463	0.728235	0.000431834	0.604076	0.00508402	0.0849537	0.218582
207414_s_at		-0.136513	-0.91017	-0.222654	-0.30583	-0.0667853	-0.255973	0.155174	3.21193e-08	0.038724	0.000682018	0.362898	0.0027646	0.477926	8.24472e-06	0.14323	0.0148703	0.771289	0.131981
207536_s_at	TNFRSF9	-0.301373	-0.650588	-0.471264	-1.83892	-0.678358	-0.453169	0.00274004	1.05049e-06	0.000103928	6.14559e-09	0.000509457	0.00978849	0.0531898	9.56084e-05	0.0042532	2.60473e-06	0.0450161	0.221169
207558_s_at	PITX2	0.02084	-0.59595	0.404134	-0.249916	0.441746	-0.737101	0.891668	0.00114696	0.0245305	0.416131	0.160412	0.0265713	0.969397	0.0124347	0.107598	0.700093	0.595501	0.327204
207808_s_at	PROS1	-0.0869875	-0.643682	-0.156217	-0.15577	0.0614622	-0.34828	0.39584	8.28153e-06	0.166276	0.258212	0.649266	0.0193257	0.722479	0.000385254	0.356852	0.562534	0.902424	0.287676
207810_at	F13B	0.333502	-1.25657	0.50081	-0.227662	-0.165343	-0.197486	0.156078	4.04601e-05	0.0551242	0.0501079	0.142206	0.084249	0.47955	0.00117107	0.177999	0.235709	0.571481	0.497538
207847_s_at	MUC1	-0.437238	-0.716405	-0.577272	-0.232264	-0.25474	-0.215791	0.0014247	1.07458e-05	0.000241295	0.0760104	0.0541155	0.0968351	0.0365836	0.000465183	0.00678433	0.297933	0.4029	0.521685
207864_at	SCN7A	-0.394988	-0.765738	-0.407088	0.240282	0.373247	0.150841	0.0122229	5.20175e-05	0.0159426	0.123917	0.0232408	0.321951	0.125194	0.00139346	0.0819152	0.389692	0.290404	0.756927
208016_s_at	AGTR1	-0.514989	-0.927194	-0.505108	-0.544822	-0.286314	-0.158769	0.000140996	1.33598e-07	0.00035732	0.000713132	0.0405825	0.232168	0.00905014	2.16108e-05	0.00860259	0.0153075	0.364067	0.692402
208126_s_at	CYP2C18	-0.522329	-1.55059	0.204761	-0.645208	-0.416395	0.0619919	0.00558365	5.96643e-08	0.262078	0.00019117	0.00619611	0.640815	0.0808704	1.28431e-05	0.47098	0.00614113	0.155417	0.908265
208148_at	MYH4	-0.276178	-1.57053	0.425096	-1.13109	-0.444418	-0.0327765	0.333296	3.5755e-05	0.174375	0.000377922	0.091278	0.895694	0.673925	0.00108365	0.366705	0.0099293	0.488592	0.977464
208284_x_at		-0.379075	-0.713676	-0.268879	-0.312597	-0.432411	-0.38122	8.51093e-05	3.71659e-08	0.00344261	0.00235949	0.000149453	0.000474455	0.00664765	9.1067e-06	0.0321031	0.0345019	0.0232802	0.0631509
208288_at	ABCB11	-0.314332	-0.661855	-0.171654	0.041585	-0.0593126	-0.0442559	0.000486201	9.35697e-08	0.0422254	0.638895	0.505024	0.617691	0.019489	1.78034e-05	0.151127	0.844033	0.844952	0.900513
208306_x_at		-0.563366	-0.592744	-0.319484	-0.0461948	-0.255553	-0.0192762	9.20814e-05	5.40871e-05	0.0150752	0.590548	0.00849559	0.821612	0.00697306	0.00143554	0.0790409	0.818341	0.183017	0.959552
208323_s_at	ANXA13	-0.264812	-1.06772	-0.309182	-0.209115	-0.238232	-0.197501	0.0221201	2.20469e-08	0.0145769	0.0977147	0.0626568	0.115979	0.175362	6.34207e-06	0.0773703	0.341792	0.425131	0.555126
208343_s_at	NR5A2	-0.0530961	-0.923787	-0.19848	-0.351056	0.124732	-0.174861	0.620432	1.73116e-07	0.0997867	0.106178	0.549878	0.404725	0.857862	2.60915e-05	0.259099	0.358573	0.863914	0.807545
208450_at	LGALS2	-0.146131	-0.59736	0.285211	-0.314225	-0.186444	-0.396458	0.41277	0.00341434	0.148221	0.0860742	0.292273	0.0351572	0.734666	0.0271178	0.33258	0.318518	0.722408	0.363712
208451_s_at		-0.351247	-0.588224	-0.210025	-0.0341568	-0.0641256	-0.0767978	0.0013951	8.08108e-06	0.0483368	0.648459	0.396379	0.312393	0.036116	0.000378856	0.163713	0.848641	0.789607	0.750807
208470_s_at		-0.129858	-1.0225	0.0819537	0.123119	0.17236	0.16035	0.413679	6.29276e-06	0.630499	0.532316	0.385097	0.41825	0.735326	0.000317982	0.785804	0.78137	0.782618	0.814588
208471_at	HPR	0.0396527	-0.978523	0.345034	-0.209171	0.215437	-0.224678	0.803355	1.21428e-05	0.058391	0.135173	0.124721	0.110583	0.93734	0.000502962	0.184475	0.407285	0.547063	0.547357
208606_s_at	WNT4	-0.495417	-1.26644	-0.428929	-0.558083	-0.379253	-0.316542	0.00037197	4.21392e-09	0.00239623	0.00127164	0.0165469	0.039592	0.0164995	2.30396e-06	0.026088	0.022976	0.250859	0.379292
208650_s_at	CD24	-0.408891	-0.902144	-0.579871	-0.551959	-0.056146	-0.523309	0.00108797	1.73234e-07	8.52384e-05	0.0213505	0.796607	0.0277366	0.0312912	2.60915e-05	0.00381375	0.140983	0.949765	0.33356
208651_x_at	CD24	-0.277489	-0.660861	-0.304521	-0.371334	-0.0328098	-0.397528	0.00123256	7.60115e-08	0.00108062	0.0774919	0.868963	0.0606628	0.0336279	1.55072e-05	0.0162674	0.301085	0.969201	0.444722
208747_s_at	C1S	-0.448302	-1.13011	-0.508261	-0.495795	-0.162319	-0.289834	0.000127442	1.04627e-09	7.761e-05	1.38046e-05	0.0535693	0.00203729	0.00860333	8.41247e-07	0.00361134	0.000922694	0.401738	0.119012
209034_at	PNRC1	-0.238295	-0.59092	-0.459649	-0.714906	0.2866	0.0915197	0.00271869	1.71206e-07	1.03801e-05	4.688e-05	0.0373035	0.475689	0.052936	2.60019e-05	0.00124732	0.00220053	0.351346	0.843603
209118_s_at	TUBA1A	-0.568003	-0.677525	-0.24878	-0.637616	-0.244663	-0.627457	1.60851e-07	1.44601e-08	0.002518	6.73964e-06	0.0194687	8.06849e-06	0.000119344	4.7117e-06	0.0268104	0.000538934	0.270078	0.0182366
209173_at	AGR2	0.656899	-0.932581	0.793096	0.308149	-0.310151	0.131908	0.000267991	6.23439e-06	8.88345e-05	0.00863869	0.00830307	0.214127	0.0134921	0.000316007	0.0039075	0.0798123	0.181112	0.673257
209278_s_at	TFPI2	-0.418103	-0.732857	-0.0922691	-1.27938	-0.69361	-0.0434972	0.00324826	1.696e-05	0.489597	1.78716e-08	2.70281e-05	0.710788	0.0580577	0.000635576	0.681085	5.88633e-06	0.00864267	0.930568
209283_at	CRYAB	-0.46429	-0.718179	-0.178839	-0.714144	-0.568043	0.289393	0.000370684	3.36994e-06	0.12817	2.80748e-05	0.000269586	0.0283918	0.0164761	0.000210957	0.303648	0.00151226	0.0326783	0.3357
209348_s_at	MAF	-0.430997	-0.592954	-0.120065	-1.28368	-0.518914	-0.546764	0.000153383	4.57182e-06	0.221446	1.46992e-06	0.00674765	0.00479416	0.0096172	0.000259299	0.424886	0.000169553	0.161669	0.163708
209387_s_at	TM4SF1	-0.335574	-0.705878	-0.286153	-1.13081	-0.237018	0.0775127	0.00502827	4.14373e-06	0.0207046	8.77978e-05	0.278208	0.71785	0.0757028	0.000242568	0.0970495	0.00347599	0.710976	0.932813
209392_at	ENPP2	-0.00273149	-0.632772	0.400774	-0.321456	0.0966391	-0.246994	0.983933	0.000227861	0.0134978	0.033514	0.491279	0.0919556	0.995891	0.00388957	0.0738953	0.185501	0.838862	0.513196
209436_at	SPON1	-0.354792	-0.66703	0.162444	0.0140923	-0.0701108	-0.0521272	0.00753304	3.0702e-05	0.213038	0.867281	0.41117	0.539014	0.0949882	0.000974996	0.414887	0.950596	0.797242	0.871802
209498_at	CEACAM1	-0.226452	-0.973171	-0.0389489	-1.05519	-0.487889	-0.160396	0.0183255	5.42994e-09	0.681059	3.16785e-09	3.62326e-05	0.0737432	0.15749	2.69893e-06	0.820777	1.51932e-06	0.0105937	0.473906
209504_s_at	PLEKHB1	-0.406531	-0.723445	-0.347376	-0.0754784	-0.0578602	-0.165276	0.00239546	8.88989e-06	0.0115798	0.524958	0.625002	0.174955	0.0494606	0.000404603	0.0674352	0.776802	0.894366	0.632734
209514_s_at	RAB27A	-0.281864	-0.619456	-0.274237	-0.385095	-0.0755551	-0.0809444	0.00105482	1.73705e-07	0.0024259	3.05186e-05	0.261076	0.230077	0.0306769	2.60915e-05	0.0263114	0.00161218	0.6975	0.690097
209774_x_at	CXCL2	-0.0986586	-0.71591	-0.0414503	-2.87308	-0.742303	-0.354954	0.31234	1.19197e-06	0.690227	3.44659e-13	1.56202e-05	0.00865058	0.655052	0.000103446	0.826269	2.34644e-09	0.00672467	0.210533
209789_at	CORO2B	-0.436167	-0.83548	-0.51051	-0.884764	-0.658358	-0.0577221	0.004935	1.2103e-05	0.00278167	3.52594e-07	1.1196e-05	0.574995	0.0748969	0.000502072	0.0283952	5.58785e-05	0.0058429	0.883496
209835_x_at	CD44	-0.486124	-0.901758	-0.559717	-1.54657	-0.898846	-0.235096	0.000169612	1.14907e-07	8.9036e-05	6.35674e-09	5.30927e-06	0.0880343	0.0102131	1.96329e-05	0.00391007	2.6735e-06	0.00436334	0.504695
209847_at	CDH17	-0.209958	-0.598655	-0.433309	-0.506668	-0.288703	-0.1197	0.046432	1.43271e-05	0.000804527	0.0373628	0.21188	0.596352	0.26023	0.000566003	0.0136353	0.197774	0.65392	0.891845
209859_at	TRIM9	-0.231214	-1.14685	0.4313	-0.408118	-0.0803684	-0.0962452	0.160815	1.89432e-06	0.021922	0.000555939	0.399718	0.315806	0.486261	0.000141106	0.100368	0.0129786	0.791526	0.752395
209919_x_at		-0.419844	-0.821799	-0.350042	-0.245217	-0.309561	-0.371826	2.35127e-05	4.03139e-09	0.000335334	0.0289493	0.00820637	0.00237233	0.00301774	2.24914e-06	0.00827473	0.170048	0.179977	0.125653
209970_x_at	CASP1	0.212473	-0.644335	-0.0241675	-1.06374	-0.191619	-0.0222012	0.000830883	1.32268e-09	0.670838	1.82029e-08	0.0645526	0.819919	0.0270135	1.00441e-06	0.813983	5.92408e-06	0.430259	0.959047
209978_s_at		0.36191	-0.641894	0.237167	-0.0974099	0.0130886	-0.146327	0.0305345	0.000674476	0.169096	0.570788	0.938941	0.397785	0.210034	0.00848332	0.36054	0.806196	0.985928	0.804591
209993_at	ABCB1	-0.519974	-1.47321	-0.145655	-0.221922	-0.0738966	-0.0467411	0.000956809	4.45109e-09	0.30997	0.0171515	0.384715	0.579409	0.0290954	2.40954e-06	0.520455	0.12334	0.782513	0.885209
209994_s_at		-0.396911	-0.932946	0.00119174	-0.466209	-0.11865	-0.195374	0.00116302	8.25418e-08	0.991374	5.67574e-05	0.174302	0.0332759	0.0324761	1.63313e-05	0.996027	0.00254153	0.612619	0.355946
210046_s_at	IDH2	-0.375455	-0.659059	-0.312193	0.0818298	-0.0885346	-0.167646	1.35345e-05	9.44468e-09	0.000216214	0.311327	0.274793	0.0489881	0.00214642	3.61111e-06	0.00638705	0.614106	0.708259	0.410172
210118_s_at	IL1A	-0.55973	-0.617841	-0.426332	-2.1125	-1.35325	-1.02633	1.03313e-05	3.18987e-06	0.000396753	3.87709e-08	8.44568e-06	0.000149362	0.00182214	0.000202562	0.00909538	1.04424e-05	0.00504734	0.0391336
210174_at	NR5A2	-0.0773792	-0.618152	0.0876082	-0.0481494	0.282155	-0.0399639	0.443692	1.15523e-05	0.422462	0.680239	0.0268022	0.732054	0.755917	0.000486238	0.62615	0.866219	0.307795	0.936403
210179_at	KCNJ13	-0.462946	-0.746167	0.425261	-0.280538	-0.182912	-0.347638	0.011565	0.000302652	0.0275128	0.0387469	0.159751	0.0133798	0.121553	0.00478943	0.115579	0.202337	0.59418	0.250078
210287_s_at	FLT1	-0.434843	-0.6062	-0.111006	-0.29193	-0.309933	-0.226875	0.00109158	4.54814e-05	0.360844	0.0091192	0.00627838	0.034221	0.0313292	0.00127149	0.570075	0.0825658	0.155961	0.359127
210390_s_at		-0.0267074	-1.43737	0.0231493	-0.371264	-0.164817	-0.220072	0.86194	5.95943e-08	0.888993	0.00391176	0.149542	0.0609064	0.960688	1.28431e-05	0.944423	0.0481268	0.581432	0.445118
210397_at	DEFB1	-0.0371062	-0.644063	0.0742039	-0.406435	-0.438367	-0.2835	0.709487	6.59641e-06	0.492692	0.000192172	9.2671e-05	0.003691	0.898564	0.000327574	0.683267	0.00615884	0.0177184	0.147089
210553_x_at		-0.372614	-0.988124	-0.176907	-0.125491	-0.0417089	-0.0878931	0.00125567	1.78973e-08	0.104777	0.208912	0.668463	0.372067	0.0340037	5.52846e-06	0.267247	0.507476	0.909106	0.7899
210601_at	CDH6	-0.564723	-1.03796	-0.512647	-0.123788	-0.268244	-0.290319	2.54545e-06	6.4976e-10	1.97287e-05	0.3369	0.0487139	0.0347964	0.000751025	6.12511e-07	0.00169323	0.636842	0.390438	0.361948
210608_s_at	FUT2	-0.379563	-0.952366	-0.342953	-0.700322	-0.305536	-0.295681	4.31569e-05	2.45537e-10	0.00026481	1.4239e-05	0.014045	0.0167952	0.00432811	3.12203e-07	0.00714404	0.000940026	0.232771	0.271358
210619_s_at	HYAL1	-0.26242	-0.601503	0.31236	-0.180231	-0.114348	-0.251859	0.0219782	2.70583e-05	0.012969	0.12681	0.320885	0.0394417	0.174991	0.000890028	0.0723035	0.39486	0.743375	0.379061
210663_s_at	KYNU	-0.266251	-0.803821	-0.512583	-1.48155	-0.619454	-0.0649776	0.0751117	3.09231e-05	0.00374021	5.73271e-10	2.74358e-05	0.537458	0.335435	0.000978426	0.0337564	3.97557e-07	0.00864267	0.871302
210665_at	TFPI	-0.182255	-0.627553	0.353586	-0.48091	-0.146773	0.128798	0.0929902	1.44441e-05	0.0055085	3.96941e-05	0.097094	0.141112	0.372146	0.000568582	0.0427537	0.00196266	0.4994	0.590669
210839_s_at	ENPP2	-0.0541844	-0.866207	0.0829061	-0.338913	0.0576681	-0.275496	0.621539	5.47362e-07	0.486066	0.0371829	0.701859	0.0825423	0.858493	6.00883e-05	0.678107	0.197242	0.91923	0.493611
210896_s_at	ASPH	0.105864	-0.739179	-0.22488	-0.13231	-0.0739415	0.0560193	0.15863	1.91678e-08	0.0103155	0.184399	0.448541	0.564176	0.483505	5.72677e-06	0.0627223	0.477573	0.818034	0.880078
210929_s_at	AHSG	-0.155968	-0.797221	0.151125	0.0244115	-0.117361	-0.497082	0.254797	1.79082e-05	0.305047	0.862493	0.410451	0.00282534	0.59887	0.000658896	0.515674	0.948841	0.796994	0.132726
210951_x_at	RAB27A	-0.278973	-0.593479	-0.274921	-0.382858	-0.0837937	-0.0792369	0.00254887	1.11885e-06	0.0049254	2.09281e-05	0.197168	0.221245	0.0512164	9.94684e-05	0.0399371	0.00122905	0.637994	0.680337
211184_s_at	USH1C	-0.108748	-0.629606	-0.185013	0.174065	-0.00728473	-0.273839	0.152043	1.94271e-07	0.0308163	0.173735	0.953069	0.0404302	0.473187	2.80999e-05	0.124215	0.463071	0.989458	0.382775
211262_at	PCSK6	-0.224821	-0.988305	-0.503918	-0.15658	-0.0539659	-0.0535363	0.0558643	1.13501e-07	0.000583735	0.157382	0.615025	0.617818	0.287175	1.95762e-05	0.0113509	0.440078	0.889536	0.900513
211298_s_at	ALB	-0.96793	-3.07599	0.020372	-0.577037	-0.215149	-0.605977	0.0034497	8.8981e-09	0.947493	0.0316792	0.389716	0.0251342	0.0602211	3.469e-06	0.974954	0.17927	0.785373	0.319214
211357_s_at	ALDOB	-0.104169	-0.809204	0.872541	-0.26034	-0.336242	-0.380997	0.690289	0.00621985	0.00629057	0.00359818	0.000479529	0.000152712	0.891035	0.04166	0.0464591	0.0455606	0.0439166	0.0393845
211367_s_at	CASP1	0.397123	-0.937213	-0.110177	-1.30924	-0.350556	-0.334654	0.00438045	7.73618e-07	0.406501	4.83681e-06	0.0792324	0.0923377	0.0691626	7.67651e-05	0.612355	0.000423124	0.46362	0.513849
211368_s_at	CASP1	0.319894	-0.825323	0.0778892	-1.40994	-0.367876	-0.060923	0.00381184	1.87296e-07	0.456489	8.74862e-06	0.10208	0.776606	0.0637696	2.73808e-05	0.654623	0.000653602	0.507879	0.948758
211416_x_at	GGTLC1	-0.393537	-0.633131	-0.282672	-0.119331	-0.215016	-0.263002	0.000175242	7.75887e-07	0.00520326	0.144639	0.0144406	0.00415516	0.0103601	7.68508e-05	0.0413513	0.421543	0.235403	0.153295
211417_x_at		-0.392614	-0.754386	-0.318201	-0.258678	-0.309641	-0.320876	3.48905e-05	8.70502e-09	0.000600749	0.00673422	0.00192111	0.00145933	0.00385049	3.46737e-06	0.0115249	0.0681209	0.085257	0.101539
211429_s_at	SERPINA1	-0.441701	-0.919536	-0.391483	-0.768733	-0.180324	-0.538657	0.000143837	1.88986e-08	0.000896194	0.000391825	0.299688	0.00604226	0.009198	5.70874e-06	0.0145926	0.0101483	0.728922	0.181633
211478_s_at	DPP4	-0.221552	-0.720522	-0.198902	-0.52609	0.109909	-0.241849	0.0225904	4.20628e-07	0.0521604	0.00259888	0.460212	0.116528	0.177329	4.95643e-05	0.171882	0.0367737	0.82415	0.55604
211549_s_at	HPGD	-0.393226	-0.761991	-0.338634	-0.261634	-0.365642	-0.640525	0.000918113	7.24376e-07	0.0051769	0.103407	0.0287028	0.000747691	0.0285215	7.30724e-05	0.041226	0.353579	0.318386	0.0761266
211600_at	PTPRO	0.230723	-0.593001	-0.00879105	-0.0184291	-0.068187	-0.0627931	0.0525773	6.27463e-05	0.942006	0.875689	0.564855	0.595709	0.278094	0.00158974	0.971967	0.954366	0.869589	0.89163
211657_at	CEACAM6	-0.131893	-1.07831	-0.303933	-0.15757	-0.0877997	0.067075	0.195623	7.48338e-09	0.0109054	0.311108	0.567641	0.66162	0.53154	3.17017e-06	0.0649864	0.613993	0.870522	0.914572
211676_s_at	IFNGR1	-0.213077	-0.609064	-0.314138	-0.733966	-0.292054	-0.270484	0.00337624	3.73096e-08	0.000246556	2.44371e-06	0.00970984	0.0150625	0.0594533	9.1067e-06	0.00688129	0.000255595	0.195035	0.261116
211682_x_at	UGT2B28	-0.313079	-1.21901	0.685219	-0.889345	0.12047	-0.46601	0.203632	9.72421e-05	0.0163011	0.000704064	0.570446	0.0408245	0.542741	0.00216567	0.0831322	0.0151699	0.871608	0.384015
211689_s_at	TMPRSS2	-0.49017	-0.589266	-0.280352	-0.158341	0.298907	0.169088	0.00550391	0.00140715	0.108608	0.370698	0.102366	0.340057	0.0800553	0.0144257	0.273563	0.664761	0.508436	0.768499
211796_s_at		-0.563994	-0.682255	-0.488729	-1.47899	-0.862481	-0.768304	0.000543313	8.66212e-05	0.00324445	1.02147e-07	5.19626e-05	0.00016274	0.0207008	0.00200727	0.0309744	2.19015e-05	0.0134012	0.0404535
211844_s_at	NRP2	-0.370929	-0.627439	-0.518263	-0.218773	-0.0847045	-0.0886677	0.00737987	9.1404e-05	0.00111294	0.113645	0.524616	0.505692	0.0940609	0.0020823	0.0165578	0.371956	0.854611	0.85791
211883_x_at	CEACAM1	-0.346005	-0.792179	-0.415618	-0.438438	-0.156049	-0.0409774	0.00433291	1.11485e-06	0.00197911	0.000188672	0.0982073	0.649419	0.0686206	9.92746e-05	0.0234472	0.00607874	0.500838	0.91124
211889_x_at	CEACAM1	-0.387741	-0.87126	-0.390811	-0.50485	-0.231107	-0.0953235	0.000228198	1.25514e-08	0.00043672	3.66128e-05	0.0174982	0.286709	0.0121228	4.34333e-06	0.00962422	0.0018501	0.257458	0.735729
212014_x_at	CD44	-0.460896	-0.906901	-0.54283	-1.4839	-0.813262	-0.261456	0.000666183	3.67634e-07	0.000303217	1.12555e-07	0.000104485	0.110931	0.0235751	4.55792e-05	0.0077267	2.36189e-05	0.0190423	0.547771
212242_at	TUBA4A	-0.155734	-0.682226	-0.110966	-0.187253	-0.207199	0.0485567	0.0884473	6.3957e-07	0.24871	0.0882718	0.0620176	0.642567	0.363025	6.75067e-05	0.456025	0.322485	0.423421	0.908828
212364_at	MYO1B	-0.140944	-0.603263	0.125264	-0.792882	0.037563	-0.252864	0.116488	2.62576e-06	0.190948	0.000840935	0.845188	0.201489	0.416027	0.000176585	0.387779	0.0171688	0.96202	0.660388
212365_at	MYO1B	-0.25736	-0.742931	-0.158382	-0.712813	-0.303427	-0.346496	0.00148864	7.29964e-09	0.0443384	3.83506e-07	0.002186	0.000763144	0.0373243	3.11803e-06	0.155605	5.93424e-05	0.0913285	0.0769832
212646_at	RFTN1	-0.350652	-0.768353	-0.311076	-0.625109	-0.360994	-0.266519	0.000740692	1.03752e-07	0.00353105	3.25962e-07	0.000143788	0.00195552	0.0250602	1.85487e-05	0.0325565	5.24175e-05	0.0227873	0.116595
212850_s_at	LRP4	-0.376737	-0.67331	-0.00733381	-0.670303	-0.453182	-0.406354	0.001966	6.24419e-06	0.947653	1.58687e-05	0.000705871	0.00170276	0.0436955	0.000316112	0.974979	0.00100536	0.0527009	0.109714
212909_at	LYPD1	-0.495216	-0.971632	-0.307586	-0.436857	-0.290442	-0.610009	0.000177066	5.70734e-08	0.0130128	0.0417084	0.158845	0.00728611	0.0104435	1.2482e-05	0.0724663	0.211515	0.593549	0.194874
213317_at	CLIC5	0.164812	-0.823316	-0.0331608	-0.281877	-0.0049229	-0.231904	0.113995	3.36466e-07	0.759405	0.037676	0.968671	0.0800753	0.411978	4.2782e-05	0.870049	0.198897	0.99315	0.488219
213492_at	COL2A1	-0.0582761	-0.71506	-0.0792509	-0.339161	-0.216298	-0.410409	0.681749	0.000104734	0.606212	0.0694169	0.230892	0.0319939	0.886831	0.00228506	0.769017	0.28292	0.671173	0.349573
213712_at	ELOVL2	-0.19171	-0.964917	-0.0579624	-0.17911	0.137626	0.00646078	0.0880092	1.008e-07	0.617833	0.196906	0.315661	0.961748	0.361952	1.83359e-05	0.777209	0.494098	0.739685	0.992232
213931_at		-0.169423	-0.612238	0.2283	0.374628	0.125276	0.118231	0.0501221	1.02773e-06	0.0177457	0.0109204	0.345088	0.372079	0.270921	9.46948e-05	0.0876831	0.0926416	0.760548	0.7899
214033_at		-0.12541	-0.703684	0.273437	-0.62117	-0.154691	-0.556328	0.328842	3.73016e-05	0.0590789	1.04283e-05	0.122583	3.41378e-05	0.670149	0.00111082	0.185542	0.000746292	0.543379	0.0237114
214063_s_at	TF	0.0884464	-0.60204	0.544853	-0.232781	-0.0372888	-0.209548	0.646279	0.00581969	0.016936	0.0429776	0.727396	0.0649718	0.870271	0.039742	0.0852884	0.214908	0.927072	0.454433
214069_at		0.00563606	-0.674852	0.569302	-0.335157	-0.0027215	-0.45239	0.976305	0.00236606	0.0123641	0.06456	0.987259	0.0168599	0.99404	0.0209125	0.070069	0.271587	0.997361	0.271495
214142_at	ZG16	0.0704994	-0.659851	0.520149	0.748769	0.260133	0.0749285	0.670503	0.000931348	0.00927047	8.44653e-07	0.0126963	0.426073	0.881397	0.0107158	0.0587463	0.000107901	0.222056	0.817361
214234_s_at	CYP3A5	-0.046509	-1.30796	0.450334	-0.69067	-0.34396	-0.282879	0.805365	2.91316e-06	0.0393068	0.000108607	0.0197765	0.04851	0.93824	0.00018939	0.144507	0.00407312	0.271486	0.409056
214235_at	CYP3A5	-0.0982867	-1.23805	0.591235	-0.97556	-0.373445	-0.546516	0.658413	3.57358e-05	0.0233575	1.13682e-05	0.0249552	0.00245234	0.875584	0.00108365	0.104511	0.000791789	0.298425	0.126747
214329_x_at	TNFSF10	-0.0650905	-0.719131	0.417601	-1.02894	0.278242	-0.770886	0.684175	0.000316946	0.0257203	0.000233875	0.2098	0.0025739	0.888149	0.00494776	0.110703	0.00708526	0.651552	0.128429
214421_x_at	CYP2C9	-0.312678	-0.874228	-0.202728	0.102299	0.0692702	0.113643	0.00794319	2.74615e-07	0.0873758	0.362514	0.534266	0.313378	0.0982566	3.68006e-05	0.237924	0.658203	0.858696	0.751061
214465_at		-0.418205	-1.53841	-0.359448	0.156683	0.0613889	-0.205306	0.00241033	5.42537e-10	0.0112408	0.36715	0.720567	0.242037	0.0496381	5.36351e-07	0.0663273	0.661791	0.925559	0.700465
214702_at	FN1	-0.549236	-1.19014	-0.519395	-0.766263	-0.209502	-0.417256	6.91634e-06	1.96055e-10	3.14907e-05	0.000665587	0.25718	0.0334882	0.00141101	2.61446e-07	0.00217951	0.0146442	0.69476	0.35629
214837_at	ALB	-0.375428	-1.4958	0.539868	0.122373	-0.000236846	0.0723509	0.109888	4.9204e-06	0.0386532	0.239904	0.99814	0.480211	0.404933	0.000272783	0.143017	0.5428	0.99939	0.845657
214842_s_at	ALB	-0.840988	-2.34974	-0.0834452	0.0670215	-0.136369	0.00108763	0.00381238	6.4207e-08	0.759814	0.699213	0.435537	0.994984	0.0637696	1.3502e-05	0.870335	0.875468	0.81077	0.998993
215034_s_at	TM4SF1	-0.380393	-0.798738	-0.267221	-1.32555	-0.499475	0.0258538	0.00585713	5.55285e-06	0.0552575	2.21231e-06	0.0126903	0.885011	0.0828425	0.000294473	0.178316	0.000236709	0.222056	0.974912
215103_at	CYP2C18	-0.478023	-1.64229	0.477964	-0.533316	-0.366326	-0.104923	0.0168198	9.67846e-08	0.0251144	0.00569091	0.0422724	0.533433	0.150191	1.7938e-05	0.109048	0.0608667	0.369866	0.870013
215129_at	PIK3C2G	-0.168121	-0.847491	-0.110267	-0.278905	-0.183551	-0.199215	0.140762	7.98108e-07	0.36058	0.00414188	0.0414502	0.0287284	0.456096	7.87663e-05	0.569832	0.0497875	0.367086	0.33721
215285_s_at	PHTF1	-0.172159	-0.595782	-0.26207	-0.193186	-0.0245941	-0.0784925	0.0134506	5.0906e-08	0.00124378	0.113714	0.83327	0.504736	0.132047	1.14069e-05	0.0177201	0.372045	0.958635	0.857591
215299_x_at	SULT1A1	-0.0334123	-0.603397	0.0662243	-0.138889	0.039952	-0.195162	0.784235	0.000126932	0.61637	0.296308	0.759725	0.149446	0.929736	0.00259343	0.776103	0.599838	0.937912	0.600364
215300_s_at	FMO5	-0.127649	-0.626746	0.176969	-0.0258034	0.0557819	-0.26585	0.405329	0.000695048	0.288889	0.846767	0.676866	0.0615254	0.729848	0.00867422	0.499447	0.942202	0.911743	0.446684
215509_s_at	BUB1	-0.177135	-0.620594	0.0706503	-0.0441622	0.170163	0.295738	0.143723	6.22557e-05	0.577993	0.673727	0.11931	0.0118556	0.460591	0.00158081	0.749241	0.862873	0.537513	0.237487
215559_at	ABCC6	-0.0459047	-0.724074	-0.0259559	-0.0771881	0.0388323	-0.29546	0.664724	3.35245e-06	0.820128	0.301141	0.597762	0.00100823	0.878525	0.000210442	0.906536	0.604084	0.883199	0.0862672
215603_x_at		-0.426849	-0.697678	-0.299733	-0.26123	-0.31001	-0.259499	9.10066e-05	2.71803e-07	0.00387573	0.00264035	0.000684498	0.00277118	0.00692042	3.6603e-05	0.0345236	0.0371299	0.0516206	0.131981
215646_s_at	VCAN	-0.175395	-0.585546	-0.580764	-0.555492	-0.21211	-0.421095	0.076208	1.04017e-05	2.73464e-05	0.00872118	0.265897	0.0369907	0.338129	0.000453882	0.00199544	0.0802523	0.701637	0.36967
215977_x_at	GK	-0.360345	-0.866721	-0.48614	-0.635435	-0.382167	-0.0965845	5.54358e-05	6.42765e-10	4.44593e-06	0.00014023	0.00787615	0.448641	0.00508549	6.12511e-07	0.000890408	0.00491794	0.17591	0.829908
216025_x_at	CYP2C9	-0.232706	-0.705542	-0.115492	0.14074	0.198788	0.312246	0.0176931	5.69502e-07	0.241755	0.113437	0.0315718	0.00209612	0.15475	6.19036e-05	0.448594	0.371677	0.330009	0.120384
216316_x_at		-0.362241	-0.599021	-0.378596	-0.431739	-0.410574	-0.23653	0.00051902	2.3382e-06	0.000694722	5.62081e-05	9.30412e-05	0.00792165	0.0201544	0.000163063	0.0124988	0.00253145	0.0177184	0.202493
216470_x_at	PRSS2	-0.48586	-0.69563	-0.103545	-0.0931775	-0.22081	0.0856276	1.49205e-05	1.73344e-07	0.243658	0.294371	0.0214547	0.333798	0.00230445	2.60915e-05	0.450693	0.598044	0.280967	0.764873
216661_x_at	CYP2C9	-0.130243	-0.676818	-0.0653214	0.125756	0.0194452	0.226023	0.165663	1.23358e-06	0.509528	0.214305	0.843612	0.0344617	0.493252	0.00010655	0.697203	0.513896	0.961448	0.360335
217167_x_at	GK	-0.303165	-0.882776	-0.523162	-0.531066	-0.112805	-0.246656	0.0017789	8.85693e-09	1.96931e-05	3.97097e-05	0.236613	0.0168869	0.0412936	3.469e-06	0.00169323	0.00196266	0.676776	0.271541
217238_s_at	ALDOB	-0.0472042	-0.65828	0.444192	-0.123592	-0.120462	-0.123853	0.814838	0.00437343	0.0546887	0.218643	0.229925	0.217724	0.942304	0.0323366	0.177048	0.518368	0.670869	0.677059
217388_s_at	KYNU	-0.501966	-1.12436	-0.29202	-1.59834	-0.673146	-0.219199	0.000546342	4.81839e-08	0.0338043	1.79851e-08	0.000325013	0.148904	0.0207728	1.10691e-05	0.131614	5.88822e-06	0.0359718	0.599829
217404_s_at	COL2A1	-0.216294	-0.816172	-0.329648	-0.394949	-0.0578726	-0.34185	0.23187	0.000251377	0.0987127	0.0133212	0.68558	0.0281021	0.575534	0.00418006	0.25735	0.104944	0.914446	0.335131
217546_at	MT1M	-0.327898	-1.19594	-0.0968681	-0.980701	-0.522619	-0.0507542	0.0157293	3.63038e-08	0.470319	0.000152546	0.0166615	0.796364	0.144407	9.02233e-06	0.665562	0.00522528	0.251583	0.953161
217564_s_at	CPS1	-0.183113	-1.10777	0.157962	-0.627804	-0.170998	-0.545846	0.286615	5.64328e-06	0.391645	0.000765258	0.266454	0.00231148	0.630511	0.000297251	0.598814	0.0161173	0.702035	0.124565
217640_x_at	SKA1	-0.0696959	-0.645637	-0.276424	-0.136194	0.28362	-0.0544576	0.701323	0.00234096	0.17098	0.327753	0.0528046	0.69139	0.895667	0.0207476	0.362858	0.628527	0.399726	0.924849
217771_at	GOLM1	-0.155406	-0.614543	-0.258233	-0.225545	-0.00670155	-0.119594	0.0166268	1.36052e-08	0.000819512	0.00355807	0.919162	0.0859322	0.149346	4.55814e-06	0.0137877	0.0452687	0.981353	0.500103
217838_s_at	EVL	-0.327878	-0.771229	-0.294987	0.0271453	0.109964	-0.162627	0.0148528	8.75825e-06	0.037092	0.808918	0.334831	0.161525	0.139796	0.000401541	0.139382	0.926131	0.753836	0.615555
217983_s_at	RNASET2	-0.284968	-0.698091	-0.499301	0.0622776	0.0530733	-0.110641	0.000522279	1.30144e-08	2.98546e-06	0.43803	0.50744	0.177702	0.0202522	4.47525e-06	0.000755696	0.715674	0.845677	0.636062
217989_at	HSD17B11	-0.0995456	-0.76374	0.0962158	-0.359875	0.00306974	-0.224783	0.395987	5.41963e-06	0.446475	0.00457158	0.977583	0.054397	0.722602	0.000289948	0.645469	0.0529333	0.995313	0.428074
218087_s_at	SORBS1	0.120051	-0.624076	0.405694	0.122622	0.355857	0.0738383	0.361823	0.000170919	0.00972793	0.372719	0.01793	0.588091	0.697409	0.0031916	0.0605504	0.666626	0.260863	0.889215
218345_at	TMEM176A	-0.298478	-1.18995	-0.381354	-0.329493	-0.11855	-0.214605	0.0219544	2.52597e-08	0.0084694	0.0184517	0.355134	0.105049	0.174851	6.97511e-06	0.0555633	0.128932	0.767438	0.537885
218376_s_at	MICAL1	-0.556339	-0.588055	-0.426155	-0.47315	-0.224425	-0.116546	5.34995e-08	2.49653e-08	4.48881e-06	4.63598e-05	0.0163497	0.179534	5.41682e-05	6.92883e-06	0.000895714	0.00218322	0.249774	0.638193
218660_at	DYSF	-0.388123	-0.71096	-0.456779	-0.200144	-0.400322	-0.0852642	1.62438e-05	6.48514e-09	5.99106e-06	0.0166462	8.17002e-05	0.267507	0.00242658	2.99676e-06	0.00103902	0.120964	0.0169846	0.720853
218678_at	NES	-0.556665	-0.604764	-0.464729	-0.614753	-0.648324	-0.301133	6.76846e-06	2.49129e-06	0.000115225	1.57329e-05	8.76995e-06	0.00748507	0.00139647	0.000170222	0.00448712	0.0010003	0.00504734	0.197444
218687_s_at	MUC13	-0.288828	-1.1215	0.210747	-1.11347	-0.0417355	-0.0686907	0.0620857	8.26994e-07	0.194105	3.62892e-07	0.746998	0.596606	0.303084	8.08871e-05	0.391396	5.69087e-05	0.93447	0.891857
218736_s_at	PALMD	-0.462814	-1.48985	-0.462297	-0.332109	-0.226122	-0.416629	0.0191229	3.15935e-07	0.0283553	0.0036328	0.0328478	0.000624099	0.16115	4.09331e-05	0.117734	0.0457868	0.335065	0.0700669
218755_at	KIF20A	-0.139654	-0.838847	0.20058	-0.0415023	0.362478	0.0842589	0.262468	3.27597e-06	0.14207	0.801132	0.0412271	0.610339	0.60622	0.000207068	0.323342	0.92287	0.366579	0.897564
218833_at	MAP3K20	-0.216715	-0.665243	0.0759865	-0.361153	-0.230029	-0.0605139	0.0703323	2.09327e-05	0.537735	0.0132644	0.0932511	0.643443	0.324453	0.000736959	0.719546	0.104606	0.492609	0.90898
218843_at	FNDC4	-0.380335	-0.64721	-0.523035	0.00742684	-0.0782581	0.00158877	3.2219e-05	4.2592e-08	1.90336e-06	0.938737	0.423293	0.986881	0.00368531	9.99449e-06	0.00063091	0.979292	0.803961	0.996946
218872_at	TESC	-0.514074	-0.67464	-0.162901	-0.119115	-0.0999152	-0.138903	1.13295e-05	3.97716e-07	0.0839201	0.36695	0.447255	0.29521	0.00194792	4.78968e-05	0.231824	0.661741	0.81733	0.740442
218928_s_at	SLC37A1	-0.357511	-0.775073	-0.109964	-0.569241	-0.144956	-0.151449	0.000472359	6.03333e-08	0.230019	1.09974e-05	0.116643	0.10244	0.0190881	1.29362e-05	0.434669	0.000773854	0.532842	0.533027
218963_s_at	KRT23	-0.562712	-0.766082	0.0832187	-0.405595	-0.410053	0.0970249	4.26806e-05	1.13714e-06	0.45584	0.0124742	0.0117172	0.50583	0.00431314	0.000100767	0.653993	0.100683	0.21469	0.85798
219014_at	PLAC8	-0.423572	-1.10093	-0.435726	0.0352555	-0.150472	-0.0986401	2.53064e-05	7.07539e-11	4.31697e-05	0.703357	0.118895	0.294929	0.0031836	1.33396e-07	0.00262256	0.877832	0.536839	0.740364
219093_at	PID1	-0.299136	-0.643708	-0.196375	-0.722454	-0.292691	-0.59374	0.0122615	1.65801e-05	0.105371	0.000620446	0.099112	0.00291104	0.125519	0.000626914	0.26821	0.0139428	0.502925	0.133464
219167_at	RASL12	-0.334302	-0.616033	-0.327664	-0.277215	-0.180894	-0.287983	0.00109833	1.78823e-06	0.00237973	0.0143806	0.0903923	0.0115941	0.0314386	0.000136362	0.0259997	0.110259	0.487509	0.236004
219181_at	LIPG	-0.572162	-0.66637	0.093096	-1.20704	-0.189492	0.155142	3.58146e-05	6.31226e-06	0.405424	2.70867e-07	0.179616	0.266975	0.00389471	0.000318085	0.611306	4.51553e-05	0.618699	0.720484
219197_s_at	SCUBE2	-0.325229	-0.932593	0.102676	-0.218086	-0.0198999	-0.448218	0.0222856	2.01112e-06	0.469982	0.131111	0.885902	0.00518218	0.17585	0.000145447	0.665368	0.401292	0.973843	0.168152
219300_s_at	CNTNAP2	-0.239525	-0.618979	0.308823	-0.543849	-0.466384	-0.458205	0.194182	0.00297811	0.125318	0.00327668	0.00899169	0.0099982	0.529858	0.024652	0.299689	0.0426655	0.187885	0.223032
219301_s_at	CNTNAP2	-0.395862	-0.970976	-0.0723769	-0.681984	-0.52638	-0.622133	0.00317059	2.6065e-07	0.564812	7.35729e-05	0.000796937	0.000179933	0.0572313	3.51877e-05	0.739561	0.00306367	0.0550158	0.0427561
219404_at	EPS8L3	-0.377817	-0.872629	-0.231278	-0.0341284	-0.151768	-0.146002	0.00342265	6.53287e-07	0.0693409	0.716421	0.12105	0.134654	0.0598826	6.82953e-05	0.205268	0.884034	0.54028	0.581765
219440_at	RAI2	-0.189491	-0.799125	0.0190758	-0.0434717	-0.034299	-0.261265	0.0646795	3.27771e-07	0.855541	0.76544	0.813795	0.0883963	0.31072	4.20678e-05	0.92607	0.907583	0.953898	0.505148
219508_at	GCNT3	0.0208075	-0.904859	-0.0474202	-0.784485	-0.112909	0.196541	0.780575	1.57099e-09	0.558385	1.4148e-07	0.194032	0.0321354	0.928407	1.10121e-06	0.734575	2.70029e-05	0.634491	0.35018
219564_at	KCNJ16	0.010404	-0.726328	0.124982	-0.660335	-0.281802	-0.737773	0.940038	6.9173e-05	0.407995	0.000135923	0.0450645	4.49781e-05	0.983736	0.00170208	0.613785	0.00483521	0.380232	0.0248933
219602_s_at	PIEZO2	-0.43248	-0.648149	0.195256	-0.675817	-0.234556	-0.508962	0.00143314	2.96886e-05	0.127159	1.51519e-05	0.0437829	0.00026253	0.0366072	0.000950922	0.302253	0.000975979	0.37519	0.0488724
219727_at	DUOX2	-0.261799	-0.909942	-0.423166	-1.38058	-0.606989	-0.19608	0.0543984	2.16065e-06	0.00681802	2.58431e-07	0.00133271	0.220462	0.28291	0.000153477	0.0487842	4.37452e-05	0.0720731	0.67966
219803_at	ANGPTL3	0.0517607	-1.50656	0.0593216	-0.956496	-0.504584	-0.819139	0.788934	6.6892e-07	0.776412	0.0216532	0.195358	0.0441859	0.932007	6.95308e-05	0.880201	0.14226	0.635758	0.395423
219934_s_at	SULT1E1	-0.345143	-0.635554	-0.153007	-0.557651	-0.188314	-0.404236	0.0392058	0.000785824	0.370116	0.00217518	0.228949	0.016995	0.238098	0.00948662	0.579001	0.0326668	0.670148	0.271943
219958_at	TMEM74B	-0.229385	-0.664967	-0.209178	0.00269509	-0.018703	0.0100246	0.0372688	6.51584e-06	0.073117	0.983326	0.884728	0.938045	0.232081	0.000324854	0.212292	0.994678	0.973369	0.986414
219962_at	ACE2	-0.203782	-1.19363	0.176728	-0.439698	-0.163327	-0.246938	0.136853	9.67142e-08	0.226545	0.00338033	0.213772	0.0687756	0.449449	1.7938e-05	0.430665	0.0436719	0.655449	0.461937
220002_at	KIF26B	-0.503891	-0.755852	-0.493336	-0.458146	-0.49445	-0.50632	0.000104689	9.83057e-07	0.000275511	0.00104966	0.000554074	0.000450582	0.00751163	9.14092e-05	0.00729202	0.0200514	0.0470817	0.0619509
220017_x_at	CYP2C9	-0.318495	-1.00235	-0.0677025	-0.211823	-0.0779845	0.0967549	0.00422537	1.52155e-08	0.520767	0.0226654	0.363159	0.262884	0.0679005	4.86496e-06	0.705781	0.14617	0.771335	0.717189
220029_at	ELOVL2	-0.233424	-0.765469	-0.386979	-0.0820038	0.0444638	-0.0567619	0.015482	1.47609e-07	0.000747445	0.512699	0.721187	0.649158	0.143204	2.33251e-05	0.0130256	0.767952	0.925637	0.911233
220056_at	IL22RA1	-0.0852426	-0.608953	-0.10992	-0.180867	-0.119955	-0.166152	0.429035	2.82619e-05	0.34713	0.0408742	0.157949	0.0576045	0.745186	0.000915415	0.556774	0.209153	0.592752	0.437556
220066_at	NOD2	-0.29052	-0.834592	-0.0622036	-0.700664	-0.442834	-0.466603	0.0161866	9.208e-07	0.601223	4.11813e-05	0.00244941	0.00165075	0.147231	8.75561e-05	0.765549	0.00201755	0.0965548	0.10777
220158_at	LGALS14	-0.3938	-0.647887	0.717419	-0.139395	0.0445368	0.419691	0.022485	0.00075269	0.00060538	0.307261	0.740112	0.00637769	0.176715	0.00919821	0.0115823	0.609805	0.932248	0.18541
220393_at	LGSN	-0.0881265	-1.18958	0.425558	-0.826909	-0.031515	-0.606995	0.714214	0.000126089	0.115187	0.000804065	0.874483	0.00763859	0.900675	0.00258296	0.283818	0.0166589	0.970523	0.198722
220432_s_at	CYP39A1	0.872426	-0.828165	0.648311	-0.000763525	0.0836229	-0.230485	0.00271863	0.00396874	0.0268161	0.995035	0.499036	0.0760175	0.052936	0.0301167	0.113615	0.998532	0.842358	0.480248
220435_at	SLC30A10	-0.351585	-0.955709	-0.0262679	-0.280522	0.0311835	-0.0836743	0.0214623	3.53855e-06	0.862158	0.123931	0.858419	0.633365	0.172523	0.000217139	0.929994	0.389692	0.965407	0.906169
220441_at	DNAJC22	-0.461765	-0.721388	0.0382713	-0.560291	-0.0227323	-0.256316	0.00159422	2.16876e-05	0.774344	0.000146643	0.838953	0.0345575	0.038843	0.000754308	0.87915	0.00506808	0.959808	0.360751
220532_s_at	TMEM176B	-0.335997	-1.03583	-0.163541	-0.568452	-0.0982373	-0.230616	0.0445143	5.10776e-06	0.340238	0.000397745	0.441636	0.0837689	0.254982	0.000278154	0.550516	0.0102627	0.814265	0.496807
220585_at	HKDC1	-0.366165	-0.605806	-0.583697	-0.522079	-0.0332982	0.0537396	0.0538559	0.0033642	0.00733594	0.0122436	0.857713	0.772518	0.281234	0.026817	0.0510296	0.0996622	0.965126	0.94806
220591_s_at	EFHC2	-0.263938	-0.625103	0.245075	-0.0604713	0.152566	0.00390971	0.0286198	3.39608e-05	0.0551991	0.669147	0.289123	0.977887	0.202431	0.00105023	0.178159	0.860785	0.719969	0.99511
220626_at	SERPINA10	-0.0244423	-0.605366	0.785443	0.12961	-0.0206336	-0.253876	0.873739	0.00104999	0.00019952	0.210563	0.837681	0.0219693	0.963697	0.0116755	0.00608408	0.509584	0.959477	0.301511
220736_at	SLC19A3	-0.27807	-0.845977	-0.191007	-0.228703	0.247578	-0.208297	0.115482	0.00011783	0.305438	0.148015	0.119579	0.184979	0.414525	0.00247401	0.515983	0.426596	0.538069	0.644552
220812_s_at	HHLA2	0.347134	-0.743395	0.64922	-0.163752	-0.172863	-0.0517137	0.0976081	0.00170018	0.00773293	0.0231525	0.0175325	0.435518	0.381175	0.0165008	0.0526851	0.148185	0.257685	0.822236
221246_x_at	TNS1	-0.261717	-0.590349	-0.174176	-0.333078	-0.287443	-0.284533	0.00216639	4.01344e-07	0.0388747	0.00135812	0.0040366	0.00432808	0.0464683	4.81217e-05	0.143546	0.0238839	0.126149	0.1563
221666_s_at	PYCARD	-0.29736	-0.822331	-0.447978	-0.185441	-0.211988	-0.365268	0.00127552	1.02231e-08	5.5338e-05	0.084769	0.0521958	0.00252863	0.0342293	3.82841e-06	0.00302287	0.315826	0.398576	0.128106
221747_at	TNS1	-0.408563	-0.795673	-0.261508	-0.189053	-0.158332	-0.227672	1.80835e-05	3.10355e-09	0.0025576	0.196468	0.275193	0.12452	0.0025815	1.88541e-06	0.0270321	0.49367	0.708674	0.569349
221748_s_at	TNS1	-0.467339	-1.02469	-0.00928201	-0.684068	-0.540313	-0.736823	0.00255767	7.6674e-07	0.948396	7.46982e-06	9.03817e-05	3.20771e-06	0.0512553	7.6221e-05	0.975249	0.000579481	0.0176557	0.0146151
221879_at	CALML4	-0.142773	-0.731794	-0.0543107	0.0335282	-0.0749985	-0.118607	0.153087	9.78017e-07	0.604457	0.702976	0.398493	0.189792	0.4745	9.10955e-05	0.767753	0.877637	0.790826	0.649245
222033_s_at	FLT1	-0.552853	-0.756868	-0.0731785	-0.693364	-0.509091	-0.331077	3.02293e-06	5.12942e-08	0.402108	2.95096e-06	8.30898e-05	0.00328483	0.000833855	1.1447e-05	0.608327	0.000292956	0.0170787	0.139765
222257_s_at	ACE2	-0.0941166	-0.732023	0.133313	-0.397325	-0.328315	-0.258284	0.409144	6.47293e-06	0.282778	0.0116863	0.0313443	0.0810951	0.732505	0.000323498	0.493297	0.0966935	0.329136	0.490256
222262_s_at	ETNK1	-0.2691	-0.709663	0.00326134	-0.0433666	0.195037	0.0741162	0.0179901	3.39929e-06	0.976752	0.746312	0.159541	0.58168	0.156074	0.000211923	0.989282	0.898705	0.594024	0.886283
222351_at	PPP2R1B	-0.407949	-0.819211	0.206758	0.0304246	-0.222718	-0.417441	0.0154855	5.56974e-05	0.22153	0.803603	0.0842306	0.00356127	0.143206	0.00146689	0.425003	0.923841	0.475608	0.144983
222549_at	CLDN1	-0.0993465	-0.690235	-0.121444	-0.438197	-0.213911	-0.35293	0.287518	1.05445e-06	0.231023	0.000108915	0.0219285	0.000777532	0.631084	9.56084e-05	0.435903	0.00407312	0.28337	0.0772415
222712_s_at	MUC13	-0.562464	-1.50666	-0.14511	-1.33086	-0.130067	-0.0693123	0.00194151	3.31148e-08	0.389171	1.01863e-07	0.358064	0.62056	0.0434388	8.40878e-06	0.596337	2.19015e-05	0.768871	0.901531
222903_s_at	CPEB1	-0.0257675	-0.591259	0.24908	0.299165	0.17262	-0.0764546	0.783259	8.87324e-06	0.0236071	0.0344961	0.198791	0.560065	0.929396	0.000404603	0.105176	0.188517	0.639681	0.878692
222904_s_at	TMC5	-0.293863	-0.63784	0.222589	-0.452964	0.034401	-0.1011	0.0152629	2.32027e-05	0.0748388	0.0157892	0.838417	0.551212	0.141849	0.000790758	0.215669	0.117165	0.959617	0.875903
222908_at	PIEZO2	-0.39904	-0.786899	-0.0116295	-0.438798	-0.164548	-0.422074	0.00138851	1.09307e-06	0.918218	0.00341935	0.210369	0.00447377	0.036016	9.81343e-05	0.960503	0.0440097	0.652141	0.15843
222996_s_at	CXXC5	-0.337457	-0.62274	-0.295586	0.260381	-0.312359	-0.348351	3.88462e-06	1.01505e-09	4.2874e-05	0.0273204	0.0103664	0.0052379	0.000956719	8.40875e-07	0.0026116	0.16422	0.202422	0.169357
223218_s_at	NFKBIZ	-0.204827	-0.737504	0.0506754	-2.01508	-0.522888	-0.135258	0.0240803	1.29762e-07	0.575831	6.78436e-13	2.49622e-05	0.137656	0.183984	2.13055e-05	0.747579	3.09112e-09	0.00840608	0.586122
223279_s_at	UACA	-0.361588	-0.730282	-0.0540723	-0.171445	-0.084015	-0.0758989	0.000861233	3.85275e-07	0.578713	0.0520192	0.316497	0.363963	0.0274405	4.69054e-05	0.749719	0.240805	0.74023	0.784542
223322_at	RASSF5	0.156849	-0.662238	0.386334	-0.154282	0.135768	-0.0545183	0.250771	0.000125963	0.0152843	0.141348	0.191832	0.590835	0.594714	0.00258134	0.0797776	0.416999	0.632036	0.890228
223629_at	PCDHB5	-0.358332	-0.588983	-0.0931798	-0.0226781	0.0650546	0.10142	0.000793687	4.5286e-06	0.334576	0.823397	0.524668	0.32616	0.0261888	0.000257918	0.544822	0.933005	0.854611	0.759583
223658_at	KCNK6	-0.445663	-0.588677	-0.353472	-0.331059	-0.238897	-0.118152	5.32252e-06	1.56479e-07	0.000157256	0.010744	0.0525338	0.313362	0.00118779	2.43746e-05	0.00532714	0.0917729	0.399726	0.751055
223690_at	LTBP2	-0.555906	-0.750252	-0.474154	-0.890957	-0.835062	-0.670181	7.05141e-06	1.61127e-07	9.5924e-05	8.84902e-08	1.99843e-07	2.83313e-06	0.00143118	2.48859e-05	0.00408896	1.95879e-05	0.00134828	0.0142659
223723_at	MELTF	-0.362841	-0.634614	-0.440685	-0.86181	-0.613887	-0.343457	0.00314526	1.65335e-05	0.00126671	3.83198e-05	0.000912466	0.0351268	0.0570183	0.000625583	0.0179416	0.00191337	0.0586996	0.363593
223730_at	GPC6	-0.278072	-0.602212	-0.472916	-0.183114	-0.279501	-0.51785	0.00844096	7.53139e-06	0.000230685	0.0829091	0.0126888	0.000107019	0.101654	0.00035838	0.00661254	0.311797	0.222056	0.033344
224209_s_at	GDA	-0.0196428	-0.80353	0.373535	-1.27851	-0.490201	-0.24968	0.859341	1.67968e-06	0.00598315	6.62707e-10	7.47124e-05	0.0143256	0.959643	0.000131195	0.0450086	4.39482e-07	0.0164274	0.256552
224412_s_at	TRPM6	-0.465661	-0.66624	0.151263	-0.545164	0.0619783	-0.323455	0.00590578	0.000338271	0.353645	2.66959e-05	0.503323	0.00287126	0.083157	0.00518792	0.563111	0.00146782	0.844409	0.133353
224453_s_at	ETNK1	-0.269523	-0.785977	-0.471749	-0.310577	0.245668	-0.121089	0.079609	5.39422e-05	0.00794259	0.187174	0.291324	0.597523	0.344401	0.00143309	0.0535122	0.481525	0.721449	0.892343
224516_s_at	CXXC5	-0.219897	-0.648932	-0.187977	0.172499	-0.487324	-0.513723	0.0267368	2.21523e-06	0.0713832	0.218532	0.00258591	0.00174108	0.195172	0.000156685	0.209101	0.518316	0.0993566	0.110628
224560_at	TIMP2	-0.0588746	-0.829012	-0.216475	-0.193793	-0.387954	-0.411481	0.493645	3.61516e-08	0.0299085	0.107786	0.00388416	0.00255314	0.788062	9.02233e-06	0.121797	0.361547	0.123901	0.128429
224959_at	SLC26A2	-0.275026	-0.838228	-0.0716262	-0.0897261	0.0215427	-0.337426	0.0127471	2.47144e-07	0.508296	0.451216	0.855096	0.0110715	0.128493	3.38446e-05	0.696257	0.725381	0.964452	0.231536
224963_at	SLC26A2	-0.412515	-0.692062	-0.156924	0.111541	-0.0539013	-0.159308	0.000856951	3.94101e-06	0.168501	0.282425	0.597724	0.132424	0.0273519	0.000234559	0.359748	0.586576	0.883199	0.579236
224996_at	ASPH	0.00064057	-0.616496	0.0409006	-0.444808	-0.0301729	-0.10661	0.993897	1.39461e-06	0.652216	0.006207	0.83119	0.455452	0.998096	0.000116132	0.801185	0.064494	0.958375	0.833339
225008_at	ASPH	0.11763	-0.677621	0.101973	-0.33128	0.034295	-0.161002	0.381185	9.23287e-05	0.480235	0.134234	0.871807	0.45307	0.711662	0.00209497	0.673391	0.405932	0.969964	0.832113
225016_at	APCDD1	-0.278915	-0.638562	-0.387391	0.416526	-0.215251	-0.291412	0.00151722	1.81864e-07	0.000158842	0.0121243	0.159987	0.0640134	0.0375867	2.69469e-05	0.00533608	0.0989295	0.594704	0.452885
225665_at	MAP3K20	-0.264117	-0.624753	-0.221367	-0.151468	-0.0331713	-0.110785	0.0104121	3.95544e-06	0.0387032	0.176462	0.760049	0.315642	0.114798	0.000234559	0.143183	0.466991	0.938031	0.752383
225728_at	SORBS2	-0.112106	-0.695812	0.0552032	-0.40754	-0.125002	-0.506698	0.338486	1.52444e-05	0.658836	7.56503e-05	0.115691	7.49045e-06	0.678149	0.000590707	0.806019	0.00312845	0.531407	0.0182366
226117_at	TIFA	-0.136459	-0.733723	0.0356335	-0.151834	0.0408514	-0.0999265	0.138834	3.24022e-07	0.711315	0.0925424	0.635172	0.254929	0.452774	4.17828e-05	0.839004	0.331526	0.897581	0.710041
226189_at	ITGB8	-0.439883	-0.717685	0.0448194	-1.85153	-0.691206	-0.833834	0.000369134	1.73924e-06	0.676679	2.43509e-11	7.69697e-06	8.70001e-07	0.0164218	0.000133745	0.817893	3.91585e-08	0.00494385	0.00792789
226279_at	PRSS23	-0.537138	-1.29091	-0.433448	-0.747619	-0.379078	-0.505034	1.01698e-05	6.8791e-11	0.00022733	8.30411e-06	0.00407649	0.000427542	0.00180793	1.33396e-07	0.00657189	0.00063147	0.12635	0.0600922
226377_at	NFIC	-0.0923166	-0.636042	0.23316	0.171152	-0.0301534	0.036201	0.395417	1.86318e-05	0.0580961	0.0545283	0.717769	0.664659	0.722479	0.000678028	0.183922	0.246974	0.924607	0.915642
226576_at	ARHGAP26	-0.219069	-0.744845	-0.29076	-0.457057	-0.341491	-0.337731	0.0833197	1.13792e-05	0.0374476	0.0105878	0.0451871	0.0472908	0.351843	0.000482668	0.140255	0.090977	0.380444	0.404678
226804_at	FAM20A	-0.444478	-0.639076	-0.0598467	-0.628971	-0.0492648	-0.0356947	0.00307019	0.000130206	0.669473	8.11621e-05	0.677519	0.762847	0.0561582	0.00263742	0.812886	0.0032895	0.91222	0.945612
226895_at	NFIC	-0.130518	-0.648555	0.17032	0.112595	-0.0984614	-0.107858	0.202601	6.35224e-06	0.12804	0.244621	0.30625	0.264115	0.541461	0.000318803	0.303516	0.548097	0.734355	0.718106
227020_at	YPEL2	-0.386963	-0.787608	-0.0978873	-0.436547	-0.237219	-0.127537	0.000237389	5.22194e-08	0.285552	0.00541055	0.096811	0.355392	0.0124085	1.16034e-05	0.496235	0.05887	0.499118	0.77941
227055_at	METTL7B	-0.186854	-0.61848	-0.202327	0.04532	-0.0461661	-0.0307282	0.0330273	9.20174e-07	0.0326521	0.607979	0.60136	0.727329	0.218909	8.75561e-05	0.12875	0.827824	0.884555	0.935561
227059_at	GPC6	-0.209969	-0.68399	-0.349368	-0.245383	0.119302	-0.540085	0.0511241	3.94387e-06	0.00506949	0.192357	0.5166	0.00909859	0.274022	0.000234559	0.0406116	0.488846	0.85068	0.213955
227125_at	IFNAR2	-0.165317	-0.754763	-0.30634	-0.224932	0.0671774	-0.0901832	0.00811119	2.97708e-10	9.21267e-05	0.0266325	0.472879	0.338706	0.0994571	3.53852e-07	0.00399447	0.161759	0.830835	0.767923
227182_at	SUSD3	-0.0996707	-0.644323	-0.0438878	-0.143262	-0.107725	-0.297738	0.23042	5.3535e-07	0.618133	0.219169	0.349985	0.0179315	0.57403	5.89605e-05	0.777447	0.518973	0.764072	0.278366
227190_at	TMEM37	-0.326621	-0.717149	-0.17569	-0.422645	-0.189933	-0.331251	0.00738198	4.97401e-06	0.145943	0.000406694	0.0587275	0.00288908	0.0940609	0.000273875	0.32943	0.0104394	0.415278	0.133464
227420_at	TNFAIP8L1	-0.124456	-0.77906	0.159308	0.187643	-0.0196637	-0.307841	0.274767	2.74296e-06	0.198935	0.0868275	0.850005	0.00902194	0.618505	0.000181563	0.397747	0.320049	0.963151	0.213955
227450_at	ERP27	0.00652676	-0.615856	-0.0745189	0.0606826	0.021569	-0.569144	0.94512	6.42032e-06	0.470564	0.638708	0.867012	0.000464927	0.985061	0.000321163	0.665747	0.844001	0.968441	0.0629729
227480_at	SUSD2	-0.490731	-0.624463	-0.372647	-0.126817	-0.131595	-0.0784593	4.11793e-06	1.9341e-07	0.000195478	0.0912831	0.0808199	0.281286	0.000987491	2.80496e-05	0.00601451	0.32863	0.467304	0.731788
227519_at	PLAC4	-0.183564	-0.601629	0.50307	-0.274805	-0.341576	0.15875	0.306788	0.00325602	0.0165506	0.106385	0.0498189	0.336191	0.650091	0.0262059	0.0839506	0.358982	0.392709	0.766716
227614_at	HKDC1	-0.0477081	-0.654675	-0.379239	-0.64059	-0.234764	0.022976	0.513113	9.64516e-08	0.000156945	4.31705e-05	0.0524249	0.839034	0.798829	1.7938e-05	0.00532714	0.00208143	0.399278	0.963289
227742_at	CLIC6	-0.505593	-1.51988	-0.516683	-0.846439	-0.435158	-0.76954	4.1954e-05	1.59886e-11	7.55202e-05	1.77946e-05	0.00591359	4.85122e-05	0.00430363	7.73223e-08	0.0035693	0.0010944	0.151939	0.0248933
227753_at	TMEM139	-0.372057	-0.64128	-0.395578	0.116107	0.0793271	0.00892258	7.92339e-06	6.37024e-09	9.52862e-06	0.196938	0.370553	0.918635	0.00153621	2.9889e-06	0.00118674	0.494098	0.775048	0.982999
227794_at		0.227301	-0.855571	0.257653	-0.223426	-0.0540438	-0.431049	0.11973	1.35222e-05	0.103794	0.244209	0.773194	0.0339653	0.421795	0.000543574	0.265582	0.547671	0.942799	0.358293
227875_at	KLHL13	-0.0515872	-0.806465	0.221365	-0.596322	-0.0331132	-0.550962	0.655885	2.65833e-06	0.0902386	0.00251133	0.842263	0.0043946	0.874425	0.00017807	0.242912	0.0359349	0.961083	0.157351
228067_at	KIAA1211L	-0.133622	-0.652035	0.116263	-0.513938	-0.0477472	-0.186042	0.304909	9.51669e-05	0.405773	0.000330903	0.670585	0.112161	0.648438	0.0021351	0.611668	0.00908157	0.909775	0.549161
228139_at	RIPK3	-0.45118	-0.596531	-0.292278	-0.36974	-0.117501	-0.0914631	3.04024e-06	8.28731e-08	0.000675234	0.00249356	0.264593	0.381093	0.000833855	1.63313e-05	0.0122898	0.0357383	0.700661	0.79552
228298_at	PCED1B	-0.336407	-0.678947	-0.232142	-0.345045	-0.336084	-0.310265	0.00115437	6.10221e-07	0.0225587	0.000592308	0.000740679	0.00141908	0.0323256	6.51637e-05	0.102193	0.01355	0.0537311	0.100895
228302_x_at	CAMK2N1	-0.352451	-0.719942	-0.495251	-0.525241	-0.345843	-0.283127	0.000125453	2.0355e-08	7.00634e-06	1.43456e-05	0.000815116	0.00376198	0.0085313	6.01572e-06	0.0010933	0.000940115	0.0555244	0.148617
228329_at	DAB1	-0.275264	-0.623936	0.530141	-0.33505	-0.0180318	-0.404577	0.170641	0.00503669	0.0211194	0.0738577	0.91882	0.0349653	0.49991	0.0357684	0.0981807	0.293015	0.981296	0.362687
228367_at	ALPK2	-0.352956	-0.656633	-0.490841	-0.579861	-0.146286	-0.361588	0.00016835	1.094e-07	1.11648e-05	9.26344e-05	0.198146	0.00473638	0.0101815	1.89887e-05	0.00126892	0.00363588	0.639516	0.162643
228504_at	SCN7A	-0.434572	-0.811152	0.267631	0.57993	0.523203	0.388772	0.0638972	0.00189666	0.272949	0.00013084	0.00034194	0.00367505	0.308212	0.0178002	0.48282	0.00469092	0.0369478	0.147033
228568_at		-0.315676	-0.664404	0.0533409	-0.0189497	-0.0121147	0.0667663	0.00289587	1.58664e-06	0.58987	0.838336	0.896179	0.475923	0.0544867	0.000125708	0.757247	0.939339	0.976431	0.843717
228648_at	LRG1	-0.191857	-0.89575	-0.0303382	-0.146563	-0.0856852	-0.0512585	0.0733795	1.35209e-07	0.782556	0.161619	0.402531	0.613707	0.331682	2.17588e-05	0.883557	0.446108	0.792612	0.898835
228656_at	PROX1	-0.0953533	-0.639665	0.260526	-1.18583	-0.339701	-0.153477	0.500809	0.000289598	0.100742	3.24488e-05	0.110965	0.455383	0.791773	0.00463677	0.260489	0.00169288	0.522279	0.833339
228706_s_at	CLDN23	-0.0328728	-1.00836	-0.783296	-0.304507	-0.115227	-0.211214	0.907511	0.00232549	0.0192826	0.235744	0.646651	0.404817	0.973826	0.0206507	0.0924151	0.538087	0.901526	0.80764
228754_at	SLC6A6	-0.408209	-0.777937	-0.180353	-0.504698	-0.299679	-0.115025	7.67272e-05	2.73828e-08	0.0463701	6.42696e-06	0.00105121	0.138643	0.00617829	7.26773e-06	0.159613	0.000521356	0.0628829	0.587391
228772_at	HNMT	-0.453936	-0.732796	-0.0791369	-0.264974	-0.195018	-0.297761	0.000128258	4.96092e-07	0.429426	0.0147632	0.0604047	0.007438	0.00861045	5.6041e-05	0.631815	0.112029	0.418902	0.197031
228912_at	VIL1	-0.33392	-0.999644	0.029652	-0.319725	-0.201812	-0.479466	0.00884832	1.39511e-07	0.809387	0.00778991	0.0710297	0.000359963	0.104579	2.22385e-05	0.899877	0.0746954	0.445657	0.0557534
229053_at	SYT17	-0.128669	-0.615015	0.218193	-0.155499	0.0293848	-0.356834	0.272896	5.75557e-05	0.0936999	0.115314	0.756043	0.00169273	0.61691	0.00149565	0.24874	0.374866	0.936868	0.109654
229221_at	CD44	-0.464221	-0.751857	-0.204834	-0.980134	-0.600907	-0.101457	5.96754e-05	1.79753e-07	0.0421441	1.32074e-05	0.00136766	0.515154	0.00529668	2.67065e-05	0.150958	0.000891275	0.0725494	0.861913
229228_at		-0.458363	-0.918622	-0.12704	-1.45149	-0.350358	0.120272	0.000317581	9.76068e-08	0.25758	3.98704e-09	0.00911258	0.31859	0.0150361	1.80292e-05	0.466192	1.84738e-06	0.189064	0.754281
229230_at	SLC51A	-0.070823	-0.735017	0.335305	-0.546481	-0.215454	-0.572485	0.655796	0.000239705	0.0639931	0.00248998	0.171123	0.00175602	0.874421	0.00402885	0.195149	0.0357131	0.609562	0.110995
229256_at	PGM2L1	-0.309858	-0.58876	-0.309226	-0.508865	-0.411493	-0.372917	0.00332629	6.92166e-06	0.00577052	0.0012796	0.00593172	0.0108866	0.0588941	0.000338196	0.0439787	0.0230476	0.152024	0.230172
229441_at	PRSS23	-0.581167	-0.88935	-0.448479	-0.522113	-0.418332	-0.39467	6.39002e-07	1.87881e-09	3.52886e-05	0.000960155	0.00498637	0.00727117	0.000345915	1.3003e-06	0.00233896	0.0188565	0.139652	0.194807
229459_at	FAM19A5	-0.355342	-0.647226	-0.349665	0.145115	-0.000424707	-0.114963	0.00284998	8.88102e-06	0.0055058	0.227984	0.99711	0.334969	0.0542388	0.000404603	0.0427484	0.529128	0.999322	0.765623
229555_at	GALNT5	-0.196792	-0.616752	-0.3913	-0.0179406	-0.182088	-0.0326956	0.00478196	2.06727e-08	1.80729e-05	0.829141	0.0420545	0.694662	0.0732649	6.04428e-06	0.00162523	0.935206	0.369104	0.925584
229620_at	SELENOP	-0.296909	-0.606598	0.133996	-0.460254	0.261509	-0.0708416	0.0129495	3.28618e-05	0.25945	0.0233375	0.170987	0.702021	0.129673	0.00102552	0.468277	0.148906	0.609259	0.928741
229634_at	TMEM139	-0.350589	-0.890717	-0.327095	-0.17359	-0.188917	-0.0122441	0.000409262	5.32993e-09	0.00144752	0.203696	0.168718	0.926472	0.0175757	2.69893e-06	0.0194054	0.501594	0.607124	0.984189
229777_at	CLRN3	-0.125994	-0.68661	0.322319	-0.100313	0.0180092	0.0322595	0.286824	1.90514e-05	0.0190388	0.315495	0.854503	0.742877	0.630594	0.000688002	0.0917052	0.618048	0.964402	0.93934
229779_at	COL4A4	-0.467721	-0.60147	-0.486943	-0.0846706	-0.177299	-0.15932	0.00252518	0.000298964	0.00331519	0.262882	0.028143	0.0452049	0.050926	0.00474205	0.0313487	0.567754	0.315232	0.398275
230323_s_at	TMEM45B	0.81703	-0.631941	0.549164	0.147228	-0.0751458	-0.138952	1.92455e-05	0.000278082	0.00183249	0.22108	0.524151	0.246806	0.00269117	0.00450092	0.0224498	0.52113	0.854517	0.704373
230554_at		0.186303	-1.09662	0.770725	-0.668777	-0.345276	-0.709462	0.487627	0.000716463	0.0151776	0.0217215	0.204777	0.0159509	0.784377	0.00887137	0.0794176	0.142555	0.645857	0.266803
230602_at	ACMSD	-0.0295723	-1.25805	0.535171	-0.0280016	0.587042	-0.292324	0.901236	6.53181e-05	0.0508442	0.937462	0.115685	0.418149	0.971953	0.00163072	0.169084	0.978978	0.531407	0.814478
230763_at	SPATA17	-0.199428	-0.621677	-0.14236	0.331811	0.0218963	-0.0833236	0.0548373	8.21454e-06	0.18976	0.000169563	0.74504	0.22715	0.284184	0.000383872	0.386066	0.00567371	0.933776	0.686983
230830_at	SLC51B	0.102065	-0.782011	0.235793	0.402132	0.114481	-0.198521	0.459483	2.76787e-05	0.124614	0.00853757	0.400696	0.15475	0.766599	0.000901329	0.298592	0.0791978	0.791675	0.607985
230930_at		-0.535468	-0.787877	-0.15379	-0.901865	-0.181096	-0.166648	0.000171448	2.31462e-06	0.213015	0.000808083	0.410983	0.448479	0.0102447	0.000162246	0.414885	0.0167166	0.797242	0.829808
231008_at	UNC5CL	-0.358594	-1.2582	0.0921912	-0.109179	-0.175026	-0.124844	0.00960268	1.9166e-08	0.493622	0.484374	0.26859	0.425151	0.109563	5.72677e-06	0.684022	0.748802	0.703581	0.816966
231009_at	PLA2G12B	0.0771473	-0.626046	0.407604	-0.16524	-0.110663	-0.423246	0.545615	0.000131484	0.008185	0.139178	0.311759	0.00121985	0.817086	0.00265175	0.0545205	0.41318	0.737804	0.0944863
231037_at		0.16541	-0.912617	0.276683	-0.188495	-0.177228	-0.126665	0.336129	5.28633e-05	0.144223	0.139384	0.16279	0.310443	0.676214	0.00141128	0.326979	0.413502	0.598801	0.74938
231156_at	HAO2	0.278272	-0.774917	0.28527	0.0925232	-0.0613753	0.0494339	0.0900432	0.00012738	0.106108	0.381822	0.558853	0.637057	0.366239	0.00259915	0.269498	0.674141	0.867062	0.906979
231439_at	FAM84A	-0.363602	-0.628872	-0.246686	0.173397	0.109213	-0.0348445	0.00722891	7.01718e-05	0.0710433	0.0788791	0.25289	0.709501	0.0930197	0.00172279	0.208474	0.303775	0.691402	0.930294
231559_at	NNMT	-0.301023	-0.855866	-0.322833	-0.569069	-0.246381	-0.10517	0.0252174	3.02247e-06	0.0261173	4.19106e-05	0.0248371	0.302713	0.188587	0.000194645	0.111664	0.00203685	0.298062	0.744108
231577_s_at	GBP1	-0.576469	-1.21099	0.0863538	-2.06187	-0.503105	-0.550072	0.00283473	1.56733e-06	0.631439	2.94339e-09	0.00741053	0.00412544	0.0541352	0.000124742	0.786566	1.463e-06	0.170814	0.153295
231579_s_at	TIMP2	-0.11636	-0.705259	-0.0628935	-0.134885	-0.289618	-0.274042	0.152572	1.07316e-07	0.463081	0.116839	0.00287599	0.00424123	0.473728	1.87579e-05	0.660113	0.377708	0.105392	0.154696
231690_at		-0.568294	-1.09136	-0.414272	-0.265308	-0.0906983	-0.297361	0.00403059	8.37484e-06	0.0377194	0.0203882	0.387851	0.0109141	0.06596	0.000388046	0.140964	0.137033	0.784389	0.23021
232224_at	MASP1	0.249359	-0.639453	-0.156911	-0.308186	-0.253584	-0.363327	0.00633384	5.35955e-07	0.085878	0.0447869	0.0914955	0.0209693	0.086684	5.89605e-05	0.235242	0.22015	0.488834	0.297791
232271_at	HNF4G	0.214635	-0.896209	0.245644	-0.159751	0.47675	0.165513	0.200452	4.31046e-05	0.176278	0.352482	0.0121089	0.335919	0.538191	0.001223	0.368903	0.649872	0.2174	0.766512
232325_at		-0.216982	-1.64755	0.510344	0.0431077	0.137221	-0.098028	0.29572	4.23088e-07	0.0317758	0.80206	0.429525	0.570425	0.639359	4.96402e-05	0.126539	0.923346	0.80743	0.882014
233090_at		-0.448709	-0.981587	-0.420076	-0.117865	-0.0326694	-0.38904	0.000466784	5.24195e-08	0.00158111	0.256085	0.747782	0.00150675	0.0189465	1.16034e-05	0.0205726	0.560634	0.934637	0.103329
233180_at		-0.212049	-0.873636	0.0889502	-0.528444	-0.19207	-0.442552	0.10658	2.90036e-06	0.51593	0.000264871	0.103006	0.00121636	0.398534	0.000188783	0.702089	0.00778175	0.509492	0.0944863
233222_at		-0.174108	-0.679017	-0.304637	0.0828822	-0.0611558	-0.263372	0.085049	2.37945e-06	0.00899375	0.558397	0.665005	0.077068	0.355835	0.000164471	0.0577287	0.79914	0.908025	0.482161
233337_s_at	SEZ6L2	-0.315879	-0.693822	-0.570636	-0.271387	-0.270834	-0.263036	0.00626334	3.65039e-06	7.91228e-05	0.0156959	0.0158705	0.0185425	0.0859558	0.000222116	0.00365273	0.116805	0.246465	0.282084
233565_s_at		-0.424237	-0.638443	-0.0293848	-0.549781	-0.305896	0.0345981	5.90568e-05	4.65318e-07	0.732922	8.63839e-05	0.00935711	0.739592	0.00528065	5.34228e-05	0.853315	0.00343689	0.192114	0.938305
233667_at		-0.305057	-0.767636	0.032502	-0.0605959	0.0993962	-0.292075	0.137145	0.0011901	0.879204	0.60998	0.406358	0.0243828	0.450054	0.0127461	0.939243	0.828711	0.795015	0.314047
233955_x_at	CXXC5	-0.30419	-0.591501	-0.152926	0.263286	-0.275903	-0.392189	0.000711557	4.73021e-07	0.0692872	0.0609256	0.0508347	0.00878518	0.0244528	5.38801e-05	0.205174	0.263475	0.394407	0.21197
234092_s_at	TM6SF2	-0.213946	-0.648439	-0.30307	-0.0403671	0.0561838	0.00459725	0.0643495	1.83742e-05	0.0191571	0.654313	0.53449	0.959185	0.309624	0.00067153	0.0920746	0.851951	0.858782	0.991743
234725_s_at	SEMA4B	-0.338697	-0.608345	-0.420538	-0.174005	-0.249032	-0.11673	0.000245962	2.9294e-07	6.03622e-05	0.0349933	0.00477673	0.140198	0.0126988	3.85012e-05	0.00315215	0.190147	0.136666	0.589552
235019_at	CPM	-0.320214	-0.750847	0.332473	-0.806209	-0.287263	-0.371207	0.0581106	0.00020594	0.0674027	5.49941e-06	0.0257819	0.00607494	0.292589	0.00364394	0.201748	0.000463298	0.301847	0.181633
235050_at	SLC2A12	-0.258916	-0.605691	0.154988	-0.392543	-0.179606	-0.495742	0.0579634	0.000209337	0.274198	0.0357894	0.306903	0.010819	0.2922	0.00367615	0.4843	0.192555	0.734775	0.229635
235129_at	PPP1R1A	-0.246246	-0.729502	-0.321021	-0.751801	-0.331349	-0.568105	0.0574435	1.69543e-05	0.02514	0.000122979	0.0375903	0.00144263	0.29097	0.000635576	0.109098	0.00447689	0.353075	0.101123
235209_at	SBSPON	-0.0982711	-0.653225	-0.284699	0.0853199	-0.26605	-0.336013	0.308083	3.15846e-06	0.0122911	0.495234	0.0460975	0.0151241	0.65117	0.000201975	0.0697691	0.756176	0.383255	0.261929
235210_s_at	SBSPON	-0.0505566	-0.651988	-0.135571	-0.141934	-0.372075	-0.664369	0.554764	8.43814e-07	0.153761	0.197151	0.00309939	1.61223e-05	0.822421	8.2238e-05	0.340458	0.494234	0.109896	0.023197
235275_at	BMP8B	-0.146383	-0.764974	-0.292142	-0.462779	-0.400728	-0.238521	0.171917	1.39841e-06	0.0178015	0.0028323	0.0074737	0.0848999	0.501443	0.000116132	0.0879063	0.0388467	0.171417	0.49868
235458_at	HAVCR2	-0.508351	-0.66215	-0.414163	-0.09995	-0.105366	-0.240368	3.11539e-06	1.04156e-07	7.62229e-05	0.292549	0.268198	0.0195031	0.000839406	1.85487e-05	0.00358957	0.596243	0.70338	0.288164
235629_at		-0.479984	-0.891706	-0.0393303	-0.786874	0.349145	-0.128345	0.00195147	3.8823e-06	0.78232	0.00650039	0.179787	0.612155	0.0435675	0.000232491	0.883495	0.0665559	0.618817	0.89823
235706_at	CPM	-0.463733	-0.996966	-0.0726165	-0.448437	-0.145374	-0.213192	0.000218907	2.18916e-08	0.500203	0.00046002	0.165719	0.0497789	0.0118385	6.34207e-06	0.689238	0.0114127	0.602202	0.4135
235836_at	MXRA7	-0.273271	-0.592287	-0.352092	-0.479239	-0.234268	-0.483762	0.00499919	2.85131e-06	0.00133561	0.00419913	0.118664	0.00393633	0.0755475	0.000186255	0.0184812	0.0501132	0.536134	0.150943
235871_at	LIPH	-0.178373	-0.678565	-0.100121	-0.563882	-0.469323	-0.402086	0.0768427	2.23938e-06	0.340165	0.000341551	0.00159167	0.00486711	0.339532	0.000157781	0.550448	0.00926153	0.0778393	0.164781
235904_at	UGT3A1	-0.398521	-0.600766	0.290888	-0.49973	-0.124424	-0.682943	0.0101912	0.000461771	0.066556	0.00562495	0.431689	0.000520665	0.113414	0.00649867	0.200239	0.0604094	0.808584	0.0653178
236129_at	GALNT5	-0.216873	-0.594452	-0.2317	-0.192025	-0.104177	-0.131141	0.0308366	7.73177e-06	0.0324478	0.0429846	0.248044	0.151267	0.211171	0.000366957	0.128263	0.214923	0.687801	0.602515
236205_at	ABCC6P1	0.114535	-0.795861	0.210484	0.274821	0.200029	-0.182209	0.46029	8.04767e-05	0.216378	0.162677	0.301808	0.345396	0.76715	0.00190644	0.418599	0.447807	0.730657	0.772811
236263_at	SHH	-0.373951	-0.716971	-0.412728	-1.05844	-0.553607	-0.527204	2.38891e-05	5.52262e-09	1.87536e-05	5.15725e-08	9.04178e-05	0.000145549	0.00305886	2.70072e-06	0.0016521	1.3091e-05	0.0176557	0.0391336
236377_at	TMEM132D	-0.426242	-0.713107	0.0988347	-0.223983	-0.232269	-0.239962	0.0023897	1.8011e-05	0.449987	0.10085	0.0899382	0.0807629	0.0494163	0.00066135	0.648711	0.348309	0.486147	0.489624
236471_at	NFE2L3	-0.13252	-0.683119	0.14111	-0.977346	-0.338909	-0.605118	0.364103	0.000194725	0.370762	0.000175164	0.103853	0.00760094	0.699187	0.00349987	0.579606	0.00579377	0.511315	0.198344
236641_at	KIF14	-0.077297	-0.704578	0.321058	-0.287368	0.211964	0.286039	0.626182	0.000350996	0.0743687	0.0512854	0.13865	0.0522362	0.860559	0.00532779	0.214854	0.238837	0.566638	0.421806
236795_at		-0.225538	-0.984154	-0.171158	-0.0605295	0.125297	-0.0231536	0.112733	1.80123e-06	0.255513	0.614595	0.304226	0.846683	0.40971	0.000137144	0.463869	0.831227	0.732651	0.96529
236882_at		0.0698019	-0.864928	-0.507419	-0.471049	-0.257229	-0.177835	0.692364	0.00013649	0.0154873	0.000617273	0.0317554	0.121872	0.892114	0.00271755	0.0804608	0.0139011	0.330806	0.565313
236972_at	TRIM63	-0.46123	-0.748182	0.0395588	-0.131667	-0.208266	-0.101566	0.00439656	6.3058e-05	0.795573	0.114058	0.0182584	0.214814	0.0693142	0.00159616	0.891876	0.372701	0.263039	0.673787
237177_at	CNTN4	0.0697072	-0.718244	-0.305124	-0.453022	-0.275605	-0.900717	0.494666	2.22677e-06	0.0120853	0.0120626	0.102126	4.82471e-05	0.788579	0.000157095	0.0690138	0.0986145	0.507919	0.0248933
237305_at		-0.281433	-0.792639	0.229252	-1.07219	-0.493811	-0.762171	0.0891768	0.000110249	0.191134	1.43411e-05	0.0103365	0.000422172	0.364324	0.0023648	0.38798	0.000940115	0.202055	0.0596441
237530_at		-0.341013	-1.21369	0.487033	-0.576309	0.189678	-0.927714	0.248806	0.00060912	0.133152	0.0875273	0.555723	0.0102547	0.593055	0.00790074	0.310616	0.321153	0.865915	0.224873
237563_s_at		-0.52525	-0.930071	-0.2876	-0.201769	-0.337534	-0.209869	2.8043e-05	2.06711e-08	0.00965886	0.0112205	0.000231056	0.00888149	0.00340667	6.04428e-06	0.060249	0.0943234	0.0304488	0.21245
238625_at	FYB2	0.278424	-0.755311	0.761008	0.11273	0.1296	-0.201334	0.144062	0.000737626	0.00132486	0.314856	0.25054	0.0834116	0.461293	0.00906693	0.0183992	0.617608	0.689708	0.495656
238654_at	VSIG10L	-0.258766	-0.672871	-0.233818	-0.236885	-0.0197513	-0.0764012	0.0128013	1.90657e-06	0.0322974	0.0288115	0.842427	0.446321	0.128849	0.00014132	0.127822	0.169548	0.961083	0.828241
238835_at	AVPR1A	0.22452	-0.783484	0.160227	-0.139382	-0.0686408	-0.249564	0.218049	0.000390605	0.409348	0.263983	0.575877	0.055678	0.560142	0.00575332	0.614781	0.568979	0.874104	0.431181
239176_at		-0.562212	-0.758693	0.1879	0.109572	0.0902787	0.162153	0.00227343	0.000164206	0.277833	0.18576	0.270927	0.0583072	0.0477891	0.00310226	0.488007	0.479527	0.705475	0.439063
239345_at	SLC19A3	-0.227313	-0.699483	0.135729	-0.159615	0.104329	-0.237743	0.184526	0.00059896	0.454378	0.237006	0.433091	0.0867779	0.517641	0.00781019	0.65289	0.539632	0.809368	0.501732
239543_s_at		-0.152478	-0.828518	0.219216	-0.565362	0.0981917	-0.416387	0.17864	1.05357e-06	0.0796018	0.00113066	0.493283	0.00964769	0.510696	9.56084e-05	0.224118	0.021034	0.839609	0.219695
239984_at		-0.496379	-0.722516	0.21392	-0.0473876	0.0910997	-0.177099	0.012402	0.000842868	0.27723	0.744937	0.533761	0.234974	0.126295	0.00996623	0.487352	0.898233	0.858435	0.694618
240120_at		-0.337291	-0.910984	-0.175508	-0.0995486	-0.0286473	-0.157944	0.00673961	3.08882e-07	0.153207	0.302227	0.762568	0.11104	0.0896468	4.02435e-05	0.339784	0.604887	0.938576	0.547918
240242_at		-0.256564	-0.819607	-0.25344	0.149596	0.23636	0.0393954	0.0529681	5.54486e-06	0.0740435	0.388507	0.181221	0.818159	0.279135	0.000294473	0.214163	0.679269	0.620483	0.958848
240422_at		0.00885314	-0.689874	0.319869	-0.105047	0.0286357	-0.18043	0.94453	4.934e-05	0.0311626	0.303876	0.775474	0.0877822	0.98499	0.00134749	0.125005	0.606543	0.943533	0.504519
240842_at	LOC101927020	-0.503603	-1.04933	-0.188081	-0.0531776	-0.114577	-0.226918	0.000187734	2.7131e-08	0.114199	0.579691	0.241722	0.0293599	0.0107144	7.23603e-06	0.282284	0.811627	0.6815	0.338987
241707_at	TRABD2B	-0.437256	-0.645407	-0.58321	-0.0664618	-0.0334611	-0.0380889	0.000310919	4.72579e-06	3.64913e-05	0.46384	0.710307	0.672653	0.0148727	0.000265826	0.00237802	0.734086	0.921989	0.917814
241764_at		-0.151127	-0.650202	0.0585535	0.162174	0.127251	0.139044	0.417243	0.00251605	0.768984	0.0700979	0.146461	0.115049	0.737537	0.0218531	0.875779	0.284487	0.576504	0.553771
241765_at	CPM	-0.189761	-0.754761	0.339123	-0.915419	-0.350765	-0.637583	0.280602	0.000417952	0.0833092	4.96527e-06	0.017017	0.00021392	0.624279	0.00604538	0.230793	0.000430232	0.254146	0.0467842
241914_s_at		-0.0344568	-0.827944	0.440645	-0.602799	0.0480727	-0.617257	0.856451	0.000440245	0.044959	0.0251491	0.84491	0.0223693	0.959068	0.00627487	0.156909	0.155677	0.961944	0.303335
242093_at	SYTL5	-0.379555	-0.793666	-0.149722	-0.00050797	-0.0744673	-0.395903	0.000224959	3.34064e-08	0.102478	0.99567	0.431423	0.000681167	0.0120403	8.40878e-06	0.263353	0.998548	0.808347	0.0722986
242181_at		0.0378259	-0.667747	0.0977027	0.151403	0.107018	-0.267744	0.772823	9.324e-05	0.492702	0.312695	0.471484	0.0848779	0.92557	0.00210657	0.683267	0.61545	0.830406	0.49868
242188_at		-0.356056	-0.679717	-0.03704	0.0924544	0.274097	0.127928	0.0532876	0.00108026	0.843166	0.621962	0.15676	0.496761	0.279795	0.0118968	0.91941	0.835214	0.591243	0.853296
242662_at	PCSK6	0.0675466	-0.644232	0.189436	0.0603551	0.105305	-0.0168774	0.54124	2.09746e-05	0.12468	0.607541	0.374699	0.88531	0.815041	0.000737307	0.298685	0.827548	0.777483	0.974955
242720_at	ITIH4	-0.512034	-1.4253	-0.309291	-0.509461	-0.0658837	-0.485166	0.00503541	1.15825e-07	0.0877813	2.62809e-05	0.446869	4.3806e-05	0.0757389	1.96668e-05	0.238676	0.00145334	0.817034	0.0248933
243015_at	CYP3A5	0.236337	-0.614465	0.121847	0.0494194	-0.0235647	0.0399892	0.063088	9.09532e-05	0.354386	0.539541	0.768714	0.618779	0.305494	0.00207648	0.563722	0.786064	0.940899	0.900796
243386_at	CASZ1	-0.230017	-0.936636	-0.222102	-1.1254	-0.618771	-0.151938	0.11263	4.18492e-06	0.152878	2.52129e-08	3.08112e-05	0.165011	0.409634	0.000244195	0.339371	7.7012e-06	0.00935583	0.620104
243403_x_at	CPM	-0.367466	-0.935904	0.119621	-0.523121	0.056149	-0.169828	0.011274	1.88321e-06	0.400521	0.0100545	0.75524	0.352367	0.119923	0.000140854	0.607077	0.0882112	0.936459	0.77761
243491_at	ZNF431	-0.0631662	-0.598734	-0.461213	-0.31963	-0.0774384	-0.257773	0.517975	1.17316e-05	0.000395683	0.0877826	0.663876	0.161207	0.801687	0.000491891	0.00908107	0.321619	0.907609	0.615157
243669_s_at	PRAP1	-0.565835	-0.750565	-0.56674	-0.0847606	-0.254598	-0.336356	0.000199045	9.63124e-06	0.000406555	0.430443	0.0283128	0.00597559	0.0111032	0.000429868	0.00923106	0.710753	0.315726	0.180706
243799_x_at	ANGPTL3	0.132271	-0.611246	0.304044	-0.333851	-0.21183	-0.346476	0.517639	0.00757691	0.17836	0.0150105	0.101173	0.0121936	0.80139	0.0481957	0.371777	0.113352	0.505683	0.240507
244353_s_at	SLC2A12	-0.251477	-0.592472	0.15221	-0.328966	-0.415137	-0.325227	0.020316	1.67683e-05	0.167974	0.00315793	0.000499668	0.00342437	0.166708	0.00063228	0.359073	0.0416502	0.0449894	0.14265
244567_at		-0.00301072	-0.925879	-0.302194	-0.760937	-0.320491	-0.667159	0.977844	2.05135e-07	0.0186085	0.000203454	0.0562837	0.000659072	0.994394	2.94595e-05	0.0904653	0.00639726	0.408134	0.071215
244574_at	PTPRG	-0.0459068	-0.589494	-0.276988	-0.0149046	-0.198108	-0.235787	0.603836	4.4985e-06	0.00933822	0.852468	0.0242264	0.00937257	0.849298	0.000256739	0.0590047	0.944873	0.294941	0.215875
244739_at	RDX	-0.262555	-0.807187	0.20892	-0.166607	-0.11495	-0.145985	0.0655187	1.65211e-05	0.164489	0.079739	0.213827	0.120203	0.312559	0.000625549	0.354449	0.305667	0.655458	0.562903
35148_at	TJP3	-0.0636627	-0.689951	-0.402634	0.202855	-0.052873	-0.175729	0.481649	8.0647e-07	0.000664351	0.0274017	0.532544	0.0512653	0.780273	7.93053e-05	0.0122051	0.164447	0.858061	0.418785
64408_s_at	CALML4	-0.142326	-0.700065	0.0783316	0.0780056	0.110979	-0.09812	0.168237	2.64596e-06	0.472637	0.606512	0.465823	0.518208	0.496864	0.000177725	0.667203	0.826821	0.826972	0.863039
65718_at	ADGRA2	-0.445248	-0.666231	-0.517054	-0.344602	-0.257294	-0.255436	0.000141097	1.47196e-06	6.71581e-05	0.00270342	0.0169869	0.0176539	0.00905014	0.000120118	0.0033746	0.0376776	0.253967	0.275858

## Sheet: Bisphenol S_only (n=195)
Affy.ID	Gene.Symbol	logFC_H9_BPA	logFC_H9_BPF	logFC_H9_BPS	logFC_Man12_BPA	logFC_Man12_BPF	logFC_Man12_BPS	p_raw_H9_BPA	p_raw_H9_BPF	p_raw_H9_BPS	p_raw_Man12_BPA	p_raw_Man12_BPF	p_raw_Man12_BPS	p_fdr_H9_BPA	p_fdr_H9_BPF	p_fdr_H9_BPS	p_fdr_Man12_BPA	p_fdr_Man12_BPF	p_fdr_Man12_BPS
1552378_s_at	RDH10	-0.183482	-0.157203	-0.713251	0.125524	0.29451	0.159525	0.22873	0.299471	0.000367306	0.0932086	0.000807144	0.0379551	0.572279	0.547884	0.00870124	0.332692	0.055381	0.373673
1552478_a_at	IRF6	-0.448819	-0.281637	-0.681626	-0.274517	0.056846	0.0110245	0.0228618	0.133571	0.00274033	0.152359	0.758838	0.952445	0.178643	0.338729	0.0280891	0.432625	0.93753	0.989972
1552612_at	CDC42SE2	-0.0867147	-0.344217	-0.598884	-0.193132	-0.0891905	0.00391038	0.517565	0.0184022	0.000647103	0.0353673	0.301334	0.963159	0.801332	0.0904722	0.0120464	0.19121	0.73036	0.992599
1552670_a_at	PPP1R3B	-0.522684	-0.406909	-0.757797	-0.876794	-0.392375	-0.250392	0.00069516	0.00488672	3.86704e-05	4.96455e-05	0.0228814	0.125873	0.0241308	0.034977	0.00245372	0.00229254	0.289125	0.570977
1552766_at	HS6ST2	0.237064	-0.274789	-0.603843	-0.432064	-0.262778	-0.453772	0.159562	0.106624	0.00312593	0.09238	0.290926	0.0785728	0.48472	0.295726	0.0303867	0.331194	0.721188	0.484973
1553449_at	LINC00304	-0.133743	0.494262	-0.719932	-0.527838	0.395991	1.04171	0.315989	0.0015096	9.77302e-05	0.0591842	0.146031	0.00114252	0.658186	0.0151863	0.00412032	0.259017	0.576324	0.0911632
1553691_at	B3GALNT2	-0.133444	-0.505249	-0.859506	0.0565049	0.260669	0.387247	0.433083	0.00777699	0.000202865	0.66008	0.0566767	0.00794722	0.747981	0.0491171	0.00614496	0.855454	0.409271	0.202949
1554339_a_at	COG3	-0.128473	-0.176052	-0.60526	-0.226589	0.279081	0.482771	0.41248	0.265841	0.00209293	0.141362	0.0753208	0.00492226	0.734437	0.512025	0.024167	0.417016	0.454601	0.165331
1554508_at	PIK3AP1	-0.224585	-0.442651	-0.834881	-0.34649	-0.247809	-0.354742	0.0964129	0.00310669	1.65209e-05	0.00727656	0.0419069	0.00626482	0.378942	0.0253633	0.00155163	0.0715114	0.368963	0.184002
1554539_a_at	RHOF	-0.129007	-0.179269	-0.704898	-0.428853	-0.415124	-0.0895782	0.445509	0.29319	0.00114639	0.00104997	0.0013625	0.407503	0.757525	0.54122	0.0168648	0.0200514	0.0725229	0.809426
1554679_a_at	LAPTM4B	-0.104952	-0.341852	-0.811505	0.120781	0.114671	-0.0264809	0.415255	0.0150804	1.96963e-05	0.193033	0.215209	0.768939	0.736168	0.0787058	0.00169323	0.489772	0.656908	0.947233
1554697_at	ADAMTS9	-0.424673	-0.490574	-0.850187	-2.03647	-0.983371	-0.416451	0.0191174	0.0083168	0.000187767	9.76689e-11	1.25754e-06	0.00456112	0.161134	0.0515615	0.00586064	1.02693e-07	0.00240673	0.160567
1554761_a_at	DNAAF5	-0.251593	-0.273719	-0.716872	-0.0533294	0.162754	-0.106904	0.111238	0.0853371	0.000412527	0.678073	0.21635	0.409613	0.407473	0.255703	0.00932407	0.865053	0.658041	0.810406
1555326_a_at	ADAM9	-0.192597	-0.551792	-0.794301	-0.238848	-0.125848	-0.141102	0.113455	0.000201372	9.24643e-06	0.0120597	0.152151	0.111509	0.411086	0.00358516	0.00118674	0.0986145	0.584971	0.548434
1555420_a_at	KLF7	-0.428065	-0.345998	-0.591794	-0.952595	-0.470884	-0.24717	0.00147893	0.00692805	0.00016116	6.25723e-07	0.000926258	0.0465123	0.0371423	0.0450961	0.00538462	8.48918e-05	0.0592487	0.402001
1555559_s_at	USP25	-0.152467	-0.00628756	-0.60981	-0.0630585	-0.0236445	-0.161133	0.412239	0.97273	0.00668095	0.535933	0.815406	0.126788	0.734376	0.987919	0.0481901	0.783535	0.953916	0.571835
1555716_a_at	CXADR	-0.0945529	-0.377793	-0.733666	-0.145885	-0.266245	-0.23204	0.573624	0.035673	0.000803858	0.275797	0.0571232	0.0925101	0.833057	0.143192	0.0136282	0.580796	0.410193	0.514494
1555972_s_at	FBXO28	0.0033619	-0.143956	-0.586778	-0.130458	0.128645	0.0949183	0.981475	0.327638	0.00155795	0.459068	0.465216	0.588403	0.995429	0.577052	0.0203684	0.731094	0.826425	0.889216
1556058_s_at	SPEN	-0.193176	-0.280421	-0.675497	-0.219899	-0.179884	-0.0633535	0.130264	0.0342506	9.65717e-05	0.0798194	0.144849	0.59551	0.439776	0.139106	0.00409942	0.305795	0.574884	0.891521
1557455_s_at	MOSPD1	-0.0335212	-0.288417	-0.758861	-0.171946	0.00918212	-0.0252668	0.825735	0.0722383	0.000251136	0.162307	0.938398	0.831706	0.947453	0.229964	0.00695585	0.447244	0.985762	0.96201
1558643_s_at	EDIL3	-0.318361	-0.357295	-1.00711	0.105699	-0.0077986	-0.138498	0.0459844	0.027368	1.02432e-05	0.19342	0.921217	0.094872	0.259358	0.119221	0.00124455	0.490257	0.982091	0.518824
1558662_s_at	BANK1	-0.257882	-0.51971	-0.604414	0.00115831	-0.0107555	-0.124742	0.030999	0.000213834	0.000102469	0.991814	0.924113	0.279266	0.211674	0.00372337	0.00422074	0.997434	0.98268	0.730003
1568954_s_at	C16orf72	-0.0647125	-0.310636	-0.592041	-0.422839	-0.0557554	-0.0591945	0.588584	0.0175658	0.000259095	0.0121602	0.711079	0.694221	0.840694	0.0876449	0.00706183	0.0991436	0.922045	0.925449
200082_s_at	RPS7	-0.128627	-0.248293	-0.635725	0.0882447	0.0312284	-0.0230271	0.271293	0.0429775	8.76116e-05	0.212136	0.650967	0.738261	0.615024	0.16247	0.00388074	0.511196	0.902733	0.93799
200641_s_at	YWHAZ	-0.201486	-0.188376	-0.668057	-0.31258	-0.232342	-0.144069	0.140315	0.166188	0.000216178	0.000465335	0.00465196	0.0565189	0.455402	0.388575	0.00638705	0.0115071	0.134574	0.433801
200672_x_at	SPTBN1	-0.114379	-0.24075	-0.616527	-0.269529	-0.194101	-0.117284	0.361183	0.0654449	0.000250759	0.0220412	0.0853234	0.282615	0.69701	0.215685	0.00694893	0.143694	0.477733	0.732364
200730_s_at	PTP4A1	-0.308358	-0.396107	-0.687694	-0.214262	0.454514	0.327315	0.0175445	0.00366275	5.28283e-05	0.321981	0.0466542	0.138838	0.154022	0.0285141	0.00294734	0.623373	0.38509	0.587484
200769_s_at	MAT2A	-0.0798992	-0.155556	-0.935234	-0.126867	-0.0169178	0.170832	0.727346	0.499593	0.00144984	0.135415	0.835919	0.0508583	0.906294	0.723396	0.0194195	0.407647	0.958952	0.417143
200859_x_at	FLNA	-0.609543	-0.329642	-0.809308	-0.199044	-0.190699	-0.0552521	0.00587304	0.104939	0.00127023	0.128127	0.14362	0.660756	0.0829308	0.292583	0.017959	0.396814	0.573239	0.914349
201020_at	YWHAH	-0.163629	-0.396749	-0.79545	-0.468818	-0.356505	-0.229703	0.304082	0.0204417	0.000209622	3.01297e-05	0.00042927	0.0107979	0.647822	0.0972391	0.00626164	0.00159626	0.0417865	0.229635
201045_s_at		-0.181712	-0.147947	-0.808387	-0.0220383	-0.101754	0.000685537	0.440886	0.529015	0.00500935	0.864241	0.434641	0.995754	0.753742	0.745409	0.0403215	0.949385	0.810684	0.999162
201048_x_at		-0.119208	-0.399136	-1.30201	-0.0327847	-0.154497	-0.0781272	0.624214	0.113987	0.000121301	0.678801	0.0656765	0.330458	0.859625	0.308281	0.0046273	0.865494	0.432686	0.762998
201108_s_at	THBS1	-0.440561	0.098508	-0.611995	-0.818129	-0.710379	-0.440374	0.00287318	0.442782	0.000351176	6.55984e-06	3.05509e-05	0.00228691	0.0543471	0.679154	0.00851465	0.000529732	0.00935583	0.124539
201120_s_at	PGRMC1	-0.0801108	-0.266533	-0.634039	0.00495653	0.00164895	-0.0634464	0.495341	0.0338892	0.000107201	0.939311	0.979791	0.337671	0.788952	0.138142	0.00431606	0.979406	0.995846	0.767853
201373_at	PLEC	-0.513005	-0.284726	-0.604472	-0.334277	-0.159996	-0.125452	0.00215896	0.0595589	0.00107473	0.0267239	0.256911	0.369883	0.0463548	0.202172	0.0162188	0.162096	0.694594	0.788149
201399_s_at	TRAM1	-0.282863	-0.570661	-0.831849	-0.245923	-0.288977	-0.167297	0.030761	0.000208295	8.31469e-06	0.00822434	0.00279296	0.055592	0.210864	0.00366426	0.00114331	0.0772246	0.103709	0.431181
201539_s_at	FHL1	-0.0708686	-0.355725	-0.721356	-0.201925	-0.0136723	-0.0400527	0.612414	0.0196791	0.000174719	0.199325	0.928682	0.793386	0.853502	0.0946725	0.00565585	0.496771	0.983738	0.952408
201559_s_at	CLIC4	-0.126782	-0.253468	-0.666033	-0.491058	-0.232644	-0.194297	0.337014	0.0654128	0.00019528	9.76618e-05	0.0240842	0.0533179	0.676863	0.215643	0.0060118	0.00377426	0.294128	0.425067
201564_s_at	FSCN1	-0.413082	-0.489768	-0.775414	-0.273723	-0.623188	-0.468542	0.0079806	0.00245068	7.8482e-05	0.0382036	0.000123308	0.00150413	0.098541	0.0214557	0.00363337	0.200642	0.0209864	0.103329
201605_x_at	CNN2	-0.509272	-0.511662	-0.596797	-0.0584093	-0.240474	-0.111677	2.40202e-05	2.27981e-05	9.4859e-06	0.546299	0.0229739	0.256572	0.00306847	0.000783325	0.00118674	0.790893	0.289491	0.711833
201666_at	TIMP1	-0.369233	-0.458472	-0.878422	-0.212782	-0.287582	-0.204961	0.00845765	0.00184371	6.19146e-06	0.0717471	0.0195343	0.0816335	0.101788	0.0174735	0.00104819	0.287973	0.270439	0.491771
201688_s_at	TPD52	0.0211752	-0.344855	-0.691553	-0.0589444	-0.0227501	0.00631123	0.87911	0.0229801	0.000260514	0.591043	0.834999	0.953888	0.965588	0.105603	0.00708989	0.818627	0.958694	0.990302
202150_s_at	NEDD9	-0.199107	-0.376424	-0.705141	-0.967961	-0.472126	-0.305857	0.0453542	0.000839554	2.55417e-06	7.83253e-09	4.22741e-05	0.00207673	0.257421	0.00993563	0.000701756	3.18772e-06	0.011853	0.119841
202296_s_at	RER1	-0.0921105	-0.231911	-0.591056	0.0834322	0.0658995	0.128575	0.475984	0.0848506	0.000520062	0.244442	0.353618	0.0818951	0.776566	0.254832	0.0106336	0.547829	0.766822	0.492045
202525_at	PRSS8	-0.191076	-0.230303	-0.592769	-0.0901057	-0.00417268	0.0454054	0.187693	0.116665	0.00115466	0.222991	0.953785	0.531135	0.521378	0.31274	0.0169268	0.523264	0.989766	0.869525
202566_s_at	SVIL	-0.302638	-0.365438	-0.669863	-0.852148	-0.493968	-0.357789	0.0115509	0.00335308	2.55988e-05	2.04455e-05	0.00283471	0.0205979	0.121452	0.0267623	0.00193317	0.00121112	0.104158	0.295219
202771_at	PIEZO1	-0.460835	-0.449233	-0.647882	-0.575982	-0.297648	-0.0381846	0.00052409	0.000657213	3.81962e-05	1.66651e-05	0.00549495	0.681895	0.0202936	0.00833136	0.00244448	0.00104267	0.147023	0.921546
203032_s_at	FH	-0.139956	-0.425968	-0.625508	-0.0184978	0.304197	-0.0245699	0.34334	0.0090432	0.000961921	0.909035	0.0758967	0.879396	0.6823	0.0546776	0.0151871	0.96836	0.455906	0.973497
203074_at		-0.259712	-0.116225	-0.603107	-1.07276	-0.267081	-0.731332	0.0100097	0.209349	1.13268e-05	5.83757e-05	0.184401	0.00179095	0.112461	0.445775	0.00128218	0.00258437	0.624049	0.111781
203088_at	FBLN5	0.0876358	-0.138962	-0.596826	-0.189145	-0.421313	-0.626998	0.419865	0.207801	8.65422e-05	0.0871705	0.00104349	2.46597e-05	0.739036	0.443724	0.00385317	0.320601	0.0626003	0.0237114
203294_s_at	LMAN1	-0.111208	-0.371217	-0.612451	0.156328	0.25092	0.0838289	0.414252	0.0129636	0.000591892	0.406754	0.191114	0.6536	0.735546	0.0707441	0.0114393	0.693396	0.631357	0.912557
203372_s_at	SOCS2	-0.0133952	-0.267937	-0.794587	-0.686672	-0.129551	-0.39011	0.938983	0.13954	0.000596659	0.00822881	0.572619	0.103397	0.98335	0.348403	0.0114721	0.0772246	0.87238	0.534991
203570_at	LOXL1	0.187145	-0.313815	-0.607938	0.216273	-0.0730183	-0.205793	0.0717114	0.00522098	2.79217e-05	0.0507086	0.483311	0.0614386	0.327308	0.0367006	0.00202469	0.237354	0.83546	0.446577
203626_s_at	SKP2	-0.0330399	-0.450111	-0.735605	0.386511	0.280215	-0.270721	0.84107	0.0135551	0.000689137	0.0140336	0.0617549	0.0700327	0.953739	0.0729585	0.0124367	0.10845	0.422373	0.464567
204298_s_at	LOX	0.218592	-0.236107	-0.799034	-0.331687	-0.529209	-0.596652	0.251894	0.217452	0.000997792	0.121909	0.0197039	0.0101386	0.596022	0.456329	0.0155376	0.386332	0.271226	0.224333
204518_s_at	PPIC	-0.125971	-0.363655	-0.638295	-0.00294595	0.00598204	-0.108992	0.183294	0.00101308	7.29824e-06	0.969112	0.937334	0.16634	0.51593	0.011362	0.00110249	0.988792	0.985647	0.621941
204733_at	KLK6	-0.216271	-0.441917	-0.603544	-0.135602	-0.140353	0.021703	0.00351279	3.16775e-06	1.5789e-07	0.107588	0.096835	0.78752	0.060893	0.000202333	0.000210552	0.361262	0.499118	0.951404
205017_s_at	MBNL2	-0.131516	-0.467295	-0.752928	-0.0941823	-0.0994666	-0.224271	0.395838	0.00692834	0.000287265	0.325338	0.299865	0.0289748	0.722479	0.0450961	0.00749341	0.626554	0.729041	0.338503
205081_at	CRIP1	-0.304611	-0.580895	-0.763649	0.352585	-0.196515	-0.0523576	0.0201168	0.000156058	1.94367e-05	0.00447575	0.0813126	0.625107	0.165944	0.00299281	0.00168856	0.0521773	0.468628	0.902889
205317_s_at	SLC15A2	-0.448032	-0.474754	-0.593577	0.191266	0.059241	-0.0853945	7.88872e-05	4.27019e-05	8.21494e-06	0.0509667	0.520123	0.357611	0.00628431	0.0012188	0.00114331	0.238118	0.85258	0.780504
205321_at	EIF2S3	-0.48087	-0.313301	-0.64375	0.0410835	0.323704	0.29245	0.0200622	0.111773	0.00559176	0.804193	0.0659026	0.093174	0.165759	0.304215	0.0430936	0.924132	0.43306	0.51541
205729_at	OSMR	-0.141224	-0.528529	-0.609677	-1.01016	-0.275503	-0.164869	0.306335	0.00115112	0.00065677	3.31455e-08	0.0115093	0.104741	0.649759	0.0124579	0.0121191	9.48812e-06	0.212879	0.53739
205732_s_at	NCOA2	0.273018	-0.285376	-0.875333	-0.325538	-0.19343	-0.441532	0.203685	0.184983	0.00120162	0.0660149	0.256418	0.0169741	0.542741	0.414048	0.0173437	0.275083	0.694492	0.271943
206243_at	TIMP4	-0.0703184	-0.317103	-0.767014	-0.173409	-0.126556	-0.0582509	0.581446	0.0220458	3.518e-05	0.0819319	0.193282	0.539766	0.837306	0.102627	0.002338	0.309967	0.633517	0.872224
206303_s_at		-0.273767	-0.530314	-0.970604	0.0808013	0.212489	0.279602	0.0930436	0.00325004	2.48231e-05	0.390543	0.0349125	0.00817665	0.372172	0.0261664	0.00190009	0.680572	0.341719	0.206303
206382_s_at	BDNF	0.00718356	-0.334459	-0.586891	-0.357317	-0.554806	-0.954778	0.964501	0.0515945	0.00355042	0.162244	0.0377626	0.00141258	0.991005	0.183273	0.032673	0.447134	0.353568	0.100713
206396_at	SLC1A1	-0.0648237	-0.512912	-0.693152	0.0187993	0.0589587	0.112827	0.515354	7.94546e-05	6.5554e-06	0.865057	0.595713	0.316218	0.800051	0.00189454	0.00106829	0.949757	0.882409	0.752615
206429_at	F2RL1	-0.27111	-0.485232	-0.99292	-1.06567	-0.347901	-0.114662	0.26635	0.0559926	0.0012767	2.24161e-07	0.00970385	0.342528	0.609967	0.1938	0.0180162	3.94339e-05	0.195035	0.770696
206470_at	PLXNC1	-0.0233012	-0.435381	-0.609571	-0.430678	-0.53405	-0.291276	0.845966	0.00201274	0.00020861	0.0226075	0.00666927	0.105686	0.95592	0.0186298	0.00624971	0.146038	0.160902	0.539222
206724_at	CBX4	-0.0604023	0.0128473	-0.690401	0.114146	0.0299354	0.0965145	0.71925	0.938935	0.00137157	0.24898	0.75724	0.326483	0.903476	0.973394	0.0187523	0.552851	0.937115	0.759583
206788_s_at	CBFB	-0.178287	-0.421035	-0.713401	-0.217775	0.0677837	0.121764	0.233543	0.00999125	0.000310138	0.0025595	0.275765	0.0606475	0.577338	0.0585626	0.00785037	0.0364394	0.709194	0.444669
206917_at	GNA13	-0.103784	-0.215144	-1.05011	-1.09434	-0.0741031	0.119738	0.707659	0.440322	0.00255273	2.14057e-06	0.616059	0.421094	0.897815	0.676936	0.0270164	0.0002297	0.89012	0.815604
206943_at	TGFBR1	-0.569721	-0.0946933	-0.704058	-0.204042	0.538592	0.480142	0.001877	0.544837	0.000611064	0.140889	0.000993387	0.00242575	0.0427041	0.756848	0.0116493	0.416268	0.0608895	0.126433
207118_s_at		-0.249769	-0.0359734	-0.621166	-0.291188	-0.257576	-0.161806	0.0714413	0.784411	0.000413504	0.00292501	0.00672004	0.0664133	0.326916	0.900682	0.00933458	0.0396935	0.161391	0.458053
207334_s_at	TGFBR2	-0.355931	-0.208666	-0.916921	-0.0312015	0.00277229	-0.0539492	0.0465121	0.22385	9.98004e-05	0.818159	0.983687	0.691519	0.260372	0.464354	0.00415401	0.930287	0.996481	0.924874
207379_at	EDIL3	-0.393954	-0.502385	-1.11808	-0.122907	-0.20829	-0.418134	0.0337345	0.00921223	1.57794e-05	0.0936218	0.0085356	2.36836e-05	0.22126	0.0553737	0.00152159	0.333328	0.183449	0.0237114
207431_s_at	DEGS1	-0.205216	-0.497716	-0.633654	-0.257091	0.0633281	-0.13878	0.104009	0.000716268	0.000154737	0.064713	0.629728	0.298099	0.393898	0.00887137	0.00529894	0.272084	0.895718	0.742077
207530_s_at	CDKN2B	-0.662021	-0.441974	-0.770451	-0.423068	-0.365902	-0.136573	0.00371415	0.0376086	0.00213522	0.00552672	0.013373	0.310253	0.0627767	0.148455	0.0244506	0.0597299	0.227707	0.749249
207714_s_at	SERPINH1	-0.451576	-0.512482	-0.608477	-0.0455858	-0.0899913	0.0646392	0.000131032	3.4766e-05	1.20191e-05	0.491063	0.184131	0.332871	0.00871556	0.00106429	0.00133295	0.753336	0.623636	0.764565
208078_s_at		-0.395543	-0.40119	-0.585259	-1.18724	-0.345521	-0.0661842	0.00203432	0.00182134	0.000122368	1.33061e-07	0.0147644	0.604063	0.0448494	0.0173065	0.00464779	2.65377e-05	0.237539	0.895336
208097_s_at	TMX1	0.0309651	-0.27306	-0.585089	0.0346369	-0.0973511	-0.0579594	0.792042	0.0311574	0.000251508	0.672132	0.244172	0.48131	0.933258	0.130339	0.00696264	0.86205	0.683989	0.846349
208540_x_at		-0.390414	-0.155199	-0.588339	-0.535318	-0.174529	-0.10962	0.0232019	0.332901	0.00296627	4.47948e-06	0.0357981	0.16735	0.180191	0.582332	0.0293965	0.00040216	0.345738	0.62316
208608_s_at	SNTB1	0.126902	-0.190991	-0.757567	-0.428403	-0.119957	-0.0294915	0.421451	0.232268	0.00032781	0.00142721	0.28909	0.790547	0.740213	0.474254	0.00815054	0.0247487	0.71996	0.95198
208613_s_at	FLNB	-0.527611	-0.378403	-0.603269	-0.465661	-0.256403	0.0299958	0.000127692	0.00240628	7.11857e-05	0.000348087	0.0223055	0.768945	0.00860858	0.0211585	0.00347658	0.00938445	0.285861	0.947233
208781_x_at	SNX3	-0.112331	-0.345619	-0.636413	0.0742965	-0.0830771	-0.0074375	0.377293	0.0130676	0.00021648	0.357213	0.305025	0.925458	0.70905	0.0711339	0.00639095	0.653635	0.733255	0.984032
208785_s_at		-0.0986559	-0.275315	-0.605476	-0.407942	-0.17029	0.130923	0.431603	0.0388598	0.000311985	7.19292e-05	0.0375842	0.0995358	0.747022	0.15148	0.00787162	0.00302968	0.353075	0.526919
208872_s_at	REEP5	-0.0773749	-0.231057	-0.735645	-0.00495774	-0.0792386	-0.0166212	0.603105	0.132888	0.000262568	0.942606	0.260607	0.809446	0.849027	0.337565	0.00711677	0.980685	0.696988	0.956834
209059_s_at	EDF1	-0.289964	-0.406453	-0.960541	-0.01167	-0.0228794	-0.0121678	0.160353	0.0557204	0.000358802	0.868612	0.746038	0.863067	0.485643	0.193209	0.00861929	0.951174	0.934276	0.969285
209081_s_at	COL18A1	-0.561721	-0.571516	-0.730098	-0.0135418	-0.0963742	-0.129946	5.47237e-05	4.54874e-05	6.83286e-06	0.897457	0.365932	0.228136	0.00504556	0.00127149	0.00108116	0.963563	0.772475	0.687806
209131_s_at	SNAP23	-0.27908	-0.471628	-0.588672	-0.023633	0.173318	-0.0580419	0.0424619	0.00185435	0.000551621	0.804246	0.0846563	0.5449	0.249247	0.0175525	0.0109872	0.924143	0.47616	0.873884
209287_s_at	CDC42EP3	-0.13772	-0.226292	-0.715625	0.00385717	-0.258834	-0.18886	0.217127	0.0509185	1.36948e-05	0.960859	0.00457986	0.0278529	0.559103	0.18173	0.0014101	0.986079	0.133749	0.334026
209529_at	PLPP2	-0.275672	-0.514855	-0.785928	-0.320949	-0.366647	-0.191248	0.0252602	0.000294677	7.40323e-06	0.069527	0.0413281	0.261656	0.188786	0.00469466	0.00110249	0.2832	0.366981	0.716042
209645_s_at	ALDH1B1	-0.266945	-0.0879234	-0.700204	0.0780217	0.0819387	0.0266856	0.10852	0.583186	0.000799777	0.612795	0.595247	0.862027	0.402258	0.782811	0.0135885	0.830329	0.882173	0.969128
210150_s_at	LAMA5	-0.263387	-0.452386	-0.678951	0.153315	-0.135961	-0.144373	0.0328486	0.00101652	4.29912e-05	0.184612	0.236342	0.209992	0.218425	0.011389	0.00261462	0.477919	0.676494	0.6688
210286_s_at	SLC4A7	-0.196458	-0.233539	-0.589353	-0.506582	-0.0336775	-0.0379301	0.0914176	0.0486208	0.000137093	0.0638872	0.895719	0.88265	0.368931	0.176424	0.00493584	0.270275	0.976423	0.974451
210298_x_at	FHL1	-0.0707286	-0.308592	-0.815159	0.0895905	-0.0942885	-0.10344	0.66421	0.0717031	0.00023702	0.464462	0.441833	0.399801	0.878346	0.228887	0.00671106	0.734574	0.814335	0.805414
210337_s_at	ACLY	-0.29576	-0.496771	-0.735371	-0.0458414	0.0971423	0.0490152	0.0226266	0.000634932	2.74925e-05	0.581812	0.251766	0.556252	0.17744	0.00812045	0.00199887	0.812919	0.69051	0.877613
210455_at	R3HCC1L	-0.017287	0.055696	-0.745361	-0.195021	0.0963477	0.126966	0.925314	0.762941	0.00158992	0.128231	0.438242	0.310724	0.979178	0.889253	0.0206482	0.396903	0.812167	0.749597
210654_at	TNFRSF10D	0.0497198	0.302801	-0.845201	-0.176407	-0.0231109	0.143194	0.800189	0.136733	0.000943872	0.219449	0.868774	0.314524	0.936036	0.343562	0.0150236	0.519117	0.969201	0.752175
210764_s_at	CYR61	-0.167783	-0.0264723	-0.830086	-0.0601638	-0.311144	-0.104004	0.263147	0.857077	7.21203e-05	0.519835	0.0040505	0.272681	0.606861	0.937019	0.0034803	0.773451	0.126323	0.725664
210809_s_at	POSTN	0.151148	0.421512	-0.758908	-0.418787	-0.482834	-0.692039	0.45301	0.0477621	0.00255577	0.0872067	0.0522153	0.00870399	0.762657	0.174337	0.0270233	0.32061	0.398644	0.210758
210892_s_at	GTF2I	-0.337867	-0.377714	-0.633966	-0.209011	0.277387	0.169427	0.0791754	0.0523576	0.00497532	0.120206	0.0452427	0.201354	0.343669	0.185017	0.0401573	0.383384	0.380795	0.660388
210932_s_at	RNF6	0.14879	-0.155025	-0.732634	-0.044997	-0.0211347	0.135554	0.453047	0.434693	0.00295747	0.815835	0.912825	0.486268	0.762657	0.671835	0.0293359	0.92915	0.980025	0.848077
211220_s_at	HSF2	-0.0571973	-0.48732	-0.881516	0.11596	0.190788	0.0914011	0.793339	0.0375241	0.00159113	0.547537	0.327566	0.634624	0.933832	0.148229	0.020653	0.791528	0.748795	0.906272
211473_s_at	COL4A6	0.0272639	-0.315092	-0.676239	-0.173564	-0.118472	-0.14116	0.796548	0.00802905	1.85454e-05	0.269155	0.44547	0.365342	0.934862	0.0503013	0.00164573	0.57385	0.816538	0.785091
211559_s_at	CCNG2	-0.232719	-0.263888	-0.606766	-0.0653194	-0.0149898	0.0672426	0.0266955	0.013763	2.34713e-05	0.463922	0.865319	0.451123	0.195078	0.0738097	0.00184117	0.734192	0.967777	0.83117
211571_s_at	VCAN	-0.178009	-0.520112	-0.613426	-0.492849	-0.379582	-0.334092	0.0368035	5.73857e-06	1.97097e-06	0.00311034	0.0159613	0.0303005	0.230612	0.000299958	0.000632299	0.0412931	0.247149	0.343567
211681_s_at	PDLIM5	-0.249468	-0.390656	-0.622164	-0.528595	-0.443243	-0.330985	0.0979005	0.0142045	0.000924145	0.000256241	0.00116975	0.00910815	0.381769	0.0754964	0.0148045	0.00758525	0.0665515	0.213955
211810_s_at	GALC	-0.131952	-0.524642	-0.878573	-0.180067	-0.0155765	-0.171594	0.426906	0.00515634	0.000127614	0.0343784	0.842683	0.042403	0.743675	0.0363631	0.00473591	0.188246	0.96115	0.390038
211966_at	COL4A2	-0.894231	-0.728497	-1.17208	-0.364219	-0.243196	-0.146321	0.00278935	0.0109741	0.000574575	0.111379	0.275972	0.5065	0.053679	0.0626182	0.0112397	0.367865	0.709433	0.858402
212032_s_at	PTOV1	-0.241741	-0.421414	-0.609808	0.0990823	-0.19364	-0.0834235	0.103594	0.00836229	0.000978966	0.240327	0.0307837	0.31947	0.393035	0.0517789	0.0153595	0.543374	0.326092	0.754701
212497_at	MAPK1IP1L	-0.142772	-0.133704	-0.607803	-0.00302255	-0.0841758	0.0584483	0.362533	0.39305	0.00198966	0.978013	0.447451	0.595913	0.697987	0.638291	0.023507	0.992731	0.817413	0.891693
212816_s_at	CBS	-0.0814979	-0.238653	-0.621776	-0.0332677	-0.0656031	-0.0661652	0.472136	0.046718	8.98518e-05	0.651347	0.377772	0.373811	0.774227	0.171861	0.00393013	0.850452	0.778808	0.791013
213006_at	CEBPD	-0.142586	-0.350752	-0.710211	-1.36973	-0.692447	-0.47608	0.358393	0.0335665	0.000494216	2.9811e-08	8.30522e-05	0.0021902	0.69474	0.137221	0.0102977	8.85825e-06	0.0170787	0.121944
213746_s_at	FLNA	-0.672515	-0.367834	-0.846117	-0.342914	-0.218468	-0.181002	0.00815902	0.117966	0.00287287	0.0314103	0.150574	0.22844	0.0996859	0.314807	0.0288633	0.178334	0.583212	0.687943
214007_s_at	TWF1	-0.0888171	-0.405097	-1.11105	-0.126922	-0.233352	-0.213907	0.686355	0.0792002	0.000216941	0.161424	0.0164376	0.02564	0.88901	0.243784	0.00639419	0.445818	0.250457	0.321382
214212_x_at	FERMT2	-0.306144	-0.244784	-0.629044	-0.166464	-0.293288	-0.0287217	0.0129757	0.0399862	7.08499e-05	0.176761	0.02491	0.809866	0.129792	0.154523	0.00347658	0.467418	0.298425	0.956855
214390_s_at	BCAT1	-0.292455	-0.403847	-0.790186	-0.249076	-0.0505526	-0.0591696	0.0412893	0.00743933	4.5018e-05	0.00381434	0.495974	0.426905	0.24562	0.0475336	0.0026677	0.0473115	0.841163	0.817497
214446_at	ELL2	-0.0427727	-0.266141	-0.612155	-0.838888	-0.476427	-0.250479	0.759528	0.0706728	0.00080593	3.02288e-06	0.000881322	0.0450719	0.920208	0.22659	0.0136464	0.000297794	0.057433	0.398037
214452_at	BCAT1	-0.260633	-0.394513	-0.631768	-0.530363	-0.000930333	-0.222182	0.0275611	0.00208581	5.5774e-05	0.000447968	0.993786	0.0786682	0.198588	0.0190833	0.00303729	0.011189	0.998431	0.485133
214544_s_at	SNAP23	-0.267407	-0.489849	-0.624124	-0.0202871	0.196677	0.0424707	0.0580606	0.00180256	0.000443507	0.863123	0.110282	0.718642	0.29247	0.0171878	0.00971505	0.948914	0.521731	0.932955
214581_x_at	TNFRSF21	-0.0451801	-0.170055	-0.7411	-0.13252	-0.117405	-0.0521662	0.708026	0.17065	2.86423e-05	0.157066	0.206613	0.565908	0.897924	0.394479	0.00205944	0.439726	0.648004	0.880493
214752_x_at	FLNA	-0.597	-0.352564	-0.798475	-0.238518	-0.189202	-0.0711185	0.00999017	0.103534	0.00232179	0.0603296	0.127636	0.552901	0.112343	0.289982	0.0256712	0.262098	0.551785	0.876469
215236_s_at	PICALM	-0.149799	-0.347743	-0.743151	-0.394498	-0.0052945	0.00123543	0.283508	0.0203752	0.000110499	0.000227115	0.948791	0.988042	0.627181	0.0970095	0.0043951	0.00696049	0.988265	0.99738
215707_s_at	PRNP	-0.187719	-0.386227	-1.0488	-0.248727	-0.146095	0.0235046	0.281788	0.0359086	3.01776e-05	0.0135614	0.120355	0.794313	0.625486	0.143905	0.00214003	0.1061	0.539289	0.952852
215719_x_at	FAS	0.491448	0.486965	-0.700303	-0.324093	0.0565422	-0.245458	0.0138942	0.0146313	0.00219883	0.00797429	0.599726	0.0348145	0.134692	0.0770881	0.0248442	0.0757723	0.883804	0.361948
215820_x_at	SNX13	-0.0742101	-0.261612	-0.622944	-0.0274282	0.00910369	-0.0992082	0.677396	0.154799	0.0046279	0.786178	0.928172	0.333938	0.885133	0.371893	0.038513	0.915822	0.983738	0.764873
216236_s_at		-0.337423	-0.234583	-0.636977	0.322868	0.0809478	0.146243	0.00495753	0.0377419	3.413e-05	0.0076248	0.449878	0.181691	0.0751255	0.148836	0.00230378	0.0736678	0.818402	0.641445
216252_x_at	FAS	0.427701	0.404878	-0.72151	-0.312332	-0.00561856	-0.247747	0.0505483	0.0625943	0.00452405	0.00998568	0.958214	0.0334126	0.272423	0.209098	0.0380142	0.0878043	0.990822	0.356108
216493_s_at	IGF2BP3	-0.192434	-0.299899	-0.638124	-0.229943	0.0727758	0.0387373	0.265269	0.0909608	0.00272662	0.13468	0.623545	0.79327	0.608867	0.266971	0.0280108	0.406586	0.893662	0.952311
216568_x_at		-0.355523	-0.404312	-0.597475	-0.259978	-0.13414	-0.175025	0.0121496	0.00541702	0.000453569	0.0444752	0.27464	0.159917	0.124654	0.0377048	0.0098347	0.219228	0.708066	0.613742
216593_s_at	PIGC	-0.101187	-0.0891905	-0.604124	-0.225868	-0.0103002	-0.182617	0.373524	0.431511	0.000118955	0.0130281	0.899074	0.0376457	0.706289	0.669623	0.00456687	0.103444	0.976799	0.372263
216684_s_at	SS18	-0.274866	-0.524855	-0.589573	-0.279575	0.0396591	-0.0165503	0.0422377	0.000665589	0.000469221	0.0460748	0.761331	0.899	0.24853	0.0084044	0.00999786	0.223889	0.938383	0.978166
216915_s_at	PTPN12	-0.22818	-0.364298	-0.951782	-1.0819	-0.326134	-0.360913	0.220324	0.0586831	0.00015563	1.85437e-05	0.0799662	0.0553636	0.562362	0.200031	0.00531316	0.001129	0.465321	0.430767
217097_s_at	PHTF2	0.0555267	-0.37935	-0.666925	-0.00331928	0.0197453	0.0284782	0.689689	0.0135193	0.000355267	0.967598	0.809246	0.728009	0.890786	0.07281	0.00856404	0.98803	0.952787	0.935597
217140_s_at	VDAC1	-0.089116	-0.355768	-0.718241	0.145324	-0.0256713	-0.00392107	0.467249	0.00903025	4.48011e-05	0.026914	0.669984	0.947935	0.771458	0.0546463	0.0026677	0.162706	0.909478	0.989091
217211_at		-0.383076	-0.299298	-0.746959	-0.233258	0.00192981	0.017979	0.0126284	0.0432805	0.000115763	0.049224	0.986071	0.870859	0.127792	0.163209	0.00449207	0.232854	0.996847	0.971113
217356_s_at	PGK1	-0.171916	-0.318954	-0.687378	0.0936827	-0.0316375	-0.0100408	0.23148	0.0347997	0.000299099	0.323169	0.734734	0.914206	0.575201	0.140619	0.0076609	0.624611	0.930134	0.981526
217445_s_at	GART	-0.200757	-0.419283	-0.620681	-0.415937	0.264147	-0.0587646	0.190641	0.011535	0.00125852	0.103991	0.288513	0.809792	0.525473	0.0649413	0.0178587	0.354602	0.719541	0.956855
217960_s_at	TOMM22	-0.0476462	0.0127454	-0.659729	0.16997	-0.00230221	0.096309	0.777105	0.939563	0.00200563	0.0743638	0.979572	0.293623	0.927382	0.973647	0.0236332	0.294136	0.995846	0.739835
218881_s_at	FOSL2	-0.324805	-0.244556	-0.588244	-0.514457	-0.22627	0.0969613	0.0250899	0.0811924	0.000771688	0.00103304	0.0927733	0.452937	0.188123	0.248054	0.0132763	0.0198389	0.49171	0.832113
219256_s_at	SH3TC1	-0.202151	-0.485571	-0.607801	0.335355	0.0642084	0.379021	0.121639	0.00121917	0.000333631	0.0131085	0.596513	0.00626257	0.425407	0.0129685	0.00824651	0.103886	0.882828	0.184002
219872_at	FAM198B	-0.188094	-0.124627	-0.913673	-0.191866	-0.120209	-0.263449	0.316183	0.50275	0.000270714	0.0488482	0.198521	0.0101881	0.658363	0.725657	0.00723073	0.231804	0.639681	0.224468
219922_s_at	LTBP3	-0.504637	-0.296316	-0.612557	-0.152515	-0.0419628	-0.0887337	0.013362	0.12181	0.00653843	0.364876	0.800493	0.594529	0.131633	0.32093	0.0475194	0.660321	0.950911	0.891252
219963_at	DUSP13	-0.0249964	-0.232447	-0.585756	0.076279	-0.170271	-0.0650647	0.849263	0.0914966	0.000704241	0.242919	0.0163019	0.316095	0.957095	0.267976	0.0125914	0.546253	0.249587	0.752615
220285_at	ABHD17B	-0.148978	-0.37199	-0.708113	-0.0154831	0.0281596	0.123779	0.321312	0.0212443	0.000367834	0.870673	0.767402	0.205795	0.663064	0.0999943	0.00870242	0.951706	0.940443	0.6648
220477_s_at	TMEM230	0.062203	-0.173508	-0.751503	0.0298663	0.046857	-0.0631476	0.68063	0.259465	0.000252022	0.681496	0.521443	0.390356	0.886505	0.505185	0.00697252	0.866591	0.853419	0.800192
220483_s_at	RNF19A	-0.165509	-0.504663	-0.593862	-0.506437	-0.410286	-0.200064	0.0640853	1.69514e-05	6.27338e-06	1.62459e-05	0.000140374	0.0251023	0.308819	0.000635576	0.00105177	0.00102215	0.0226117	0.318956
220735_s_at	SENP7	-0.159022	-0.100591	-0.698455	-0.129115	0.289617	-0.05045	0.298352	0.506212	0.000483675	0.593215	0.240052	0.83396	0.642271	0.728403	0.0101727	0.819746	0.679484	0.962623
220892_s_at	PSAT1	-0.0020989	-0.175538	-0.686246	0.295473	0.242146	0.130318	0.986329	0.164976	7.88228e-05	0.00375101	0.0131175	0.149721	0.996555	0.386811	0.00364605	0.0468128	0.225876	0.600752
222173_s_at	TBC1D2	-0.123871	-0.178598	-0.597517	-0.00852927	0.0121152	-0.147835	0.170177	0.0549677	8.91637e-06	0.908928	0.870956	0.0625905	0.499341	0.191461	0.00117427	0.968311	0.969774	0.449693
222387_s_at	VPS35	-0.00911016	-0.00196071	-0.631727	-0.0787142	-0.399011	-0.435697	0.956909	0.990721	0.00285183	0.328255	0.000138886	5.81867e-05	0.989028	0.99547	0.0287523	0.628937	0.022522	0.0266202
222567_s_at	MEX3C	-0.0752089	-0.220463	-0.838734	-0.537994	-0.381425	-0.100477	0.649606	0.193662	0.000209327	5.51623e-06	0.000197565	0.213304	0.871566	0.425565	0.00626091	0.000464	0.0278172	0.671859
222719_s_at	PDGFC	-0.327757	-0.499097	-0.77092	-0.340561	-0.317511	-0.326175	0.00280096	6.34432e-05	9.76655e-07	0.00246972	0.00406755	0.0033715	0.0537909	0.0016022	0.00050376	0.0354893	0.12635	0.141923
223585_x_at	KBTBD2	-0.0608067	-0.255323	-0.647506	-0.301546	0.0172499	0.160286	0.586426	0.0332447	5.26672e-05	0.000919561	0.815627	0.0439934	0.839693	0.136289	0.00294436	0.0182892	0.953924	0.395102
224311_s_at	CAB39	-0.112952	-0.281914	-0.586354	-0.355899	-0.262692	-0.0725878	0.218519	0.00565653	1.43594e-05	0.000383649	0.00420647	0.363891	0.560692	0.0389263	0.0014509	0.0100268	0.128127	0.784542
224407_s_at	STK26	0.0289503	-0.185411	-0.840496	-0.189944	-0.122347	-0.0467447	0.86889	0.298709	0.000364743	0.172481	0.370389	0.729011	0.963025	0.54715	0.00867434	0.461104	0.774937	0.93586
224410_s_at	LMBR1	0.0282086	-0.375069	-0.59627	-0.182269	-0.103038	-0.10751	0.825784	0.00899638	0.000476734	0.150492	0.404707	0.385135	0.947463	0.0545249	0.0101068	0.430026	0.794161	0.797715
224868_at	ZDHHC5	-0.127942	-0.172193	-0.683805	-0.325134	-0.137644	-0.133292	0.326325	0.191869	0.000131424	0.015014	0.261676	0.276407	0.667783	0.423266	0.00481609	0.113352	0.697969	0.728491
225262_at	FOSL2	-0.43893	-0.475435	-0.601065	-0.734666	-0.243409	-0.161022	1.30463e-06	4.70514e-07	5.79775e-08	1.86219e-08	0.00238763	0.0286498	0.000485243	5.37063e-05	0.00012192	5.98912e-06	0.0957064	0.336649
225800_at	JAZF1	-0.0382787	-0.236733	-0.591388	0.0306511	0.0307176	-0.135873	0.727033	0.0432086	0.000114177	0.803981	0.803566	0.28072	0.906221	0.163043	0.00447391	0.924116	0.951367	0.731433
226658_at	PDPN	0.249061	0.304787	-0.700553	-0.585682	-0.500019	-0.666011	0.155992	0.0872634	0.00135334	0.00027646	0.00108179	8.08939e-05	0.479391	0.259625	0.0186148	0.00801457	0.063973	0.0299837
226825_s_at	TMEM165	-0.424943	-0.513244	-1.03946	-0.331186	-0.19528	-0.0310604	0.0284015	0.0102531	5.41088e-05	0.00392066	0.0621987	0.752454	0.201579	0.0596751	0.00298828	0.0481991	0.42386	0.942157
227006_at	PPP1R14A	-0.430503	-0.0582187	-1.05016	-0.453376	-0.264588	-0.45924	0.0106687	0.700813	7.21463e-06	0.0695169	0.271175	0.0663678	0.11629	0.854088	0.00109877	0.283184	0.705736	0.458053
227063_at	TMEM256	-0.0249706	-0.235543	-0.778592	0.33351	0.014729	0.0336777	0.873625	0.147017	0.000264412	0.00541772	0.887254	0.746173	0.963697	0.359906	0.00713913	0.0589246	0.97425	0.940319
227846_at	GPR176	-0.499251	-0.478817	-0.656465	-0.255571	-0.215135	-0.110701	2.218e-05	3.51947e-05	2.18431e-06	0.0222381	0.0484669	0.285557	0.00292892	0.00107154	0.0006446	0.144437	0.38981	0.735015
228421_s_at	EFEMP1	-0.411072	-0.564126	-0.79567	0.000658868	0.084658	0.062267	0.0135637	0.0015617	0.000141283	0.995078	0.433058	0.562249	0.132736	0.0155424	0.00503406	0.998532	0.809368	0.879483
229050_s_at		-0.0514232	0.0440182	-0.639617	-0.0370408	-0.0853864	0.0133584	0.759398	0.79311	0.00249134	0.74101	0.449865	0.904959	0.920183	0.905455	0.0266147	0.896542	0.818402	0.979787
229119_s_at	ZSWIM7	-0.0917194	-0.153427	-0.602751	0.168658	-0.0622782	0.00979166	0.426902	0.191607	0.000145479	0.0250454	0.371189	0.886628	0.743675	0.422936	0.0051298	0.155344	0.775196	0.975441
230257_s_at	TSEN15	0.0443118	-0.0725551	-0.586719	0.270377	-0.00378076	0.013904	0.71317	0.548697	0.000310435	0.0014381	0.956965	0.842791	0.900359	0.759513	0.00785061	0.0248776	0.990711	0.964156
230668_at	NKAIN4	-0.501094	-0.528857	-0.758847	-0.475404	-0.361873	-0.477382	2.79472e-06	1.43308e-06	3.3875e-08	0.00211512	0.0127236	0.0020501	0.000795841	0.000117825	8.24821e-05	0.0320345	0.222257	0.119012
232591_s_at	TMEM30A	-0.123431	-0.420376	-0.848832	-0.186092	0.0674937	-0.085252	0.367724	0.00615208	2.31386e-05	0.0381031	0.421287	0.312965	0.701447	0.0412566	0.00182398	0.200374	0.803198	0.750983
232994_s_at	ARHGEF28	-0.180776	-0.447454	-0.68084	-0.101167	-0.135563	-0.373195	0.0793009	0.000278075	7.15444e-06	0.547459	0.422525	0.0388167	0.3439	0.00450092	0.00109632	0.791528	0.803772	0.376285
233421_s_at	NUP133	-0.185432	-0.189034	-0.71419	-0.184456	0.0483095	0.0737996	0.324678	0.315661	0.00230922	0.122164	0.6735	0.521528	0.666182	0.564511	0.0255839	0.386774	0.91078	0.864895
233555_s_at	SULF2	-0.391568	-0.295487	-0.719592	-0.0123193	-0.0656939	-0.130143	0.00353964	0.0201764	2.70431e-05	0.857364	0.345266	0.0730926	0.0612005	0.0963381	0.00198201	0.94652	0.760596	0.47266
233851_s_at	TOR3A	-0.236139	-0.350821	-0.710317	0.00118952	0.0563981	-0.0562417	0.0515824	0.0065525	2.49809e-05	0.99255	0.659071	0.659951	0.27528	0.0433464	0.00190758	0.997748	0.905645	0.914305
234976_x_at		-0.0989154	-0.0796242	-0.597668	0.0245997	0.13732	0.240339	0.398734	0.495212	0.000181521	0.751775	0.0928341	0.0068688	0.724992	0.71983	0.00577015	0.901406	0.491824	0.190583
235016_at	REEP3	-0.145098	-0.443135	-0.739453	-0.398122	-0.00492715	-0.0107529	0.383816	0.0147594	0.000655139	0.00354579	0.96626	0.926457	0.71327	0.077541	0.0121172	0.0451376	0.992504	0.984189
235103_at	MAN2A1	-0.190459	-0.378319	-0.787497	-0.245708	0.0372877	-0.159232	0.140726	0.00723605	2.17608e-05	0.083446	0.781802	0.247555	0.456079	0.0465613	0.00177008	0.313032	0.945774	0.704535
235191_at	LINC00662	0.0742922	-0.188067	-0.714874	0.292756	0.0255941	0.0108969	0.512173	0.109167	2.02717e-05	0.00268547	0.756461	0.894805	0.798325	0.299949	0.00170779	0.0375616	0.936888	0.977339
235295_at	PANX1	-0.248437	-0.259156	-0.607151	-0.722803	-0.224037	-0.103519	0.0539392	0.0454214	0.000241794	7.14239e-06	0.0525668	0.345219	0.281432	0.168825	0.00678997	0.000560273	0.399726	0.77279
238010_at	C1orf174	-0.273527	-0.426886	-0.87398	0.163739	0.136371	0.00408469	0.0544862	0.0051726	1.47778e-05	0.0906071	0.152544	0.964538	0.283205	0.0364636	0.00147441	0.327521	0.585697	0.992783
238427_at	GRPEL2	-0.0672817	-0.212119	-0.910746	-0.617074	0.0104876	0.139313	0.743968	0.310425	0.000743501	0.00169999	0.948818	0.399786	0.913296	0.558876	0.0129897	0.0277703	0.988265	0.805414
238469_at	OGFRL1	0.0143975	-0.299964	-0.703894	-0.793504	-0.196073	-0.181737	0.906984	0.0250872	6.41362e-05	0.000124635	0.220138	0.254004	0.973705	0.112236	0.00327418	0.00451886	0.661946	0.709422
238514_at	TMEM25	-0.0863045	-0.0737829	-0.62024	0.155224	0.167802	-0.0540563	0.464851	0.531128	0.000139215	0.386101	0.349852	0.760058	0.770011	0.746944	0.00499121	0.67769	0.764029	0.944954
238539_at	HPS3	-0.230811	-0.446456	-0.836477	-0.403744	-0.160759	-0.107628	0.081846	0.0024625	1.24759e-05	0.000225887	0.0721671	0.214368	0.349195	0.0215247	0.00136435	0.0069423	0.447565	0.673447
238699_s_at	CASK	-0.113583	-0.221792	-0.774094	-0.368806	-0.221668	-0.429943	0.491089	0.187805	0.00041395	0.00191178	0.0386569	0.000550151	0.786635	0.418071	0.00934079	0.0300278	0.3562	0.0670193
239077_at	CSGALNACT2	-0.0571788	-0.121358	-0.791763	-0.401182	-0.123302	0.00115502	0.69597	0.410883	0.000109826	0.00144757	0.247267	0.991142	0.893824	0.652978	0.00437663	0.0249716	0.687171	0.998071
239729_at		-0.461791	-0.556813	-0.738135	-0.120847	-0.00312071	-0.0119881	0.00115985	0.000216003	2.56511e-05	0.337451	0.97991	0.92295	0.0324284	0.00374801	0.00193405	0.637421	0.995846	0.983869
241781_at	CARNMT1	-0.144333	-0.40499	-0.85552	-0.179214	0.123953	-0.156895	0.42184	0.0344434	0.000353092	0.342735	0.508172	0.404458	0.740464	0.13962	0.00853084	0.641836	0.84608	0.807512
242338_at	TMEM64	0.0335845	-0.349588	-0.792564	0.0257304	-0.0892019	-0.139238	0.838444	0.0466755	0.000350727	0.811424	0.413283	0.209015	0.952667	0.171827	0.00851452	0.927489	0.798555	0.667839
242542_at		-0.259066	-0.458951	-0.597775	-0.120848	0.166917	0.0592572	0.0235922	0.000423824	6.72555e-05	0.210951	0.0914518	0.530995	0.181984	0.00610453	0.0033746	0.509831	0.488816	0.869447
243358_at	IGF1R	-0.314254	-0.16581	-0.792107	-0.499937	-0.288059	-0.290686	0.128502	0.410035	0.00180131	0.00308141	0.0596441	0.0576209	0.437014	0.652272	0.0222468	0.0410917	0.417338	0.437564
244439_at	SPRED1	0.0871617	-0.254416	-0.668631	-0.640161	-0.274342	-0.16183	0.621625	0.161323	0.00256237	0.000532626	0.0778928	0.281206	0.858499	0.381422	0.027064	0.0125903	0.46036	0.731788
AFFX-HUMISGF3A/M97935_5_at	STAT1	-0.202844	-0.705322	-1.08429	-0.240154	0.27949	0.0922831	0.4726	0.021151	0.00222829	0.110276	0.0670651	0.523507	0.774426	0.0996838	0.0250427	0.366222	0.435317	0.866148

## Sheet: overlap_BPA_BPF (n=190)
Affy.ID	Gene.Symbol	logFC_H9_BPA	logFC_H9_BPF	logFC_H9_BPS	logFC_Man12_BPA	logFC_Man12_BPF	logFC_Man12_BPS	p_raw_H9_BPA	p_raw_H9_BPF	p_raw_H9_BPS	p_raw_Man12_BPA	p_raw_Man12_BPF	p_raw_Man12_BPS	p_fdr_H9_BPA	p_fdr_H9_BPF	p_fdr_H9_BPS	p_fdr_Man12_BPA	p_fdr_Man12_BPF	p_fdr_Man12_BPS
1553602_at	MUCL1	-0.803094	-1.2141	0.193582	-0.68446	-0.285741	0.141195	1.22564e-06	4.65386e-09	0.111339	9.28585e-06	0.0144571	0.190737	0.000458987	2.4946e-06	0.277724	0.000683091	0.235475	0.650106
1556263_s_at		-0.936026	-1.15349	-0.318916	-0.114719	-0.00253128	0.0703158	1.45109e-05	1.17396e-06	0.0702955	0.159298	0.974326	0.377957	0.00226036	0.00010294	0.207192	0.443057	0.994127	0.793415
1558034_s_at	CP	-2.12859	-3.30853	-0.164659	-1.56636	-1.20429	-1.08413	3.40761e-06	1.01138e-08	0.625173	1.29531e-07	3.11829e-06	1.02435e-05	0.00089144	3.81359e-06	0.782113	2.61332e-05	0.0036275	0.0182366
1562909_at	LINC00862	-0.703334	-0.84647	-0.572632	-0.0243163	-0.0229317	-0.0484534	3.21364e-07	2.64685e-08	1.06339e-05	0.743484	0.75757	0.516704	0.000204309	7.09394e-06	0.00125309	0.897678	0.937255	0.862431
1565228_s_at	ALB	-1.13071	-3.41849	-0.322949	-0.111217	-0.0763021	-0.0747608	0.00101094	1.92917e-09	0.303937	0.227626	0.401453	0.4108	0.0300235	1.31264e-06	0.514513	0.52871	0.79219	0.810933
201058_s_at	MYL9	-0.764334	-0.67066	-0.528719	-0.255099	-0.279652	-0.234357	1.63397e-06	7.96398e-06	0.000232613	0.0129182	0.00747646	0.0203969	0.000559869	0.000375371	0.00662926	0.102849	0.171417	0.294248
201431_s_at	DPYSL3	-0.925104	-0.945951	-0.357689	-0.946587	-0.521819	-0.798503	1.03886e-07	7.68969e-08	0.00488195	9.34496e-07	0.000487052	6.76424e-06	8.60599e-05	1.56295e-05	0.0396905	0.000115596	0.0443087	0.0182366
201508_at	IGFBP4	-0.606585	-0.590124	-0.483705	-0.608215	-0.435691	-0.208629	0.000222671	0.000289613	0.00295453	0.00054794	0.00670318	0.151583	0.0119828	0.00463677	0.029328	0.0128562	0.161232	0.602925
201785_at	RNASE1	-0.723826	-0.756372	-0.154137	-0.364001	-0.34296	-0.518127	1.48063e-05	8.90978e-06	0.243714	0.0041876	0.00622133	0.000243541	0.00229982	0.000404603	0.45072	0.0500562	0.155602	0.0475086
201841_s_at	HSPB1	-0.64197	-0.700598	-0.461043	-0.238364	-0.3594	0.211932	4.9625e-05	1.89953e-05	0.00214075	0.0195006	0.00134233	0.0343863	0.00472691	0.000686882	0.0244746	0.133187	0.0722363	0.360034
202357_s_at	CFB	-0.712204	-1.54478	-0.543124	-0.93835	-0.24058	-0.406217	1.63575e-06	3.30827e-11	8.802e-05	3.48375e-08	0.0165952	0.000401183	0.000559869	9.93445e-08	0.00389046	9.81775e-06	0.251272	0.0583834
202376_at	SERPINA3	-0.643645	-1.37011	-0.239442	-1.08373	-0.503281	-0.592342	1.99101e-05	9.73825e-10	0.0561437	5.13097e-08	0.000279533	5.79265e-05	0.0027629	8.31935e-07	0.180187	1.3091e-05	0.0330096	0.0266202
202508_s_at	SNAP25	-0.61287	-0.831386	-0.58143	0.0237643	-0.119814	-0.0226145	6.84034e-07	1.12492e-08	3.45807e-06	0.796469	0.20587	0.806094	0.000363103	4.10203e-06	0.000791088	0.920285	0.647039	0.955989
203559_s_at	AOC1	-0.797305	-1.289	-0.410417	-0.127543	-0.159954	-0.20365	7.18064e-05	2.32384e-07	0.0222384	0.0894129	0.0380085	0.0111763	0.00589298	3.23082e-05	0.101248	0.324978	0.354507	0.232609
203828_s_at	IL32	-0.80325	-1.1754	-0.0677326	-2.01361	-0.813441	-0.389823	0.000350433	6.10534e-06	0.728331	6.6983e-11	7.21602e-06	0.00547611	0.0159799	0.000312074	0.850523	7.96151e-08	0.00487082	0.173268
204070_at	RARRES3	-0.671031	-0.830487	-0.269279	-0.190558	0.157448	0.10657	1.01184e-06	6.118e-08	0.0116616	0.168673	0.250467	0.430856	0.000422629	1.30156e-05	0.0676818	0.45602	0.689708	0.820031
204124_at	SLC34A2	-0.779453	-1.47393	-0.108763	-0.46222	-0.197322	-0.450257	9.70094e-05	4.1654e-08	0.514278	0.00785664	0.208635	0.00922279	0.00715194	9.81653e-06	0.700816	0.0751245	0.650239	0.214577
204135_at	FILIP1L	-0.655782	-1.34221	-0.407423	-0.564821	-0.260347	-0.486386	1.11842e-06	5.00897e-11	0.000478386	2.12768e-05	0.0127092	9.89156e-05	0.000437435	1.19243e-07	0.0101289	0.00124186	0.222076	0.0320969
204222_s_at	GLIPR1	-0.699104	-0.632358	-0.528159	-1.04302	-0.685469	-0.298452	8.55922e-07	2.99347e-06	5.67067e-05	5.42252e-07	6.04795e-05	0.0287089	0.000406935	0.000193005	0.00306974	7.54392e-05	0.0146815	0.337188
204259_at	MMP7	-0.615728	-0.622084	-0.377569	-0.0627775	-0.0913802	-0.110384	2.96315e-06	2.61303e-06	0.0010609	0.528736	0.362882	0.274871	0.000822386	0.000175945	0.0160945	0.779491	0.771289	0.727553
204359_at		-0.725287	-0.654709	-0.151743	-0.255326	-0.246853	-0.483306	3.7021e-07	1.37261e-06	0.127837	0.0157448	0.0188423	0.000126837	0.000224902	0.000115103	0.303255	0.11697	0.266174	0.0372839
204470_at	CXCL1	-0.979677	-1.88237	-0.518347	-3.95225	-1.63676	-0.733649	5.87822e-07	6.05808e-11	0.00123849	9.2281e-14	1.70003e-08	0.000175433	0.000334783	1.3249e-07	0.01768	8.40911e-10	0.00030983	0.0422984
204541_at	SEC14L2	-0.689992	-0.698873	-0.184909	-0.606483	-0.138121	0.0931313	3.21063e-06	2.74635e-06	0.102238	3.12832e-05	0.196382	0.376072	0.000855224	0.000181568	0.262978	0.00164621	0.637301	0.792267
204714_s_at	F5	-0.601603	-1.04054	-0.202355	-0.0226163	-0.0582461	-0.0589441	0.00137059	5.37439e-06	0.24551	0.809834	0.537766	0.53297	0.0357353	0.000288083	0.452685	0.926694	0.859373	0.870013
204846_at	CP	-2.01194	-2.79189	-0.627838	-0.522002	-0.530807	-0.533421	3.17412e-07	3.52601e-09	0.0276427	0.000694796	0.000602564	0.000577676	0.000204171	2.0509e-06	0.115831	0.0150447	0.0490256	0.0676326
204965_at	GC	-1.57336	-4.11338	-0.558347	-0.0322706	-0.125774	0.0867476	4.69874e-06	7.28136e-12	0.040916	0.727502	0.187144	0.355248	0.00109788	5.06731e-08	0.148308	0.889471	0.626809	0.779291
204987_at	ITIH2	-0.866041	-2.21566	-0.464499	-0.245768	-0.231387	-0.357492	0.000699664	1.12538e-08	0.053834	0.0761092	0.0929707	0.0144317	0.0242268	4.10203e-06	0.175478	0.298201	0.491984	0.257164
205316_at	SLC15A2	-0.998696	-0.929395	-0.439726	0.186688	-0.0943437	-0.310147	1.11365e-06	2.72524e-06	0.00689061	0.269897	0.570981	0.0767387	0.000437435	0.000180609	0.0490936	0.574413	0.871948	0.481377
205387_s_at		-0.889451	-0.902513	0.355758	-0.582149	-0.241222	0.90889	0.000317623	0.000276808	0.109673	0.00855741	0.227691	0.000287045	0.0150361	0.00448637	0.275189	0.0793549	0.668517	0.0502551
205476_at	CCL20	-1.29905	-2.57886	-0.31484	-4.3557	-1.07873	-0.536731	7.59766e-07	5.01616e-11	0.0975966	8.8065e-14	8.61825e-06	0.00474172	0.000384632	1.19243e-07	0.255499	8.40911e-10	0.00504734	0.162643
205532_s_at	CDH6	-0.961894	-1.76392	-0.524868	-0.204443	-0.143975	-0.228328	0.00035669	3.73868e-07	0.0365471	0.100178	0.235836	0.0693658	0.0160775	4.60125e-05	0.138029	0.346879	0.676037	0.462983
205534_at	PCDH7	-0.620395	-1.02315	-0.365271	-0.884169	-0.182487	-0.717694	8.11921e-05	2.08776e-07	0.0113333	3.29266e-06	0.153813	3.28546e-05	0.00643359	2.98038e-05	0.0666058	0.00031812	0.587314	0.0237114
205553_s_at	CSRP3	-0.588509	-1.15091	-0.55983	-0.0177976	-0.0910829	-0.00816063	0.000145766	4.56296e-08	0.000487525	0.8232	0.263118	0.918343	0.00926714	1.05712e-05	0.0102128	0.932875	0.699351	0.982899
205666_at	FMO1	-1.03266	-0.981633	0.111754	-1.16954	-0.514375	-0.977128	4.91648e-05	8.38284e-05	0.588599	1.48211e-06	0.00387102	1.15766e-05	0.00469945	0.00196288	0.756467	0.000170598	0.123626	0.0191802
205755_at	ITIH3	-1.25597	-1.61835	0.0909498	-0.0163696	-0.12881	-0.11452	5.30705e-06	2.16832e-07	0.659121	0.869576	0.208938	0.261216	0.00118779	3.07132e-05	0.806081	0.951605	0.650602	0.715888
205828_at	MMP3	-1.01002	-1.24951	-0.43051	-0.290723	-0.251582	0.0225276	4.45389e-06	3.05745e-07	0.0163603	0.0106043	0.0232027	0.823363	0.00104964	3.99919e-05	0.0833645	0.0910745	0.290366	0.959982
205890_s_at		-0.931616	-1.83494	-0.165647	-3.9551	-0.94335	-0.900002	5.40014e-05	1.08643e-08	0.382046	2.0648e-11	0.00059037	0.000877598	0.00501277	4.01355e-06	0.589833	3.47387e-08	0.0485027	0.080574
206010_at	HABP2	-0.816208	-2.12294	-0.155616	-0.20937	-0.0801707	-0.00922782	0.000225279	1.53557e-09	0.414731	0.0612834	0.449692	0.929964	0.0120403	1.09036e-06	0.619574	0.264358	0.818332	0.985039
206350_at	APCS	-0.642217	-0.730439	-0.152339	-0.166178	-0.180676	-0.100143	2.10363e-06	4.10509e-07	0.131792	0.0590184	0.0422118	0.236494	0.000661011	4.88989e-05	0.308793	0.258623	0.369652	0.696499
206505_at	UGT2B4	-0.684124	-0.754948	-0.423976	0.00687778	-0.00798293	0.0416295	2.87875e-08	7.26614e-09	3.06488e-05	0.926378	0.914595	0.578008	3.34885e-05	3.11803e-06	0.00216223	0.974333	0.980499	0.88471
206522_at	MGAM	-0.857009	-1.47784	0.182715	-0.738636	-0.386673	-0.735276	0.000985341	3.44763e-06	0.438059	9.44137e-06	0.00353818	9.93063e-06	0.0296459	0.000213234	0.638418	0.000691397	0.117742	0.0182366
206549_at	INSL4	-1.05408	-0.895241	-0.282169	-0.856884	-0.438847	0.28113	5.95441e-08	5.21065e-07	0.0315843	4.66213e-07	0.000560642	0.0133022	5.51793e-05	5.80229e-05	0.126043	6.67282e-05	0.0471654	0.249146
206840_at	AFM	-0.618288	-0.712108	-0.0807634	-0.0514182	-0.0529118	0.104166	0.000320437	7.92642e-05	0.588004	0.563535	0.552398	0.250335	0.0150941	0.00189165	0.756095	0.80207	0.864631	0.707124
207768_at	EGR4	-0.660567	-0.725425	-0.169087	-0.318289	-0.14261	0.123002	2.38548e-06	7.35957e-07	0.10917	0.0146323	0.23399	0.301599	0.000720586	7.3832e-05	0.274519	0.11141	0.67426	0.743547
209616_s_at	CES1	-1.0722	-1.35681	-0.307171	-0.259897	-0.0745526	-0.00219367	7.6767e-07	3.35274e-08	0.0541849	0.0665149	0.577897	0.986864	0.000385067	8.40878e-06	0.176091	0.276136	0.875225	0.996946
209651_at	TGFB1I1	-0.830275	-0.691453	-0.440775	-0.746954	-0.28082	-0.436388	5.87197e-11	8.6977e-10	1.18686e-06	2.42512e-06	0.0134363	0.000591885	6.421e-07	7.54836e-07	0.000540764	0.000254988	0.228145	0.0690104
209765_at	ADAM19	-0.636199	-0.71363	-0.280911	-0.420419	-0.369707	-0.393031	7.89216e-09	1.53058e-09	0.000372764	0.00028007	0.000858888	0.000510847	1.52153e-05	1.09036e-06	0.00876219	0.00808919	0.0565779	0.0648046
209937_at	TM4SF4	-0.658297	-2.03554	-0.103557	-0.760846	-0.478517	-0.313174	0.00131116	2.19201e-09	0.578584	4.02694e-05	0.00249935	0.0310038	0.0347829	1.44395e-06	0.749605	0.0019799	0.0974692	0.346014
210056_at	RND1	-0.817398	-0.649678	-0.514807	-1.91145	-0.945105	-0.511813	1.82111e-08	4.03642e-07	1.7714e-05	1.54769e-09	9.90545e-06	0.00286685	2.31556e-05	4.81918e-05	0.00160959	8.462e-07	0.0054158	0.133353
210065_s_at	UPK1B	-0.603671	-1.18499	-0.578819	-0.00869758	0.0766922	0.0291687	3.04998e-05	5.40777e-09	0.000107739	0.928634	0.434638	0.764234	0.00357849	2.69893e-06	0.00432814	0.975225	0.810684	0.945885
210381_s_at	CCKBR	-0.65205	-0.811375	-0.454341	-0.156674	-0.172124	-0.276738	6.60394e-05	5.6692e-06	0.00328361	0.143808	0.110919	0.0159066	0.005604	0.000298057	0.0312065	0.420263	0.522279	0.266777
212063_at	CD44	-0.607405	-0.970464	-0.273552	-2.24947	-0.868296	-0.24112	4.82513e-06	1.02978e-08	0.0124545	7.36146e-12	1.95754e-06	0.0519931	0.00111786	3.83016e-06	0.0703961	1.67703e-08	0.00267571	0.420927
212067_s_at	C1R	-0.669514	-0.960655	-0.478193	-0.41048	0.0116476	-0.115755	0.000251513	5.07378e-06	0.00691511	0.00469766	0.925836	0.361995	0.0128927	0.000276855	0.0491917	0.0539807	0.983201	0.783691
213800_at	CFH	-0.969459	-1.666	-0.0991665	-0.634112	-0.238196	-0.0637048	7.21139e-06	5.93231e-09	0.544823	4.17073e-05	0.0468412	0.570029	0.00144957	2.82043e-06	0.724845	0.00203603	0.385375	0.881886
213994_s_at	SPON1	-0.644947	-0.672076	0.215888	-0.135033	-0.272922	-0.101262	0.00109604	0.000772641	0.235462	0.13887	0.00664556	0.259105	0.0314104	0.00938134	0.441082	0.41276	0.160716	0.714203
214091_s_at	GPX3	-0.593929	-0.770386	-0.380832	-0.408276	-0.0223702	-0.0428545	0.00219484	0.000231009	0.0459148	0.00237435	0.843155	0.705181	0.0467848	0.00393104	0.158675	0.0346635	0.961323	0.92966
214240_at	GAL	-0.622345	-0.944645	-0.287392	-0.87705	-0.314678	-0.124143	1.98194e-06	7.5836e-09	0.00682042	2.68984e-06	0.0181767	0.310756	0.000648877	3.17017e-06	0.0487842	0.000272346	0.262427	0.749635
214660_at	ITGA1	-0.848918	-1.14494	-0.572678	-0.750435	-0.354199	-0.523273	4.64397e-05	1.41212e-06	0.00326535	1.65334e-05	0.00965898	0.000560087	0.00453098	0.000116804	0.0310796	0.00103665	0.194802	0.0671551
214974_x_at	CXCL5	-1.12269	-2.30717	-0.536991	-4.0359	-1.08314	-0.807596	6.67779e-06	4.09167e-10	0.0102512	1.42615e-12	3.05417e-05	0.000515902	0.00139647	4.47424e-07	0.0624911	4.58675e-09	0.00935583	0.0651431
215388_s_at		-1.27377	-2.29224	-0.24125	-1.30688	-0.69234	-0.202682	1.41364e-05	7.01544e-09	0.295747	3.62697e-08	6.04679e-05	0.123979	0.002221	3.0442e-06	0.506498	9.92491e-06	0.0146815	0.568433
215702_s_at	CFTR	-1.02334	-1.18556	-0.531529	-0.78533	-0.0715047	-0.174682	2.4376e-07	3.34966e-08	0.000820154	0.000776551	0.705305	0.361503	0.000162531	8.40878e-06	0.0137933	0.0162924	0.920638	0.783191
216841_s_at		-0.833373	-1.17704	-0.296917	-2.43957	-0.975025	-0.720328	4.32217e-05	7.23337e-07	0.0846547	5.31829e-12	9.82853e-07	3.00237e-05	0.00432811	7.30724e-05	0.233172	1.38466e-08	0.00233641	0.0237114
217757_at	A2M	-0.596401	-1.46888	-0.3364	0.0174755	-0.128965	-0.616774	8.82805e-05	8.69283e-10	0.0151848	0.871299	0.243109	3.92074e-05	0.00679822	7.54836e-07	0.0794327	0.952031	0.682516	0.0243599
218691_s_at	PDLIM4	-0.696716	-0.767664	-0.562966	-0.440436	-0.391156	-0.297122	6.62188e-06	2.04631e-06	0.000156908	0.000491698	0.00132077	0.00900635	0.00139647	0.000147213	0.00532714	0.0118954	0.0717664	0.213955
218810_at		-0.688456	-0.742849	-0.459794	-1.84305	-0.81912	-0.332704	9.63074e-07	3.61858e-07	0.000217654	3.30985e-11	1.32758e-06	0.00619435	0.000420297	4.49653e-05	0.00639799	4.89097e-08	0.00240673	0.183644
218864_at	TNS1	-0.615823	-0.912852	-0.53026	-0.450988	-0.233223	-0.284747	1.35029e-06	6.86252e-09	2.01304e-05	0.000404415	0.0326262	0.0116817	0.00049218	3.00167e-06	0.00170376	0.0103956	0.334303	0.236729
219106_s_at	KLHL41	-1.02109	-2.1421	0.0444591	-0.201661	-0.15659	-0.0819867	0.000341054	5.82638e-08	0.857046	0.00659048	0.0269576	0.217691	0.0157331	1.26915e-05	0.927024	0.0671389	0.308156	0.677059
219414_at	CLSTN2	-0.909104	-0.686824	-0.442656	-0.410084	-0.352683	-0.505618	1.63839e-06	4.31267e-05	0.00430514	0.00900517	0.0208527	0.00218714	0.000559869	0.001223	0.0368824	0.0818725	0.276728	0.121898
220366_at	ELSPBP1	-0.626622	-0.706851	-0.436158	-0.441062	-0.201881	-0.0597784	7.00068e-08	1.32923e-08	1.73037e-05	5.6592e-05	0.0217929	0.458801	6.27479e-05	4.54224e-06	0.00159776	0.00253977	0.282718	0.834957
220468_at	ARL14	-0.92011	-1.46732	-0.0105125	-3.19405	-0.854287	-0.100604	1.60396e-05	4.40556e-08	0.949371	3.38441e-12	5.97612e-05	0.520989	0.00242255	1.02938e-05	0.975895	9.25213e-09	0.0146522	0.864801
220542_s_at	BPIFA1	-0.736441	-1.0639	-0.186434	-0.066047	-0.0954352	-0.160142	8.30674e-05	1.19014e-06	0.237112	0.52118	0.357685	0.13251	0.00652545	0.000103446	0.44308	0.774268	0.768815	0.579274
222108_at	AMIGO2	-0.590552	-0.776799	-0.299707	-0.819718	-0.360279	-0.199661	6.57538e-05	2.8865e-06	0.0229028	7.41637e-07	0.00257511	0.0628858	0.005604	0.000188104	0.103131	9.63159e-05	0.0993312	0.450479
222449_at	PMEPA1	-0.830341	-0.795894	-0.466036	-1.71627	-0.85767	-0.500586	5.42924e-10	1.00615e-09	3.83701e-06	5.74431e-10	3.83787e-06	0.000834288	2.08333e-06	8.40875e-07	0.000839154	3.97557e-07	0.0040353	0.0787818
222450_at	PMEPA1	-0.924152	-1.16835	-0.543901	-1.99042	-0.94008	-0.706159	3.0173e-10	9.13486e-12	1.30308e-06	7.87509e-11	1.35872e-06	3.35263e-05	1.64971e-06	5.06731e-08	0.000569967	8.78716e-08	0.00240673	0.0237114
222877_at	NRP2	-0.596446	-0.636137	-0.165676	-0.546473	-0.302283	-0.691093	2.57063e-06	1.15267e-06	0.0860016	0.00521678	0.0898926	0.000911045	0.000751025	0.000101915	0.235495	0.0576708	0.486092	0.082197
225645_at	EHF	-1.19246	-1.59426	-0.543186	-3.49645	-1.87232	-0.725031	8.37909e-08	1.43013e-09	0.00126162	2.15993e-12	1.09559e-08	0.00048927	7.15823e-05	1.04256e-06	0.0178981	6.21549e-09	0.000299508	0.0637442
226142_at	GLIPR1	-0.642136	-0.765305	-0.368679	-1.4345	-0.528295	-0.526054	0.000210255	3.43688e-05	0.0219428	1.99707e-07	0.00422634	0.0043508	0.0115419	0.00105687	0.10042	3.58e-05	0.128375	0.156551
226435_at	PAPLN	-0.686919	-1.22673	-0.455162	0.00920133	-0.0953376	-0.160038	1.20565e-07	2.98744e-11	4.64685e-05	0.924168	0.332088	0.113523	9.41699e-05	9.60812e-08	0.00272316	0.973934	0.752151	0.551477
227140_at	INHBA	-1.10782	-0.848407	-0.560241	-3.53763	-1.52325	-0.776128	1.16716e-09	5.02374e-08	2.37766e-05	1.08124e-11	7.39257e-07	0.000807836	3.75379e-06	1.13034e-05	0.00185863	2.1895e-08	0.00212731	0.0776246
227236_at	TSPAN2	-0.595887	-0.697327	-0.434669	-0.42545	-0.367053	-0.244925	2.69956e-05	4.38425e-06	0.00121085	0.00605693	0.0146597	0.0849971	0.00332954	0.000253124	0.0174213	0.0635095	0.236856	0.49868
227253_at	CP	-2.18461	-2.93553	-0.63934	-0.999447	-0.807735	-0.734599	1.12009e-06	2.20575e-08	0.0560094	9.70235e-07	1.12824e-05	3.13274e-05	0.000437435	6.34207e-06	0.179969	0.000119477	0.0058429	0.0237114
227812_at	TNFRSF19	-0.833872	-0.936196	-0.264612	-0.978415	-0.433271	-0.651303	4.37431e-08	8.75166e-09	0.0114562	2.7846e-05	0.0181668	0.00123438	4.70142e-05	3.46737e-06	0.0670413	0.0015089	0.262427	0.0951902
228143_at	CP	-0.633542	-0.735888	-0.339193	-0.112326	-0.020402	-0.138067	5.63429e-06	8.89512e-07	0.00449994	0.210741	0.815311	0.129062	0.00123717	8.51735e-05	0.0379214	0.509795	0.953902	0.574867
228489_at	TM4SF18	-0.672716	-0.923607	-0.274857	-0.956627	-0.500575	-0.273813	4.37335e-05	1.05168e-06	0.0513939	4.56354e-05	0.0092594	0.122246	0.00433845	9.56084e-05	0.170227	0.00216215	0.190825	0.566086
228748_at	CD59	-0.654903	-0.621062	-0.161075	-1.18012	-0.201607	-0.128374	9.44681e-07	1.83958e-06	0.0983339	3.56743e-07	0.154935	0.354959	0.000420297	0.000139237	0.25679	5.63726e-05	0.58884	0.779037
228873_at	COL22A1	-0.824532	-1.21409	-0.255572	-1.00193	-0.568226	-0.583889	5.40922e-06	3.66024e-08	0.0728842	3.30441e-07	0.000172693	0.000133152	0.00120223	9.05538e-06	0.211796	5.26731e-05	0.0252309	0.0382915
229070_at	ADTRP	-0.808392	-0.611511	-0.301596	-1.18422	-0.864269	-0.453977	4.38542e-08	1.70499e-06	0.00402374	1.63385e-07	6.97312e-06	0.00284667	4.70142e-05	0.00013204	0.0352787	3.01793e-05	0.00487082	0.133122
229580_at	CLSTN2	-0.62609	-0.631907	-0.221655	-0.214903	-0.169907	-0.358625	0.000407883	0.000374568	0.163772	0.161424	0.262148	0.0268901	0.0175322	0.00558177	0.353574	0.445818	0.698563	0.329236
230061_at	TM4SF18	-0.967882	-1.02904	-0.0564721	-1.36058	-0.361544	-0.387838	1.26446e-05	6.17981e-06	0.741013	0.000801875	0.280383	0.24831	0.00206831	0.000314308	0.858758	0.0166259	0.712693	0.705277
232453_at		-0.639733	-1.07638	-0.444036	-0.0958141	0.171852	-0.315687	0.00101251	4.82277e-06	0.0201891	0.542363	0.281325	0.0583299	0.0300494	0.000269616	0.0953474	0.788118	0.713479	0.439101
233504_at	C9orf84	-0.839849	-0.914488	-0.483158	0.0322028	0.116453	0.104549	3.05022e-06	1.05858e-06	0.00181466	0.740598	0.24184	0.291141	0.000833855	9.58244e-05	0.0223559	0.89638	0.681682	0.738476
233607_at		-0.617127	-1.19397	-0.444224	0.0823961	-0.0356948	0.115204	6.62291e-05	1.82726e-08	0.00258728	0.359211	0.687642	0.206048	0.005604	5.5813e-06	0.0271884	0.655448	0.915163	0.66482
235229_at		-0.670101	-1.66472	0.0419132	-1.6774	-0.789264	-0.953482	0.00194151	9.24997e-08	0.832769	1.55495e-06	0.00245971	0.000540977	0.0434388	1.77453e-05	0.913287	0.000176384	0.0966734	0.0666169
237411_at	ADAMTS6	-0.713927	-0.641766	-0.20005	-0.361586	-0.131139	-0.461647	4.64032e-05	0.00014013	0.170111	0.0171237	0.344806	0.00383953	0.00453098	0.00276993	0.361759	0.123189	0.760351	0.14984
238531_x_at		-1.02267	-1.61445	-0.317201	-0.704098	-0.386478	-0.371093	0.00181724	2.32129e-05	0.299109	0.000249202	0.0187852	0.0231059	0.0418523	0.000790758	0.50968	0.00742108	0.266151	0.307526
238629_x_at		-0.804852	-1.30973	-0.268921	-0.431916	-0.197	-0.430563	0.00193486	1.80636e-05	0.268319	0.000253828	0.0450181	0.000261269	0.0434228	0.000662393	0.477799	0.00752895	0.380174	0.0488724
238868_at	UACA	-0.637702	-1.38954	-0.228333	-0.355059	-0.0595302	-0.299382	0.000129488	8.61191e-09	0.115776	0.00395657	0.574826	0.0116518	0.00863388	3.46737e-06	0.284907	0.0483949	0.873575	0.236392
239452_at		-0.630176	-0.977046	-0.445828	-0.00515153	-0.0464165	0.194855	2.57849e-06	7.59565e-09	0.00026693	0.955236	0.614601	0.0479987	0.000751025	3.17017e-06	0.00716825	0.984445	0.889343	0.406936
239809_at		-0.656477	-0.607458	-0.376169	-1.34689	-0.58473	-0.568334	5.9909e-06	1.47957e-05	0.00286907	2.33094e-07	0.00137915	0.00172111	0.00129981	0.000578811	0.0288304	4.08475e-05	0.0725494	0.110189
240259_at		-1.21739	-1.15744	-0.331492	-0.514931	-0.0417703	-0.694177	1.06866e-07	2.09621e-07	0.0356054	0.00107273	0.745807	7.09813e-05	8.70231e-05	2.98464e-05	0.135983	0.0203298	0.934203	0.0284718
242326_at	COL22A1	-0.824811	-1.03287	-0.380243	-0.993142	-0.250722	-0.653005	7.3979e-09	2.87751e-10	0.000237713	2.54779e-07	0.0383252	3.19274e-05	1.49807e-05	3.49617e-07	0.00672024	4.32609e-05	0.355107	0.0237114
244472_at	TRABD2B	-0.676297	-1.32966	-0.36127	-0.0769629	-0.157819	-0.228354	1.06674e-05	1.39475e-09	0.0065861	0.494039	0.171516	0.0555856	0.00186937	1.04075e-06	0.0477897	0.755262	0.609975	0.431181
244864_at	ITGB1-DT	-0.707945	-0.906794	-0.527308	-0.481771	-0.256869	-0.0633792	1.25375e-08	3.58079e-10	1.7522e-06	0.000176254	0.0180134	0.520806	1.75767e-05	3.9955e-07	0.000627062	0.00581926	0.261477	0.864801
1553031_at	ADGRF4	-1.23615	-1.40464	-1.20853	-0.528297	-0.105016	-0.114356	4.56138e-10	6.91081e-11	1.93907e-09	0.000648	0.403616	0.364188	1.91841e-06	1.33396e-07	1.81419e-05	0.014408	0.793458	0.784542
1553033_at	SYTL5	-0.640129	-0.742893	-0.605125	-0.27047	-0.0170043	-0.292308	0.000132629	2.75546e-05	0.000473763	0.109205	0.916009	0.0856528	0.00875783	0.000899326	0.0100641	0.364123	0.980824	0.499807
1553589_a_at	PDZK1IP1	-1.48039	-1.53693	-0.917937	-0.132405	-0.177418	0.0367931	8.07033e-09	4.74539e-09	1.08958e-05	0.16989	0.0727106	0.693964	1.52153e-05	2.51897e-06	0.00125686	0.457881	0.448452	0.925359
1554966_a_at	FILIP1L	-0.667458	-1.38363	-0.592349	-0.631309	-0.319012	-0.493616	6.94523e-08	1.68796e-12	9.21066e-07	2.96456e-06	0.00218096	4.41169e-05	6.27479e-05	1.84578e-08	0.000485519	0.000293106	0.091235	0.0248933
1555638_a_at	SAMSN1	-0.882432	-1.39434	-1.23345	-1.12784	-0.536107	-0.324757	1.19413e-06	2.40212e-09	3.97727e-08	6.41771e-08	0.000265123	0.0113262	0.000450268	1.52716e-06	9.06072e-05	1.53898e-05	0.0325744	0.234391
1555673_at		-0.849631	-0.831515	-0.709159	-1.11587	-0.786591	0.144863	4.66e-06	6.02788e-06	8.37703e-05	3.96952e-07	2.23564e-05	0.276626	0.0010935	0.000310042	0.00378019	5.9954e-05	0.00788657	0.728648
1568765_at	SERPINE1	-0.702728	-1.01684	-0.758239	-1.46646	-0.289721	-0.240328	1.10519e-05	1.06094e-07	1.11865e-05	3.95859e-07	0.106583	0.174659	0.00190619	1.86517e-05	0.00126892	5.9954e-05	0.515365	0.63256
201162_at	IGFBP7	-0.740756	-0.676606	-0.829367	-0.249937	-0.14057	-0.283925	3.76671e-10	1.40861e-09	2.22139e-10	0.0133677	0.134679	0.0061975	1.71621e-06	1.04075e-06	8.15648e-06	0.105132	0.561615	0.183644
201430_s_at	DPYSL3	-1.48453	-1.21637	-0.768502	-1.12151	-0.303235	-0.429203	1.3125e-09	2.21552e-08	2.00422e-05	1.58855e-06	0.0538581	0.00984331	3.98671e-06	6.34207e-06	0.0016995	0.000179229	0.402083	0.221394
201645_at	TNC	-1.6388	-1.19387	-0.739028	-1.35726	-0.47187	-0.557025	6.77755e-14	8.61704e-12	2.85516e-08	5.85827e-09	0.000818195	0.000187525	3.70563e-09	5.06731e-08	7.9044e-05	2.50235e-06	0.0555244	0.0437357
202274_at	ACTG2	-0.836463	-0.937395	-0.747053	-0.17038	-0.149788	0.166028	1.32309e-05	3.44352e-06	0.000104163	0.411209	0.468817	0.422983	0.00213392	0.000213221	0.00425738	0.69661	0.828486	0.816093
202295_s_at	CTSH	-0.665392	-1.13188	-0.746094	-0.5284	-0.513078	-0.595881	1.03708e-08	4.214e-12	6.11765e-09	0.00064902	0.000831314	0.000222383	1.66772e-05	3.84001e-08	3.04075e-05	0.0144161	0.0557963	0.0473714
202627_s_at	SERPINE1	-0.730244	-0.881207	-1.21137	-1.0158	-0.511662	-0.0689257	0.000988874	0.000177917	1.36062e-05	7.58987e-09	2.94724e-05	0.43345	0.0297011	0.00328413	0.00140835	3.12012e-06	0.00915569	0.821082
202628_s_at	SERPINE1	-0.727097	-1.06003	-1.11423	-1.51867	-0.716582	-0.251084	7.48406e-05	9.33881e-07	1.317e-06	1.87156e-10	2.87969e-06	0.0211778	0.00608915	8.85186e-05	0.000571484	1.6775e-07	0.00342276	0.298966
202637_s_at	ICAM1	-0.706066	-0.822673	-0.961733	-0.889267	-0.485419	-0.282903	2.93568e-06	4.26725e-07	1.50555e-07	2.92759e-07	0.000225478	0.0127839	0.00081892	4.98734e-05	0.000210552	4.83583e-05	0.0302485	0.244563
202638_s_at	ICAM1	-0.812484	-0.943791	-1.06104	-1.21155	-0.790927	-0.460952	1.1077e-06	1.58223e-07	9.25058e-08	7.46797e-08	1.20772e-05	0.00190092	0.000437435	2.45763e-05	0.000168592	1.72283e-05	0.00592006	0.114917
202718_at	IGFBP2	-0.698873	-0.969304	-0.878655	-0.160877	0.0257902	0.0431262	2.68228e-07	2.95666e-09	3.46976e-08	0.104423	0.785116	0.649211	0.000176691	1.83699e-06	8.24821e-05	0.355459	0.946338	0.91124
202796_at	SYNPO	-0.784808	-1.01488	-0.792934	0.176007	-0.406224	-0.429525	2.97672e-07	8.94613e-09	7.0751e-07	0.0814819	0.000655838	0.000403906	0.000193753	3.469e-06	0.000439581	0.30899	0.0505812	0.0584222
202859_x_at	CXCL8	-0.895633	-2.61734	-0.635208	-4.18234	-1.72947	-0.695888	0.00017054	1.84528e-10	0.00556379	3.86246e-13	6.38904e-08	0.00111375	0.0102355	2.52226e-07	0.0429844	2.34644e-09	0.000873302	0.0902138
203872_at	ACTA1	-0.98946	-0.957282	-0.67961	-0.146896	-0.458098	-0.693234	1.09199e-08	1.73415e-08	4.19264e-06	0.493569	0.0453426	0.00492288	1.69811e-05	5.38718e-06	0.000865029	0.754977	0.381216	0.165331
203889_at	SCG5	-0.629196	-0.850796	-0.723597	-0.123334	-0.2217	-0.102739	0.000183735	6.985e-06	9.79827e-05	0.175587	0.0222348	0.254571	0.0106304	0.000339773	0.00412579	0.465778	0.285507	0.709882
204083_s_at	TPM2	-1.02697	-1.10552	-0.920351	-0.161006	-0.362761	-0.441019	2.8105e-11	9.26806e-12	4.47544e-10	0.298352	0.0286325	0.0101574	3.84161e-07	5.06731e-08	8.15648e-06	0.601688	0.317864	0.224445
204174_at	ALOX5AP	-1.06302	-1.40599	-1.19546	-1.34664	-0.946614	-0.666362	5.60925e-08	1.08941e-09	3.22684e-08	1.37145e-07	9.07272e-06	0.000317536	5.47653e-05	8.63237e-07	8.24821e-05	2.65388e-05	0.0051672	0.0527911
204368_at	SLCO2A1	-0.774517	-0.789299	-0.658963	-1.63494	-0.632834	-0.866305	1.12992e-08	8.66081e-09	2.90577e-07	9.41422e-09	0.000443851	2.04734e-05	1.69811e-05	3.46737e-06	0.000293692	3.62481e-06	0.042576	0.0237114
204623_at	TFF3	-0.832041	-1.12093	-0.7219	-0.17176	-0.047343	-0.115753	1.1553e-10	1.29556e-12	2.82456e-09	0.0918163	0.626145	0.243108	7.59424e-07	1.84578e-08	1.99477e-05	0.329855	0.894668	0.701545
204689_at	HHEX	-1.23211	-1.70029	-0.719138	0.0153261	0.020303	0.0175748	4.60357e-08	4.75614e-10	8.3725e-05	0.845978	0.797023	0.823764	4.81162e-05	5.09887e-07	0.00378019	0.941907	0.949765	0.960147
204983_s_at	GPC4	-0.667532	-0.857694	-1.01802	-0.285004	-0.235881	-0.255476	8.11169e-07	2.88408e-08	7.72664e-09	0.00501271	0.0157173	0.00998727	0.000392484	7.58111e-06	3.52045e-05	0.0561733	0.245668	0.223032
205114_s_at		-0.836392	-1.20223	-0.64988	-2.35426	-0.885202	-0.518449	1.23913e-05	1.3248e-07	0.000381712	2.93292e-08	0.00117973	0.0329574	0.00204964	2.14936e-05	0.00888467	8.81084e-06	0.0670498	0.35447
205533_s_at	CDH6	-1.16594	-1.54124	-0.645457	0.0653867	-0.111676	0.0273487	3.78425e-06	1.0595e-07	0.00278868	0.492802	0.248742	0.77269	0.000944767	1.86517e-05	0.0284241	0.754478	0.688431	0.94806
205597_at	SLC44A4	-0.761977	-0.992986	-0.627685	-0.73391	-0.242882	-0.396582	1.75605e-06	5.50872e-08	4.13657e-05	6.43115e-05	0.0871309	0.00934305	0.000583357	1.21447e-05	0.00255267	0.00279732	0.481395	0.215554
205627_at	CDA	-0.627845	-1.07934	-0.919052	-0.285373	-0.0692983	-0.00402727	6.72086e-05	9.41059e-08	2.05125e-06	0.0299493	0.567825	0.973362	0.00562235	1.78036e-05	0.000632299	0.173599	0.870522	0.994023
205939_at		-0.779947	-0.980045	-0.620719	-0.179266	-0.0256457	-0.0984226	0.000418348	4.27332e-05	0.00482923	0.0884492	0.797509	0.332359	0.0178418	0.0012188	0.039416	0.322849	0.950009	0.764143
205997_at	ADAM28	-1.34531	-1.80677	-0.882478	-0.461934	-0.192257	-0.269474	2.03719e-09	2.65374e-11	1.73354e-06	0.000473609	0.082166	0.0198382	5.56917e-06	9.30404e-08	0.000627062	0.0116328	0.47037	0.290314
206291_at	NTS	-0.978526	-1.2661	-0.723104	0.0152599	-0.172643	-0.155278	1.08232e-07	3.00904e-09	1.26298e-05	0.87029	0.0803568	0.112222	8.70231e-05	1.84853e-06	0.00136435	0.951706	0.466204	0.549349
206336_at	CXCL6	-1.30457	-1.70905	-0.735386	0.229695	0.059612	0.075185	6.31397e-07	1.67925e-08	0.000760619	0.0931265	0.647748	0.565293	0.000345915	5.27661e-06	0.0131354	0.332529	0.901844	0.880247
206345_s_at	PON1	-1.63124	-2.14471	-1.09392	0.237657	0.0722502	0.0124983	1.98482e-11	3.08928e-13	2.02787e-08	0.0832294	0.580249	0.923384	3.61734e-07	1.56234e-08	7.3916e-05	0.312625	0.876233	0.983869
206584_at	LY96	-0.597465	-1.11895	-0.636077	-1.07137	-1.12834	-0.506286	3.95175e-05	1.46475e-08	4.61866e-05	8.5038e-07	4.53564e-07	0.00162494	0.00414706	4.73876e-06	0.00271728	0.000108379	0.00212731	0.107432
206969_at		-0.994046	-1.51182	-0.850797	0.00904752	-0.0562013	-0.00205473	6.31583e-07	2.02647e-09	1.08963e-05	0.899348	0.436876	0.977077	0.000345915	1.35119e-06	0.00125686	0.964369	0.811296	0.99491
207356_at		-1.03139	-1.09316	-0.664391	-0.89294	-0.80822	-0.588957	4.47154e-09	1.94465e-09	4.24403e-06	3.28597e-07	1.10224e-06	3.83102e-05	1.06296e-05	1.31264e-06	0.00087195	5.26731e-05	0.00240673	0.024076
208607_s_at		-1.60017	-2.52218	-1.17908	-1.30132	-1.12407	-0.86649	5.83676e-08	8.64809e-11	7.68247e-06	3.29169e-08	2.10904e-07	4.73298e-06	5.51793e-05	1.57611e-07	0.00111998	9.47227e-06	0.00134828	0.0180996
209125_at	KRT6A	-1.42364	-1.01504	-0.982849	-3.6265	-0.787166	-0.940826	9.92819e-09	9.34595e-07	3.631e-06	6.86164e-11	0.00249911	0.000604338	1.66171e-05	8.85186e-05	0.000807013	7.98213e-08	0.0974692	0.0695157
209126_x_at	KRT6B	-1.2394	-0.586713	-0.741374	-1.65727	-0.360434	-0.313684	5.9524e-08	0.000369063	7.889e-05	9.08076e-08	0.0506355	0.0840669	5.51793e-05	0.00552926	0.00364608	2.00198e-05	0.393649	0.497294
209270_at	LAMB3	-0.590418	-0.602475	-0.605774	-1.98444	-0.97684	-0.365177	2.20036e-05	1.75262e-05	3.8772e-05	1.86514e-09	1.21271e-05	0.0287569	0.00292002	0.000650099	0.00245372	9.80542e-07	0.00592006	0.337444
209395_at	CHI3L1	-1.49457	-1.33419	-0.636336	-1.18554	-0.229551	-0.619405	9.62455e-11	5.12801e-10	2.43271e-05	3.37161e-06	0.179934	0.00184374	7.51746e-07	5.29008e-07	0.00188665	0.000322842	0.618967	0.113777
209396_s_at	CHI3L1	-1.45611	-1.27649	-0.592906	-1.03419	-0.322965	-0.675681	1.25008e-10	8.63813e-10	4.80245e-05	5.27813e-07	0.0183785	6.2765e-05	7.59424e-07	7.54836e-07	0.00278317	7.39953e-05	0.263739	0.0271449
209949_at	NCF2	-0.756823	-1.30053	-0.994192	-0.789586	-0.608723	-0.242454	9.3804e-05	1.45559e-07	1.10246e-05	0.000113484	0.00115235	0.129425	0.00700647	2.30679e-05	0.00126103	0.00420406	0.0659047	0.575732
210013_at	HPX	-0.760915	-1.20578	-0.712145	-0.681699	-0.182102	-0.415919	0.000443323	3.18396e-06	0.00151452	9.2171e-05	0.174271	0.00545784	0.018366	0.000202422	0.0199581	0.0036203	0.61259	0.172807
210432_s_at	SCN3A	-0.599361	-1.08704	-0.736597	-0.0275341	0.0300547	-0.0274845	2.49788e-06	7.71494e-10	4.89423e-07	0.768921	0.748524	0.769325	0.000750394	7.03024e-07	0.000371674	0.909036	0.934843	0.947233
210511_s_at	INHBA	-1.18045	-0.840238	-0.726153	-3.45399	-1.49656	-0.851312	6.65377e-13	1.12756e-10	2.91874e-09	9.03033e-12	5.86068e-07	0.000259931	1.81897e-08	1.86816e-07	1.99477e-05	1.89897e-08	0.00212731	0.0488724
210587_at	INHBE	-0.823802	-1.5768	-0.934756	-0.333667	-0.150596	-0.372939	3.59659e-06	5.43564e-10	1.96546e-06	0.0195455	0.255075	0.0105734	0.000915702	5.36351e-07	0.000632299	0.133314	0.693548	0.227845
210602_s_at	CDH6	-1.02094	-1.65463	-1.04854	-0.103126	-0.034258	-0.0321172	6.59181e-06	1.21727e-08	1.18775e-05	0.366937	0.761423	0.775877	0.00139647	4.2663e-06	0.00132261	0.661741	0.938383	0.948721
211506_s_at	CXCL8	-0.968675	-2.90975	-1.69467	-1.94011	-1.38092	-0.866912	7.50198e-06	1.60594e-12	1.43138e-08	7.84741e-08	4.79539e-06	0.000530206	0.00147543	1.84578e-08	5.59006e-05	1.79522e-05	0.00436334	0.0658841
211564_s_at	PDLIM4	-1.05852	-0.917207	-1.04085	-0.544428	-0.446908	-0.121087	7.1714e-08	4.79988e-07	2.51771e-07	0.00020502	0.00114426	0.291467	6.32414e-05	5.44468e-05	0.00027265	0.00642009	0.0655792	0.738476
211843_x_at	CYP3A7-CYP3A51P	-1.03685	-1.28116	-0.940208	-0.275699	-0.180518	-0.161731	1.5446e-06	9.85792e-08	1.26272e-05	0.0172795	0.0995165	0.136426	0.000544844	1.81475e-05	0.00136435	0.123789	0.503444	0.584706
211981_at	COL4A1	-0.672104	-1.17569	-1.62495	-0.420031	-0.555887	-0.53668	0.00119058	3.8164e-06	1.65241e-07	0.00496738	0.000584126	0.000786947	0.032976	0.000229551	0.000215109	0.0558141	0.0483163	0.0772466
213429_at	BICC1	-0.653323	-1.79256	-0.710796	-0.496528	-0.255938	-0.294705	0.000661261	3.81637e-09	0.000620434	0.00429357	0.102454	0.0637498	0.0234161	2.17354e-06	0.0117419	0.0508229	0.508594	0.452136
214175_x_at	PDLIM4	-1.06082	-1.0277	-0.855674	-0.365221	-0.233189	-0.132771	8.29294e-11	1.3277e-10	5.80872e-09	8.25696e-05	0.00372115	0.0687676	7.51746e-07	2.07406e-07	3.04075e-05	0.00332661	0.121004	0.461937
214255_at	ATP10A	-1.15441	-1.50984	-1.00999	-0.0971681	-0.0898717	0.0752044	9.89286e-09	2.05502e-10	1.77345e-07	0.393852	0.42948	0.507122	1.66171e-05	2.67519e-07	0.000220371	0.683572	0.80743	0.858683
214456_x_at		-1.46768	-2.4226	-0.87456	-1.63197	-1.12118	-0.711134	1.98615e-07	1.68415e-10	0.000202178	5.00181e-08	4.80166e-06	0.000485258	0.000135741	2.4134e-07	0.00614048	1.28997e-05	0.00436334	0.0636246
214580_x_at		-1.41782	-0.909249	-0.811387	-2.42695	-0.588375	-0.624581	1.88013e-07	4.12392e-05	0.000286348	4.97703e-08	0.0254519	0.0188418	0.00013179	0.00118734	0.00748235	1.28966e-05	0.301205	0.283794
214803_at	CDH6	-1.13557	-1.96373	-0.790797	-0.218885	-0.256346	-0.206806	3.518e-07	1.60845e-10	6.47302e-05	0.0500573	0.0248316	0.0623301	0.000218576	2.37681e-07	0.0032861	0.235552	0.298062	0.449192
215101_s_at	CXCL5	-1.55563	-2.72218	-1.16729	-3.88687	-1.68271	-0.865195	2.41065e-09	5.71501e-13	3.62194e-07	1.00474e-10	4.60209e-06	0.00254577	6.2763e-06	1.56234e-08	0.000326538	1.03649e-07	0.00436334	0.128286
215223_s_at		-0.830024	-1.3066	-0.702787	-2.21384	-1.0013	-0.625289	2.65294e-08	3.7429e-11	6.84933e-07	5.74073e-11	1.72893e-06	0.000252953	3.22332e-05	1.02322e-07	0.000435848	7.23629e-08	0.00262581	0.0485481
215485_s_at	ICAM1	-0.741427	-0.609375	-0.963649	-0.59279	-0.141362	0.00252658	0.000339409	0.0018304	5.33382e-05	0.00022934	0.264881	0.983743	0.0157118	0.0173805	0.0029667	0.00699717	0.700783	0.996466
215933_s_at	HHEX	-1.88423	-2.66906	-1.44774	0.0219697	-0.000440213	0.14643	8.58148e-09	5.41406e-11	8.43611e-07	0.85126	0.997	0.223338	1.56397e-05	1.23339e-07	0.000475854	0.944267	0.999305	0.68274
217767_at	C3	-0.799996	-2.28675	-0.823904	-1.77748	-0.944114	-0.485864	2.7932e-05	1.94849e-11	4.69249e-05	3.00257e-09	7.74583e-06	0.00352134	0.0034013	8.19489e-08	0.00273812	1.46576e-06	0.00494385	0.143893
217875_s_at	PMEPA1	-0.78978	-0.878326	-0.673954	-1.46145	-0.688843	-0.495748	4.2884e-07	1.05168e-07	7.95565e-06	9.57064e-10	1.13278e-05	0.000311711	0.000254857	1.86087e-05	0.00113134	5.77351e-07	0.0058429	0.0521186
219059_s_at	LYVE1	-0.651913	-1.18722	-0.922962	0.0246357	0.00387269	-0.0179075	3.82087e-06	1.2055e-09	1.19975e-07	0.838476	0.974419	0.882167	0.000947041	9.28319e-07	0.000187418	0.939401	0.994163	0.974413
219630_at	PDZK1IP1	-1.30835	-1.56142	-0.859693	-0.102855	-0.127682	-0.13714	8.97346e-10	6.6429e-11	8.305e-07	0.243925	0.153106	0.126909	3.0664e-06	1.33396e-07	0.000475854	0.547466	0.586333	0.571835
219942_at	MYL7	-0.728694	-0.709898	-0.790277	-0.332322	-0.509859	-0.534374	4.24656e-06	5.80658e-06	4.04391e-06	0.0489574	0.00509082	0.00369684	0.00100948	0.000302645	0.00086467	0.232101	0.141513	0.14718
220037_s_at	LYVE1	-0.81373	-1.12883	-0.97276	0.0680575	0.0111928	0.0194002	2.06886e-06	2.79982e-08	5.74334e-07	0.426746	0.894864	0.818937	0.000661011	7.39517e-06	0.000392768	0.708118	0.976113	0.958961
220330_s_at	SAMSN1	-1.2106	-2.26147	-1.15698	-2.61265	-0.853044	-0.275662	4.38011e-05	1.73344e-08	0.000155498	2.9844e-09	0.000903783	0.199587	0.00433845	5.38718e-06	0.00531316	1.46576e-06	0.0585478	0.659152
221477_s_at		-0.72399	-1.34573	-0.969548	-2.59558	-0.722879	-0.45921	1.72476e-06	3.47856e-10	1.06078e-07	5.93464e-14	1.62722e-06	0.000205746	0.000583357	3.9623e-07	0.000181245	8.11191e-10	0.00261671	0.0458807
223484_at	C15orf48	-1.30298	-1.69335	-0.802571	-4.37714	-1.89536	-0.774161	5.35419e-09	1.18759e-10	8.40102e-06	1.81925e-12	1.43524e-07	0.00163973	1.17096e-05	1.90974e-07	0.00114545	5.52596e-09	0.00130786	0.107755
223827_at	TNFRSF19	-0.690931	-0.868545	-1.03231	-0.350185	-0.328162	-0.177346	7.90777e-07	3.79286e-08	1.00305e-08	0.000180022	0.000328096	0.0236946	0.000392484	9.21666e-06	4.21861e-05	0.00589383	0.0361667	0.310151
226051_at	SELENOM	-0.803517	-1.11152	-0.943052	-0.364896	-0.305726	-0.323472	1.14916e-08	1.0496e-10	3.54582e-09	0.000191391	0.000912574	0.000567225	1.69811e-05	1.79335e-07	2.15409e-05	0.00614463	0.0586996	0.0674196
226497_s_at	FLT1	-0.983939	-1.39172	-0.701312	-1.1178	-0.53313	-0.575081	3.59732e-05	5.71192e-07	0.00180065	1.3503e-07	0.000436386	0.000219575	0.00389663	6.19641e-05	0.0222468	2.65388e-05	0.042229	0.0473714
226498_at	FLT1	-1.919	-1.90785	-1.35204	-1.07482	0.058182	-0.0489801	7.80195e-08	8.44211e-08	1.6508e-05	2.14674e-08	0.561881	0.624729	6.77098e-05	1.65438e-05	0.00155163	6.74556e-06	0.86816	0.902889
226731_at		-0.64988	-1.12419	-0.634593	-0.931934	-0.397494	-0.503582	9.72919e-07	5.11536e-10	3.40666e-06	1.11387e-06	0.00405286	0.000656508	0.000420297	5.29008e-07	0.000785902	0.000135335	0.126323	0.0710784
227145_at	LOXL4	-1.3156	-2.35759	-0.97499	0.184186	-0.0672436	-0.165574	1.43701e-07	3.4523e-11	1.55677e-05	0.0706697	0.487535	0.100565	0.000109123	9.93445e-08	0.00151184	0.285704	0.837227	0.528659
230318_at	SERPINA1	-1.05327	-2.0065	-0.602037	-0.764717	-0.439526	-0.690319	2.5652e-05	6.62309e-09	0.00701234	2.86035e-06	0.000766818	9.14708e-06	0.00321178	2.99851e-06	0.0495604	0.000286883	0.0544314	0.0182366
230920_at	TRABD2B	-0.94479	-1.73528	-0.591445	0.0296536	-0.115027	-0.190864	1.61526e-07	2.72272e-11	0.000105933	0.680036	0.124153	0.0165886	0.000119344	9.30404e-08	0.00429298	0.866084	0.545803	0.270256
235417_at	SPOCD1	-0.977713	-1.05111	-0.641106	-0.858005	-0.466345	-0.239779	1.99251e-09	6.98509e-10	1.70854e-06	7.51349e-05	0.00989854	0.148601	5.56917e-06	6.47305e-07	0.000627062	0.00311685	0.197375	0.599567
236313_at	CDKN2B	-0.64685	-0.899316	-0.776824	-1.22321	-0.56148	-0.461444	0.000934176	3.83329e-05	0.000364628	1.40524e-05	0.0104275	0.0293562	0.0287267	0.00112923	0.00867434	0.000933552	0.202754	0.338987
236984_at	ODAPH	-1.60528	-1.75709	-1.59089	-0.575801	-0.612856	-0.363107	5.71557e-10	1.51426e-10	1.99088e-09	0.00014038	7.61536e-05	0.00583208	2.08333e-06	2.29978e-07	1.81419e-05	0.00491953	0.0165884	0.178738
237690_at	ADGRF4	-1.00497	-1.33706	-0.776147	-0.811863	-0.368579	-0.492261	1.03658e-06	2.32539e-08	5.26651e-05	0.00339597	0.13381	0.0516196	0.000429357	6.55365e-06	0.00294436	0.0438015	0.560961	0.419736
39763_at	HPX	-0.673667	-1.1034	-0.592355	-0.518726	-0.198202	-0.33368	0.000216335	8.13222e-07	0.00135275	0.000281134	0.0898691	0.00821903	0.0117459	7.98257e-05	0.0186148	0.00810707	0.486074	0.206514

## Sheet: overlap_BPA_BPS (n=103)
Affy.ID	Gene.Symbol	logFC_H9_BPA	logFC_H9_BPF	logFC_H9_BPS	logFC_Man12_BPA	logFC_Man12_BPF	logFC_Man12_BPS	p_raw_H9_BPA	p_raw_H9_BPF	p_raw_H9_BPS	p_raw_Man12_BPA	p_raw_Man12_BPF	p_raw_Man12_BPS	p_fdr_H9_BPA	p_fdr_H9_BPF	p_fdr_H9_BPS	p_fdr_Man12_BPA	p_fdr_Man12_BPF	p_fdr_Man12_BPS
1555355_a_at	ETS1	-0.938471	-0.412543	-0.931357	-1.99051	-0.703209	-0.245015	2.77557e-06	0.00679955	7.67119e-06	4.604e-08	0.00249295	0.223264	0.000794526	0.0445175	0.00111998	1.21021e-05	0.0974282	0.68274
201426_s_at	VIM	-0.608397	-0.401358	-0.619273	-0.654557	-0.573574	-0.337084	5.01688e-05	0.00229134	9.34884e-05	0.000270968	0.000858331	0.0270447	0.00475386	0.020427	0.00401846	0.00790143	0.0565779	0.33006
202196_s_at	DKK3	-0.621016	-0.555461	-0.58546	0.0986313	0.172432	-0.218146	1.362e-06	5.34148e-06	7.14178e-06	0.552396	0.304985	0.199198	0.000493162	0.000287209	0.00109632	0.794629	0.733195	0.658912
205547_s_at	TAGLN	-0.871005	-0.376182	-0.647717	-0.652052	-0.372188	-0.146355	0.000206914	0.0554291	0.00460933	0.00430807	0.073494	0.460121	0.0114388	0.192516	0.0384052	0.0509432	0.450733	0.835756
208083_s_at		-1.02782	-0.398225	-0.657644	-1.35687	-0.0554796	-0.462109	6.15869e-07	0.0070861	0.000234785	9.87831e-06	0.790529	0.0402146	0.000345915	0.0458229	0.00667197	0.00071684	0.948066	0.381708
208084_at		-1.12135	-0.431809	-0.78817	-1.20499	-0.115094	-0.393555	9.00536e-07	0.00888735	0.000124714	1.25351e-05	0.545814	0.0522346	0.000411898	0.0541109	0.00468981	0.000857767	0.862898	0.421806
208637_x_at	ACTN1	-0.60707	-0.253292	-0.603903	-0.415701	-0.355589	-0.110186	0.000352946	0.0774568	0.000739644	0.000430033	0.00157296	0.248377	0.0160226	0.24043	0.0129673	0.0108802	0.0777474	0.705346
209908_s_at	TGFB2	-0.815108	-0.33156	-1.13252	-0.31341	-0.172235	-0.344518	0.000540535	0.0982645	4.5035e-05	0.218556	0.490865	0.178544	0.0206191	0.280451	0.0026677	0.518351	0.838811	0.637504
209909_s_at	TGFB2	-0.625783	-0.532931	-0.611986	-0.926031	-0.417331	-0.39078	2.90663e-05	0.000156464	8.41084e-05	0.000932348	0.0822304	0.101526	0.00349865	0.00299954	0.00378597	0.0184763	0.470386	0.530989
211160_x_at	ACTN1	-0.708485	-0.306814	-0.711417	-0.440292	-0.35934	-0.0759477	0.00073241	0.0897956	0.00135286	0.0018753	0.00764575	0.523101	0.0248731	0.265039	0.0186148	0.0296421	0.173392	0.865943
213004_at	ANGPTL2	-0.724662	-0.572519	-0.641544	-0.628993	-0.507134	-0.470271	2.80552e-08	6.52589e-07	4.05792e-07	7.09509e-06	7.03349e-05	0.000147518	3.3346e-05	6.82953e-05	0.000346667	0.000557362	0.0158925	0.0391336
213548_s_at	CDV3	-0.652497	-0.529538	-0.798045	-0.602928	0.00880748	0.0815773	0.000135316	0.00093448	3.68917e-05	6.91e-05	0.936994	0.46821	0.00887099	0.0107405	0.00238422	0.00293326	0.985499	0.839791
220407_s_at	TGFB2	-0.602205	-0.532845	-0.817168	-0.635754	-0.626288	-0.556265	0.000434011	0.00125374	4.47213e-05	0.000469233	0.000534758	0.00142428	0.0181468	0.0132103	0.0026677	0.0115564	0.0461894	0.101002
228018_at	NKAIN4	-0.661829	-0.429347	-0.825701	-0.413632	-0.406159	-0.406935	6.33894e-05	0.00306354	1.29445e-05	0.000100476	0.00012007	0.000117861	0.00547843	0.0251311	0.00138772	0.00383092	0.0207092	0.035407
242767_at	LMCD1	-0.784735	-0.372093	-0.630689	-1.51891	-0.776063	-0.254503	4.84712e-05	0.0188219	0.000842281	1.49287e-08	4.34845e-05	0.0790318	0.00464127	0.0917743	0.0140359	5.1314e-06	0.0120686	0.485622
243711_at	DDAH1	-0.657822	-0.124286	-0.604795	-0.316421	-0.136928	-0.115559	7.8887e-05	0.334483	0.000383756	0.0107811	0.225587	0.302896	0.00628431	0.583921	0.00890358	0.0918871	0.666979	0.744108
1553031_at	ADGRF4	-1.23615	-1.40464	-1.20853	-0.528297	-0.105016	-0.114356	4.56138e-10	6.91081e-11	1.93907e-09	0.000648	0.403616	0.364188	1.91841e-06	1.33396e-07	1.81419e-05	0.014408	0.793458	0.784542
1553033_at	SYTL5	-0.640129	-0.742893	-0.605125	-0.27047	-0.0170043	-0.292308	0.000132629	2.75546e-05	0.000473763	0.109205	0.916009	0.0856528	0.00875783	0.000899326	0.0100641	0.364123	0.980824	0.499807
1553589_a_at	PDZK1IP1	-1.48039	-1.53693	-0.917937	-0.132405	-0.177418	0.0367931	8.07033e-09	4.74539e-09	1.08958e-05	0.16989	0.0727106	0.693964	1.52153e-05	2.51897e-06	0.00125686	0.457881	0.448452	0.925359
1554966_a_at	FILIP1L	-0.667458	-1.38363	-0.592349	-0.631309	-0.319012	-0.493616	6.94523e-08	1.68796e-12	9.21066e-07	2.96456e-06	0.00218096	4.41169e-05	6.27479e-05	1.84578e-08	0.000485519	0.000293106	0.091235	0.0248933
1555638_a_at	SAMSN1	-0.882432	-1.39434	-1.23345	-1.12784	-0.536107	-0.324757	1.19413e-06	2.40212e-09	3.97727e-08	6.41771e-08	0.000265123	0.0113262	0.000450268	1.52716e-06	9.06072e-05	1.53898e-05	0.0325744	0.234391
1555673_at		-0.849631	-0.831515	-0.709159	-1.11587	-0.786591	0.144863	4.66e-06	6.02788e-06	8.37703e-05	3.96952e-07	2.23564e-05	0.276626	0.0010935	0.000310042	0.00378019	5.9954e-05	0.00788657	0.728648
1568765_at	SERPINE1	-0.702728	-1.01684	-0.758239	-1.46646	-0.289721	-0.240328	1.10519e-05	1.06094e-07	1.11865e-05	3.95859e-07	0.106583	0.174659	0.00190619	1.86517e-05	0.00126892	5.9954e-05	0.515365	0.63256
201162_at	IGFBP7	-0.740756	-0.676606	-0.829367	-0.249937	-0.14057	-0.283925	3.76671e-10	1.40861e-09	2.22139e-10	0.0133677	0.134679	0.0061975	1.71621e-06	1.04075e-06	8.15648e-06	0.105132	0.561615	0.183644
201430_s_at	DPYSL3	-1.48453	-1.21637	-0.768502	-1.12151	-0.303235	-0.429203	1.3125e-09	2.21552e-08	2.00422e-05	1.58855e-06	0.0538581	0.00984331	3.98671e-06	6.34207e-06	0.0016995	0.000179229	0.402083	0.221394
201645_at	TNC	-1.6388	-1.19387	-0.739028	-1.35726	-0.47187	-0.557025	6.77755e-14	8.61704e-12	2.85516e-08	5.85827e-09	0.000818195	0.000187525	3.70563e-09	5.06731e-08	7.9044e-05	2.50235e-06	0.0555244	0.0437357
202274_at	ACTG2	-0.836463	-0.937395	-0.747053	-0.17038	-0.149788	0.166028	1.32309e-05	3.44352e-06	0.000104163	0.411209	0.468817	0.422983	0.00213392	0.000213221	0.00425738	0.69661	0.828486	0.816093
202295_s_at	CTSH	-0.665392	-1.13188	-0.746094	-0.5284	-0.513078	-0.595881	1.03708e-08	4.214e-12	6.11765e-09	0.00064902	0.000831314	0.000222383	1.66772e-05	3.84001e-08	3.04075e-05	0.0144161	0.0557963	0.0473714
202627_s_at	SERPINE1	-0.730244	-0.881207	-1.21137	-1.0158	-0.511662	-0.0689257	0.000988874	0.000177917	1.36062e-05	7.58987e-09	2.94724e-05	0.43345	0.0297011	0.00328413	0.00140835	3.12012e-06	0.00915569	0.821082
202628_s_at	SERPINE1	-0.727097	-1.06003	-1.11423	-1.51867	-0.716582	-0.251084	7.48406e-05	9.33881e-07	1.317e-06	1.87156e-10	2.87969e-06	0.0211778	0.00608915	8.85186e-05	0.000571484	1.6775e-07	0.00342276	0.298966
202637_s_at	ICAM1	-0.706066	-0.822673	-0.961733	-0.889267	-0.485419	-0.282903	2.93568e-06	4.26725e-07	1.50555e-07	2.92759e-07	0.000225478	0.0127839	0.00081892	4.98734e-05	0.000210552	4.83583e-05	0.0302485	0.244563
202638_s_at	ICAM1	-0.812484	-0.943791	-1.06104	-1.21155	-0.790927	-0.460952	1.1077e-06	1.58223e-07	9.25058e-08	7.46797e-08	1.20772e-05	0.00190092	0.000437435	2.45763e-05	0.000168592	1.72283e-05	0.00592006	0.114917
202718_at	IGFBP2	-0.698873	-0.969304	-0.878655	-0.160877	0.0257902	0.0431262	2.68228e-07	2.95666e-09	3.46976e-08	0.104423	0.785116	0.649211	0.000176691	1.83699e-06	8.24821e-05	0.355459	0.946338	0.91124
202796_at	SYNPO	-0.784808	-1.01488	-0.792934	0.176007	-0.406224	-0.429525	2.97672e-07	8.94613e-09	7.0751e-07	0.0814819	0.000655838	0.000403906	0.000193753	3.469e-06	0.000439581	0.30899	0.0505812	0.0584222
202859_x_at	CXCL8	-0.895633	-2.61734	-0.635208	-4.18234	-1.72947	-0.695888	0.00017054	1.84528e-10	0.00556379	3.86246e-13	6.38904e-08	0.00111375	0.0102355	2.52226e-07	0.0429844	2.34644e-09	0.000873302	0.0902138
203872_at	ACTA1	-0.98946	-0.957282	-0.67961	-0.146896	-0.458098	-0.693234	1.09199e-08	1.73415e-08	4.19264e-06	0.493569	0.0453426	0.00492288	1.69811e-05	5.38718e-06	0.000865029	0.754977	0.381216	0.165331
203889_at	SCG5	-0.629196	-0.850796	-0.723597	-0.123334	-0.2217	-0.102739	0.000183735	6.985e-06	9.79827e-05	0.175587	0.0222348	0.254571	0.0106304	0.000339773	0.00412579	0.465778	0.285507	0.709882
204083_s_at	TPM2	-1.02697	-1.10552	-0.920351	-0.161006	-0.362761	-0.441019	2.8105e-11	9.26806e-12	4.47544e-10	0.298352	0.0286325	0.0101574	3.84161e-07	5.06731e-08	8.15648e-06	0.601688	0.317864	0.224445
204174_at	ALOX5AP	-1.06302	-1.40599	-1.19546	-1.34664	-0.946614	-0.666362	5.60925e-08	1.08941e-09	3.22684e-08	1.37145e-07	9.07272e-06	0.000317536	5.47653e-05	8.63237e-07	8.24821e-05	2.65388e-05	0.0051672	0.0527911
204368_at	SLCO2A1	-0.774517	-0.789299	-0.658963	-1.63494	-0.632834	-0.866305	1.12992e-08	8.66081e-09	2.90577e-07	9.41422e-09	0.000443851	2.04734e-05	1.69811e-05	3.46737e-06	0.000293692	3.62481e-06	0.042576	0.0237114
204623_at	TFF3	-0.832041	-1.12093	-0.7219	-0.17176	-0.047343	-0.115753	1.1553e-10	1.29556e-12	2.82456e-09	0.0918163	0.626145	0.243108	7.59424e-07	1.84578e-08	1.99477e-05	0.329855	0.894668	0.701545
204689_at	HHEX	-1.23211	-1.70029	-0.719138	0.0153261	0.020303	0.0175748	4.60357e-08	4.75614e-10	8.3725e-05	0.845978	0.797023	0.823764	4.81162e-05	5.09887e-07	0.00378019	0.941907	0.949765	0.960147
204983_s_at	GPC4	-0.667532	-0.857694	-1.01802	-0.285004	-0.235881	-0.255476	8.11169e-07	2.88408e-08	7.72664e-09	0.00501271	0.0157173	0.00998727	0.000392484	7.58111e-06	3.52045e-05	0.0561733	0.245668	0.223032
205114_s_at		-0.836392	-1.20223	-0.64988	-2.35426	-0.885202	-0.518449	1.23913e-05	1.3248e-07	0.000381712	2.93292e-08	0.00117973	0.0329574	0.00204964	2.14936e-05	0.00888467	8.81084e-06	0.0670498	0.35447
205533_s_at	CDH6	-1.16594	-1.54124	-0.645457	0.0653867	-0.111676	0.0273487	3.78425e-06	1.0595e-07	0.00278868	0.492802	0.248742	0.77269	0.000944767	1.86517e-05	0.0284241	0.754478	0.688431	0.94806
205597_at	SLC44A4	-0.761977	-0.992986	-0.627685	-0.73391	-0.242882	-0.396582	1.75605e-06	5.50872e-08	4.13657e-05	6.43115e-05	0.0871309	0.00934305	0.000583357	1.21447e-05	0.00255267	0.00279732	0.481395	0.215554
205627_at	CDA	-0.627845	-1.07934	-0.919052	-0.285373	-0.0692983	-0.00402727	6.72086e-05	9.41059e-08	2.05125e-06	0.0299493	0.567825	0.973362	0.00562235	1.78036e-05	0.000632299	0.173599	0.870522	0.994023
205939_at		-0.779947	-0.980045	-0.620719	-0.179266	-0.0256457	-0.0984226	0.000418348	4.27332e-05	0.00482923	0.0884492	0.797509	0.332359	0.0178418	0.0012188	0.039416	0.322849	0.950009	0.764143
205997_at	ADAM28	-1.34531	-1.80677	-0.882478	-0.461934	-0.192257	-0.269474	2.03719e-09	2.65374e-11	1.73354e-06	0.000473609	0.082166	0.0198382	5.56917e-06	9.30404e-08	0.000627062	0.0116328	0.47037	0.290314
206291_at	NTS	-0.978526	-1.2661	-0.723104	0.0152599	-0.172643	-0.155278	1.08232e-07	3.00904e-09	1.26298e-05	0.87029	0.0803568	0.112222	8.70231e-05	1.84853e-06	0.00136435	0.951706	0.466204	0.549349
206336_at	CXCL6	-1.30457	-1.70905	-0.735386	0.229695	0.059612	0.075185	6.31397e-07	1.67925e-08	0.000760619	0.0931265	0.647748	0.565293	0.000345915	5.27661e-06	0.0131354	0.332529	0.901844	0.880247
206345_s_at	PON1	-1.63124	-2.14471	-1.09392	0.237657	0.0722502	0.0124983	1.98482e-11	3.08928e-13	2.02787e-08	0.0832294	0.580249	0.923384	3.61734e-07	1.56234e-08	7.3916e-05	0.312625	0.876233	0.983869
206584_at	LY96	-0.597465	-1.11895	-0.636077	-1.07137	-1.12834	-0.506286	3.95175e-05	1.46475e-08	4.61866e-05	8.5038e-07	4.53564e-07	0.00162494	0.00414706	4.73876e-06	0.00271728	0.000108379	0.00212731	0.107432
206969_at		-0.994046	-1.51182	-0.850797	0.00904752	-0.0562013	-0.00205473	6.31583e-07	2.02647e-09	1.08963e-05	0.899348	0.436876	0.977077	0.000345915	1.35119e-06	0.00125686	0.964369	0.811296	0.99491
207356_at		-1.03139	-1.09316	-0.664391	-0.89294	-0.80822	-0.588957	4.47154e-09	1.94465e-09	4.24403e-06	3.28597e-07	1.10224e-06	3.83102e-05	1.06296e-05	1.31264e-06	0.00087195	5.26731e-05	0.00240673	0.024076
208607_s_at		-1.60017	-2.52218	-1.17908	-1.30132	-1.12407	-0.86649	5.83676e-08	8.64809e-11	7.68247e-06	3.29169e-08	2.10904e-07	4.73298e-06	5.51793e-05	1.57611e-07	0.00111998	9.47227e-06	0.00134828	0.0180996
209125_at	KRT6A	-1.42364	-1.01504	-0.982849	-3.6265	-0.787166	-0.940826	9.92819e-09	9.34595e-07	3.631e-06	6.86164e-11	0.00249911	0.000604338	1.66171e-05	8.85186e-05	0.000807013	7.98213e-08	0.0974692	0.0695157
209126_x_at	KRT6B	-1.2394	-0.586713	-0.741374	-1.65727	-0.360434	-0.313684	5.9524e-08	0.000369063	7.889e-05	9.08076e-08	0.0506355	0.0840669	5.51793e-05	0.00552926	0.00364608	2.00198e-05	0.393649	0.497294
209270_at	LAMB3	-0.590418	-0.602475	-0.605774	-1.98444	-0.97684	-0.365177	2.20036e-05	1.75262e-05	3.8772e-05	1.86514e-09	1.21271e-05	0.0287569	0.00292002	0.000650099	0.00245372	9.80542e-07	0.00592006	0.337444
209395_at	CHI3L1	-1.49457	-1.33419	-0.636336	-1.18554	-0.229551	-0.619405	9.62455e-11	5.12801e-10	2.43271e-05	3.37161e-06	0.179934	0.00184374	7.51746e-07	5.29008e-07	0.00188665	0.000322842	0.618967	0.113777
209396_s_at	CHI3L1	-1.45611	-1.27649	-0.592906	-1.03419	-0.322965	-0.675681	1.25008e-10	8.63813e-10	4.80245e-05	5.27813e-07	0.0183785	6.2765e-05	7.59424e-07	7.54836e-07	0.00278317	7.39953e-05	0.263739	0.0271449
209949_at	NCF2	-0.756823	-1.30053	-0.994192	-0.789586	-0.608723	-0.242454	9.3804e-05	1.45559e-07	1.10246e-05	0.000113484	0.00115235	0.129425	0.00700647	2.30679e-05	0.00126103	0.00420406	0.0659047	0.575732
210013_at	HPX	-0.760915	-1.20578	-0.712145	-0.681699	-0.182102	-0.415919	0.000443323	3.18396e-06	0.00151452	9.2171e-05	0.174271	0.00545784	0.018366	0.000202422	0.0199581	0.0036203	0.61259	0.172807
210432_s_at	SCN3A	-0.599361	-1.08704	-0.736597	-0.0275341	0.0300547	-0.0274845	2.49788e-06	7.71494e-10	4.89423e-07	0.768921	0.748524	0.769325	0.000750394	7.03024e-07	0.000371674	0.909036	0.934843	0.947233
210511_s_at	INHBA	-1.18045	-0.840238	-0.726153	-3.45399	-1.49656	-0.851312	6.65377e-13	1.12756e-10	2.91874e-09	9.03033e-12	5.86068e-07	0.000259931	1.81897e-08	1.86816e-07	1.99477e-05	1.89897e-08	0.00212731	0.0488724
210587_at	INHBE	-0.823802	-1.5768	-0.934756	-0.333667	-0.150596	-0.372939	3.59659e-06	5.43564e-10	1.96546e-06	0.0195455	0.255075	0.0105734	0.000915702	5.36351e-07	0.000632299	0.133314	0.693548	0.227845
210602_s_at	CDH6	-1.02094	-1.65463	-1.04854	-0.103126	-0.034258	-0.0321172	6.59181e-06	1.21727e-08	1.18775e-05	0.366937	0.761423	0.775877	0.00139647	4.2663e-06	0.00132261	0.661741	0.938383	0.948721
211506_s_at	CXCL8	-0.968675	-2.90975	-1.69467	-1.94011	-1.38092	-0.866912	7.50198e-06	1.60594e-12	1.43138e-08	7.84741e-08	4.79539e-06	0.000530206	0.00147543	1.84578e-08	5.59006e-05	1.79522e-05	0.00436334	0.0658841
211564_s_at	PDLIM4	-1.05852	-0.917207	-1.04085	-0.544428	-0.446908	-0.121087	7.1714e-08	4.79988e-07	2.51771e-07	0.00020502	0.00114426	0.291467	6.32414e-05	5.44468e-05	0.00027265	0.00642009	0.0655792	0.738476
211843_x_at	CYP3A7-CYP3A51P	-1.03685	-1.28116	-0.940208	-0.275699	-0.180518	-0.161731	1.5446e-06	9.85792e-08	1.26272e-05	0.0172795	0.0995165	0.136426	0.000544844	1.81475e-05	0.00136435	0.123789	0.503444	0.584706
211981_at	COL4A1	-0.672104	-1.17569	-1.62495	-0.420031	-0.555887	-0.53668	0.00119058	3.8164e-06	1.65241e-07	0.00496738	0.000584126	0.000786947	0.032976	0.000229551	0.000215109	0.0558141	0.0483163	0.0772466
213429_at	BICC1	-0.653323	-1.79256	-0.710796	-0.496528	-0.255938	-0.294705	0.000661261	3.81637e-09	0.000620434	0.00429357	0.102454	0.0637498	0.0234161	2.17354e-06	0.0117419	0.0508229	0.508594	0.452136
214175_x_at	PDLIM4	-1.06082	-1.0277	-0.855674	-0.365221	-0.233189	-0.132771	8.29294e-11	1.3277e-10	5.80872e-09	8.25696e-05	0.00372115	0.0687676	7.51746e-07	2.07406e-07	3.04075e-05	0.00332661	0.121004	0.461937
214255_at	ATP10A	-1.15441	-1.50984	-1.00999	-0.0971681	-0.0898717	0.0752044	9.89286e-09	2.05502e-10	1.77345e-07	0.393852	0.42948	0.507122	1.66171e-05	2.67519e-07	0.000220371	0.683572	0.80743	0.858683
214456_x_at		-1.46768	-2.4226	-0.87456	-1.63197	-1.12118	-0.711134	1.98615e-07	1.68415e-10	0.000202178	5.00181e-08	4.80166e-06	0.000485258	0.000135741	2.4134e-07	0.00614048	1.28997e-05	0.00436334	0.0636246
214580_x_at		-1.41782	-0.909249	-0.811387	-2.42695	-0.588375	-0.624581	1.88013e-07	4.12392e-05	0.000286348	4.97703e-08	0.0254519	0.0188418	0.00013179	0.00118734	0.00748235	1.28966e-05	0.301205	0.283794
214803_at	CDH6	-1.13557	-1.96373	-0.790797	-0.218885	-0.256346	-0.206806	3.518e-07	1.60845e-10	6.47302e-05	0.0500573	0.0248316	0.0623301	0.000218576	2.37681e-07	0.0032861	0.235552	0.298062	0.449192
215101_s_at	CXCL5	-1.55563	-2.72218	-1.16729	-3.88687	-1.68271	-0.865195	2.41065e-09	5.71501e-13	3.62194e-07	1.00474e-10	4.60209e-06	0.00254577	6.2763e-06	1.56234e-08	0.000326538	1.03649e-07	0.00436334	0.128286
215223_s_at		-0.830024	-1.3066	-0.702787	-2.21384	-1.0013	-0.625289	2.65294e-08	3.7429e-11	6.84933e-07	5.74073e-11	1.72893e-06	0.000252953	3.22332e-05	1.02322e-07	0.000435848	7.23629e-08	0.00262581	0.0485481
215485_s_at	ICAM1	-0.741427	-0.609375	-0.963649	-0.59279	-0.141362	0.00252658	0.000339409	0.0018304	5.33382e-05	0.00022934	0.264881	0.983743	0.0157118	0.0173805	0.0029667	0.00699717	0.700783	0.996466
215933_s_at	HHEX	-1.88423	-2.66906	-1.44774	0.0219697	-0.000440213	0.14643	8.58148e-09	5.41406e-11	8.43611e-07	0.85126	0.997	0.223338	1.56397e-05	1.23339e-07	0.000475854	0.944267	0.999305	0.68274
217767_at	C3	-0.799996	-2.28675	-0.823904	-1.77748	-0.944114	-0.485864	2.7932e-05	1.94849e-11	4.69249e-05	3.00257e-09	7.74583e-06	0.00352134	0.0034013	8.19489e-08	0.00273812	1.46576e-06	0.00494385	0.143893
217875_s_at	PMEPA1	-0.78978	-0.878326	-0.673954	-1.46145	-0.688843	-0.495748	4.2884e-07	1.05168e-07	7.95565e-06	9.57064e-10	1.13278e-05	0.000311711	0.000254857	1.86087e-05	0.00113134	5.77351e-07	0.0058429	0.0521186
219059_s_at	LYVE1	-0.651913	-1.18722	-0.922962	0.0246357	0.00387269	-0.0179075	3.82087e-06	1.2055e-09	1.19975e-07	0.838476	0.974419	0.882167	0.000947041	9.28319e-07	0.000187418	0.939401	0.994163	0.974413
219630_at	PDZK1IP1	-1.30835	-1.56142	-0.859693	-0.102855	-0.127682	-0.13714	8.97346e-10	6.6429e-11	8.305e-07	0.243925	0.153106	0.126909	3.0664e-06	1.33396e-07	0.000475854	0.547466	0.586333	0.571835
219942_at	MYL7	-0.728694	-0.709898	-0.790277	-0.332322	-0.509859	-0.534374	4.24656e-06	5.80658e-06	4.04391e-06	0.0489574	0.00509082	0.00369684	0.00100948	0.000302645	0.00086467	0.232101	0.141513	0.14718
220037_s_at	LYVE1	-0.81373	-1.12883	-0.97276	0.0680575	0.0111928	0.0194002	2.06886e-06	2.79982e-08	5.74334e-07	0.426746	0.894864	0.818937	0.000661011	7.39517e-06	0.000392768	0.708118	0.976113	0.958961
220330_s_at	SAMSN1	-1.2106	-2.26147	-1.15698	-2.61265	-0.853044	-0.275662	4.38011e-05	1.73344e-08	0.000155498	2.9844e-09	0.000903783	0.199587	0.00433845	5.38718e-06	0.00531316	1.46576e-06	0.0585478	0.659152
221477_s_at		-0.72399	-1.34573	-0.969548	-2.59558	-0.722879	-0.45921	1.72476e-06	3.47856e-10	1.06078e-07	5.93464e-14	1.62722e-06	0.000205746	0.000583357	3.9623e-07	0.000181245	8.11191e-10	0.00261671	0.0458807
223484_at	C15orf48	-1.30298	-1.69335	-0.802571	-4.37714	-1.89536	-0.774161	5.35419e-09	1.18759e-10	8.40102e-06	1.81925e-12	1.43524e-07	0.00163973	1.17096e-05	1.90974e-07	0.00114545	5.52596e-09	0.00130786	0.107755
223827_at	TNFRSF19	-0.690931	-0.868545	-1.03231	-0.350185	-0.328162	-0.177346	7.90777e-07	3.79286e-08	1.00305e-08	0.000180022	0.000328096	0.0236946	0.000392484	9.21666e-06	4.21861e-05	0.00589383	0.0361667	0.310151
226051_at	SELENOM	-0.803517	-1.11152	-0.943052	-0.364896	-0.305726	-0.323472	1.14916e-08	1.0496e-10	3.54582e-09	0.000191391	0.000912574	0.000567225	1.69811e-05	1.79335e-07	2.15409e-05	0.00614463	0.0586996	0.0674196
226497_s_at	FLT1	-0.983939	-1.39172	-0.701312	-1.1178	-0.53313	-0.575081	3.59732e-05	5.71192e-07	0.00180065	1.3503e-07	0.000436386	0.000219575	0.00389663	6.19641e-05	0.0222468	2.65388e-05	0.042229	0.0473714
226498_at	FLT1	-1.919	-1.90785	-1.35204	-1.07482	0.058182	-0.0489801	7.80195e-08	8.44211e-08	1.6508e-05	2.14674e-08	0.561881	0.624729	6.77098e-05	1.65438e-05	0.00155163	6.74556e-06	0.86816	0.902889
226731_at		-0.64988	-1.12419	-0.634593	-0.931934	-0.397494	-0.503582	9.72919e-07	5.11536e-10	3.40666e-06	1.11387e-06	0.00405286	0.000656508	0.000420297	5.29008e-07	0.000785902	0.000135335	0.126323	0.0710784
227145_at	LOXL4	-1.3156	-2.35759	-0.97499	0.184186	-0.0672436	-0.165574	1.43701e-07	3.4523e-11	1.55677e-05	0.0706697	0.487535	0.100565	0.000109123	9.93445e-08	0.00151184	0.285704	0.837227	0.528659
230318_at	SERPINA1	-1.05327	-2.0065	-0.602037	-0.764717	-0.439526	-0.690319	2.5652e-05	6.62309e-09	0.00701234	2.86035e-06	0.000766818	9.14708e-06	0.00321178	2.99851e-06	0.0495604	0.000286883	0.0544314	0.0182366
230920_at	TRABD2B	-0.94479	-1.73528	-0.591445	0.0296536	-0.115027	-0.190864	1.61526e-07	2.72272e-11	0.000105933	0.680036	0.124153	0.0165886	0.000119344	9.30404e-08	0.00429298	0.866084	0.545803	0.270256
235417_at	SPOCD1	-0.977713	-1.05111	-0.641106	-0.858005	-0.466345	-0.239779	1.99251e-09	6.98509e-10	1.70854e-06	7.51349e-05	0.00989854	0.148601	5.56917e-06	6.47305e-07	0.000627062	0.00311685	0.197375	0.599567
236313_at	CDKN2B	-0.64685	-0.899316	-0.776824	-1.22321	-0.56148	-0.461444	0.000934176	3.83329e-05	0.000364628	1.40524e-05	0.0104275	0.0293562	0.0287267	0.00112923	0.00867434	0.000933552	0.202754	0.338987
236984_at	ODAPH	-1.60528	-1.75709	-1.59089	-0.575801	-0.612856	-0.363107	5.71557e-10	1.51426e-10	1.99088e-09	0.00014038	7.61536e-05	0.00583208	2.08333e-06	2.29978e-07	1.81419e-05	0.00491953	0.0165884	0.178738
237690_at	ADGRF4	-1.00497	-1.33706	-0.776147	-0.811863	-0.368579	-0.492261	1.03658e-06	2.32539e-08	5.26651e-05	0.00339597	0.13381	0.0516196	0.000429357	6.55365e-06	0.00294436	0.0438015	0.560961	0.419736
39763_at	HPX	-0.673667	-1.1034	-0.592355	-0.518726	-0.198202	-0.33368	0.000216335	8.13222e-07	0.00135275	0.000281134	0.0898691	0.00821903	0.0117459	7.98257e-05	0.0186148	0.00810707	0.486074	0.206514

## Sheet: overlap_BPF_BPS (n=142)
Affy.ID	Gene.Symbol	logFC_H9_BPA	logFC_H9_BPF	logFC_H9_BPS	logFC_Man12_BPA	logFC_Man12_BPF	logFC_Man12_BPS	p_raw_H9_BPA	p_raw_H9_BPF	p_raw_H9_BPS	p_raw_Man12_BPA	p_raw_Man12_BPF	p_raw_Man12_BPS	p_fdr_H9_BPA	p_fdr_H9_BPF	p_fdr_H9_BPS	p_fdr_Man12_BPA	p_fdr_Man12_BPF	p_fdr_Man12_BPS
1552610_a_at	JAK1	-0.469821	-0.627713	-0.810666	-0.653453	-0.502716	-0.281209	3.53723e-05	1.1586e-06	1.12743e-07	3.85305e-07	8.38294e-06	0.0020199	0.00387571	0.000102172	0.0001813	5.93424e-05	0.00504734	0.118623
1553530_a_at	ITGB1	-0.344626	-0.604784	-0.693911	-0.376642	-0.203472	-0.150607	0.00107758	3.17197e-06	1.50473e-06	0.000153417	0.0155272	0.0612121	0.031107	0.000202366	0.000596167	0.00523927	0.243881	0.445631
1553944_at		-0.485885	-0.978316	-0.686396	-0.0768414	-0.369844	-0.934355	0.0116271	3.14747e-05	0.00185161	0.743045	0.12937	0.00109457	0.12176	0.000992435	0.0225774	0.897412	0.553898	0.0898054
1554242_a_at	COCH	-0.0439002	-0.962573	-0.674893	-0.258165	0.132503	-0.0180432	0.803857	4.66096e-05	0.00245884	0.164244	0.464068	0.919835	0.937561	0.00129294	0.0264871	0.449992	0.82578	0.983226
1555229_a_at	C1S	-0.831649	-1.25139	-1.01835	-0.783225	0.213117	-0.0511934	0.00302367	8.00955e-05	0.00113281	0.00451995	0.375962	0.829377	0.0558322	0.00190235	0.0167197	0.0525343	0.778213	0.961608
1555564_a_at	CFI	-0.165407	-1.37278	-0.68432	-0.557504	-0.0907563	-0.410726	0.179167	3.45112e-09	6.29379e-05	0.0013732	0.530313	0.0111196	0.511297	2.02893e-06	0.00324023	0.0240486	0.857304	0.232048
1557905_s_at	CD44	-0.599449	-0.961582	-0.911577	-1.20397	-0.6354	-0.200693	0.00492189	8.40716e-05	0.000305393	3.21048e-08	5.70936e-05	0.097421	0.0748135	0.00196521	0.00775538	9.3868e-06	0.0143192	0.522667
1563445_x_at	CTSLP8	-0.134205	-0.821824	-0.819889	-0.322144	0.385122	0.305912	0.205082	5.10467e-07	1.40383e-06	0.339038	0.25626	0.363181	0.544498	5.71966e-05	0.000576386	0.638929	0.694442	0.784322
1564841_at		-0.243298	-0.860987	-0.806609	-0.146245	-0.21544	-0.138631	0.0267296	2.16501e-07	1.35714e-06	0.0720005	0.0122921	0.0863824	0.195155	3.07132e-05	0.000576386	0.288526	0.218642	0.50095
201042_at	TGM2	-0.401522	-0.833407	-0.673778	-0.877756	-0.0846232	-0.139622	9.85085e-05	1.16767e-08	5.81879e-07	4.64979e-06	0.50586	0.278648	0.00722946	4.18934e-06	0.000392768	0.000412707	0.845146	0.729689
201842_s_at	EFEMP1	-0.524837	-0.945251	-0.77287	0.176866	0.0825691	-0.26808	0.0007682	1.40658e-06	3.6991e-05	0.271251	0.601434	0.104218	0.0256575	0.000116523	0.00238782	0.575858	0.884628	0.536446
202238_s_at	NNMT	-0.466867	-1.33811	-0.662864	-0.839747	-0.369834	-0.273303	0.00028963	5.49349e-10	1.67522e-05	1.17577e-07	0.000787278	0.00720979	0.0142406	5.36351e-07	0.00156248	2.4443e-05	0.0548337	0.19472
203252_at	CDK2AP2	-0.411589	-0.655998	-0.638354	0.170102	-0.0391377	0.190725	0.00258936	3.47419e-05	0.000104611	0.060148	0.645919	0.0377864	0.0515562	0.00106415	0.00426201	0.26156	0.901415	0.372919
203441_s_at	CDH2	-0.299283	-0.696918	-0.686183	-0.671751	-0.286847	-0.393793	0.00644671	1.88144e-06	5.80107e-06	0.000774092	0.0911799	0.0257872	0.0875494	0.000140854	0.00102526	0.016247	0.488592	0.322195
203921_at	CHST2	-0.327558	-0.687626	-1.11999	-0.268338	-0.237694	-0.200159	0.0122183	2.17715e-05	1.35574e-07	0.00830596	0.0166732	0.0383341	0.12517	0.000756262	0.000198018	0.0777617	0.251686	0.37462
204602_at	DKK1	-0.500646	-0.649433	-1.06577	-1.85634	-0.662588	-1.03518	0.015745	0.00295371	7.00423e-05	0.000234826	0.104607	0.0167005	0.144512	0.024532	0.00347658	0.0071052	0.512908	0.27075
205018_s_at	MBNL2	-0.0448622	-0.596617	-0.897602	0.143302	-0.0751897	-0.125142	0.746717	0.000485344	1.63599e-05	0.210854	0.502951	0.271452	0.91492	0.00672312	0.00155022	0.509831	0.844197	0.724606
205048_s_at		-0.203428	-0.7003	-0.593951	-0.111165	0.080414	-0.203657	0.039899	9.55531e-07	1.75276e-05	0.513577	0.635306	0.239443	0.240552	8.96117e-05	0.00160445	0.768594	0.897581	0.698829
205172_x_at	CLTB	-0.56979	-0.655392	-0.65036	-1.05453	-0.672959	-0.341634	2.05151e-05	4.01096e-06	1.0934e-05	1.94834e-09	6.2233e-07	0.00073948	0.00279401	0.00023708	0.00125846	1.01453e-06	0.00212731	0.0757931
205578_at	ROR2	-0.379773	-0.749344	-0.755631	0.123109	0.113657	-0.380359	0.0192964	0.000102219	0.000202853	0.616719	0.643808	0.135663	0.161964	0.00225313	0.00614496	0.832077	0.900593	0.583457
205920_at	SLC6A6	-0.605294	-0.844111	-0.606558	-0.713615	-0.322418	-0.0637209	0.00346371	0.000207416	0.00582725	1.8737e-05	0.0133085	0.585853	0.0603309	0.00365822	0.0442938	0.00113575	0.227318	0.887964
206284_x_at	CLTB	-0.550431	-0.671698	-0.655411	-1.06639	-0.654614	-0.369647	2.5329e-05	2.45531e-06	8.32286e-06	1.09989e-09	5.94809e-07	0.000281187	0.0031836	0.000168648	0.00114331	6.42899e-07	0.00212731	0.0497538
206375_s_at	HSPB3	-0.441562	-0.845497	-0.733578	0.0183827	-0.0818085	0.0634681	8.60431e-05	2.98749e-08	5.58905e-07	0.857713	0.429826	0.538431	0.00671099	7.77814e-06	0.000392768	0.946702	0.807478	0.871604
207014_at	GABRA2	-0.0696209	-0.99576	-0.701894	-0.156618	-0.173166	-0.153005	0.706011	5.07739e-05	0.00250868	0.133742	0.100138	0.142251	0.897116	0.0013729	0.0267368	0.405115	0.504147	0.592123
207076_s_at	ASS1	-0.0819743	-0.623176	-0.639489	-0.122562	-0.170693	-0.406136	0.18421	1.4187e-08	2.89141e-08	0.0878463	0.022706	2.53828e-05	0.517161	4.67273e-06	7.9044e-05	0.32177	0.288211	0.0237114
207265_s_at	KDELR3	-0.356917	-0.764322	-0.70754	-0.0856956	-0.17802	-0.124611	0.00168698	5.19688e-07	3.59431e-06	0.277295	0.0337612	0.122237	0.0399807	5.79876e-05	0.000804629	0.582268	0.337952	0.566086
207886_s_at	CALCR	-0.470566	-0.734594	-0.6595	-0.0398455	-0.0654011	0.0998928	0.000213059	1.46283e-06	1.34734e-05	0.752986	0.606543	0.43435	0.0116458	0.000119552	0.00140835	0.901931	0.88627	0.821844
208337_s_at	NR5A2	-0.160095	-0.809452	-0.627787	-0.0375756	-0.0696629	0.0804613	0.0812359	6.85878e-08	4.81449e-06	0.762782	0.577264	0.520479	0.347868	1.42047e-05	0.000930149	0.906516	0.874873	0.864558
209082_s_at	COL18A1	-0.408326	-0.646687	-0.648787	-0.173122	-0.292904	-0.333401	0.000307599	1.97376e-06	4.85531e-06	0.113284	0.0124726	0.00564904	0.0147526	0.000144466	0.000934732	0.371522	0.220194	0.176267
209772_s_at	CD24	-0.638744	-1.22767	-1.25773	-0.371431	-0.152273	-0.362716	0.00892099	3.23803e-05	5.72757e-05	0.0059537	0.207251	0.00693286	0.105097	0.00101397	0.0030779	0.0628977	0.648623	0.191276
209904_at	TNNC1	-0.568426	-1.04865	-0.889174	-0.0992783	-0.120034	-0.412801	0.00751222	3.75778e-05	0.000425287	0.400731	0.31237	0.0027696	0.0948789	0.00111783	0.00947924	0.688688	0.738072	0.131981
210064_s_at	UPK1B	-0.457202	-1.16423	-0.588021	-0.122706	-0.0689891	0.0557255	0.000430369	5.57901e-09	7.81046e-05	0.226666	0.489016	0.575136	0.0180848	2.70072e-06	0.0036251	0.527528	0.838097	0.883496
210830_s_at	PON2	-0.273945	-0.923792	-0.648572	-0.481885	-0.15319	-0.3617	0.00323151	3.37323e-09	1.14977e-06	2.56727e-05	0.0739543	0.000421259	0.0578579	2.00469e-06	0.000535481	0.00142793	0.452089	0.0596441
210916_s_at	CD44	-0.564832	-0.963454	-0.90362	-1.17171	-0.709146	-0.301814	0.0065276	6.88079e-05	0.000281796	3.80916e-08	1.55415e-05	0.0167984	0.0881163	0.00169616	0.00739308	1.03102e-05	0.00672467	0.271358
211964_at	COL4A2	-0.508738	-0.692444	-0.818525	-0.382877	-0.376837	-0.458236	7.37132e-06	1.51303e-07	4.4686e-08	0.00760796	0.0083938	0.00222515	0.0014709	2.37755e-05	9.77282e-05	0.0735701	0.182116	0.123263
213001_at	ANGPTL2	-0.581404	-0.652099	-0.630756	-0.606777	-0.461866	-0.418305	1.74089e-06	4.03692e-07	1.6481e-06	0.000370078	0.00330075	0.00643969	0.000583357	4.81918e-05	0.000617189	0.00976545	0.114006	0.186201
215259_s_at	CADM4	-0.450106	-0.615723	-0.628577	-0.262293	-0.0613786	-0.128077	0.00218711	0.0001364	0.000237251	0.0771194	0.662639	0.36796	0.0467591	0.00271682	0.0067138	0.300214	0.90718	0.787172
215966_x_at	GK3P	-0.488137	-0.933596	-0.764012	-0.627698	-0.389656	-0.254564	0.00094966	9.00836e-07	2.4848e-05	9.52817e-05	0.00497607	0.0478324	0.0290233	8.6107e-05	0.00190009	0.00370521	0.139538	0.406471
216039_at	GABRA2	-0.229814	-0.788509	-0.734217	0.0687211	-0.067834	-0.0171478	0.182386	0.000207744	0.000808715	0.439648	0.445453	0.845573	0.514895	0.00366121	0.0136766	0.716765	0.816538	0.964849
216942_s_at	CD58	-0.189385	-0.601719	-0.718727	-0.288404	-0.051992	-0.160772	0.179368	0.000400828	0.0001531	0.0483623	0.703142	0.248674	0.511414	0.00586441	0.00528142	0.230501	0.919669	0.705652
218182_s_at	CLDN1	-0.216711	-0.99437	-0.764976	-0.767599	-0.104082	-0.471628	0.199565	1.47825e-05	0.000481229	0.000444606	0.5494	0.0144727	0.537049	0.000578811	0.0101536	0.0111253	0.863884	0.257164
218468_s_at	GREM1	-0.413921	-0.714512	-0.62444	-0.292037	-0.217867	-0.237732	0.0101462	0.000125204	0.000897841	0.00406424	0.0229627	0.0145263	0.113097	0.00257351	0.0145926	0.0492274	0.289472	0.257614
218720_x_at	SEZ6L2	-0.38116	-0.659834	-0.590693	-0.216821	-0.125321	-0.0962272	0.000985757	3.29084e-06	2.91203e-05	0.00827613	0.0983412	0.195677	0.0296459	0.000207528	0.00208125	0.0775621	0.501171	0.655832
219302_s_at	CNTNAP2	-0.476552	-1.15953	-0.823644	-0.644392	-0.609456	-0.604064	0.000506254	1.36323e-08	3.38068e-06	0.000282204	0.000464887	0.000502436	0.0198704	4.55814e-06	0.000785902	0.00812935	0.0432074	0.0647893
219305_x_at	FBXO2	-0.569205	-0.746015	-0.781875	0.127534	-0.0528781	-0.103085	1.38623e-08	2.83986e-10	4.41859e-10	0.12283	0.507559	0.205847	1.84859e-05	3.49617e-07	8.15648e-06	0.387788	0.845677	0.664818
219450_at	C4orf19	-0.231823	-0.592712	-0.61048	-0.23141	-0.140618	-0.185707	0.0163407	3.98995e-06	7.03871e-06	0.040361	0.192081	0.0915953	0.148049	0.000236094	0.0010933	0.207478	0.632311	0.512579
219597_s_at	DUOX1	-0.32389	-0.930435	-0.682776	-0.435028	-0.333623	-0.316373	0.00462389	6.39936e-08	8.72687e-06	0.000394942	0.00329625	0.00475554	0.0717196	1.3502e-05	0.00116444	0.0102048	0.113993	0.162913
220580_at	BICC1	-0.409736	-0.773527	-0.607052	0.0837862	0.0777055	0.10952	0.000166877	8.87154e-08	5.2475e-06	0.427795	0.46139	0.303691	0.0101378	1.71396e-05	0.000982559	0.708915	0.824729	0.744923
221814_at	ADGRA2	-0.565798	-0.727556	-0.807014	-0.221159	-0.356724	-0.326102	0.00126383	0.000126844	9.68251e-05	0.0715655	0.00705463	0.0121079	0.0340729	0.0025926	0.00410517	0.287598	0.166112	0.239422
222725_s_at	PALMD	-0.481822	-1.2523	-0.618721	-0.101915	-0.0289095	-0.141429	0.0128676	1.93911e-06	0.00427417	0.192623	0.703908	0.0780661	0.129226	0.000142848	0.0366928	0.489254	0.91998	0.48373
223744_s_at	SIAE	-0.554693	-1.05881	-1.37977	-0.00427729	-0.0502659	-0.120604	0.00175101	2.35605e-06	2.13581e-07	0.972466	0.68588	0.338363	0.0409435	0.000163681	0.000243728	0.990042	0.914554	0.767905
224090_s_at	TNFRSF19	-0.555417	-0.617262	-0.797687	-0.0774291	-0.0744162	-0.036335	6.20724e-06	1.71864e-06	1.70197e-07	0.239069	0.256973	0.573299	0.00133615	0.000132909	0.000216407	0.541658	0.694694	0.882972
237250_at		-0.217269	-0.892256	-0.784311	-0.0053215	-0.128946	-0.137059	0.0794643	9.70702e-07	1.1814e-05	0.953402	0.170983	0.147279	0.344075	9.07233e-05	0.00131823	0.983688	0.609259	0.598031
237867_s_at	PID1	-0.574551	-0.61641	-0.777876	-0.331545	-0.0771368	-0.254219	0.00019961	9.88672e-05	1.84965e-05	0.00613533	0.467718	0.0271478	0.0111032	0.00219738	0.00164573	0.0640048	0.827987	0.33095
242913_at	CLIC6	-0.573603	-1.10939	-0.644943	-0.358108	-0.107057	-0.464209	8.6433e-05	2.61692e-08	5.67631e-05	0.00865048	0.379109	0.00141607	0.00671326	7.093e-06	0.00306975	0.0798658	0.779504	0.100812
1553031_at	ADGRF4	-1.23615	-1.40464	-1.20853	-0.528297	-0.105016	-0.114356	4.56138e-10	6.91081e-11	1.93907e-09	0.000648	0.403616	0.364188	1.91841e-06	1.33396e-07	1.81419e-05	0.014408	0.793458	0.784542
1553033_at	SYTL5	-0.640129	-0.742893	-0.605125	-0.27047	-0.0170043	-0.292308	0.000132629	2.75546e-05	0.000473763	0.109205	0.916009	0.0856528	0.00875783	0.000899326	0.0100641	0.364123	0.980824	0.499807
1553589_a_at	PDZK1IP1	-1.48039	-1.53693	-0.917937	-0.132405	-0.177418	0.0367931	8.07033e-09	4.74539e-09	1.08958e-05	0.16989	0.0727106	0.693964	1.52153e-05	2.51897e-06	0.00125686	0.457881	0.448452	0.925359
1554966_a_at	FILIP1L	-0.667458	-1.38363	-0.592349	-0.631309	-0.319012	-0.493616	6.94523e-08	1.68796e-12	9.21066e-07	2.96456e-06	0.00218096	4.41169e-05	6.27479e-05	1.84578e-08	0.000485519	0.000293106	0.091235	0.0248933
1555638_a_at	SAMSN1	-0.882432	-1.39434	-1.23345	-1.12784	-0.536107	-0.324757	1.19413e-06	2.40212e-09	3.97727e-08	6.41771e-08	0.000265123	0.0113262	0.000450268	1.52716e-06	9.06072e-05	1.53898e-05	0.0325744	0.234391
1555673_at		-0.849631	-0.831515	-0.709159	-1.11587	-0.786591	0.144863	4.66e-06	6.02788e-06	8.37703e-05	3.96952e-07	2.23564e-05	0.276626	0.0010935	0.000310042	0.00378019	5.9954e-05	0.00788657	0.728648
1568765_at	SERPINE1	-0.702728	-1.01684	-0.758239	-1.46646	-0.289721	-0.240328	1.10519e-05	1.06094e-07	1.11865e-05	3.95859e-07	0.106583	0.174659	0.00190619	1.86517e-05	0.00126892	5.9954e-05	0.515365	0.63256
201162_at	IGFBP7	-0.740756	-0.676606	-0.829367	-0.249937	-0.14057	-0.283925	3.76671e-10	1.40861e-09	2.22139e-10	0.0133677	0.134679	0.0061975	1.71621e-06	1.04075e-06	8.15648e-06	0.105132	0.561615	0.183644
201430_s_at	DPYSL3	-1.48453	-1.21637	-0.768502	-1.12151	-0.303235	-0.429203	1.3125e-09	2.21552e-08	2.00422e-05	1.58855e-06	0.0538581	0.00984331	3.98671e-06	6.34207e-06	0.0016995	0.000179229	0.402083	0.221394
201645_at	TNC	-1.6388	-1.19387	-0.739028	-1.35726	-0.47187	-0.557025	6.77755e-14	8.61704e-12	2.85516e-08	5.85827e-09	0.000818195	0.000187525	3.70563e-09	5.06731e-08	7.9044e-05	2.50235e-06	0.0555244	0.0437357
202274_at	ACTG2	-0.836463	-0.937395	-0.747053	-0.17038	-0.149788	0.166028	1.32309e-05	3.44352e-06	0.000104163	0.411209	0.468817	0.422983	0.00213392	0.000213221	0.00425738	0.69661	0.828486	0.816093
202295_s_at	CTSH	-0.665392	-1.13188	-0.746094	-0.5284	-0.513078	-0.595881	1.03708e-08	4.214e-12	6.11765e-09	0.00064902	0.000831314	0.000222383	1.66772e-05	3.84001e-08	3.04075e-05	0.0144161	0.0557963	0.0473714
202627_s_at	SERPINE1	-0.730244	-0.881207	-1.21137	-1.0158	-0.511662	-0.0689257	0.000988874	0.000177917	1.36062e-05	7.58987e-09	2.94724e-05	0.43345	0.0297011	0.00328413	0.00140835	3.12012e-06	0.00915569	0.821082
202628_s_at	SERPINE1	-0.727097	-1.06003	-1.11423	-1.51867	-0.716582	-0.251084	7.48406e-05	9.33881e-07	1.317e-06	1.87156e-10	2.87969e-06	0.0211778	0.00608915	8.85186e-05	0.000571484	1.6775e-07	0.00342276	0.298966
202637_s_at	ICAM1	-0.706066	-0.822673	-0.961733	-0.889267	-0.485419	-0.282903	2.93568e-06	4.26725e-07	1.50555e-07	2.92759e-07	0.000225478	0.0127839	0.00081892	4.98734e-05	0.000210552	4.83583e-05	0.0302485	0.244563
202638_s_at	ICAM1	-0.812484	-0.943791	-1.06104	-1.21155	-0.790927	-0.460952	1.1077e-06	1.58223e-07	9.25058e-08	7.46797e-08	1.20772e-05	0.00190092	0.000437435	2.45763e-05	0.000168592	1.72283e-05	0.00592006	0.114917
202718_at	IGFBP2	-0.698873	-0.969304	-0.878655	-0.160877	0.0257902	0.0431262	2.68228e-07	2.95666e-09	3.46976e-08	0.104423	0.785116	0.649211	0.000176691	1.83699e-06	8.24821e-05	0.355459	0.946338	0.91124
202796_at	SYNPO	-0.784808	-1.01488	-0.792934	0.176007	-0.406224	-0.429525	2.97672e-07	8.94613e-09	7.0751e-07	0.0814819	0.000655838	0.000403906	0.000193753	3.469e-06	0.000439581	0.30899	0.0505812	0.0584222
202859_x_at	CXCL8	-0.895633	-2.61734	-0.635208	-4.18234	-1.72947	-0.695888	0.00017054	1.84528e-10	0.00556379	3.86246e-13	6.38904e-08	0.00111375	0.0102355	2.52226e-07	0.0429844	2.34644e-09	0.000873302	0.0902138
203872_at	ACTA1	-0.98946	-0.957282	-0.67961	-0.146896	-0.458098	-0.693234	1.09199e-08	1.73415e-08	4.19264e-06	0.493569	0.0453426	0.00492288	1.69811e-05	5.38718e-06	0.000865029	0.754977	0.381216	0.165331
203889_at	SCG5	-0.629196	-0.850796	-0.723597	-0.123334	-0.2217	-0.102739	0.000183735	6.985e-06	9.79827e-05	0.175587	0.0222348	0.254571	0.0106304	0.000339773	0.00412579	0.465778	0.285507	0.709882
204083_s_at	TPM2	-1.02697	-1.10552	-0.920351	-0.161006	-0.362761	-0.441019	2.8105e-11	9.26806e-12	4.47544e-10	0.298352	0.0286325	0.0101574	3.84161e-07	5.06731e-08	8.15648e-06	0.601688	0.317864	0.224445
204174_at	ALOX5AP	-1.06302	-1.40599	-1.19546	-1.34664	-0.946614	-0.666362	5.60925e-08	1.08941e-09	3.22684e-08	1.37145e-07	9.07272e-06	0.000317536	5.47653e-05	8.63237e-07	8.24821e-05	2.65388e-05	0.0051672	0.0527911
204368_at	SLCO2A1	-0.774517	-0.789299	-0.658963	-1.63494	-0.632834	-0.866305	1.12992e-08	8.66081e-09	2.90577e-07	9.41422e-09	0.000443851	2.04734e-05	1.69811e-05	3.46737e-06	0.000293692	3.62481e-06	0.042576	0.0237114
204623_at	TFF3	-0.832041	-1.12093	-0.7219	-0.17176	-0.047343	-0.115753	1.1553e-10	1.29556e-12	2.82456e-09	0.0918163	0.626145	0.243108	7.59424e-07	1.84578e-08	1.99477e-05	0.329855	0.894668	0.701545
204689_at	HHEX	-1.23211	-1.70029	-0.719138	0.0153261	0.020303	0.0175748	4.60357e-08	4.75614e-10	8.3725e-05	0.845978	0.797023	0.823764	4.81162e-05	5.09887e-07	0.00378019	0.941907	0.949765	0.960147
204983_s_at	GPC4	-0.667532	-0.857694	-1.01802	-0.285004	-0.235881	-0.255476	8.11169e-07	2.88408e-08	7.72664e-09	0.00501271	0.0157173	0.00998727	0.000392484	7.58111e-06	3.52045e-05	0.0561733	0.245668	0.223032
205114_s_at		-0.836392	-1.20223	-0.64988	-2.35426	-0.885202	-0.518449	1.23913e-05	1.3248e-07	0.000381712	2.93292e-08	0.00117973	0.0329574	0.00204964	2.14936e-05	0.00888467	8.81084e-06	0.0670498	0.35447
205533_s_at	CDH6	-1.16594	-1.54124	-0.645457	0.0653867	-0.111676	0.0273487	3.78425e-06	1.0595e-07	0.00278868	0.492802	0.248742	0.77269	0.000944767	1.86517e-05	0.0284241	0.754478	0.688431	0.94806
205597_at	SLC44A4	-0.761977	-0.992986	-0.627685	-0.73391	-0.242882	-0.396582	1.75605e-06	5.50872e-08	4.13657e-05	6.43115e-05	0.0871309	0.00934305	0.000583357	1.21447e-05	0.00255267	0.00279732	0.481395	0.215554
205627_at	CDA	-0.627845	-1.07934	-0.919052	-0.285373	-0.0692983	-0.00402727	6.72086e-05	9.41059e-08	2.05125e-06	0.0299493	0.567825	0.973362	0.00562235	1.78036e-05	0.000632299	0.173599	0.870522	0.994023
205939_at		-0.779947	-0.980045	-0.620719	-0.179266	-0.0256457	-0.0984226	0.000418348	4.27332e-05	0.00482923	0.0884492	0.797509	0.332359	0.0178418	0.0012188	0.039416	0.322849	0.950009	0.764143
205997_at	ADAM28	-1.34531	-1.80677	-0.882478	-0.461934	-0.192257	-0.269474	2.03719e-09	2.65374e-11	1.73354e-06	0.000473609	0.082166	0.0198382	5.56917e-06	9.30404e-08	0.000627062	0.0116328	0.47037	0.290314
206291_at	NTS	-0.978526	-1.2661	-0.723104	0.0152599	-0.172643	-0.155278	1.08232e-07	3.00904e-09	1.26298e-05	0.87029	0.0803568	0.112222	8.70231e-05	1.84853e-06	0.00136435	0.951706	0.466204	0.549349
206336_at	CXCL6	-1.30457	-1.70905	-0.735386	0.229695	0.059612	0.075185	6.31397e-07	1.67925e-08	0.000760619	0.0931265	0.647748	0.565293	0.000345915	5.27661e-06	0.0131354	0.332529	0.901844	0.880247
206345_s_at	PON1	-1.63124	-2.14471	-1.09392	0.237657	0.0722502	0.0124983	1.98482e-11	3.08928e-13	2.02787e-08	0.0832294	0.580249	0.923384	3.61734e-07	1.56234e-08	7.3916e-05	0.312625	0.876233	0.983869
206584_at	LY96	-0.597465	-1.11895	-0.636077	-1.07137	-1.12834	-0.506286	3.95175e-05	1.46475e-08	4.61866e-05	8.5038e-07	4.53564e-07	0.00162494	0.00414706	4.73876e-06	0.00271728	0.000108379	0.00212731	0.107432
206969_at		-0.994046	-1.51182	-0.850797	0.00904752	-0.0562013	-0.00205473	6.31583e-07	2.02647e-09	1.08963e-05	0.899348	0.436876	0.977077	0.000345915	1.35119e-06	0.00125686	0.964369	0.811296	0.99491
207356_at		-1.03139	-1.09316	-0.664391	-0.89294	-0.80822	-0.588957	4.47154e-09	1.94465e-09	4.24403e-06	3.28597e-07	1.10224e-06	3.83102e-05	1.06296e-05	1.31264e-06	0.00087195	5.26731e-05	0.00240673	0.024076
208607_s_at		-1.60017	-2.52218	-1.17908	-1.30132	-1.12407	-0.86649	5.83676e-08	8.64809e-11	7.68247e-06	3.29169e-08	2.10904e-07	4.73298e-06	5.51793e-05	1.57611e-07	0.00111998	9.47227e-06	0.00134828	0.0180996
209125_at	KRT6A	-1.42364	-1.01504	-0.982849	-3.6265	-0.787166	-0.940826	9.92819e-09	9.34595e-07	3.631e-06	6.86164e-11	0.00249911	0.000604338	1.66171e-05	8.85186e-05	0.000807013	7.98213e-08	0.0974692	0.0695157
209126_x_at	KRT6B	-1.2394	-0.586713	-0.741374	-1.65727	-0.360434	-0.313684	5.9524e-08	0.000369063	7.889e-05	9.08076e-08	0.0506355	0.0840669	5.51793e-05	0.00552926	0.00364608	2.00198e-05	0.393649	0.497294
209270_at	LAMB3	-0.590418	-0.602475	-0.605774	-1.98444	-0.97684	-0.365177	2.20036e-05	1.75262e-05	3.8772e-05	1.86514e-09	1.21271e-05	0.0287569	0.00292002	0.000650099	0.00245372	9.80542e-07	0.00592006	0.337444
209395_at	CHI3L1	-1.49457	-1.33419	-0.636336	-1.18554	-0.229551	-0.619405	9.62455e-11	5.12801e-10	2.43271e-05	3.37161e-06	0.179934	0.00184374	7.51746e-07	5.29008e-07	0.00188665	0.000322842	0.618967	0.113777
209396_s_at	CHI3L1	-1.45611	-1.27649	-0.592906	-1.03419	-0.322965	-0.675681	1.25008e-10	8.63813e-10	4.80245e-05	5.27813e-07	0.0183785	6.2765e-05	7.59424e-07	7.54836e-07	0.00278317	7.39953e-05	0.263739	0.0271449
209949_at	NCF2	-0.756823	-1.30053	-0.994192	-0.789586	-0.608723	-0.242454	9.3804e-05	1.45559e-07	1.10246e-05	0.000113484	0.00115235	0.129425	0.00700647	2.30679e-05	0.00126103	0.00420406	0.0659047	0.575732
210013_at	HPX	-0.760915	-1.20578	-0.712145	-0.681699	-0.182102	-0.415919	0.000443323	3.18396e-06	0.00151452	9.2171e-05	0.174271	0.00545784	0.018366	0.000202422	0.0199581	0.0036203	0.61259	0.172807
210432_s_at	SCN3A	-0.599361	-1.08704	-0.736597	-0.0275341	0.0300547	-0.0274845	2.49788e-06	7.71494e-10	4.89423e-07	0.768921	0.748524	0.769325	0.000750394	7.03024e-07	0.000371674	0.909036	0.934843	0.947233
210511_s_at	INHBA	-1.18045	-0.840238	-0.726153	-3.45399	-1.49656	-0.851312	6.65377e-13	1.12756e-10	2.91874e-09	9.03033e-12	5.86068e-07	0.000259931	1.81897e-08	1.86816e-07	1.99477e-05	1.89897e-08	0.00212731	0.0488724
210587_at	INHBE	-0.823802	-1.5768	-0.934756	-0.333667	-0.150596	-0.372939	3.59659e-06	5.43564e-10	1.96546e-06	0.0195455	0.255075	0.0105734	0.000915702	5.36351e-07	0.000632299	0.133314	0.693548	0.227845
210602_s_at	CDH6	-1.02094	-1.65463	-1.04854	-0.103126	-0.034258	-0.0321172	6.59181e-06	1.21727e-08	1.18775e-05	0.366937	0.761423	0.775877	0.00139647	4.2663e-06	0.00132261	0.661741	0.938383	0.948721
211506_s_at	CXCL8	-0.968675	-2.90975	-1.69467	-1.94011	-1.38092	-0.866912	7.50198e-06	1.60594e-12	1.43138e-08	7.84741e-08	4.79539e-06	0.000530206	0.00147543	1.84578e-08	5.59006e-05	1.79522e-05	0.00436334	0.0658841
211564_s_at	PDLIM4	-1.05852	-0.917207	-1.04085	-0.544428	-0.446908	-0.121087	7.1714e-08	4.79988e-07	2.51771e-07	0.00020502	0.00114426	0.291467	6.32414e-05	5.44468e-05	0.00027265	0.00642009	0.0655792	0.738476
211843_x_at	CYP3A7-CYP3A51P	-1.03685	-1.28116	-0.940208	-0.275699	-0.180518	-0.161731	1.5446e-06	9.85792e-08	1.26272e-05	0.0172795	0.0995165	0.136426	0.000544844	1.81475e-05	0.00136435	0.123789	0.503444	0.584706
211981_at	COL4A1	-0.672104	-1.17569	-1.62495	-0.420031	-0.555887	-0.53668	0.00119058	3.8164e-06	1.65241e-07	0.00496738	0.000584126	0.000786947	0.032976	0.000229551	0.000215109	0.0558141	0.0483163	0.0772466
213429_at	BICC1	-0.653323	-1.79256	-0.710796	-0.496528	-0.255938	-0.294705	0.000661261	3.81637e-09	0.000620434	0.00429357	0.102454	0.0637498	0.0234161	2.17354e-06	0.0117419	0.0508229	0.508594	0.452136
214175_x_at	PDLIM4	-1.06082	-1.0277	-0.855674	-0.365221	-0.233189	-0.132771	8.29294e-11	1.3277e-10	5.80872e-09	8.25696e-05	0.00372115	0.0687676	7.51746e-07	2.07406e-07	3.04075e-05	0.00332661	0.121004	0.461937
214255_at	ATP10A	-1.15441	-1.50984	-1.00999	-0.0971681	-0.0898717	0.0752044	9.89286e-09	2.05502e-10	1.77345e-07	0.393852	0.42948	0.507122	1.66171e-05	2.67519e-07	0.000220371	0.683572	0.80743	0.858683
214456_x_at		-1.46768	-2.4226	-0.87456	-1.63197	-1.12118	-0.711134	1.98615e-07	1.68415e-10	0.000202178	5.00181e-08	4.80166e-06	0.000485258	0.000135741	2.4134e-07	0.00614048	1.28997e-05	0.00436334	0.0636246
214580_x_at		-1.41782	-0.909249	-0.811387	-2.42695	-0.588375	-0.624581	1.88013e-07	4.12392e-05	0.000286348	4.97703e-08	0.0254519	0.0188418	0.00013179	0.00118734	0.00748235	1.28966e-05	0.301205	0.283794
214803_at	CDH6	-1.13557	-1.96373	-0.790797	-0.218885	-0.256346	-0.206806	3.518e-07	1.60845e-10	6.47302e-05	0.0500573	0.0248316	0.0623301	0.000218576	2.37681e-07	0.0032861	0.235552	0.298062	0.449192
215101_s_at	CXCL5	-1.55563	-2.72218	-1.16729	-3.88687	-1.68271	-0.865195	2.41065e-09	5.71501e-13	3.62194e-07	1.00474e-10	4.60209e-06	0.00254577	6.2763e-06	1.56234e-08	0.000326538	1.03649e-07	0.00436334	0.128286
215223_s_at		-0.830024	-1.3066	-0.702787	-2.21384	-1.0013	-0.625289	2.65294e-08	3.7429e-11	6.84933e-07	5.74073e-11	1.72893e-06	0.000252953	3.22332e-05	1.02322e-07	0.000435848	7.23629e-08	0.00262581	0.0485481
215485_s_at	ICAM1	-0.741427	-0.609375	-0.963649	-0.59279	-0.141362	0.00252658	0.000339409	0.0018304	5.33382e-05	0.00022934	0.264881	0.983743	0.0157118	0.0173805	0.0029667	0.00699717	0.700783	0.996466
215933_s_at	HHEX	-1.88423	-2.66906	-1.44774	0.0219697	-0.000440213	0.14643	8.58148e-09	5.41406e-11	8.43611e-07	0.85126	0.997	0.223338	1.56397e-05	1.23339e-07	0.000475854	0.944267	0.999305	0.68274
217767_at	C3	-0.799996	-2.28675	-0.823904	-1.77748	-0.944114	-0.485864	2.7932e-05	1.94849e-11	4.69249e-05	3.00257e-09	7.74583e-06	0.00352134	0.0034013	8.19489e-08	0.00273812	1.46576e-06	0.00494385	0.143893
217875_s_at	PMEPA1	-0.78978	-0.878326	-0.673954	-1.46145	-0.688843	-0.495748	4.2884e-07	1.05168e-07	7.95565e-06	9.57064e-10	1.13278e-05	0.000311711	0.000254857	1.86087e-05	0.00113134	5.77351e-07	0.0058429	0.0521186
219059_s_at	LYVE1	-0.651913	-1.18722	-0.922962	0.0246357	0.00387269	-0.0179075	3.82087e-06	1.2055e-09	1.19975e-07	0.838476	0.974419	0.882167	0.000947041	9.28319e-07	0.000187418	0.939401	0.994163	0.974413
219630_at	PDZK1IP1	-1.30835	-1.56142	-0.859693	-0.102855	-0.127682	-0.13714	8.97346e-10	6.6429e-11	8.305e-07	0.243925	0.153106	0.126909	3.0664e-06	1.33396e-07	0.000475854	0.547466	0.586333	0.571835
219942_at	MYL7	-0.728694	-0.709898	-0.790277	-0.332322	-0.509859	-0.534374	4.24656e-06	5.80658e-06	4.04391e-06	0.0489574	0.00509082	0.00369684	0.00100948	0.000302645	0.00086467	0.232101	0.141513	0.14718
220037_s_at	LYVE1	-0.81373	-1.12883	-0.97276	0.0680575	0.0111928	0.0194002	2.06886e-06	2.79982e-08	5.74334e-07	0.426746	0.894864	0.818937	0.000661011	7.39517e-06	0.000392768	0.708118	0.976113	0.958961
220330_s_at	SAMSN1	-1.2106	-2.26147	-1.15698	-2.61265	-0.853044	-0.275662	4.38011e-05	1.73344e-08	0.000155498	2.9844e-09	0.000903783	0.199587	0.00433845	5.38718e-06	0.00531316	1.46576e-06	0.0585478	0.659152
221477_s_at		-0.72399	-1.34573	-0.969548	-2.59558	-0.722879	-0.45921	1.72476e-06	3.47856e-10	1.06078e-07	5.93464e-14	1.62722e-06	0.000205746	0.000583357	3.9623e-07	0.000181245	8.11191e-10	0.00261671	0.0458807
223484_at	C15orf48	-1.30298	-1.69335	-0.802571	-4.37714	-1.89536	-0.774161	5.35419e-09	1.18759e-10	8.40102e-06	1.81925e-12	1.43524e-07	0.00163973	1.17096e-05	1.90974e-07	0.00114545	5.52596e-09	0.00130786	0.107755
223827_at	TNFRSF19	-0.690931	-0.868545	-1.03231	-0.350185	-0.328162	-0.177346	7.90777e-07	3.79286e-08	1.00305e-08	0.000180022	0.000328096	0.0236946	0.000392484	9.21666e-06	4.21861e-05	0.00589383	0.0361667	0.310151
226051_at	SELENOM	-0.803517	-1.11152	-0.943052	-0.364896	-0.305726	-0.323472	1.14916e-08	1.0496e-10	3.54582e-09	0.000191391	0.000912574	0.000567225	1.69811e-05	1.79335e-07	2.15409e-05	0.00614463	0.0586996	0.0674196
226497_s_at	FLT1	-0.983939	-1.39172	-0.701312	-1.1178	-0.53313	-0.575081	3.59732e-05	5.71192e-07	0.00180065	1.3503e-07	0.000436386	0.000219575	0.00389663	6.19641e-05	0.0222468	2.65388e-05	0.042229	0.0473714
226498_at	FLT1	-1.919	-1.90785	-1.35204	-1.07482	0.058182	-0.0489801	7.80195e-08	8.44211e-08	1.6508e-05	2.14674e-08	0.561881	0.624729	6.77098e-05	1.65438e-05	0.00155163	6.74556e-06	0.86816	0.902889
226731_at		-0.64988	-1.12419	-0.634593	-0.931934	-0.397494	-0.503582	9.72919e-07	5.11536e-10	3.40666e-06	1.11387e-06	0.00405286	0.000656508	0.000420297	5.29008e-07	0.000785902	0.000135335	0.126323	0.0710784
227145_at	LOXL4	-1.3156	-2.35759	-0.97499	0.184186	-0.0672436	-0.165574	1.43701e-07	3.4523e-11	1.55677e-05	0.0706697	0.487535	0.100565	0.000109123	9.93445e-08	0.00151184	0.285704	0.837227	0.528659
230318_at	SERPINA1	-1.05327	-2.0065	-0.602037	-0.764717	-0.439526	-0.690319	2.5652e-05	6.62309e-09	0.00701234	2.86035e-06	0.000766818	9.14708e-06	0.00321178	2.99851e-06	0.0495604	0.000286883	0.0544314	0.0182366
230920_at	TRABD2B	-0.94479	-1.73528	-0.591445	0.0296536	-0.115027	-0.190864	1.61526e-07	2.72272e-11	0.000105933	0.680036	0.124153	0.0165886	0.000119344	9.30404e-08	0.00429298	0.866084	0.545803	0.270256
235417_at	SPOCD1	-0.977713	-1.05111	-0.641106	-0.858005	-0.466345	-0.239779	1.99251e-09	6.98509e-10	1.70854e-06	7.51349e-05	0.00989854	0.148601	5.56917e-06	6.47305e-07	0.000627062	0.00311685	0.197375	0.599567
236313_at	CDKN2B	-0.64685	-0.899316	-0.776824	-1.22321	-0.56148	-0.461444	0.000934176	3.83329e-05	0.000364628	1.40524e-05	0.0104275	0.0293562	0.0287267	0.00112923	0.00867434	0.000933552	0.202754	0.338987
236984_at	ODAPH	-1.60528	-1.75709	-1.59089	-0.575801	-0.612856	-0.363107	5.71557e-10	1.51426e-10	1.99088e-09	0.00014038	7.61536e-05	0.00583208	2.08333e-06	2.29978e-07	1.81419e-05	0.00491953	0.0165884	0.178738
237690_at	ADGRF4	-1.00497	-1.33706	-0.776147	-0.811863	-0.368579	-0.492261	1.03658e-06	2.32539e-08	5.26651e-05	0.00339597	0.13381	0.0516196	0.000429357	6.55365e-06	0.00294436	0.0438015	0.560961	0.419736
39763_at	HPX	-0.673667	-1.1034	-0.592355	-0.518726	-0.198202	-0.33368	0.000216335	8.13222e-07	0.00135275	0.000281134	0.0898691	0.00821903	0.0117459	7.98257e-05	0.0186148	0.00810707	0.486074	0.206514

## Sheet: overlap_all (n=87)
Affy.ID	Gene.Symbol	logFC_H9_BPA	logFC_H9_BPF	logFC_H9_BPS	logFC_Man12_BPA	logFC_Man12_BPF	logFC_Man12_BPS	p_raw_H9_BPA	p_raw_H9_BPF	p_raw_H9_BPS	p_raw_Man12_BPA	p_raw_Man12_BPF	p_raw_Man12_BPS	p_fdr_H9_BPA	p_fdr_H9_BPF	p_fdr_H9_BPS	p_fdr_Man12_BPA	p_fdr_Man12_BPF	p_fdr_Man12_BPS
1553031_at	ADGRF4	-1.23615	-1.40464	-1.20853	-0.528297	-0.105016	-0.114356	4.56138e-10	6.91081e-11	1.93907e-09	0.000648	0.403616	0.364188	1.91841e-06	1.33396e-07	1.81419e-05	0.014408	0.793458	0.784542
1553033_at	SYTL5	-0.640129	-0.742893	-0.605125	-0.27047	-0.0170043	-0.292308	0.000132629	2.75546e-05	0.000473763	0.109205	0.916009	0.0856528	0.00875783	0.000899326	0.0100641	0.364123	0.980824	0.499807
1553589_a_at	PDZK1IP1	-1.48039	-1.53693	-0.917937	-0.132405	-0.177418	0.0367931	8.07033e-09	4.74539e-09	1.08958e-05	0.16989	0.0727106	0.693964	1.52153e-05	2.51897e-06	0.00125686	0.457881	0.448452	0.925359
1554966_a_at	FILIP1L	-0.667458	-1.38363	-0.592349	-0.631309	-0.319012	-0.493616	6.94523e-08	1.68796e-12	9.21066e-07	2.96456e-06	0.00218096	4.41169e-05	6.27479e-05	1.84578e-08	0.000485519	0.000293106	0.091235	0.0248933
1555638_a_at	SAMSN1	-0.882432	-1.39434	-1.23345	-1.12784	-0.536107	-0.324757	1.19413e-06	2.40212e-09	3.97727e-08	6.41771e-08	0.000265123	0.0113262	0.000450268	1.52716e-06	9.06072e-05	1.53898e-05	0.0325744	0.234391
1555673_at		-0.849631	-0.831515	-0.709159	-1.11587	-0.786591	0.144863	4.66e-06	6.02788e-06	8.37703e-05	3.96952e-07	2.23564e-05	0.276626	0.0010935	0.000310042	0.00378019	5.9954e-05	0.00788657	0.728648
1568765_at	SERPINE1	-0.702728	-1.01684	-0.758239	-1.46646	-0.289721	-0.240328	1.10519e-05	1.06094e-07	1.11865e-05	3.95859e-07	0.106583	0.174659	0.00190619	1.86517e-05	0.00126892	5.9954e-05	0.515365	0.63256
201162_at	IGFBP7	-0.740756	-0.676606	-0.829367	-0.249937	-0.14057	-0.283925	3.76671e-10	1.40861e-09	2.22139e-10	0.0133677	0.134679	0.0061975	1.71621e-06	1.04075e-06	8.15648e-06	0.105132	0.561615	0.183644
201430_s_at	DPYSL3	-1.48453	-1.21637	-0.768502	-1.12151	-0.303235	-0.429203	1.3125e-09	2.21552e-08	2.00422e-05	1.58855e-06	0.0538581	0.00984331	3.98671e-06	6.34207e-06	0.0016995	0.000179229	0.402083	0.221394
201645_at	TNC	-1.6388	-1.19387	-0.739028	-1.35726	-0.47187	-0.557025	6.77755e-14	8.61704e-12	2.85516e-08	5.85827e-09	0.000818195	0.000187525	3.70563e-09	5.06731e-08	7.9044e-05	2.50235e-06	0.0555244	0.0437357
202274_at	ACTG2	-0.836463	-0.937395	-0.747053	-0.17038	-0.149788	0.166028	1.32309e-05	3.44352e-06	0.000104163	0.411209	0.468817	0.422983	0.00213392	0.000213221	0.00425738	0.69661	0.828486	0.816093
202295_s_at	CTSH	-0.665392	-1.13188	-0.746094	-0.5284	-0.513078	-0.595881	1.03708e-08	4.214e-12	6.11765e-09	0.00064902	0.000831314	0.000222383	1.66772e-05	3.84001e-08	3.04075e-05	0.0144161	0.0557963	0.0473714
202627_s_at	SERPINE1	-0.730244	-0.881207	-1.21137	-1.0158	-0.511662	-0.0689257	0.000988874	0.000177917	1.36062e-05	7.58987e-09	2.94724e-05	0.43345	0.0297011	0.00328413	0.00140835	3.12012e-06	0.00915569	0.821082
202628_s_at	SERPINE1	-0.727097	-1.06003	-1.11423	-1.51867	-0.716582	-0.251084	7.48406e-05	9.33881e-07	1.317e-06	1.87156e-10	2.87969e-06	0.0211778	0.00608915	8.85186e-05	0.000571484	1.6775e-07	0.00342276	0.298966
202637_s_at	ICAM1	-0.706066	-0.822673	-0.961733	-0.889267	-0.485419	-0.282903	2.93568e-06	4.26725e-07	1.50555e-07	2.92759e-07	0.000225478	0.0127839	0.00081892	4.98734e-05	0.000210552	4.83583e-05	0.0302485	0.244563
202638_s_at	ICAM1	-0.812484	-0.943791	-1.06104	-1.21155	-0.790927	-0.460952	1.1077e-06	1.58223e-07	9.25058e-08	7.46797e-08	1.20772e-05	0.00190092	0.000437435	2.45763e-05	0.000168592	1.72283e-05	0.00592006	0.114917
202718_at	IGFBP2	-0.698873	-0.969304	-0.878655	-0.160877	0.0257902	0.0431262	2.68228e-07	2.95666e-09	3.46976e-08	0.104423	0.785116	0.649211	0.000176691	1.83699e-06	8.24821e-05	0.355459	0.946338	0.91124
202796_at	SYNPO	-0.784808	-1.01488	-0.792934	0.176007	-0.406224	-0.429525	2.97672e-07	8.94613e-09	7.0751e-07	0.0814819	0.000655838	0.000403906	0.000193753	3.469e-06	0.000439581	0.30899	0.0505812	0.0584222
202859_x_at	CXCL8	-0.895633	-2.61734	-0.635208	-4.18234	-1.72947	-0.695888	0.00017054	1.84528e-10	0.00556379	3.86246e-13	6.38904e-08	0.00111375	0.0102355	2.52226e-07	0.0429844	2.34644e-09	0.000873302	0.0902138
203872_at	ACTA1	-0.98946	-0.957282	-0.67961	-0.146896	-0.458098	-0.693234	1.09199e-08	1.73415e-08	4.19264e-06	0.493569	0.0453426	0.00492288	1.69811e-05	5.38718e-06	0.000865029	0.754977	0.381216	0.165331
203889_at	SCG5	-0.629196	-0.850796	-0.723597	-0.123334	-0.2217	-0.102739	0.000183735	6.985e-06	9.79827e-05	0.175587	0.0222348	0.254571	0.0106304	0.000339773	0.00412579	0.465778	0.285507	0.709882
204083_s_at	TPM2	-1.02697	-1.10552	-0.920351	-0.161006	-0.362761	-0.441019	2.8105e-11	9.26806e-12	4.47544e-10	0.298352	0.0286325	0.0101574	3.84161e-07	5.06731e-08	8.15648e-06	0.601688	0.317864	0.224445
204174_at	ALOX5AP	-1.06302	-1.40599	-1.19546	-1.34664	-0.946614	-0.666362	5.60925e-08	1.08941e-09	3.22684e-08	1.37145e-07	9.07272e-06	0.000317536	5.47653e-05	8.63237e-07	8.24821e-05	2.65388e-05	0.0051672	0.0527911
204368_at	SLCO2A1	-0.774517	-0.789299	-0.658963	-1.63494	-0.632834	-0.866305	1.12992e-08	8.66081e-09	2.90577e-07	9.41422e-09	0.000443851	2.04734e-05	1.69811e-05	3.46737e-06	0.000293692	3.62481e-06	0.042576	0.0237114
204623_at	TFF3	-0.832041	-1.12093	-0.7219	-0.17176	-0.047343	-0.115753	1.1553e-10	1.29556e-12	2.82456e-09	0.0918163	0.626145	0.243108	7.59424e-07	1.84578e-08	1.99477e-05	0.329855	0.894668	0.701545
204689_at	HHEX	-1.23211	-1.70029	-0.719138	0.0153261	0.020303	0.0175748	4.60357e-08	4.75614e-10	8.3725e-05	0.845978	0.797023	0.823764	4.81162e-05	5.09887e-07	0.00378019	0.941907	0.949765	0.960147
204983_s_at	GPC4	-0.667532	-0.857694	-1.01802	-0.285004	-0.235881	-0.255476	8.11169e-07	2.88408e-08	7.72664e-09	0.00501271	0.0157173	0.00998727	0.000392484	7.58111e-06	3.52045e-05	0.0561733	0.245668	0.223032
205114_s_at		-0.836392	-1.20223	-0.64988	-2.35426	-0.885202	-0.518449	1.23913e-05	1.3248e-07	0.000381712	2.93292e-08	0.00117973	0.0329574	0.00204964	2.14936e-05	0.00888467	8.81084e-06	0.0670498	0.35447
205533_s_at	CDH6	-1.16594	-1.54124	-0.645457	0.0653867	-0.111676	0.0273487	3.78425e-06	1.0595e-07	0.00278868	0.492802	0.248742	0.77269	0.000944767	1.86517e-05	0.0284241	0.754478	0.688431	0.94806
205597_at	SLC44A4	-0.761977	-0.992986	-0.627685	-0.73391	-0.242882	-0.396582	1.75605e-06	5.50872e-08	4.13657e-05	6.43115e-05	0.0871309	0.00934305	0.000583357	1.21447e-05	0.00255267	0.00279732	0.481395	0.215554
205627_at	CDA	-0.627845	-1.07934	-0.919052	-0.285373	-0.0692983	-0.00402727	6.72086e-05	9.41059e-08	2.05125e-06	0.0299493	0.567825	0.973362	0.00562235	1.78036e-05	0.000632299	0.173599	0.870522	0.994023
205939_at		-0.779947	-0.980045	-0.620719	-0.179266	-0.0256457	-0.0984226	0.000418348	4.27332e-05	0.00482923	0.0884492	0.797509	0.332359	0.0178418	0.0012188	0.039416	0.322849	0.950009	0.764143
205997_at	ADAM28	-1.34531	-1.80677	-0.882478	-0.461934	-0.192257	-0.269474	2.03719e-09	2.65374e-11	1.73354e-06	0.000473609	0.082166	0.0198382	5.56917e-06	9.30404e-08	0.000627062	0.0116328	0.47037	0.290314
206291_at	NTS	-0.978526	-1.2661	-0.723104	0.0152599	-0.172643	-0.155278	1.08232e-07	3.00904e-09	1.26298e-05	0.87029	0.0803568	0.112222	8.70231e-05	1.84853e-06	0.00136435	0.951706	0.466204	0.549349
206336_at	CXCL6	-1.30457	-1.70905	-0.735386	0.229695	0.059612	0.075185	6.31397e-07	1.67925e-08	0.000760619	0.0931265	0.647748	0.565293	0.000345915	5.27661e-06	0.0131354	0.332529	0.901844	0.880247
206345_s_at	PON1	-1.63124	-2.14471	-1.09392	0.237657	0.0722502	0.0124983	1.98482e-11	3.08928e-13	2.02787e-08	0.0832294	0.580249	0.923384	3.61734e-07	1.56234e-08	7.3916e-05	0.312625	0.876233	0.983869
206584_at	LY96	-0.597465	-1.11895	-0.636077	-1.07137	-1.12834	-0.506286	3.95175e-05	1.46475e-08	4.61866e-05	8.5038e-07	4.53564e-07	0.00162494	0.00414706	4.73876e-06	0.00271728	0.000108379	0.00212731	0.107432
206969_at		-0.994046	-1.51182	-0.850797	0.00904752	-0.0562013	-0.00205473	6.31583e-07	2.02647e-09	1.08963e-05	0.899348	0.436876	0.977077	0.000345915	1.35119e-06	0.00125686	0.964369	0.811296	0.99491
207356_at		-1.03139	-1.09316	-0.664391	-0.89294	-0.80822	-0.588957	4.47154e-09	1.94465e-09	4.24403e-06	3.28597e-07	1.10224e-06	3.83102e-05	1.06296e-05	1.31264e-06	0.00087195	5.26731e-05	0.00240673	0.024076
208607_s_at		-1.60017	-2.52218	-1.17908	-1.30132	-1.12407	-0.86649	5.83676e-08	8.64809e-11	7.68247e-06	3.29169e-08	2.10904e-07	4.73298e-06	5.51793e-05	1.57611e-07	0.00111998	9.47227e-06	0.00134828	0.0180996
209125_at	KRT6A	-1.42364	-1.01504	-0.982849	-3.6265	-0.787166	-0.940826	9.92819e-09	9.34595e-07	3.631e-06	6.86164e-11	0.00249911	0.000604338	1.66171e-05	8.85186e-05	0.000807013	7.98213e-08	0.0974692	0.0695157
209126_x_at	KRT6B	-1.2394	-0.586713	-0.741374	-1.65727	-0.360434	-0.313684	5.9524e-08	0.000369063	7.889e-05	9.08076e-08	0.0506355	0.0840669	5.51793e-05	0.00552926	0.00364608	2.00198e-05	0.393649	0.497294
209270_at	LAMB3	-0.590418	-0.602475	-0.605774	-1.98444	-0.97684	-0.365177	2.20036e-05	1.75262e-05	3.8772e-05	1.86514e-09	1.21271e-05	0.0287569	0.00292002	0.000650099	0.00245372	9.80542e-07	0.00592006	0.337444
209395_at	CHI3L1	-1.49457	-1.33419	-0.636336	-1.18554	-0.229551	-0.619405	9.62455e-11	5.12801e-10	2.43271e-05	3.37161e-06	0.179934	0.00184374	7.51746e-07	5.29008e-07	0.00188665	0.000322842	0.618967	0.113777
209396_s_at	CHI3L1	-1.45611	-1.27649	-0.592906	-1.03419	-0.322965	-0.675681	1.25008e-10	8.63813e-10	4.80245e-05	5.27813e-07	0.0183785	6.2765e-05	7.59424e-07	7.54836e-07	0.00278317	7.39953e-05	0.263739	0.0271449
209949_at	NCF2	-0.756823	-1.30053	-0.994192	-0.789586	-0.608723	-0.242454	9.3804e-05	1.45559e-07	1.10246e-05	0.000113484	0.00115235	0.129425	0.00700647	2.30679e-05	0.00126103	0.00420406	0.0659047	0.575732
210013_at	HPX	-0.760915	-1.20578	-0.712145	-0.681699	-0.182102	-0.415919	0.000443323	3.18396e-06	0.00151452	9.2171e-05	0.174271	0.00545784	0.018366	0.000202422	0.0199581	0.0036203	0.61259	0.172807
210432_s_at	SCN3A	-0.599361	-1.08704	-0.736597	-0.0275341	0.0300547	-0.0274845	2.49788e-06	7.71494e-10	4.89423e-07	0.768921	0.748524	0.769325	0.000750394	7.03024e-07	0.000371674	0.909036	0.934843	0.947233
210511_s_at	INHBA	-1.18045	-0.840238	-0.726153	-3.45399	-1.49656	-0.851312	6.65377e-13	1.12756e-10	2.91874e-09	9.03033e-12	5.86068e-07	0.000259931	1.81897e-08	1.86816e-07	1.99477e-05	1.89897e-08	0.00212731	0.0488724
210587_at	INHBE	-0.823802	-1.5768	-0.934756	-0.333667	-0.150596	-0.372939	3.59659e-06	5.43564e-10	1.96546e-06	0.0195455	0.255075	0.0105734	0.000915702	5.36351e-07	0.000632299	0.133314	0.693548	0.227845
210602_s_at	CDH6	-1.02094	-1.65463	-1.04854	-0.103126	-0.034258	-0.0321172	6.59181e-06	1.21727e-08	1.18775e-05	0.366937	0.761423	0.775877	0.00139647	4.2663e-06	0.00132261	0.661741	0.938383	0.948721
211506_s_at	CXCL8	-0.968675	-2.90975	-1.69467	-1.94011	-1.38092	-0.866912	7.50198e-06	1.60594e-12	1.43138e-08	7.84741e-08	4.79539e-06	0.000530206	0.00147543	1.84578e-08	5.59006e-05	1.79522e-05	0.00436334	0.0658841
211564_s_at	PDLIM4	-1.05852	-0.917207	-1.04085	-0.544428	-0.446908	-0.121087	7.1714e-08	4.79988e-07	2.51771e-07	0.00020502	0.00114426	0.291467	6.32414e-05	5.44468e-05	0.00027265	0.00642009	0.0655792	0.738476
211843_x_at	CYP3A7-CYP3A51P	-1.03685	-1.28116	-0.940208	-0.275699	-0.180518	-0.161731	1.5446e-06	9.85792e-08	1.26272e-05	0.0172795	0.0995165	0.136426	0.000544844	1.81475e-05	0.00136435	0.123789	0.503444	0.584706
211981_at	COL4A1	-0.672104	-1.17569	-1.62495	-0.420031	-0.555887	-0.53668	0.00119058	3.8164e-06	1.65241e-07	0.00496738	0.000584126	0.000786947	0.032976	0.000229551	0.000215109	0.0558141	0.0483163	0.0772466
213429_at	BICC1	-0.653323	-1.79256	-0.710796	-0.496528	-0.255938	-0.294705	0.000661261	3.81637e-09	0.000620434	0.00429357	0.102454	0.0637498	0.0234161	2.17354e-06	0.0117419	0.0508229	0.508594	0.452136
214175_x_at	PDLIM4	-1.06082	-1.0277	-0.855674	-0.365221	-0.233189	-0.132771	8.29294e-11	1.3277e-10	5.80872e-09	8.25696e-05	0.00372115	0.0687676	7.51746e-07	2.07406e-07	3.04075e-05	0.00332661	0.121004	0.461937
214255_at	ATP10A	-1.15441	-1.50984	-1.00999	-0.0971681	-0.0898717	0.0752044	9.89286e-09	2.05502e-10	1.77345e-07	0.393852	0.42948	0.507122	1.66171e-05	2.67519e-07	0.000220371	0.683572	0.80743	0.858683
214456_x_at		-1.46768	-2.4226	-0.87456	-1.63197	-1.12118	-0.711134	1.98615e-07	1.68415e-10	0.000202178	5.00181e-08	4.80166e-06	0.000485258	0.000135741	2.4134e-07	0.00614048	1.28997e-05	0.00436334	0.0636246
214580_x_at		-1.41782	-0.909249	-0.811387	-2.42695	-0.588375	-0.624581	1.88013e-07	4.12392e-05	0.000286348	4.97703e-08	0.0254519	0.0188418	0.00013179	0.00118734	0.00748235	1.28966e-05	0.301205	0.283794
214803_at	CDH6	-1.13557	-1.96373	-0.790797	-0.218885	-0.256346	-0.206806	3.518e-07	1.60845e-10	6.47302e-05	0.0500573	0.0248316	0.0623301	0.000218576	2.37681e-07	0.0032861	0.235552	0.298062	0.449192
215101_s_at	CXCL5	-1.55563	-2.72218	-1.16729	-3.88687	-1.68271	-0.865195	2.41065e-09	5.71501e-13	3.62194e-07	1.00474e-10	4.60209e-06	0.00254577	6.2763e-06	1.56234e-08	0.000326538	1.03649e-07	0.00436334	0.128286
215223_s_at		-0.830024	-1.3066	-0.702787	-2.21384	-1.0013	-0.625289	2.65294e-08	3.7429e-11	6.84933e-07	5.74073e-11	1.72893e-06	0.000252953	3.22332e-05	1.02322e-07	0.000435848	7.23629e-08	0.00262581	0.0485481
215485_s_at	ICAM1	-0.741427	-0.609375	-0.963649	-0.59279	-0.141362	0.00252658	0.000339409	0.0018304	5.33382e-05	0.00022934	0.264881	0.983743	0.0157118	0.0173805	0.0029667	0.00699717	0.700783	0.996466
215933_s_at	HHEX	-1.88423	-2.66906	-1.44774	0.0219697	-0.000440213	0.14643	8.58148e-09	5.41406e-11	8.43611e-07	0.85126	0.997	0.223338	1.56397e-05	1.23339e-07	0.000475854	0.944267	0.999305	0.68274
217767_at	C3	-0.799996	-2.28675	-0.823904	-1.77748	-0.944114	-0.485864	2.7932e-05	1.94849e-11	4.69249e-05	3.00257e-09	7.74583e-06	0.00352134	0.0034013	8.19489e-08	0.00273812	1.46576e-06	0.00494385	0.143893
217875_s_at	PMEPA1	-0.78978	-0.878326	-0.673954	-1.46145	-0.688843	-0.495748	4.2884e-07	1.05168e-07	7.95565e-06	9.57064e-10	1.13278e-05	0.000311711	0.000254857	1.86087e-05	0.00113134	5.77351e-07	0.0058429	0.0521186
219059_s_at	LYVE1	-0.651913	-1.18722	-0.922962	0.0246357	0.00387269	-0.0179075	3.82087e-06	1.2055e-09	1.19975e-07	0.838476	0.974419	0.882167	0.000947041	9.28319e-07	0.000187418	0.939401	0.994163	0.974413
219630_at	PDZK1IP1	-1.30835	-1.56142	-0.859693	-0.102855	-0.127682	-0.13714	8.97346e-10	6.6429e-11	8.305e-07	0.243925	0.153106	0.126909	3.0664e-06	1.33396e-07	0.000475854	0.547466	0.586333	0.571835
219942_at	MYL7	-0.728694	-0.709898	-0.790277	-0.332322	-0.509859	-0.534374	4.24656e-06	5.80658e-06	4.04391e-06	0.0489574	0.00509082	0.00369684	0.00100948	0.000302645	0.00086467	0.232101	0.141513	0.14718
220037_s_at	LYVE1	-0.81373	-1.12883	-0.97276	0.0680575	0.0111928	0.0194002	2.06886e-06	2.79982e-08	5.74334e-07	0.426746	0.894864	0.818937	0.000661011	7.39517e-06	0.000392768	0.708118	0.976113	0.958961
220330_s_at	SAMSN1	-1.2106	-2.26147	-1.15698	-2.61265	-0.853044	-0.275662	4.38011e-05	1.73344e-08	0.000155498	2.9844e-09	0.000903783	0.199587	0.00433845	5.38718e-06	0.00531316	1.46576e-06	0.0585478	0.659152
221477_s_at		-0.72399	-1.34573	-0.969548	-2.59558	-0.722879	-0.45921	1.72476e-06	3.47856e-10	1.06078e-07	5.93464e-14	1.62722e-06	0.000205746	0.000583357	3.9623e-07	0.000181245	8.11191e-10	0.00261671	0.0458807
223484_at	C15orf48	-1.30298	-1.69335	-0.802571	-4.37714	-1.89536	-0.774161	5.35419e-09	1.18759e-10	8.40102e-06	1.81925e-12	1.43524e-07	0.00163973	1.17096e-05	1.90974e-07	0.00114545	5.52596e-09	0.00130786	0.107755
223827_at	TNFRSF19	-0.690931	-0.868545	-1.03231	-0.350185	-0.328162	-0.177346	7.90777e-07	3.79286e-08	1.00305e-08	0.000180022	0.000328096	0.0236946	0.000392484	9.21666e-06	4.21861e-05	0.00589383	0.0361667	0.310151
226051_at	SELENOM	-0.803517	-1.11152	-0.943052	-0.364896	-0.305726	-0.323472	1.14916e-08	1.0496e-10	3.54582e-09	0.000191391	0.000912574	0.000567225	1.69811e-05	1.79335e-07	2.15409e-05	0.00614463	0.0586996	0.0674196
226497_s_at	FLT1	-0.983939	-1.39172	-0.701312	-1.1178	-0.53313	-0.575081	3.59732e-05	5.71192e-07	0.00180065	1.3503e-07	0.000436386	0.000219575	0.00389663	6.19641e-05	0.0222468	2.65388e-05	0.042229	0.0473714
226498_at	FLT1	-1.919	-1.90785	-1.35204	-1.07482	0.058182	-0.0489801	7.80195e-08	8.44211e-08	1.6508e-05	2.14674e-08	0.561881	0.624729	6.77098e-05	1.65438e-05	0.00155163	6.74556e-06	0.86816	0.902889
226731_at		-0.64988	-1.12419	-0.634593	-0.931934	-0.397494	-0.503582	9.72919e-07	5.11536e-10	3.40666e-06	1.11387e-06	0.00405286	0.000656508	0.000420297	5.29008e-07	0.000785902	0.000135335	0.126323	0.0710784
227145_at	LOXL4	-1.3156	-2.35759	-0.97499	0.184186	-0.0672436	-0.165574	1.43701e-07	3.4523e-11	1.55677e-05	0.0706697	0.487535	0.100565	0.000109123	9.93445e-08	0.00151184	0.285704	0.837227	0.528659
230318_at	SERPINA1	-1.05327	-2.0065	-0.602037	-0.764717	-0.439526	-0.690319	2.5652e-05	6.62309e-09	0.00701234	2.86035e-06	0.000766818	9.14708e-06	0.00321178	2.99851e-06	0.0495604	0.000286883	0.0544314	0.0182366
230920_at	TRABD2B	-0.94479	-1.73528	-0.591445	0.0296536	-0.115027	-0.190864	1.61526e-07	2.72272e-11	0.000105933	0.680036	0.124153	0.0165886	0.000119344	9.30404e-08	0.00429298	0.866084	0.545803	0.270256
235417_at	SPOCD1	-0.977713	-1.05111	-0.641106	-0.858005	-0.466345	-0.239779	1.99251e-09	6.98509e-10	1.70854e-06	7.51349e-05	0.00989854	0.148601	5.56917e-06	6.47305e-07	0.000627062	0.00311685	0.197375	0.599567
236313_at	CDKN2B	-0.64685	-0.899316	-0.776824	-1.22321	-0.56148	-0.461444	0.000934176	3.83329e-05	0.000364628	1.40524e-05	0.0104275	0.0293562	0.0287267	0.00112923	0.00867434	0.000933552	0.202754	0.338987
236984_at	ODAPH	-1.60528	-1.75709	-1.59089	-0.575801	-0.612856	-0.363107	5.71557e-10	1.51426e-10	1.99088e-09	0.00014038	7.61536e-05	0.00583208	2.08333e-06	2.29978e-07	1.81419e-05	0.00491953	0.0165884	0.178738
237690_at	ADGRF4	-1.00497	-1.33706	-0.776147	-0.811863	-0.368579	-0.492261	1.03658e-06	2.32539e-08	5.26651e-05	0.00339597	0.13381	0.0516196	0.000429357	6.55365e-06	0.00294436	0.0438015	0.560961	0.419736
39763_at	HPX	-0.673667	-1.1034	-0.592355	-0.518726	-0.198202	-0.33368	0.000216335	8.13222e-07	0.00135275	0.000281134	0.0898691	0.00821903	0.0117459	7.98257e-05	0.0186148	0.00810707	0.486074	0.206514

## Sheet: atleast2 (n=261)
Affy.ID	Gene.Symbol	logFC_H9_BPA	logFC_H9_BPF	logFC_H9_BPS	logFC_Man12_BPA	logFC_Man12_BPF	logFC_Man12_BPS	p_raw_H9_BPA	p_raw_H9_BPF	p_raw_H9_BPS	p_raw_Man12_BPA	p_raw_Man12_BPF	p_raw_Man12_BPS	p_fdr_H9_BPA	p_fdr_H9_BPF	p_fdr_H9_BPS	p_fdr_Man12_BPA	p_fdr_Man12_BPF	p_fdr_Man12_BPS
1553602_at	MUCL1	-0.803094	-1.2141	0.193582	-0.68446	-0.285741	0.141195	1.22564e-06	4.65386e-09	0.111339	9.28585e-06	0.0144571	0.190737	0.000458987	2.4946e-06	0.277724	0.000683091	0.235475	0.650106
1556263_s_at		-0.936026	-1.15349	-0.318916	-0.114719	-0.00253128	0.0703158	1.45109e-05	1.17396e-06	0.0702955	0.159298	0.974326	0.377957	0.00226036	0.00010294	0.207192	0.443057	0.994127	0.793415
1558034_s_at	CP	-2.12859	-3.30853	-0.164659	-1.56636	-1.20429	-1.08413	3.40761e-06	1.01138e-08	0.625173	1.29531e-07	3.11829e-06	1.02435e-05	0.00089144	3.81359e-06	0.782113	2.61332e-05	0.0036275	0.0182366
1562909_at	LINC00862	-0.703334	-0.84647	-0.572632	-0.0243163	-0.0229317	-0.0484534	3.21364e-07	2.64685e-08	1.06339e-05	0.743484	0.75757	0.516704	0.000204309	7.09394e-06	0.00125309	0.897678	0.937255	0.862431
1565228_s_at	ALB	-1.13071	-3.41849	-0.322949	-0.111217	-0.0763021	-0.0747608	0.00101094	1.92917e-09	0.303937	0.227626	0.401453	0.4108	0.0300235	1.31264e-06	0.514513	0.52871	0.79219	0.810933
201058_s_at	MYL9	-0.764334	-0.67066	-0.528719	-0.255099	-0.279652	-0.234357	1.63397e-06	7.96398e-06	0.000232613	0.0129182	0.00747646	0.0203969	0.000559869	0.000375371	0.00662926	0.102849	0.171417	0.294248
201431_s_at	DPYSL3	-0.925104	-0.945951	-0.357689	-0.946587	-0.521819	-0.798503	1.03886e-07	7.68969e-08	0.00488195	9.34496e-07	0.000487052	6.76424e-06	8.60599e-05	1.56295e-05	0.0396905	0.000115596	0.0443087	0.0182366
201508_at	IGFBP4	-0.606585	-0.590124	-0.483705	-0.608215	-0.435691	-0.208629	0.000222671	0.000289613	0.00295453	0.00054794	0.00670318	0.151583	0.0119828	0.00463677	0.029328	0.0128562	0.161232	0.602925
201785_at	RNASE1	-0.723826	-0.756372	-0.154137	-0.364001	-0.34296	-0.518127	1.48063e-05	8.90978e-06	0.243714	0.0041876	0.00622133	0.000243541	0.00229982	0.000404603	0.45072	0.0500562	0.155602	0.0475086
201841_s_at	HSPB1	-0.64197	-0.700598	-0.461043	-0.238364	-0.3594	0.211932	4.9625e-05	1.89953e-05	0.00214075	0.0195006	0.00134233	0.0343863	0.00472691	0.000686882	0.0244746	0.133187	0.0722363	0.360034
202357_s_at	CFB	-0.712204	-1.54478	-0.543124	-0.93835	-0.24058	-0.406217	1.63575e-06	3.30827e-11	8.802e-05	3.48375e-08	0.0165952	0.000401183	0.000559869	9.93445e-08	0.00389046	9.81775e-06	0.251272	0.0583834
202376_at	SERPINA3	-0.643645	-1.37011	-0.239442	-1.08373	-0.503281	-0.592342	1.99101e-05	9.73825e-10	0.0561437	5.13097e-08	0.000279533	5.79265e-05	0.0027629	8.31935e-07	0.180187	1.3091e-05	0.0330096	0.0266202
202508_s_at	SNAP25	-0.61287	-0.831386	-0.58143	0.0237643	-0.119814	-0.0226145	6.84034e-07	1.12492e-08	3.45807e-06	0.796469	0.20587	0.806094	0.000363103	4.10203e-06	0.000791088	0.920285	0.647039	0.955989
203559_s_at	AOC1	-0.797305	-1.289	-0.410417	-0.127543	-0.159954	-0.20365	7.18064e-05	2.32384e-07	0.0222384	0.0894129	0.0380085	0.0111763	0.00589298	3.23082e-05	0.101248	0.324978	0.354507	0.232609
203828_s_at	IL32	-0.80325	-1.1754	-0.0677326	-2.01361	-0.813441	-0.389823	0.000350433	6.10534e-06	0.728331	6.6983e-11	7.21602e-06	0.00547611	0.0159799	0.000312074	0.850523	7.96151e-08	0.00487082	0.173268
204070_at	RARRES3	-0.671031	-0.830487	-0.269279	-0.190558	0.157448	0.10657	1.01184e-06	6.118e-08	0.0116616	0.168673	0.250467	0.430856	0.000422629	1.30156e-05	0.0676818	0.45602	0.689708	0.820031
204124_at	SLC34A2	-0.779453	-1.47393	-0.108763	-0.46222	-0.197322	-0.450257	9.70094e-05	4.1654e-08	0.514278	0.00785664	0.208635	0.00922279	0.00715194	9.81653e-06	0.700816	0.0751245	0.650239	0.214577
204135_at	FILIP1L	-0.655782	-1.34221	-0.407423	-0.564821	-0.260347	-0.486386	1.11842e-06	5.00897e-11	0.000478386	2.12768e-05	0.0127092	9.89156e-05	0.000437435	1.19243e-07	0.0101289	0.00124186	0.222076	0.0320969
204222_s_at	GLIPR1	-0.699104	-0.632358	-0.528159	-1.04302	-0.685469	-0.298452	8.55922e-07	2.99347e-06	5.67067e-05	5.42252e-07	6.04795e-05	0.0287089	0.000406935	0.000193005	0.00306974	7.54392e-05	0.0146815	0.337188
204259_at	MMP7	-0.615728	-0.622084	-0.377569	-0.0627775	-0.0913802	-0.110384	2.96315e-06	2.61303e-06	0.0010609	0.528736	0.362882	0.274871	0.000822386	0.000175945	0.0160945	0.779491	0.771289	0.727553
204359_at		-0.725287	-0.654709	-0.151743	-0.255326	-0.246853	-0.483306	3.7021e-07	1.37261e-06	0.127837	0.0157448	0.0188423	0.000126837	0.000224902	0.000115103	0.303255	0.11697	0.266174	0.0372839
204470_at	CXCL1	-0.979677	-1.88237	-0.518347	-3.95225	-1.63676	-0.733649	5.87822e-07	6.05808e-11	0.00123849	9.2281e-14	1.70003e-08	0.000175433	0.000334783	1.3249e-07	0.01768	8.40911e-10	0.00030983	0.0422984
204541_at	SEC14L2	-0.689992	-0.698873	-0.184909	-0.606483	-0.138121	0.0931313	3.21063e-06	2.74635e-06	0.102238	3.12832e-05	0.196382	0.376072	0.000855224	0.000181568	0.262978	0.00164621	0.637301	0.792267
204714_s_at	F5	-0.601603	-1.04054	-0.202355	-0.0226163	-0.0582461	-0.0589441	0.00137059	5.37439e-06	0.24551	0.809834	0.537766	0.53297	0.0357353	0.000288083	0.452685	0.926694	0.859373	0.870013
204846_at	CP	-2.01194	-2.79189	-0.627838	-0.522002	-0.530807	-0.533421	3.17412e-07	3.52601e-09	0.0276427	0.000694796	0.000602564	0.000577676	0.000204171	2.0509e-06	0.115831	0.0150447	0.0490256	0.0676326
204965_at	GC	-1.57336	-4.11338	-0.558347	-0.0322706	-0.125774	0.0867476	4.69874e-06	7.28136e-12	0.040916	0.727502	0.187144	0.355248	0.00109788	5.06731e-08	0.148308	0.889471	0.626809	0.779291
204987_at	ITIH2	-0.866041	-2.21566	-0.464499	-0.245768	-0.231387	-0.357492	0.000699664	1.12538e-08	0.053834	0.0761092	0.0929707	0.0144317	0.0242268	4.10203e-06	0.175478	0.298201	0.491984	0.257164
205316_at	SLC15A2	-0.998696	-0.929395	-0.439726	0.186688	-0.0943437	-0.310147	1.11365e-06	2.72524e-06	0.00689061	0.269897	0.570981	0.0767387	0.000437435	0.000180609	0.0490936	0.574413	0.871948	0.481377
205387_s_at		-0.889451	-0.902513	0.355758	-0.582149	-0.241222	0.90889	0.000317623	0.000276808	0.109673	0.00855741	0.227691	0.000287045	0.0150361	0.00448637	0.275189	0.0793549	0.668517	0.0502551
205476_at	CCL20	-1.29905	-2.57886	-0.31484	-4.3557	-1.07873	-0.536731	7.59766e-07	5.01616e-11	0.0975966	8.8065e-14	8.61825e-06	0.00474172	0.000384632	1.19243e-07	0.255499	8.40911e-10	0.00504734	0.162643
205532_s_at	CDH6	-0.961894	-1.76392	-0.524868	-0.204443	-0.143975	-0.228328	0.00035669	3.73868e-07	0.0365471	0.100178	0.235836	0.0693658	0.0160775	4.60125e-05	0.138029	0.346879	0.676037	0.462983
205534_at	PCDH7	-0.620395	-1.02315	-0.365271	-0.884169	-0.182487	-0.717694	8.11921e-05	2.08776e-07	0.0113333	3.29266e-06	0.153813	3.28546e-05	0.00643359	2.98038e-05	0.0666058	0.00031812	0.587314	0.0237114
205553_s_at	CSRP3	-0.588509	-1.15091	-0.55983	-0.0177976	-0.0910829	-0.00816063	0.000145766	4.56296e-08	0.000487525	0.8232	0.263118	0.918343	0.00926714	1.05712e-05	0.0102128	0.932875	0.699351	0.982899
205666_at	FMO1	-1.03266	-0.981633	0.111754	-1.16954	-0.514375	-0.977128	4.91648e-05	8.38284e-05	0.588599	1.48211e-06	0.00387102	1.15766e-05	0.00469945	0.00196288	0.756467	0.000170598	0.123626	0.0191802
205755_at	ITIH3	-1.25597	-1.61835	0.0909498	-0.0163696	-0.12881	-0.11452	5.30705e-06	2.16832e-07	0.659121	0.869576	0.208938	0.261216	0.00118779	3.07132e-05	0.806081	0.951605	0.650602	0.715888
205828_at	MMP3	-1.01002	-1.24951	-0.43051	-0.290723	-0.251582	0.0225276	4.45389e-06	3.05745e-07	0.0163603	0.0106043	0.0232027	0.823363	0.00104964	3.99919e-05	0.0833645	0.0910745	0.290366	0.959982
205890_s_at		-0.931616	-1.83494	-0.165647	-3.9551	-0.94335	-0.900002	5.40014e-05	1.08643e-08	0.382046	2.0648e-11	0.00059037	0.000877598	0.00501277	4.01355e-06	0.589833	3.47387e-08	0.0485027	0.080574
206010_at	HABP2	-0.816208	-2.12294	-0.155616	-0.20937	-0.0801707	-0.00922782	0.000225279	1.53557e-09	0.414731	0.0612834	0.449692	0.929964	0.0120403	1.09036e-06	0.619574	0.264358	0.818332	0.985039
206350_at	APCS	-0.642217	-0.730439	-0.152339	-0.166178	-0.180676	-0.100143	2.10363e-06	4.10509e-07	0.131792	0.0590184	0.0422118	0.236494	0.000661011	4.88989e-05	0.308793	0.258623	0.369652	0.696499
206505_at	UGT2B4	-0.684124	-0.754948	-0.423976	0.00687778	-0.00798293	0.0416295	2.87875e-08	7.26614e-09	3.06488e-05	0.926378	0.914595	0.578008	3.34885e-05	3.11803e-06	0.00216223	0.974333	0.980499	0.88471
206522_at	MGAM	-0.857009	-1.47784	0.182715	-0.738636	-0.386673	-0.735276	0.000985341	3.44763e-06	0.438059	9.44137e-06	0.00353818	9.93063e-06	0.0296459	0.000213234	0.638418	0.000691397	0.117742	0.0182366
206549_at	INSL4	-1.05408	-0.895241	-0.282169	-0.856884	-0.438847	0.28113	5.95441e-08	5.21065e-07	0.0315843	4.66213e-07	0.000560642	0.0133022	5.51793e-05	5.80229e-05	0.126043	6.67282e-05	0.0471654	0.249146
206840_at	AFM	-0.618288	-0.712108	-0.0807634	-0.0514182	-0.0529118	0.104166	0.000320437	7.92642e-05	0.588004	0.563535	0.552398	0.250335	0.0150941	0.00189165	0.756095	0.80207	0.864631	0.707124
207768_at	EGR4	-0.660567	-0.725425	-0.169087	-0.318289	-0.14261	0.123002	2.38548e-06	7.35957e-07	0.10917	0.0146323	0.23399	0.301599	0.000720586	7.3832e-05	0.274519	0.11141	0.67426	0.743547
209616_s_at	CES1	-1.0722	-1.35681	-0.307171	-0.259897	-0.0745526	-0.00219367	7.6767e-07	3.35274e-08	0.0541849	0.0665149	0.577897	0.986864	0.000385067	8.40878e-06	0.176091	0.276136	0.875225	0.996946
209651_at	TGFB1I1	-0.830275	-0.691453	-0.440775	-0.746954	-0.28082	-0.436388	5.87197e-11	8.6977e-10	1.18686e-06	2.42512e-06	0.0134363	0.000591885	6.421e-07	7.54836e-07	0.000540764	0.000254988	0.228145	0.0690104
209765_at	ADAM19	-0.636199	-0.71363	-0.280911	-0.420419	-0.369707	-0.393031	7.89216e-09	1.53058e-09	0.000372764	0.00028007	0.000858888	0.000510847	1.52153e-05	1.09036e-06	0.00876219	0.00808919	0.0565779	0.0648046
209937_at	TM4SF4	-0.658297	-2.03554	-0.103557	-0.760846	-0.478517	-0.313174	0.00131116	2.19201e-09	0.578584	4.02694e-05	0.00249935	0.0310038	0.0347829	1.44395e-06	0.749605	0.0019799	0.0974692	0.346014
210056_at	RND1	-0.817398	-0.649678	-0.514807	-1.91145	-0.945105	-0.511813	1.82111e-08	4.03642e-07	1.7714e-05	1.54769e-09	9.90545e-06	0.00286685	2.31556e-05	4.81918e-05	0.00160959	8.462e-07	0.0054158	0.133353
210065_s_at	UPK1B	-0.603671	-1.18499	-0.578819	-0.00869758	0.0766922	0.0291687	3.04998e-05	5.40777e-09	0.000107739	0.928634	0.434638	0.764234	0.00357849	2.69893e-06	0.00432814	0.975225	0.810684	0.945885
210381_s_at	CCKBR	-0.65205	-0.811375	-0.454341	-0.156674	-0.172124	-0.276738	6.60394e-05	5.6692e-06	0.00328361	0.143808	0.110919	0.0159066	0.005604	0.000298057	0.0312065	0.420263	0.522279	0.266777
212063_at	CD44	-0.607405	-0.970464	-0.273552	-2.24947	-0.868296	-0.24112	4.82513e-06	1.02978e-08	0.0124545	7.36146e-12	1.95754e-06	0.0519931	0.00111786	3.83016e-06	0.0703961	1.67703e-08	0.00267571	0.420927
212067_s_at	C1R	-0.669514	-0.960655	-0.478193	-0.41048	0.0116476	-0.115755	0.000251513	5.07378e-06	0.00691511	0.00469766	0.925836	0.361995	0.0128927	0.000276855	0.0491917	0.0539807	0.983201	0.783691
213800_at	CFH	-0.969459	-1.666	-0.0991665	-0.634112	-0.238196	-0.0637048	7.21139e-06	5.93231e-09	0.544823	4.17073e-05	0.0468412	0.570029	0.00144957	2.82043e-06	0.724845	0.00203603	0.385375	0.881886
213994_s_at	SPON1	-0.644947	-0.672076	0.215888	-0.135033	-0.272922	-0.101262	0.00109604	0.000772641	0.235462	0.13887	0.00664556	0.259105	0.0314104	0.00938134	0.441082	0.41276	0.160716	0.714203
214091_s_at	GPX3	-0.593929	-0.770386	-0.380832	-0.408276	-0.0223702	-0.0428545	0.00219484	0.000231009	0.0459148	0.00237435	0.843155	0.705181	0.0467848	0.00393104	0.158675	0.0346635	0.961323	0.92966
214240_at	GAL	-0.622345	-0.944645	-0.287392	-0.87705	-0.314678	-0.124143	1.98194e-06	7.5836e-09	0.00682042	2.68984e-06	0.0181767	0.310756	0.000648877	3.17017e-06	0.0487842	0.000272346	0.262427	0.749635
214660_at	ITGA1	-0.848918	-1.14494	-0.572678	-0.750435	-0.354199	-0.523273	4.64397e-05	1.41212e-06	0.00326535	1.65334e-05	0.00965898	0.000560087	0.00453098	0.000116804	0.0310796	0.00103665	0.194802	0.0671551
214974_x_at	CXCL5	-1.12269	-2.30717	-0.536991	-4.0359	-1.08314	-0.807596	6.67779e-06	4.09167e-10	0.0102512	1.42615e-12	3.05417e-05	0.000515902	0.00139647	4.47424e-07	0.0624911	4.58675e-09	0.00935583	0.0651431
215388_s_at		-1.27377	-2.29224	-0.24125	-1.30688	-0.69234	-0.202682	1.41364e-05	7.01544e-09	0.295747	3.62697e-08	6.04679e-05	0.123979	0.002221	3.0442e-06	0.506498	9.92491e-06	0.0146815	0.568433
215702_s_at	CFTR	-1.02334	-1.18556	-0.531529	-0.78533	-0.0715047	-0.174682	2.4376e-07	3.34966e-08	0.000820154	0.000776551	0.705305	0.361503	0.000162531	8.40878e-06	0.0137933	0.0162924	0.920638	0.783191
216841_s_at		-0.833373	-1.17704	-0.296917	-2.43957	-0.975025	-0.720328	4.32217e-05	7.23337e-07	0.0846547	5.31829e-12	9.82853e-07	3.00237e-05	0.00432811	7.30724e-05	0.233172	1.38466e-08	0.00233641	0.0237114
217757_at	A2M	-0.596401	-1.46888	-0.3364	0.0174755	-0.128965	-0.616774	8.82805e-05	8.69283e-10	0.0151848	0.871299	0.243109	3.92074e-05	0.00679822	7.54836e-07	0.0794327	0.952031	0.682516	0.0243599
218691_s_at	PDLIM4	-0.696716	-0.767664	-0.562966	-0.440436	-0.391156	-0.297122	6.62188e-06	2.04631e-06	0.000156908	0.000491698	0.00132077	0.00900635	0.00139647	0.000147213	0.00532714	0.0118954	0.0717664	0.213955
218810_at		-0.688456	-0.742849	-0.459794	-1.84305	-0.81912	-0.332704	9.63074e-07	3.61858e-07	0.000217654	3.30985e-11	1.32758e-06	0.00619435	0.000420297	4.49653e-05	0.00639799	4.89097e-08	0.00240673	0.183644
218864_at	TNS1	-0.615823	-0.912852	-0.53026	-0.450988	-0.233223	-0.284747	1.35029e-06	6.86252e-09	2.01304e-05	0.000404415	0.0326262	0.0116817	0.00049218	3.00167e-06	0.00170376	0.0103956	0.334303	0.236729
219106_s_at	KLHL41	-1.02109	-2.1421	0.0444591	-0.201661	-0.15659	-0.0819867	0.000341054	5.82638e-08	0.857046	0.00659048	0.0269576	0.217691	0.0157331	1.26915e-05	0.927024	0.0671389	0.308156	0.677059
219414_at	CLSTN2	-0.909104	-0.686824	-0.442656	-0.410084	-0.352683	-0.505618	1.63839e-06	4.31267e-05	0.00430514	0.00900517	0.0208527	0.00218714	0.000559869	0.001223	0.0368824	0.0818725	0.276728	0.121898
220366_at	ELSPBP1	-0.626622	-0.706851	-0.436158	-0.441062	-0.201881	-0.0597784	7.00068e-08	1.32923e-08	1.73037e-05	5.6592e-05	0.0217929	0.458801	6.27479e-05	4.54224e-06	0.00159776	0.00253977	0.282718	0.834957
220468_at	ARL14	-0.92011	-1.46732	-0.0105125	-3.19405	-0.854287	-0.100604	1.60396e-05	4.40556e-08	0.949371	3.38441e-12	5.97612e-05	0.520989	0.00242255	1.02938e-05	0.975895	9.25213e-09	0.0146522	0.864801
220542_s_at	BPIFA1	-0.736441	-1.0639	-0.186434	-0.066047	-0.0954352	-0.160142	8.30674e-05	1.19014e-06	0.237112	0.52118	0.357685	0.13251	0.00652545	0.000103446	0.44308	0.774268	0.768815	0.579274
222108_at	AMIGO2	-0.590552	-0.776799	-0.299707	-0.819718	-0.360279	-0.199661	6.57538e-05	2.8865e-06	0.0229028	7.41637e-07	0.00257511	0.0628858	0.005604	0.000188104	0.103131	9.63159e-05	0.0993312	0.450479
222449_at	PMEPA1	-0.830341	-0.795894	-0.466036	-1.71627	-0.85767	-0.500586	5.42924e-10	1.00615e-09	3.83701e-06	5.74431e-10	3.83787e-06	0.000834288	2.08333e-06	8.40875e-07	0.000839154	3.97557e-07	0.0040353	0.0787818
222450_at	PMEPA1	-0.924152	-1.16835	-0.543901	-1.99042	-0.94008	-0.706159	3.0173e-10	9.13486e-12	1.30308e-06	7.87509e-11	1.35872e-06	3.35263e-05	1.64971e-06	5.06731e-08	0.000569967	8.78716e-08	0.00240673	0.0237114
222877_at	NRP2	-0.596446	-0.636137	-0.165676	-0.546473	-0.302283	-0.691093	2.57063e-06	1.15267e-06	0.0860016	0.00521678	0.0898926	0.000911045	0.000751025	0.000101915	0.235495	0.0576708	0.486092	0.082197
225645_at	EHF	-1.19246	-1.59426	-0.543186	-3.49645	-1.87232	-0.725031	8.37909e-08	1.43013e-09	0.00126162	2.15993e-12	1.09559e-08	0.00048927	7.15823e-05	1.04256e-06	0.0178981	6.21549e-09	0.000299508	0.0637442
226142_at	GLIPR1	-0.642136	-0.765305	-0.368679	-1.4345	-0.528295	-0.526054	0.000210255	3.43688e-05	0.0219428	1.99707e-07	0.00422634	0.0043508	0.0115419	0.00105687	0.10042	3.58e-05	0.128375	0.156551
226435_at	PAPLN	-0.686919	-1.22673	-0.455162	0.00920133	-0.0953376	-0.160038	1.20565e-07	2.98744e-11	4.64685e-05	0.924168	0.332088	0.113523	9.41699e-05	9.60812e-08	0.00272316	0.973934	0.752151	0.551477
227140_at	INHBA	-1.10782	-0.848407	-0.560241	-3.53763	-1.52325	-0.776128	1.16716e-09	5.02374e-08	2.37766e-05	1.08124e-11	7.39257e-07	0.000807836	3.75379e-06	1.13034e-05	0.00185863	2.1895e-08	0.00212731	0.0776246
227236_at	TSPAN2	-0.595887	-0.697327	-0.434669	-0.42545	-0.367053	-0.244925	2.69956e-05	4.38425e-06	0.00121085	0.00605693	0.0146597	0.0849971	0.00332954	0.000253124	0.0174213	0.0635095	0.236856	0.49868
227253_at	CP	-2.18461	-2.93553	-0.63934	-0.999447	-0.807735	-0.734599	1.12009e-06	2.20575e-08	0.0560094	9.70235e-07	1.12824e-05	3.13274e-05	0.000437435	6.34207e-06	0.179969	0.000119477	0.0058429	0.0237114
227812_at	TNFRSF19	-0.833872	-0.936196	-0.264612	-0.978415	-0.433271	-0.651303	4.37431e-08	8.75166e-09	0.0114562	2.7846e-05	0.0181668	0.00123438	4.70142e-05	3.46737e-06	0.0670413	0.0015089	0.262427	0.0951902
228143_at	CP	-0.633542	-0.735888	-0.339193	-0.112326	-0.020402	-0.138067	5.63429e-06	8.89512e-07	0.00449994	0.210741	0.815311	0.129062	0.00123717	8.51735e-05	0.0379214	0.509795	0.953902	0.574867
228489_at	TM4SF18	-0.672716	-0.923607	-0.274857	-0.956627	-0.500575	-0.273813	4.37335e-05	1.05168e-06	0.0513939	4.56354e-05	0.0092594	0.122246	0.00433845	9.56084e-05	0.170227	0.00216215	0.190825	0.566086
228748_at	CD59	-0.654903	-0.621062	-0.161075	-1.18012	-0.201607	-0.128374	9.44681e-07	1.83958e-06	0.0983339	3.56743e-07	0.154935	0.354959	0.000420297	0.000139237	0.25679	5.63726e-05	0.58884	0.779037
228873_at	COL22A1	-0.824532	-1.21409	-0.255572	-1.00193	-0.568226	-0.583889	5.40922e-06	3.66024e-08	0.0728842	3.30441e-07	0.000172693	0.000133152	0.00120223	9.05538e-06	0.211796	5.26731e-05	0.0252309	0.0382915
229070_at	ADTRP	-0.808392	-0.611511	-0.301596	-1.18422	-0.864269	-0.453977	4.38542e-08	1.70499e-06	0.00402374	1.63385e-07	6.97312e-06	0.00284667	4.70142e-05	0.00013204	0.0352787	3.01793e-05	0.00487082	0.133122
229580_at	CLSTN2	-0.62609	-0.631907	-0.221655	-0.214903	-0.169907	-0.358625	0.000407883	0.000374568	0.163772	0.161424	0.262148	0.0268901	0.0175322	0.00558177	0.353574	0.445818	0.698563	0.329236
230061_at	TM4SF18	-0.967882	-1.02904	-0.0564721	-1.36058	-0.361544	-0.387838	1.26446e-05	6.17981e-06	0.741013	0.000801875	0.280383	0.24831	0.00206831	0.000314308	0.858758	0.0166259	0.712693	0.705277
232453_at		-0.639733	-1.07638	-0.444036	-0.0958141	0.171852	-0.315687	0.00101251	4.82277e-06	0.0201891	0.542363	0.281325	0.0583299	0.0300494	0.000269616	0.0953474	0.788118	0.713479	0.439101
233504_at	C9orf84	-0.839849	-0.914488	-0.483158	0.0322028	0.116453	0.104549	3.05022e-06	1.05858e-06	0.00181466	0.740598	0.24184	0.291141	0.000833855	9.58244e-05	0.0223559	0.89638	0.681682	0.738476
233607_at		-0.617127	-1.19397	-0.444224	0.0823961	-0.0356948	0.115204	6.62291e-05	1.82726e-08	0.00258728	0.359211	0.687642	0.206048	0.005604	5.5813e-06	0.0271884	0.655448	0.915163	0.66482
235229_at		-0.670101	-1.66472	0.0419132	-1.6774	-0.789264	-0.953482	0.00194151	9.24997e-08	0.832769	1.55495e-06	0.00245971	0.000540977	0.0434388	1.77453e-05	0.913287	0.000176384	0.0966734	0.0666169
237411_at	ADAMTS6	-0.713927	-0.641766	-0.20005	-0.361586	-0.131139	-0.461647	4.64032e-05	0.00014013	0.170111	0.0171237	0.344806	0.00383953	0.00453098	0.00276993	0.361759	0.123189	0.760351	0.14984
238531_x_at		-1.02267	-1.61445	-0.317201	-0.704098	-0.386478	-0.371093	0.00181724	2.32129e-05	0.299109	0.000249202	0.0187852	0.0231059	0.0418523	0.000790758	0.50968	0.00742108	0.266151	0.307526
238629_x_at		-0.804852	-1.30973	-0.268921	-0.431916	-0.197	-0.430563	0.00193486	1.80636e-05	0.268319	0.000253828	0.0450181	0.000261269	0.0434228	0.000662393	0.477799	0.00752895	0.380174	0.0488724
238868_at	UACA	-0.637702	-1.38954	-0.228333	-0.355059	-0.0595302	-0.299382	0.000129488	8.61191e-09	0.115776	0.00395657	0.574826	0.0116518	0.00863388	3.46737e-06	0.284907	0.0483949	0.873575	0.236392
239452_at		-0.630176	-0.977046	-0.445828	-0.00515153	-0.0464165	0.194855	2.57849e-06	7.59565e-09	0.00026693	0.955236	0.614601	0.0479987	0.000751025	3.17017e-06	0.00716825	0.984445	0.889343	0.406936
239809_at		-0.656477	-0.607458	-0.376169	-1.34689	-0.58473	-0.568334	5.9909e-06	1.47957e-05	0.00286907	2.33094e-07	0.00137915	0.00172111	0.00129981	0.000578811	0.0288304	4.08475e-05	0.0725494	0.110189
240259_at		-1.21739	-1.15744	-0.331492	-0.514931	-0.0417703	-0.694177	1.06866e-07	2.09621e-07	0.0356054	0.00107273	0.745807	7.09813e-05	8.70231e-05	2.98464e-05	0.135983	0.0203298	0.934203	0.0284718
242326_at	COL22A1	-0.824811	-1.03287	-0.380243	-0.993142	-0.250722	-0.653005	7.3979e-09	2.87751e-10	0.000237713	2.54779e-07	0.0383252	3.19274e-05	1.49807e-05	3.49617e-07	0.00672024	4.32609e-05	0.355107	0.0237114
244472_at	TRABD2B	-0.676297	-1.32966	-0.36127	-0.0769629	-0.157819	-0.228354	1.06674e-05	1.39475e-09	0.0065861	0.494039	0.171516	0.0555856	0.00186937	1.04075e-06	0.0477897	0.755262	0.609975	0.431181
244864_at	ITGB1-DT	-0.707945	-0.906794	-0.527308	-0.481771	-0.256869	-0.0633792	1.25375e-08	3.58079e-10	1.7522e-06	0.000176254	0.0180134	0.520806	1.75767e-05	3.9955e-07	0.000627062	0.00581926	0.261477	0.864801
1553031_at	ADGRF4	-1.23615	-1.40464	-1.20853	-0.528297	-0.105016	-0.114356	4.56138e-10	6.91081e-11	1.93907e-09	0.000648	0.403616	0.364188	1.91841e-06	1.33396e-07	1.81419e-05	0.014408	0.793458	0.784542
1553033_at	SYTL5	-0.640129	-0.742893	-0.605125	-0.27047	-0.0170043	-0.292308	0.000132629	2.75546e-05	0.000473763	0.109205	0.916009	0.0856528	0.00875783	0.000899326	0.0100641	0.364123	0.980824	0.499807
1553589_a_at	PDZK1IP1	-1.48039	-1.53693	-0.917937	-0.132405	-0.177418	0.0367931	8.07033e-09	4.74539e-09	1.08958e-05	0.16989	0.0727106	0.693964	1.52153e-05	2.51897e-06	0.00125686	0.457881	0.448452	0.925359
1554966_a_at	FILIP1L	-0.667458	-1.38363	-0.592349	-0.631309	-0.319012	-0.493616	6.94523e-08	1.68796e-12	9.21066e-07	2.96456e-06	0.00218096	4.41169e-05	6.27479e-05	1.84578e-08	0.000485519	0.000293106	0.091235	0.0248933
1555638_a_at	SAMSN1	-0.882432	-1.39434	-1.23345	-1.12784	-0.536107	-0.324757	1.19413e-06	2.40212e-09	3.97727e-08	6.41771e-08	0.000265123	0.0113262	0.000450268	1.52716e-06	9.06072e-05	1.53898e-05	0.0325744	0.234391
1555673_at		-0.849631	-0.831515	-0.709159	-1.11587	-0.786591	0.144863	4.66e-06	6.02788e-06	8.37703e-05	3.96952e-07	2.23564e-05	0.276626	0.0010935	0.000310042	0.00378019	5.9954e-05	0.00788657	0.728648
1568765_at	SERPINE1	-0.702728	-1.01684	-0.758239	-1.46646	-0.289721	-0.240328	1.10519e-05	1.06094e-07	1.11865e-05	3.95859e-07	0.106583	0.174659	0.00190619	1.86517e-05	0.00126892	5.9954e-05	0.515365	0.63256
201162_at	IGFBP7	-0.740756	-0.676606	-0.829367	-0.249937	-0.14057	-0.283925	3.76671e-10	1.40861e-09	2.22139e-10	0.0133677	0.134679	0.0061975	1.71621e-06	1.04075e-06	8.15648e-06	0.105132	0.561615	0.183644
201430_s_at	DPYSL3	-1.48453	-1.21637	-0.768502	-1.12151	-0.303235	-0.429203	1.3125e-09	2.21552e-08	2.00422e-05	1.58855e-06	0.0538581	0.00984331	3.98671e-06	6.34207e-06	0.0016995	0.000179229	0.402083	0.221394
201645_at	TNC	-1.6388	-1.19387	-0.739028	-1.35726	-0.47187	-0.557025	6.77755e-14	8.61704e-12	2.85516e-08	5.85827e-09	0.000818195	0.000187525	3.70563e-09	5.06731e-08	7.9044e-05	2.50235e-06	0.0555244	0.0437357
202274_at	ACTG2	-0.836463	-0.937395	-0.747053	-0.17038	-0.149788	0.166028	1.32309e-05	3.44352e-06	0.000104163	0.411209	0.468817	0.422983	0.00213392	0.000213221	0.00425738	0.69661	0.828486	0.816093
202295_s_at	CTSH	-0.665392	-1.13188	-0.746094	-0.5284	-0.513078	-0.595881	1.03708e-08	4.214e-12	6.11765e-09	0.00064902	0.000831314	0.000222383	1.66772e-05	3.84001e-08	3.04075e-05	0.0144161	0.0557963	0.0473714
202627_s_at	SERPINE1	-0.730244	-0.881207	-1.21137	-1.0158	-0.511662	-0.0689257	0.000988874	0.000177917	1.36062e-05	7.58987e-09	2.94724e-05	0.43345	0.0297011	0.00328413	0.00140835	3.12012e-06	0.00915569	0.821082
202628_s_at	SERPINE1	-0.727097	-1.06003	-1.11423	-1.51867	-0.716582	-0.251084	7.48406e-05	9.33881e-07	1.317e-06	1.87156e-10	2.87969e-06	0.0211778	0.00608915	8.85186e-05	0.000571484	1.6775e-07	0.00342276	0.298966
202637_s_at	ICAM1	-0.706066	-0.822673	-0.961733	-0.889267	-0.485419	-0.282903	2.93568e-06	4.26725e-07	1.50555e-07	2.92759e-07	0.000225478	0.0127839	0.00081892	4.98734e-05	0.000210552	4.83583e-05	0.0302485	0.244563
202638_s_at	ICAM1	-0.812484	-0.943791	-1.06104	-1.21155	-0.790927	-0.460952	1.1077e-06	1.58223e-07	9.25058e-08	7.46797e-08	1.20772e-05	0.00190092	0.000437435	2.45763e-05	0.000168592	1.72283e-05	0.00592006	0.114917
202718_at	IGFBP2	-0.698873	-0.969304	-0.878655	-0.160877	0.0257902	0.0431262	2.68228e-07	2.95666e-09	3.46976e-08	0.104423	0.785116	0.649211	0.000176691	1.83699e-06	8.24821e-05	0.355459	0.946338	0.91124
202796_at	SYNPO	-0.784808	-1.01488	-0.792934	0.176007	-0.406224	-0.429525	2.97672e-07	8.94613e-09	7.0751e-07	0.0814819	0.000655838	0.000403906	0.000193753	3.469e-06	0.000439581	0.30899	0.0505812	0.0584222
202859_x_at	CXCL8	-0.895633	-2.61734	-0.635208	-4.18234	-1.72947	-0.695888	0.00017054	1.84528e-10	0.00556379	3.86246e-13	6.38904e-08	0.00111375	0.0102355	2.52226e-07	0.0429844	2.34644e-09	0.000873302	0.0902138
203872_at	ACTA1	-0.98946	-0.957282	-0.67961	-0.146896	-0.458098	-0.693234	1.09199e-08	1.73415e-08	4.19264e-06	0.493569	0.0453426	0.00492288	1.69811e-05	5.38718e-06	0.000865029	0.754977	0.381216	0.165331
203889_at	SCG5	-0.629196	-0.850796	-0.723597	-0.123334	-0.2217	-0.102739	0.000183735	6.985e-06	9.79827e-05	0.175587	0.0222348	0.254571	0.0106304	0.000339773	0.00412579	0.465778	0.285507	0.709882
204083_s_at	TPM2	-1.02697	-1.10552	-0.920351	-0.161006	-0.362761	-0.441019	2.8105e-11	9.26806e-12	4.47544e-10	0.298352	0.0286325	0.0101574	3.84161e-07	5.06731e-08	8.15648e-06	0.601688	0.317864	0.224445
204174_at	ALOX5AP	-1.06302	-1.40599	-1.19546	-1.34664	-0.946614	-0.666362	5.60925e-08	1.08941e-09	3.22684e-08	1.37145e-07	9.07272e-06	0.000317536	5.47653e-05	8.63237e-07	8.24821e-05	2.65388e-05	0.0051672	0.0527911
204368_at	SLCO2A1	-0.774517	-0.789299	-0.658963	-1.63494	-0.632834	-0.866305	1.12992e-08	8.66081e-09	2.90577e-07	9.41422e-09	0.000443851	2.04734e-05	1.69811e-05	3.46737e-06	0.000293692	3.62481e-06	0.042576	0.0237114
204623_at	TFF3	-0.832041	-1.12093	-0.7219	-0.17176	-0.047343	-0.115753	1.1553e-10	1.29556e-12	2.82456e-09	0.0918163	0.626145	0.243108	7.59424e-07	1.84578e-08	1.99477e-05	0.329855	0.894668	0.701545
204689_at	HHEX	-1.23211	-1.70029	-0.719138	0.0153261	0.020303	0.0175748	4.60357e-08	4.75614e-10	8.3725e-05	0.845978	0.797023	0.823764	4.81162e-05	5.09887e-07	0.00378019	0.941907	0.949765	0.960147
204983_s_at	GPC4	-0.667532	-0.857694	-1.01802	-0.285004	-0.235881	-0.255476	8.11169e-07	2.88408e-08	7.72664e-09	0.00501271	0.0157173	0.00998727	0.000392484	7.58111e-06	3.52045e-05	0.0561733	0.245668	0.223032
205114_s_at		-0.836392	-1.20223	-0.64988	-2.35426	-0.885202	-0.518449	1.23913e-05	1.3248e-07	0.000381712	2.93292e-08	0.00117973	0.0329574	0.00204964	2.14936e-05	0.00888467	8.81084e-06	0.0670498	0.35447
205533_s_at	CDH6	-1.16594	-1.54124	-0.645457	0.0653867	-0.111676	0.0273487	3.78425e-06	1.0595e-07	0.00278868	0.492802	0.248742	0.77269	0.000944767	1.86517e-05	0.0284241	0.754478	0.688431	0.94806
205597_at	SLC44A4	-0.761977	-0.992986	-0.627685	-0.73391	-0.242882	-0.396582	1.75605e-06	5.50872e-08	4.13657e-05	6.43115e-05	0.0871309	0.00934305	0.000583357	1.21447e-05	0.00255267	0.00279732	0.481395	0.215554
205627_at	CDA	-0.627845	-1.07934	-0.919052	-0.285373	-0.0692983	-0.00402727	6.72086e-05	9.41059e-08	2.05125e-06	0.0299493	0.567825	0.973362	0.00562235	1.78036e-05	0.000632299	0.173599	0.870522	0.994023
205939_at		-0.779947	-0.980045	-0.620719	-0.179266	-0.0256457	-0.0984226	0.000418348	4.27332e-05	0.00482923	0.0884492	0.797509	0.332359	0.0178418	0.0012188	0.039416	0.322849	0.950009	0.764143
205997_at	ADAM28	-1.34531	-1.80677	-0.882478	-0.461934	-0.192257	-0.269474	2.03719e-09	2.65374e-11	1.73354e-06	0.000473609	0.082166	0.0198382	5.56917e-06	9.30404e-08	0.000627062	0.0116328	0.47037	0.290314
206291_at	NTS	-0.978526	-1.2661	-0.723104	0.0152599	-0.172643	-0.155278	1.08232e-07	3.00904e-09	1.26298e-05	0.87029	0.0803568	0.112222	8.70231e-05	1.84853e-06	0.00136435	0.951706	0.466204	0.549349
206336_at	CXCL6	-1.30457	-1.70905	-0.735386	0.229695	0.059612	0.075185	6.31397e-07	1.67925e-08	0.000760619	0.0931265	0.647748	0.565293	0.000345915	5.27661e-06	0.0131354	0.332529	0.901844	0.880247
206345_s_at	PON1	-1.63124	-2.14471	-1.09392	0.237657	0.0722502	0.0124983	1.98482e-11	3.08928e-13	2.02787e-08	0.0832294	0.580249	0.923384	3.61734e-07	1.56234e-08	7.3916e-05	0.312625	0.876233	0.983869
206584_at	LY96	-0.597465	-1.11895	-0.636077	-1.07137	-1.12834	-0.506286	3.95175e-05	1.46475e-08	4.61866e-05	8.5038e-07	4.53564e-07	0.00162494	0.00414706	4.73876e-06	0.00271728	0.000108379	0.00212731	0.107432
206969_at		-0.994046	-1.51182	-0.850797	0.00904752	-0.0562013	-0.00205473	6.31583e-07	2.02647e-09	1.08963e-05	0.899348	0.436876	0.977077	0.000345915	1.35119e-06	0.00125686	0.964369	0.811296	0.99491
207356_at		-1.03139	-1.09316	-0.664391	-0.89294	-0.80822	-0.588957	4.47154e-09	1.94465e-09	4.24403e-06	3.28597e-07	1.10224e-06	3.83102e-05	1.06296e-05	1.31264e-06	0.00087195	5.26731e-05	0.00240673	0.024076
208607_s_at		-1.60017	-2.52218	-1.17908	-1.30132	-1.12407	-0.86649	5.83676e-08	8.64809e-11	7.68247e-06	3.29169e-08	2.10904e-07	4.73298e-06	5.51793e-05	1.57611e-07	0.00111998	9.47227e-06	0.00134828	0.0180996
209125_at	KRT6A	-1.42364	-1.01504	-0.982849	-3.6265	-0.787166	-0.940826	9.92819e-09	9.34595e-07	3.631e-06	6.86164e-11	0.00249911	0.000604338	1.66171e-05	8.85186e-05	0.000807013	7.98213e-08	0.0974692	0.0695157
209126_x_at	KRT6B	-1.2394	-0.586713	-0.741374	-1.65727	-0.360434	-0.313684	5.9524e-08	0.000369063	7.889e-05	9.08076e-08	0.0506355	0.0840669	5.51793e-05	0.00552926	0.00364608	2.00198e-05	0.393649	0.497294
209270_at	LAMB3	-0.590418	-0.602475	-0.605774	-1.98444	-0.97684	-0.365177	2.20036e-05	1.75262e-05	3.8772e-05	1.86514e-09	1.21271e-05	0.0287569	0.00292002	0.000650099	0.00245372	9.80542e-07	0.00592006	0.337444
209395_at	CHI3L1	-1.49457	-1.33419	-0.636336	-1.18554	-0.229551	-0.619405	9.62455e-11	5.12801e-10	2.43271e-05	3.37161e-06	0.179934	0.00184374	7.51746e-07	5.29008e-07	0.00188665	0.000322842	0.618967	0.113777
209396_s_at	CHI3L1	-1.45611	-1.27649	-0.592906	-1.03419	-0.322965	-0.675681	1.25008e-10	8.63813e-10	4.80245e-05	5.27813e-07	0.0183785	6.2765e-05	7.59424e-07	7.54836e-07	0.00278317	7.39953e-05	0.263739	0.0271449
209949_at	NCF2	-0.756823	-1.30053	-0.994192	-0.789586	-0.608723	-0.242454	9.3804e-05	1.45559e-07	1.10246e-05	0.000113484	0.00115235	0.129425	0.00700647	2.30679e-05	0.00126103	0.00420406	0.0659047	0.575732
210013_at	HPX	-0.760915	-1.20578	-0.712145	-0.681699	-0.182102	-0.415919	0.000443323	3.18396e-06	0.00151452	9.2171e-05	0.174271	0.00545784	0.018366	0.000202422	0.0199581	0.0036203	0.61259	0.172807
210432_s_at	SCN3A	-0.599361	-1.08704	-0.736597	-0.0275341	0.0300547	-0.0274845	2.49788e-06	7.71494e-10	4.89423e-07	0.768921	0.748524	0.769325	0.000750394	7.03024e-07	0.000371674	0.909036	0.934843	0.947233
210511_s_at	INHBA	-1.18045	-0.840238	-0.726153	-3.45399	-1.49656	-0.851312	6.65377e-13	1.12756e-10	2.91874e-09	9.03033e-12	5.86068e-07	0.000259931	1.81897e-08	1.86816e-07	1.99477e-05	1.89897e-08	0.00212731	0.0488724
210587_at	INHBE	-0.823802	-1.5768	-0.934756	-0.333667	-0.150596	-0.372939	3.59659e-06	5.43564e-10	1.96546e-06	0.0195455	0.255075	0.0105734	0.000915702	5.36351e-07	0.000632299	0.133314	0.693548	0.227845
210602_s_at	CDH6	-1.02094	-1.65463	-1.04854	-0.103126	-0.034258	-0.0321172	6.59181e-06	1.21727e-08	1.18775e-05	0.366937	0.761423	0.775877	0.00139647	4.2663e-06	0.00132261	0.661741	0.938383	0.948721
211506_s_at	CXCL8	-0.968675	-2.90975	-1.69467	-1.94011	-1.38092	-0.866912	7.50198e-06	1.60594e-12	1.43138e-08	7.84741e-08	4.79539e-06	0.000530206	0.00147543	1.84578e-08	5.59006e-05	1.79522e-05	0.00436334	0.0658841
211564_s_at	PDLIM4	-1.05852	-0.917207	-1.04085	-0.544428	-0.446908	-0.121087	7.1714e-08	4.79988e-07	2.51771e-07	0.00020502	0.00114426	0.291467	6.32414e-05	5.44468e-05	0.00027265	0.00642009	0.0655792	0.738476
211843_x_at	CYP3A7-CYP3A51P	-1.03685	-1.28116	-0.940208	-0.275699	-0.180518	-0.161731	1.5446e-06	9.85792e-08	1.26272e-05	0.0172795	0.0995165	0.136426	0.000544844	1.81475e-05	0.00136435	0.123789	0.503444	0.584706
211981_at	COL4A1	-0.672104	-1.17569	-1.62495	-0.420031	-0.555887	-0.53668	0.00119058	3.8164e-06	1.65241e-07	0.00496738	0.000584126	0.000786947	0.032976	0.000229551	0.000215109	0.0558141	0.0483163	0.0772466
213429_at	BICC1	-0.653323	-1.79256	-0.710796	-0.496528	-0.255938	-0.294705	0.000661261	3.81637e-09	0.000620434	0.00429357	0.102454	0.0637498	0.0234161	2.17354e-06	0.0117419	0.0508229	0.508594	0.452136
214175_x_at	PDLIM4	-1.06082	-1.0277	-0.855674	-0.365221	-0.233189	-0.132771	8.29294e-11	1.3277e-10	5.80872e-09	8.25696e-05	0.00372115	0.0687676	7.51746e-07	2.07406e-07	3.04075e-05	0.00332661	0.121004	0.461937
214255_at	ATP10A	-1.15441	-1.50984	-1.00999	-0.0971681	-0.0898717	0.0752044	9.89286e-09	2.05502e-10	1.77345e-07	0.393852	0.42948	0.507122	1.66171e-05	2.67519e-07	0.000220371	0.683572	0.80743	0.858683
214456_x_at		-1.46768	-2.4226	-0.87456	-1.63197	-1.12118	-0.711134	1.98615e-07	1.68415e-10	0.000202178	5.00181e-08	4.80166e-06	0.000485258	0.000135741	2.4134e-07	0.00614048	1.28997e-05	0.00436334	0.0636246
214580_x_at		-1.41782	-0.909249	-0.811387	-2.42695	-0.588375	-0.624581	1.88013e-07	4.12392e-05	0.000286348	4.97703e-08	0.0254519	0.0188418	0.00013179	0.00118734	0.00748235	1.28966e-05	0.301205	0.283794
214803_at	CDH6	-1.13557	-1.96373	-0.790797	-0.218885	-0.256346	-0.206806	3.518e-07	1.60845e-10	6.47302e-05	0.0500573	0.0248316	0.0623301	0.000218576	2.37681e-07	0.0032861	0.235552	0.298062	0.449192
215101_s_at	CXCL5	-1.55563	-2.72218	-1.16729	-3.88687	-1.68271	-0.865195	2.41065e-09	5.71501e-13	3.62194e-07	1.00474e-10	4.60209e-06	0.00254577	6.2763e-06	1.56234e-08	0.000326538	1.03649e-07	0.00436334	0.128286
215223_s_at		-0.830024	-1.3066	-0.702787	-2.21384	-1.0013	-0.625289	2.65294e-08	3.7429e-11	6.84933e-07	5.74073e-11	1.72893e-06	0.000252953	3.22332e-05	1.02322e-07	0.000435848	7.23629e-08	0.00262581	0.0485481
215485_s_at	ICAM1	-0.741427	-0.609375	-0.963649	-0.59279	-0.141362	0.00252658	0.000339409	0.0018304	5.33382e-05	0.00022934	0.264881	0.983743	0.0157118	0.0173805	0.0029667	0.00699717	0.700783	0.996466
215933_s_at	HHEX	-1.88423	-2.66906	-1.44774	0.0219697	-0.000440213	0.14643	8.58148e-09	5.41406e-11	8.43611e-07	0.85126	0.997	0.223338	1.56397e-05	1.23339e-07	0.000475854	0.944267	0.999305	0.68274
217767_at	C3	-0.799996	-2.28675	-0.823904	-1.77748	-0.944114	-0.485864	2.7932e-05	1.94849e-11	4.69249e-05	3.00257e-09	7.74583e-06	0.00352134	0.0034013	8.19489e-08	0.00273812	1.46576e-06	0.00494385	0.143893
217875_s_at	PMEPA1	-0.78978	-0.878326	-0.673954	-1.46145	-0.688843	-0.495748	4.2884e-07	1.05168e-07	7.95565e-06	9.57064e-10	1.13278e-05	0.000311711	0.000254857	1.86087e-05	0.00113134	5.77351e-07	0.0058429	0.0521186
219059_s_at	LYVE1	-0.651913	-1.18722	-0.922962	0.0246357	0.00387269	-0.0179075	3.82087e-06	1.2055e-09	1.19975e-07	0.838476	0.974419	0.882167	0.000947041	9.28319e-07	0.000187418	0.939401	0.994163	0.974413
219630_at	PDZK1IP1	-1.30835	-1.56142	-0.859693	-0.102855	-0.127682	-0.13714	8.97346e-10	6.6429e-11	8.305e-07	0.243925	0.153106	0.126909	3.0664e-06	1.33396e-07	0.000475854	0.547466	0.586333	0.571835
219942_at	MYL7	-0.728694	-0.709898	-0.790277	-0.332322	-0.509859	-0.534374	4.24656e-06	5.80658e-06	4.04391e-06	0.0489574	0.00509082	0.00369684	0.00100948	0.000302645	0.00086467	0.232101	0.141513	0.14718
220037_s_at	LYVE1	-0.81373	-1.12883	-0.97276	0.0680575	0.0111928	0.0194002	2.06886e-06	2.79982e-08	5.74334e-07	0.426746	0.894864	0.818937	0.000661011	7.39517e-06	0.000392768	0.708118	0.976113	0.958961
220330_s_at	SAMSN1	-1.2106	-2.26147	-1.15698	-2.61265	-0.853044	-0.275662	4.38011e-05	1.73344e-08	0.000155498	2.9844e-09	0.000903783	0.199587	0.00433845	5.38718e-06	0.00531316	1.46576e-06	0.0585478	0.659152
221477_s_at		-0.72399	-1.34573	-0.969548	-2.59558	-0.722879	-0.45921	1.72476e-06	3.47856e-10	1.06078e-07	5.93464e-14	1.62722e-06	0.000205746	0.000583357	3.9623e-07	0.000181245	8.11191e-10	0.00261671	0.0458807
223484_at	C15orf48	-1.30298	-1.69335	-0.802571	-4.37714	-1.89536	-0.774161	5.35419e-09	1.18759e-10	8.40102e-06	1.81925e-12	1.43524e-07	0.00163973	1.17096e-05	1.90974e-07	0.00114545	5.52596e-09	0.00130786	0.107755
223827_at	TNFRSF19	-0.690931	-0.868545	-1.03231	-0.350185	-0.328162	-0.177346	7.90777e-07	3.79286e-08	1.00305e-08	0.000180022	0.000328096	0.0236946	0.000392484	9.21666e-06	4.21861e-05	0.00589383	0.0361667	0.310151
226051_at	SELENOM	-0.803517	-1.11152	-0.943052	-0.364896	-0.305726	-0.323472	1.14916e-08	1.0496e-10	3.54582e-09	0.000191391	0.000912574	0.000567225	1.69811e-05	1.79335e-07	2.15409e-05	0.00614463	0.0586996	0.0674196
226497_s_at	FLT1	-0.983939	-1.39172	-0.701312	-1.1178	-0.53313	-0.575081	3.59732e-05	5.71192e-07	0.00180065	1.3503e-07	0.000436386	0.000219575	0.00389663	6.19641e-05	0.0222468	2.65388e-05	0.042229	0.0473714
226498_at	FLT1	-1.919	-1.90785	-1.35204	-1.07482	0.058182	-0.0489801	7.80195e-08	8.44211e-08	1.6508e-05	2.14674e-08	0.561881	0.624729	6.77098e-05	1.65438e-05	0.00155163	6.74556e-06	0.86816	0.902889
226731_at		-0.64988	-1.12419	-0.634593	-0.931934	-0.397494	-0.503582	9.72919e-07	5.11536e-10	3.40666e-06	1.11387e-06	0.00405286	0.000656508	0.000420297	5.29008e-07	0.000785902	0.000135335	0.126323	0.0710784
227145_at	LOXL4	-1.3156	-2.35759	-0.97499	0.184186	-0.0672436	-0.165574	1.43701e-07	3.4523e-11	1.55677e-05	0.0706697	0.487535	0.100565	0.000109123	9.93445e-08	0.00151184	0.285704	0.837227	0.528659
230318_at	SERPINA1	-1.05327	-2.0065	-0.602037	-0.764717	-0.439526	-0.690319	2.5652e-05	6.62309e-09	0.00701234	2.86035e-06	0.000766818	9.14708e-06	0.00321178	2.99851e-06	0.0495604	0.000286883	0.0544314	0.0182366
230920_at	TRABD2B	-0.94479	-1.73528	-0.591445	0.0296536	-0.115027	-0.190864	1.61526e-07	2.72272e-11	0.000105933	0.680036	0.124153	0.0165886	0.000119344	9.30404e-08	0.00429298	0.866084	0.545803	0.270256
235417_at	SPOCD1	-0.977713	-1.05111	-0.641106	-0.858005	-0.466345	-0.239779	1.99251e-09	6.98509e-10	1.70854e-06	7.51349e-05	0.00989854	0.148601	5.56917e-06	6.47305e-07	0.000627062	0.00311685	0.197375	0.599567
236313_at	CDKN2B	-0.64685	-0.899316	-0.776824	-1.22321	-0.56148	-0.461444	0.000934176	3.83329e-05	0.000364628	1.40524e-05	0.0104275	0.0293562	0.0287267	0.00112923	0.00867434	0.000933552	0.202754	0.338987
236984_at	ODAPH	-1.60528	-1.75709	-1.59089	-0.575801	-0.612856	-0.363107	5.71557e-10	1.51426e-10	1.99088e-09	0.00014038	7.61536e-05	0.00583208	2.08333e-06	2.29978e-07	1.81419e-05	0.00491953	0.0165884	0.178738
237690_at	ADGRF4	-1.00497	-1.33706	-0.776147	-0.811863	-0.368579	-0.492261	1.03658e-06	2.32539e-08	5.26651e-05	0.00339597	0.13381	0.0516196	0.000429357	6.55365e-06	0.00294436	0.0438015	0.560961	0.419736
39763_at	HPX	-0.673667	-1.1034	-0.592355	-0.518726	-0.198202	-0.33368	0.000216335	8.13222e-07	0.00135275	0.000281134	0.0898691	0.00821903	0.0117459	7.98257e-05	0.0186148	0.00810707	0.486074	0.206514
1555355_a_at	ETS1	-0.938471	-0.412543	-0.931357	-1.99051	-0.703209	-0.245015	2.77557e-06	0.00679955	7.67119e-06	4.604e-08	0.00249295	0.223264	0.000794526	0.0445175	0.00111998	1.21021e-05	0.0974282	0.68274
201426_s_at	VIM	-0.608397	-0.401358	-0.619273	-0.654557	-0.573574	-0.337084	5.01688e-05	0.00229134	9.34884e-05	0.000270968	0.000858331	0.0270447	0.00475386	0.020427	0.00401846	0.00790143	0.0565779	0.33006
202196_s_at	DKK3	-0.621016	-0.555461	-0.58546	0.0986313	0.172432	-0.218146	1.362e-06	5.34148e-06	7.14178e-06	0.552396	0.304985	0.199198	0.000493162	0.000287209	0.00109632	0.794629	0.733195	0.658912
205547_s_at	TAGLN	-0.871005	-0.376182	-0.647717	-0.652052	-0.372188	-0.146355	0.000206914	0.0554291	0.00460933	0.00430807	0.073494	0.460121	0.0114388	0.192516	0.0384052	0.0509432	0.450733	0.835756
208083_s_at		-1.02782	-0.398225	-0.657644	-1.35687	-0.0554796	-0.462109	6.15869e-07	0.0070861	0.000234785	9.87831e-06	0.790529	0.0402146	0.000345915	0.0458229	0.00667197	0.00071684	0.948066	0.381708
208084_at		-1.12135	-0.431809	-0.78817	-1.20499	-0.115094	-0.393555	9.00536e-07	0.00888735	0.000124714	1.25351e-05	0.545814	0.0522346	0.000411898	0.0541109	0.00468981	0.000857767	0.862898	0.421806
208637_x_at	ACTN1	-0.60707	-0.253292	-0.603903	-0.415701	-0.355589	-0.110186	0.000352946	0.0774568	0.000739644	0.000430033	0.00157296	0.248377	0.0160226	0.24043	0.0129673	0.0108802	0.0777474	0.705346
209908_s_at	TGFB2	-0.815108	-0.33156	-1.13252	-0.31341	-0.172235	-0.344518	0.000540535	0.0982645	4.5035e-05	0.218556	0.490865	0.178544	0.0206191	0.280451	0.0026677	0.518351	0.838811	0.637504
209909_s_at	TGFB2	-0.625783	-0.532931	-0.611986	-0.926031	-0.417331	-0.39078	2.90663e-05	0.000156464	8.41084e-05	0.000932348	0.0822304	0.101526	0.00349865	0.00299954	0.00378597	0.0184763	0.470386	0.530989
211160_x_at	ACTN1	-0.708485	-0.306814	-0.711417	-0.440292	-0.35934	-0.0759477	0.00073241	0.0897956	0.00135286	0.0018753	0.00764575	0.523101	0.0248731	0.265039	0.0186148	0.0296421	0.173392	0.865943
213004_at	ANGPTL2	-0.724662	-0.572519	-0.641544	-0.628993	-0.507134	-0.470271	2.80552e-08	6.52589e-07	4.05792e-07	7.09509e-06	7.03349e-05	0.000147518	3.3346e-05	6.82953e-05	0.000346667	0.000557362	0.0158925	0.0391336
213548_s_at	CDV3	-0.652497	-0.529538	-0.798045	-0.602928	0.00880748	0.0815773	0.000135316	0.00093448	3.68917e-05	6.91e-05	0.936994	0.46821	0.00887099	0.0107405	0.00238422	0.00293326	0.985499	0.839791
220407_s_at	TGFB2	-0.602205	-0.532845	-0.817168	-0.635754	-0.626288	-0.556265	0.000434011	0.00125374	4.47213e-05	0.000469233	0.000534758	0.00142428	0.0181468	0.0132103	0.0026677	0.0115564	0.0461894	0.101002
228018_at	NKAIN4	-0.661829	-0.429347	-0.825701	-0.413632	-0.406159	-0.406935	6.33894e-05	0.00306354	1.29445e-05	0.000100476	0.00012007	0.000117861	0.00547843	0.0251311	0.00138772	0.00383092	0.0207092	0.035407
242767_at	LMCD1	-0.784735	-0.372093	-0.630689	-1.51891	-0.776063	-0.254503	4.84712e-05	0.0188219	0.000842281	1.49287e-08	4.34845e-05	0.0790318	0.00464127	0.0917743	0.0140359	5.1314e-06	0.0120686	0.485622
243711_at	DDAH1	-0.657822	-0.124286	-0.604795	-0.316421	-0.136928	-0.115559	7.8887e-05	0.334483	0.000383756	0.0107811	0.225587	0.302896	0.00628431	0.583921	0.00890358	0.0918871	0.666979	0.744108
1552610_a_at	JAK1	-0.469821	-0.627713	-0.810666	-0.653453	-0.502716	-0.281209	3.53723e-05	1.1586e-06	1.12743e-07	3.85305e-07	8.38294e-06	0.0020199	0.00387571	0.000102172	0.0001813	5.93424e-05	0.00504734	0.118623
1553530_a_at	ITGB1	-0.344626	-0.604784	-0.693911	-0.376642	-0.203472	-0.150607	0.00107758	3.17197e-06	1.50473e-06	0.000153417	0.0155272	0.0612121	0.031107	0.000202366	0.000596167	0.00523927	0.243881	0.445631
1553944_at		-0.485885	-0.978316	-0.686396	-0.0768414	-0.369844	-0.934355	0.0116271	3.14747e-05	0.00185161	0.743045	0.12937	0.00109457	0.12176	0.000992435	0.0225774	0.897412	0.553898	0.0898054
1554242_a_at	COCH	-0.0439002	-0.962573	-0.674893	-0.258165	0.132503	-0.0180432	0.803857	4.66096e-05	0.00245884	0.164244	0.464068	0.919835	0.937561	0.00129294	0.0264871	0.449992	0.82578	0.983226
1555229_a_at	C1S	-0.831649	-1.25139	-1.01835	-0.783225	0.213117	-0.0511934	0.00302367	8.00955e-05	0.00113281	0.00451995	0.375962	0.829377	0.0558322	0.00190235	0.0167197	0.0525343	0.778213	0.961608
1555564_a_at	CFI	-0.165407	-1.37278	-0.68432	-0.557504	-0.0907563	-0.410726	0.179167	3.45112e-09	6.29379e-05	0.0013732	0.530313	0.0111196	0.511297	2.02893e-06	0.00324023	0.0240486	0.857304	0.232048
1557905_s_at	CD44	-0.599449	-0.961582	-0.911577	-1.20397	-0.6354	-0.200693	0.00492189	8.40716e-05	0.000305393	3.21048e-08	5.70936e-05	0.097421	0.0748135	0.00196521	0.00775538	9.3868e-06	0.0143192	0.522667
1563445_x_at	CTSLP8	-0.134205	-0.821824	-0.819889	-0.322144	0.385122	0.305912	0.205082	5.10467e-07	1.40383e-06	0.339038	0.25626	0.363181	0.544498	5.71966e-05	0.000576386	0.638929	0.694442	0.784322
1564841_at		-0.243298	-0.860987	-0.806609	-0.146245	-0.21544	-0.138631	0.0267296	2.16501e-07	1.35714e-06	0.0720005	0.0122921	0.0863824	0.195155	3.07132e-05	0.000576386	0.288526	0.218642	0.50095
201042_at	TGM2	-0.401522	-0.833407	-0.673778	-0.877756	-0.0846232	-0.139622	9.85085e-05	1.16767e-08	5.81879e-07	4.64979e-06	0.50586	0.278648	0.00722946	4.18934e-06	0.000392768	0.000412707	0.845146	0.729689
201842_s_at	EFEMP1	-0.524837	-0.945251	-0.77287	0.176866	0.0825691	-0.26808	0.0007682	1.40658e-06	3.6991e-05	0.271251	0.601434	0.104218	0.0256575	0.000116523	0.00238782	0.575858	0.884628	0.536446
202238_s_at	NNMT	-0.466867	-1.33811	-0.662864	-0.839747	-0.369834	-0.273303	0.00028963	5.49349e-10	1.67522e-05	1.17577e-07	0.000787278	0.00720979	0.0142406	5.36351e-07	0.00156248	2.4443e-05	0.0548337	0.19472
203252_at	CDK2AP2	-0.411589	-0.655998	-0.638354	0.170102	-0.0391377	0.190725	0.00258936	3.47419e-05	0.000104611	0.060148	0.645919	0.0377864	0.0515562	0.00106415	0.00426201	0.26156	0.901415	0.372919
203441_s_at	CDH2	-0.299283	-0.696918	-0.686183	-0.671751	-0.286847	-0.393793	0.00644671	1.88144e-06	5.80107e-06	0.000774092	0.0911799	0.0257872	0.0875494	0.000140854	0.00102526	0.016247	0.488592	0.322195
203921_at	CHST2	-0.327558	-0.687626	-1.11999	-0.268338	-0.237694	-0.200159	0.0122183	2.17715e-05	1.35574e-07	0.00830596	0.0166732	0.0383341	0.12517	0.000756262	0.000198018	0.0777617	0.251686	0.37462
204602_at	DKK1	-0.500646	-0.649433	-1.06577	-1.85634	-0.662588	-1.03518	0.015745	0.00295371	7.00423e-05	0.000234826	0.104607	0.0167005	0.144512	0.024532	0.00347658	0.0071052	0.512908	0.27075
205018_s_at	MBNL2	-0.0448622	-0.596617	-0.897602	0.143302	-0.0751897	-0.125142	0.746717	0.000485344	1.63599e-05	0.210854	0.502951	0.271452	0.91492	0.00672312	0.00155022	0.509831	0.844197	0.724606
205048_s_at		-0.203428	-0.7003	-0.593951	-0.111165	0.080414	-0.203657	0.039899	9.55531e-07	1.75276e-05	0.513577	0.635306	0.239443	0.240552	8.96117e-05	0.00160445	0.768594	0.897581	0.698829
205172_x_at	CLTB	-0.56979	-0.655392	-0.65036	-1.05453	-0.672959	-0.341634	2.05151e-05	4.01096e-06	1.0934e-05	1.94834e-09	6.2233e-07	0.00073948	0.00279401	0.00023708	0.00125846	1.01453e-06	0.00212731	0.0757931
205578_at	ROR2	-0.379773	-0.749344	-0.755631	0.123109	0.113657	-0.380359	0.0192964	0.000102219	0.000202853	0.616719	0.643808	0.135663	0.161964	0.00225313	0.00614496	0.832077	0.900593	0.583457
205920_at	SLC6A6	-0.605294	-0.844111	-0.606558	-0.713615	-0.322418	-0.0637209	0.00346371	0.000207416	0.00582725	1.8737e-05	0.0133085	0.585853	0.0603309	0.00365822	0.0442938	0.00113575	0.227318	0.887964
206284_x_at	CLTB	-0.550431	-0.671698	-0.655411	-1.06639	-0.654614	-0.369647	2.5329e-05	2.45531e-06	8.32286e-06	1.09989e-09	5.94809e-07	0.000281187	0.0031836	0.000168648	0.00114331	6.42899e-07	0.00212731	0.0497538
206375_s_at	HSPB3	-0.441562	-0.845497	-0.733578	0.0183827	-0.0818085	0.0634681	8.60431e-05	2.98749e-08	5.58905e-07	0.857713	0.429826	0.538431	0.00671099	7.77814e-06	0.000392768	0.946702	0.807478	0.871604
207014_at	GABRA2	-0.0696209	-0.99576	-0.701894	-0.156618	-0.173166	-0.153005	0.706011	5.07739e-05	0.00250868	0.133742	0.100138	0.142251	0.897116	0.0013729	0.0267368	0.405115	0.504147	0.592123
207076_s_at	ASS1	-0.0819743	-0.623176	-0.639489	-0.122562	-0.170693	-0.406136	0.18421	1.4187e-08	2.89141e-08	0.0878463	0.022706	2.53828e-05	0.517161	4.67273e-06	7.9044e-05	0.32177	0.288211	0.0237114
207265_s_at	KDELR3	-0.356917	-0.764322	-0.70754	-0.0856956	-0.17802	-0.124611	0.00168698	5.19688e-07	3.59431e-06	0.277295	0.0337612	0.122237	0.0399807	5.79876e-05	0.000804629	0.582268	0.337952	0.566086
207886_s_at	CALCR	-0.470566	-0.734594	-0.6595	-0.0398455	-0.0654011	0.0998928	0.000213059	1.46283e-06	1.34734e-05	0.752986	0.606543	0.43435	0.0116458	0.000119552	0.00140835	0.901931	0.88627	0.821844
208337_s_at	NR5A2	-0.160095	-0.809452	-0.627787	-0.0375756	-0.0696629	0.0804613	0.0812359	6.85878e-08	4.81449e-06	0.762782	0.577264	0.520479	0.347868	1.42047e-05	0.000930149	0.906516	0.874873	0.864558
209082_s_at	COL18A1	-0.408326	-0.646687	-0.648787	-0.173122	-0.292904	-0.333401	0.000307599	1.97376e-06	4.85531e-06	0.113284	0.0124726	0.00564904	0.0147526	0.000144466	0.000934732	0.371522	0.220194	0.176267
209772_s_at	CD24	-0.638744	-1.22767	-1.25773	-0.371431	-0.152273	-0.362716	0.00892099	3.23803e-05	5.72757e-05	0.0059537	0.207251	0.00693286	0.105097	0.00101397	0.0030779	0.0628977	0.648623	0.191276
209904_at	TNNC1	-0.568426	-1.04865	-0.889174	-0.0992783	-0.120034	-0.412801	0.00751222	3.75778e-05	0.000425287	0.400731	0.31237	0.0027696	0.0948789	0.00111783	0.00947924	0.688688	0.738072	0.131981
210064_s_at	UPK1B	-0.457202	-1.16423	-0.588021	-0.122706	-0.0689891	0.0557255	0.000430369	5.57901e-09	7.81046e-05	0.226666	0.489016	0.575136	0.0180848	2.70072e-06	0.0036251	0.527528	0.838097	0.883496
210830_s_at	PON2	-0.273945	-0.923792	-0.648572	-0.481885	-0.15319	-0.3617	0.00323151	3.37323e-09	1.14977e-06	2.56727e-05	0.0739543	0.000421259	0.0578579	2.00469e-06	0.000535481	0.00142793	0.452089	0.0596441
210916_s_at	CD44	-0.564832	-0.963454	-0.90362	-1.17171	-0.709146	-0.301814	0.0065276	6.88079e-05	0.000281796	3.80916e-08	1.55415e-05	0.0167984	0.0881163	0.00169616	0.00739308	1.03102e-05	0.00672467	0.271358
211964_at	COL4A2	-0.508738	-0.692444	-0.818525	-0.382877	-0.376837	-0.458236	7.37132e-06	1.51303e-07	4.4686e-08	0.00760796	0.0083938	0.00222515	0.0014709	2.37755e-05	9.77282e-05	0.0735701	0.182116	0.123263
213001_at	ANGPTL2	-0.581404	-0.652099	-0.630756	-0.606777	-0.461866	-0.418305	1.74089e-06	4.03692e-07	1.6481e-06	0.000370078	0.00330075	0.00643969	0.000583357	4.81918e-05	0.000617189	0.00976545	0.114006	0.186201
215259_s_at	CADM4	-0.450106	-0.615723	-0.628577	-0.262293	-0.0613786	-0.128077	0.00218711	0.0001364	0.000237251	0.0771194	0.662639	0.36796	0.0467591	0.00271682	0.0067138	0.300214	0.90718	0.787172
215966_x_at	GK3P	-0.488137	-0.933596	-0.764012	-0.627698	-0.389656	-0.254564	0.00094966	9.00836e-07	2.4848e-05	9.52817e-05	0.00497607	0.0478324	0.0290233	8.6107e-05	0.00190009	0.00370521	0.139538	0.406471
216039_at	GABRA2	-0.229814	-0.788509	-0.734217	0.0687211	-0.067834	-0.0171478	0.182386	0.000207744	0.000808715	0.439648	0.445453	0.845573	0.514895	0.00366121	0.0136766	0.716765	0.816538	0.964849
216942_s_at	CD58	-0.189385	-0.601719	-0.718727	-0.288404	-0.051992	-0.160772	0.179368	0.000400828	0.0001531	0.0483623	0.703142	0.248674	0.511414	0.00586441	0.00528142	0.230501	0.919669	0.705652
218182_s_at	CLDN1	-0.216711	-0.99437	-0.764976	-0.767599	-0.104082	-0.471628	0.199565	1.47825e-05	0.000481229	0.000444606	0.5494	0.0144727	0.537049	0.000578811	0.0101536	0.0111253	0.863884	0.257164
218468_s_at	GREM1	-0.413921	-0.714512	-0.62444	-0.292037	-0.217867	-0.237732	0.0101462	0.000125204	0.000897841	0.00406424	0.0229627	0.0145263	0.113097	0.00257351	0.0145926	0.0492274	0.289472	0.257614
218720_x_at	SEZ6L2	-0.38116	-0.659834	-0.590693	-0.216821	-0.125321	-0.0962272	0.000985757	3.29084e-06	2.91203e-05	0.00827613	0.0983412	0.195677	0.0296459	0.000207528	0.00208125	0.0775621	0.501171	0.655832
219302_s_at	CNTNAP2	-0.476552	-1.15953	-0.823644	-0.644392	-0.609456	-0.604064	0.000506254	1.36323e-08	3.38068e-06	0.000282204	0.000464887	0.000502436	0.0198704	4.55814e-06	0.000785902	0.00812935	0.0432074	0.0647893
219305_x_at	FBXO2	-0.569205	-0.746015	-0.781875	0.127534	-0.0528781	-0.103085	1.38623e-08	2.83986e-10	4.41859e-10	0.12283	0.507559	0.205847	1.84859e-05	3.49617e-07	8.15648e-06	0.387788	0.845677	0.664818
219450_at	C4orf19	-0.231823	-0.592712	-0.61048	-0.23141	-0.140618	-0.185707	0.0163407	3.98995e-06	7.03871e-06	0.040361	0.192081	0.0915953	0.148049	0.000236094	0.0010933	0.207478	0.632311	0.512579
219597_s_at	DUOX1	-0.32389	-0.930435	-0.682776	-0.435028	-0.333623	-0.316373	0.00462389	6.39936e-08	8.72687e-06	0.000394942	0.00329625	0.00475554	0.0717196	1.3502e-05	0.00116444	0.0102048	0.113993	0.162913
220580_at	BICC1	-0.409736	-0.773527	-0.607052	0.0837862	0.0777055	0.10952	0.000166877	8.87154e-08	5.2475e-06	0.427795	0.46139	0.303691	0.0101378	1.71396e-05	0.000982559	0.708915	0.824729	0.744923
221814_at	ADGRA2	-0.565798	-0.727556	-0.807014	-0.221159	-0.356724	-0.326102	0.00126383	0.000126844	9.68251e-05	0.0715655	0.00705463	0.0121079	0.0340729	0.0025926	0.00410517	0.287598	0.166112	0.239422
222725_s_at	PALMD	-0.481822	-1.2523	-0.618721	-0.101915	-0.0289095	-0.141429	0.0128676	1.93911e-06	0.00427417	0.192623	0.703908	0.0780661	0.129226	0.000142848	0.0366928	0.489254	0.91998	0.48373
223744_s_at	SIAE	-0.554693	-1.05881	-1.37977	-0.00427729	-0.0502659	-0.120604	0.00175101	2.35605e-06	2.13581e-07	0.972466	0.68588	0.338363	0.0409435	0.000163681	0.000243728	0.990042	0.914554	0.767905
224090_s_at	TNFRSF19	-0.555417	-0.617262	-0.797687	-0.0774291	-0.0744162	-0.036335	6.20724e-06	1.71864e-06	1.70197e-07	0.239069	0.256973	0.573299	0.00133615	0.000132909	0.000216407	0.541658	0.694694	0.882972
237250_at		-0.217269	-0.892256	-0.784311	-0.0053215	-0.128946	-0.137059	0.0794643	9.70702e-07	1.1814e-05	0.953402	0.170983	0.147279	0.344075	9.07233e-05	0.00131823	0.983688	0.609259	0.598031
237867_s_at	PID1	-0.574551	-0.61641	-0.777876	-0.331545	-0.0771368	-0.254219	0.00019961	9.88672e-05	1.84965e-05	0.00613533	0.467718	0.0271478	0.0111032	0.00219738	0.00164573	0.0640048	0.827987	0.33095
242913_at	CLIC6	-0.573603	-1.10939	-0.644943	-0.358108	-0.107057	-0.464209	8.6433e-05	2.61692e-08	5.67631e-05	0.00865048	0.379109	0.00141607	0.00671326	7.093e-06	0.00306975	0.0798658	0.779504	0.100812
