# Supplementary material for: Genome-wide expression changes induced by bisphenol A, F and S in human stem cell derived hepatocyte-like cells
Source: EXCLI J. 2020 Nov 4;19:1459–76. doi: 10.17179/excli2020-2934 (PMC7726493; doi:10.17179/excli2020-2934)
Supplement: supplementary_tables_3A_GO analysis, Man12 upregulated [file EXCLI-19-1459-s-007.xlsx]

## Sheet: Bisphenol A_only (n=175)
GO.ID	Term	Annotated	Significant	Expected	Rank in classic	elim	classic	genes
GO:0048661	positive regulation of smooth muscle cell proliferation	210	6	0.79	36	0.00015	0.00015	ID2, SKP2, FGFR2, FGFR2, SKP2, MDM2
GO:0060707	trophoblast giant cell differentiation	30	3	0.11	40	0.00020	0.00020	NR2F2, NR2F2, NR2F2
GO:0003084	positive regulation of systemic arterial blood pressure	35	3	0.13	47	0.00031	0.00031	NR2F2, NR2F2, NR2F2
GO:0003149	membranous septum morphogenesis	36	3	0.14	48	0.00034	0.00034	ID2, FGFR2, FGFR2
GO:0005997	xylulose metabolic process	9	2	0.03	51	0.00050	0.00050	DCXR, TKT
GO:0001921	positive regulation of receptor recycling	43	3	0.16	53	0.00058	0.00058	NSG1, NSG1, NSG1
GO:1900748	positive regulation of vascular endothelial growth factor signaling pathway	11	2	0.04	61	0.00076	0.00076	CCBE1, CCBE1
GO:0042421	norepinephrine biosynthetic process	12	2	0.05	68	0.00091	0.00091	GATA3, MOXD1
GO:0035602	fibroblast growth factor receptor signaling pathway involved in negative regulation of apoptotic pro...	12	2	0.05	69	0.00091	0.00091	FGFR2, FGFR2
GO:0035603	fibroblast growth factor receptor signaling pathway involved in hemopoiesis	12	2	0.05	70	0.00091	0.00091	FGFR2, FGFR2
GO:0035604	fibroblast growth factor receptor signaling pathway involved in positive regulation of cell prolifer...	12	2	0.05	71	0.00091	0.00091	FGFR2, FGFR2
GO:0008589	regulation of smoothened signaling pathway	197	5	0.74	73	0.00093	0.00093	FGFR2, GAS1, FGFR2, SCUBE3, INTU
GO:0048557	embryonic digestive tract morphogenesis	52	3	0.2	75	0.00101	0.00101	ID2, FGFR2, FGFR2
GO:0060595	fibroblast growth factor receptor signaling pathway involved in mammary gland specification	13	2	0.05	77	0.00107	0.00107	FGFR2, FGFR2
GO:0060667	branch elongation involved in salivary gland morphogenesis	13	2	0.05	78	0.00107	0.00107	FGFR2, FGFR2
GO:0060615	mammary gland bud formation	13	2	0.05	79	0.00107	0.00107	FGFR2, FGFR2
GO:0072602	interleukin-4 secretion	13	2	0.05	80	0.00107	0.00107	GATA3, VTCN1
GO:0060915	mesenchymal cell differentiation involved in lung development	13	2	0.05	81	0.00107	0.00107	FGFR2, FGFR2
GO:0048268	clathrin coat assembly	54	3	0.2	83	0.00112	0.00112	NSG1, NSG1, NSG1
GO:0055010	ventricular cardiac muscle tissue morphogenesis	122	4	0.46	85	0.00120	0.00120	FGFR2, NRG1, FGFR2, TPM1
GO:0001937	negative regulation of endothelial cell proliferation	124	4	0.47	89	0.00127	0.00127	NGFR, NR2F2, NR2F2, NR2F2
GO:0048538	thymus development	126	4	0.47	90	0.00135	0.00135	GATA3, PBX1, PBX1, HOXA3
GO:0042476	odontogenesis	320	6	1.2	92	0.00138	0.00138	FGFR2, FGFR2, WDR72, COL1A2, DLX3, WDR72
GO:0048706	embryonic skeletal system development	321	6	1.21	94	0.00140	0.00140	FGFR2, FGFR2, PBX1, PBX1, HOXA1, HOXA3
GO:0035162	embryonic hemopoiesis	61	3	0.23	98	0.00160	0.00160	GATA3, PBX1, PBX1
GO:0060173	limb development	501	9	1.89	33	0.00173	0.00012	FGFR2, FGFR2, NR2F2, PBX1, PBX1, INTU, NR2F2, TBC1D32, NR2F2
GO:0010594	regulation of endothelial cell migration	463	7	1.74	105	0.00192	0.00192	NR2F2, GATA3, NR2F2, CCBE1, SCARB1, NR2F2, CCBE1
GO:0060529	squamous basal epithelial stem cell differentiation involved in prostate gland acinus development	19	2	0.07	110	0.00231	0.00231	FGFR2, FGFR2
GO:0060664	epithelial cell proliferation involved in salivary gland morphogenesis	19	2	0.07	111	0.00231	0.00231	FGFR2, FGFR2
GO:0007089	traversing start control point of mitotic cell cycle	19	2	0.07	112	0.00231	0.00231	CDC6, MDM2
GO:0060017	parathyroid gland development	19	2	0.07	113	0.00231	0.00231	GATA3, HOXA3
GO:0035607	fibroblast growth factor receptor signaling pathway involved in orbitofrontal cortex development	19	2	0.07	114	0.00231	0.00231	FGFR2, FGFR2
GO:0031069	hair follicle morphogenesis	71	3	0.27	116	0.00247	0.00247	FGFR2, FGFR2, INTU
GO:0060463	lung lobe morphogenesis	20	2	0.08	117	0.00256	0.00256	FGFR2, FGFR2
GO:0001657	ureteric bud development	252	5	0.95	119	0.00272	0.00272	FGFR2, FGFR2, GATA3, PBX1, PBX1
GO:0045736	negative regulation of cyclin-dependent protein serine/threonine kinase activity	78	3	0.29	133	0.00323	0.00323	NR2F2, NR2F2, NR2F2
GO:0021847	ventricular zone neuroblast division	23	2	0.09	134	0.00338	0.00338	FGFR2, FGFR2
GO:0048845	venous blood vessel morphogenesis	23	2	0.09	135	0.00338	0.00338	CCBE1, CCBE1
GO:0060523	prostate epithelial cord elongation	23	2	0.09	136	0.00338	0.00338	FGFR2, FGFR2
GO:0045665	negative regulation of neuron differentiation	517	7	1.95	139	0.00353	0.00353	MEIS1, ID2, MEIS1, NGFR, PBX1, PBX1, MDM2
GO:0060449	bud elongation involved in lung branching	24	2	0.09	141	0.00368	0.00368	FGFR2, FGFR2
GO:0001525	angiogenesis	1296	12	4.88	143	0.00370	0.00370	MEIS1, FGFR2, MEIS1, NGFR, NPPB, FGFR2, 211042_x_at, ADGRG1, VAV3, CCBE1, HOXA3, CCBE1
GO:0033598	mammary gland epithelial cell proliferation	82	3	0.31	144	0.00372	0.00372	ID2, GATA3, MST1L
GO:0040036	regulation of fibroblast growth factor receptor signaling pathway	82	3	0.31	145	0.00372	0.00372	FGFR2, FGFR2, GATA3
GO:1990048	anterograde neuronal dense core vesicle transport	1	1	0	147	0.00376	0.00376	SYBU
GO:0007634	optokinetic behavior	1	1	0	148	0.00376	0.00376	HOXA1
GO:0021860	pyramidal neuron development	25	2	0.09	152	0.00399	0.00399	FGFR2, FGFR2
GO:0032808	lacrimal gland development	25	2	0.09	153	0.00399	0.00399	FGFR2, FGFR2
GO:0009650	UV protection	25	2	0.09	154	0.00399	0.00399	SCARA3, SCARA3
GO:0030916	otic vesicle formation	25	2	0.09	155	0.00399	0.00399	FGFR2, FGFR2
GO:0001893	maternal placenta development	85	3	0.32	159	0.00411	0.00411	NR2F2, NR2F2, NR2F2
GO:0010573	vascular endothelial growth factor production	85	3	0.32	160	0.00411	0.00411	ADGRG1, CCBE1, CCBE1
GO:0060674	placenta blood vessel development	87	3	0.33	165	0.00439	0.00439	NR2F2, NR2F2, NR2F2
GO:0002088	lens development in camera-type eye	178	4	0.67	169	0.00469	0.00469	MEIS1, MEIS1, GATA3, TBC1D32
GO:0060916	mesenchymal cell proliferation involved in lung development	28	2	0.11	171	0.00498	0.00498	FGFR2, FGFR2
GO:0006270	DNA replication initiation	92	3	0.35	173	0.00513	0.00513	CDC6, CDC7, PRIM1
GO:1902916	positive regulation of protein polyubiquitination	29	2	0.11	177	0.00534	0.00534	SKP2, SKP2
GO:0060484	lung-associated mesenchyme development	30	2	0.11	180	0.00571	0.00571	FGFR2, FGFR2
GO:0033148	positive regulation of intracellular estrogen receptor signaling pathway	30	2	0.11	181	0.00571	0.00571	SKP2, SKP2
GO:1900271	regulation of long-term synaptic potentiation	96	3	0.36	182	0.00577	0.00577	NSG1, NSG1, NSG1
GO:0061512	protein localization to cilium	97	3	0.37	185	0.00594	0.00594	TUB, TBC1D32, BBS9
GO:0007266	Rho protein signal transduction	574	7	2.16	189	0.00619	0.00619	NGFR, ADGRG1, VAV3, FGD3, SCAI, COL1A2, PLEKHG4B
GO:0060670	branching involved in labyrinthine layer morphogenesis	32	2	0.12	191	0.00648	0.00648	FGFR2, FGFR2
GO:0072643	interferon-gamma secretion	32	2	0.12	192	0.00648	0.00648	GATA3, VTCN1
GO:0019585	glucuronate metabolic process	33	2	0.12	194	0.00688	0.00688	DCXR, ABHD10
GO:0060527	prostate epithelial cord arborization involved in prostate glandular acinus morphogenesis	33	2	0.12	195	0.00688	0.00688	FGFR2, FGFR2
GO:0060501	positive regulation of epithelial cell proliferation involved in lung morphogenesis	33	2	0.12	196	0.00688	0.00688	FGFR2, FGFR2
GO:0015938	coenzyme A catabolic process	2	1	0.01	204	0.00751	0.00751	NUDT7
GO:0060876	semicircular canal formation	2	1	0.01	205	0.00751	0.00751	HOXA1
GO:0099555	trans-synaptic signaling by nitric oxide, modulating synaptic transmission	2	1	0.01	206	0.00751	0.00751	GUCY1B1
GO:2001311	lysobisphosphatidic acid metabolic process	2	1	0.01	207	0.00751	0.00751	ACP6
GO:0019391	glucuronoside catabolic process	2	1	0.01	208	0.00751	0.00751	ABHD10
GO:0008284	positive regulation of cell proliferation	2091	20	7.87	32	0.00764	0.00011	ID2, SKP2, FGFR2, CDC6, CDC7, NRG1, MEIS2, FGFR2, SKP2, ADGRG1, PBX1, PBX1, MST1L, VAV3, VTCN1, CDCA7L, TET1, SLC25A27, HOXA3, MDM2
GO:0060687	regulation of branching involved in prostate gland morphogenesis	35	2	0.13	216	0.00771	0.00771	FGFR2, FGFR2
GO:0048514	blood vessel morphogenesis	1526	16	5.74	43	0.00846	0.00021	MEIS1, FGFR2, MEIS1, NGFR, NPPB, FGFR2, NR2F2, 211042_x_at, ADGRG1, HOXA1, VAV3, NR2F2, CCBE1, HOXA3, NR2F2, CCBE1
GO:0036295	cellular response to increased oxygen levels	37	2	0.14	221	0.00859	0.00859	ATP6V1A, ATP6V1A
GO:2001223	negative regulation of neuron migration	38	2	0.14	226	0.00905	0.00905	NRG1, ADGRG1
GO:0007212	dopamine receptor signaling pathway	114	3	0.43	228	0.00925	0.00925	NSG1, NSG1, NSG1
GO:0048755	branching morphogenesis of a nerve	39	2	0.15	231	0.00951	0.00951	FGFR2, FGFR2
GO:0060044	negative regulation of cardiac muscle cell proliferation	39	2	0.15	232	0.00951	0.00951	MEIS1, MEIS1
GO:0009952	anterior/posterior pattern specification	477	6	1.8	235	0.00957	0.00957	NR2F2, PBX1, PBX1, NR2F2, HOXA3, NR2F2
GO:0055025	positive regulation of cardiac muscle tissue development	117	3	0.44	238	0.00993	0.00993	FGFR2, NRG1, FGFR2
GO:0030278	regulation of ossification	481	6	1.81	239	0.00994	0.00994	ID2, FGFR2, FGFR2, PBX1, PBX1, INTU
GO:0060174	limb bud formation	40	2	0.15	240	0.00999	0.00999	FGFR2, FGFR2
GO:0035855	megakaryocyte development	41	2	0.15	246	0.01047	0.01047	MEIS1, MEIS1
GO:0007416	synapse assembly	349	5	1.31	247	0.01051	0.01051	NRG1, PCLO, PCLO, NLGN4X, 228027_at
GO:0018108	peptidyl-tyrosine phosphorylation	965	9	3.63	249	0.01100	0.01100	FGFR2, NRG1, CSF2RA, FGFR2, ZMYM2, ZMYM2, CSF2RA, CSF2RA, ABI2
GO:0001966	thigmotaxis	3	1	0.01	250	0.01125	0.01125	ID2
GO:1903765	negative regulation of potassium ion export across plasma membrane	3	1	0.01	251	0.01125	0.01125	KCNE3
GO:0021598	abducens nerve morphogenesis	3	1	0.01	252	0.01125	0.01125	HOXA1
GO:0021599	abducens nerve formation	3	1	0.01	253	0.01125	0.01125	HOXA1
GO:0021560	abducens nerve development	3	1	0.01	254	0.01125	0.01125	HOXA1
GO:0010164	response to cesium ion	3	1	0.01	255	0.01125	0.01125	CYP2R1
GO:1905277	negative regulation of epithelial tube formation	3	1	0.01	256	0.01125	0.01125	GATA3
GO:2000733	regulation of glial cell-derived neurotrophic factor receptor signaling pathway involved in ureteric...	3	1	0.01	257	0.01125	0.01125	GATA3
GO:2000734	negative regulation of glial cell-derived neurotrophic factor receptor signaling pathway involved in...	3	1	0.01	258	0.01125	0.01125	GATA3
GO:2000701	glial cell-derived neurotrophic factor receptor signaling pathway involved in ureteric bud formation	3	1	0.01	259	0.01125	0.01125	GATA3
GO:2000702	regulation of fibroblast growth factor receptor signaling pathway involved in ureteric bud formation	3	1	0.01	260	0.01125	0.01125	GATA3
GO:2000703	negative regulation of fibroblast growth factor receptor signaling pathway involved in ureteric bud ...	3	1	0.01	261	0.01125	0.01125	GATA3
GO:2000699	fibroblast growth factor receptor signaling pathway involved in ureteric bud formation	3	1	0.01	262	0.01125	0.01125	GATA3
GO:1905025	negative regulation of membrane repolarization during ventricular cardiac muscle cell action potenti...	3	1	0.01	263	0.01125	0.01125	KCNE3
GO:1903946	negative regulation of ventricular cardiac muscle cell action potential	3	1	0.01	264	0.01125	0.01125	KCNE3
GO:2000606	regulation of cell proliferation involved in mesonephros development	3	1	0.01	265	0.01125	0.01125	GATA3
GO:2000607	negative regulation of cell proliferation involved in mesonephros development	3	1	0.01	266	0.01125	0.01125	GATA3
GO:0018212	peptidyl-tyrosine modification	971	9	3.65	268	0.01142	0.01142	FGFR2, NRG1, CSF2RA, FGFR2, ZMYM2, ZMYM2, CSF2RA, CSF2RA, ABI2
GO:0003161	cardiac conduction system development	43	2	0.16	269	0.01148	0.01148	ID2, NRG1
GO:0045599	negative regulation of fat cell differentiation	125	3	0.47	272	0.01187	0.01187	RUNX1T1, GATA3, RUNX1T1
GO:0060601	lateral sprouting from an epithelium	44	2	0.17	274	0.01199	0.01199	FGFR2, FGFR2
GO:0060348	bone development	510	6	1.92	283	0.01296	0.01296	MEIS1, FGFR2, MEIS1, FGFR2, PAPPA2, TRIM45
GO:0070166	enamel mineralization	46	2	0.17	284	0.01306	0.01306	WDR72, WDR72
GO:0050680	negative regulation of epithelial cell proliferation	371	8	1.4	26	0.01320	8.6e-05	FGFR2, NGFR, FGFR2, NR2F2, GATA3, INTU, NR2F2, NR2F2
GO:0033599	regulation of mammary gland epithelial cell proliferation	47	2	0.18	287	0.01361	0.01361	GATA3, MST1L
GO:0080111	DNA demethylation	47	2	0.18	288	0.01361	0.01361	GATA3, TET1
GO:0051302	regulation of cell division	374	5	1.41	290	0.01383	0.01383	FGFR2, CDC6, FGFR2, RAB11FIP4, INTU
GO:0042982	amyloid precursor protein metabolic process	133	3	0.5	292	0.01401	0.01401	NSG1, NSG1, NSG1
GO:0048704	embryonic skeletal system morphogenesis	246	4	0.93	301	0.01420	0.01420	FGFR2, FGFR2, HOXA1, HOXA3
GO:0051127	positive regulation of actin nucleation	49	2	0.18	302	0.01473	0.01473	MAGEL2, ABI2
GO:0090310	negative regulation of methylation-dependent chromatin silencing	4	1	0.02	305	0.01497	0.01497	TET1
GO:0005999	xylulose biosynthetic process	4	1	0.02	306	0.01497	0.01497	TKT
GO:0038060	nitric oxide-cGMP-mediated signaling pathway	4	1	0.02	307	0.01497	0.01497	GUCY1B1
GO:1905032	negative regulation of membrane repolarization during cardiac muscle cell action potential	4	1	0.02	308	0.01497	0.01497	KCNE3
GO:0042060	wound healing	1376	11	5.18	309	0.01511	0.01511	FGFR2, NRG1, FGFR2, GATA3, 211042_x_at, VAV3, EPB41L4B, COL1A2, ADAMTS18, SCARB1, TPM1
GO:0045444	fat cell differentiation	529	6	1.99	311	0.01527	0.01527	ID2, RUNX1T1, GATA3, RUNX1T1, NUDT7, BBS9
GO:0002089	lens morphogenesis in camera-type eye	50	2	0.19	312	0.01531	0.01531	MEIS1, MEIS1
GO:0048701	embryonic cranial skeleton morphogenesis	140	3	0.53	317	0.01605	0.01605	FGFR2, FGFR2, HOXA1
GO:0046578	regulation of Ras protein signal transduction	700	7	2.63	320	0.01702	0.01702	AGAP4, NRG1, ADGRG1, VAV3, FGD3, SCAI, PLEKHG4B
GO:0010954	positive regulation of protein processing	53	2	0.2	321	0.01709	0.01709	CCBE1, CCBE1
GO:0007221	positive regulation of transcription of Notch receptor target	53	2	0.2	322	0.01709	0.01709	PBX1, PBX1
GO:0035023	regulation of Rho protein signal transduction	397	5	1.49	324	0.01745	0.01745	ADGRG1, VAV3, FGD3, SCAI, PLEKHG4B
GO:1901536	negative regulation of DNA demethylation	5	1	0.02	326	0.01868	0.01868	GATA3
GO:1902303	negative regulation of potassium ion export	5	1	0.02	327	0.01868	0.01868	KCNE3
GO:0042412	taurine biosynthetic process	5	1	0.02	328	0.01868	0.01868	CDO1
GO:0060025	regulation of synaptic activity	5	1	0.02	329	0.01868	0.01868	SYBU
GO:0046356	acetyl-CoA catabolic process	5	1	0.02	330	0.01868	0.01868	NUDT7
GO:0001806	type IV hypersensitivity	5	1	0.02	331	0.01868	0.01868	GATA3
GO:0046333	octopamine metabolic process	5	1	0.02	332	0.01868	0.01868	MOXD1
GO:0046305	alkanesulfonate biosynthetic process	5	1	0.02	333	0.01868	0.01868	CDO1
GO:0006589	octopamine biosynthetic process	5	1	0.02	334	0.01868	0.01868	MOXD1
GO:1903450	regulation of G1 to G0 transition	5	1	0.02	335	0.01868	0.01868	RAB11FIP4
GO:1903452	positive regulation of G1 to G0 transition	5	1	0.02	336	0.01868	0.01868	RAB11FIP4
GO:0060675	ureteric bud morphogenesis	149	3	0.56	337	0.01891	0.01891	GATA3, PBX1, PBX1
GO:0010634	positive regulation of epithelial cell migration	407	5	1.53	338	0.01920	0.01920	GATA3, EPB41L4B, CCBE1, SCARB1, CCBE1
GO:0072171	mesonephric tubule morphogenesis	150	3	0.56	339	0.01924	0.01924	GATA3, PBX1, PBX1
GO:0033688	regulation of osteoblast proliferation	57	2	0.21	341	0.01960	0.01960	FGFR2, FGFR2
GO:0035510	DNA dealkylation	58	2	0.22	345	0.02025	0.02025	GATA3, TET1
GO:0055088	lipid homeostasis	279	4	1.05	348	0.02146	0.02146	TMEM97, TMEM97, SLC25A27, SCARB1
GO:0030325	adrenal gland development	60	2	0.23	349	0.02158	0.02158	PBX1, PBX1
GO:0045777	positive regulation of blood pressure	97	5	0.37	12	0.02207	3.4e-05	ID2, NR2F2, NR2F2, TPM1, NR2F2
GO:0051271	negative regulation of cellular component movement	787	9	2.96	129	0.02209	0.00304	NRG1, NR2F2, GATA3, ADGRG1, KCNE3, SCAI, NR2F2, TPM1, NR2F2
GO:0033687	osteoblast proliferation	61	2	0.23	352	0.02226	0.02226	FGFR2, FGFR2
GO:0061030	epithelial cell differentiation involved in mammary gland alveolus development	6	1	0.02	353	0.02237	0.02237	ID2
GO:0061031	endodermal digestive tract morphogenesis	6	1	0.02	354	0.02237	0.02237	ID2
GO:0110024	positive regulation of cardiac muscle myoblast proliferation	6	1	0.02	355	0.02237	0.02237	MEIS2
GO:0002572	pro-T cell differentiation	6	1	0.02	356	0.02237	0.02237	GATA3
GO:1990519	pyrimidine nucleotide import into mitochondrion	6	1	0.02	357	0.02237	0.02237	SLC25A36
GO:0072204	cell-cell signaling involved in metanephros development	6	1	0.02	358	0.02237	0.02237	GATA3
GO:0042732	D-xylose metabolic process	6	1	0.02	359	0.02237	0.02237	DCXR
GO:1904116	response to vasopressin	6	1	0.02	360	0.02237	0.02237	CDC6
GO:1904117	cellular response to vasopressin	6	1	0.02	361	0.02237	0.02237	CDC6
GO:0006864	pyrimidine nucleotide transport	6	1	0.02	362	0.02237	0.02237	SLC25A36
GO:0061290	canonical Wnt signaling pathway involved in metanephric kidney development	6	1	0.02	363	0.02237	0.02237	GATA3
GO:0046166	glyceraldehyde-3-phosphate biosynthetic process	6	1	0.02	364	0.02237	0.02237	TKT
GO:0061289	Wnt signaling pathway involved in kidney development	6	1	0.02	365	0.02237	0.02237	GATA3
GO:0060995	cell-cell signaling involved in kidney development	6	1	0.02	366	0.02237	0.02237	GATA3
GO:0003065	positive regulation of heart rate by epinephrine	6	1	0.02	367	0.02237	0.02237	TPM1
GO:0055092	sterol homeostasis	160	3	0.6	369	0.02276	0.02276	TMEM97, TMEM97, SCARB1
GO:0042632	cholesterol homeostasis	160	3	0.6	370	0.02276	0.02276	TMEM97, TMEM97, SCARB1
GO:0060216	definitive hemopoiesis	62	2	0.23	372	0.02295	0.02295	MEIS1, MEIS1
GO:1903319	positive regulation of protein maturation	62	2	0.23	373	0.02295	0.02295	CCBE1, CCBE1
GO:1903508	positive regulation of nucleic acid-templated transcription	3739	22	14.07	374	0.02307	0.02307	MEIS1, ID2, TBL1X, FGFR2, MEIS1, NGFR, NRG1, MEIS2, FGFR2, NR2F2, HMGN3, GATA3, PBX1, PBX1, SALL2, CAND2, HOXA1, TET1, NR2F2, DLX3, CSRNP3, NR2F2
GO:0045893	positive regulation of transcription, DNA-templated	3739	22	14.07	375	0.02307	0.02307	MEIS1, ID2, TBL1X, FGFR2, MEIS1, NGFR, NRG1, MEIS2, FGFR2, NR2F2, HMGN3, GATA3, PBX1, PBX1, SALL2, CAND2, HOXA1, TET1, NR2F2, DLX3, CSRNP3, NR2F2
GO:1902680	positive regulation of RNA biosynthetic process	3742	22	14.08	376	0.02326	0.02326	MEIS1, ID2, TBL1X, FGFR2, MEIS1, NGFR, NRG1, MEIS2, FGFR2, NR2F2, HMGN3, GATA3, PBX1, PBX1, SALL2, CAND2, HOXA1, TET1, NR2F2, DLX3, CSRNP3, NR2F2
GO:0010595	positive regulation of endothelial cell migration	287	4	1.08	377	0.02350	0.02350	GATA3, CCBE1, SCARB1, CCBE1
GO:0015991	ATP hydrolysis coupled proton transport	63	2	0.24	379	0.02364	0.02364	ATP6V1A, ATP6V1A
GO:0090383	phagosome acidification	63	2	0.24	380	0.02364	0.02364	ATP6V1A, ATP6V1A
GO:0010596	negative regulation of endothelial cell migration	164	3	0.62	383	0.02426	0.02426	NR2F2, NR2F2, NR2F2
GO:0003416	endochondral bone growth	64	2	0.24	384	0.02434	0.02434	FGFR2, FGFR2
GO:0003016	respiratory system process	64	2	0.24	385	0.02434	0.02434	CCBE1, CCBE1
GO:0000083	regulation of transcription involved in G1/S transition of mitotic cell cycle	66	2	0.25	390	0.02578	0.02578	ID2, CDC6
GO:0072078	nephron tubule morphogenesis	168	3	0.63	391	0.02581	0.02581	GATA3, PBX1, PBX1
GO:0021840	directional guidance of interneurons involved in migration from the subpallium to the cortex	7	1	0.03	393	0.02605	0.02605	NRG1
GO:0021842	chemorepulsion involved in interneuron migration from the subpallium to the cortex	7	1	0.03	394	0.02605	0.02605	NRG1
GO:0051562	negative regulation of mitochondrial calcium ion concentration	7	1	0.03	395	0.02605	0.02605	SLC25A27
GO:0110021	cardiac muscle myoblast proliferation	7	1	0.03	396	0.02605	0.02605	MEIS2
GO:0110022	regulation of cardiac muscle myoblast proliferation	7	1	0.03	397	0.02605	0.02605	MEIS2
GO:0015920	lipopolysaccharide transport	7	1	0.03	398	0.02605	0.02605	SCARB1
GO:0019857	5-methylcytosine metabolic process	7	1	0.03	399	0.02605	0.02605	TET1
GO:0006211	5-methylcytosine catabolic process	7	1	0.03	400	0.02605	0.02605	TET1
GO:0033600	negative regulation of mammary gland epithelial cell proliferation	7	1	0.03	401	0.02605	0.02605	GATA3
GO:0034505	tooth mineralization	67	2	0.25	402	0.02650	0.02650	WDR72, WDR72
GO:0009954	proximal/distal pattern formation	67	2	0.25	403	0.02650	0.02650	PBX1, PBX1
GO:0099131	ATP hydrolysis coupled ion transmembrane transport	67	2	0.25	404	0.02650	0.02650	ATP6V1A, ATP6V1A
GO:0051085	chaperone cofactor-dependent protein refolding	67	2	0.25	405	0.02650	0.02650	HSPA4L, HSPA4L
GO:0050808	synapse organization	768	7	2.89	407	0.02655	0.02655	NRG1, PCLO, PDZRN3, PCLO, SYBU, NLGN4X, 228027_at
GO:0045598	regulation of fat cell differentiation	299	4	1.13	408	0.02678	0.02678	ID2, RUNX1T1, GATA3, RUNX1T1
GO:0035418	protein localization to synapse	79	5	0.3	6	0.02689	1.3e-05	NSG1, NSG1, PCLO, NSG1, PCLO
GO:0015988	energy coupled proton transmembrane transport, against electrochemical gradient	68	2	0.26	410	0.02724	0.02724	ATP6V1A, ATP6V1A
GO:0042026	protein refolding	68	2	0.26	411	0.02724	0.02724	HSPA4L, HSPA4L
GO:0045880	positive regulation of smoothened signaling pathway	69	2	0.26	414	0.02799	0.02799	SCUBE3, INTU
GO:0072088	nephron epithelium morphogenesis	175	3	0.66	417	0.02865	0.02865	GATA3, PBX1, PBX1
GO:0021602	cranial nerve morphogenesis	70	2	0.26	418	0.02874	0.02874	HOXA1, HOXA3
GO:0090662	ATP hydrolysis coupled transmembrane transport	70	2	0.26	419	0.02874	0.02874	ATP6V1A, ATP6V1A
GO:0060043	regulation of cardiac muscle cell proliferation	110	4	0.41	65	0.02878	0.00081	MEIS1, FGFR2, MEIS1, FGFR2
GO:0031214	biomineral tissue development	308	4	1.16	422	0.02942	0.02942	FGFR2, FGFR2, WDR72, WDR72
GO:1904752	regulation of vascular associated smooth muscle cell migration	71	2	0.27	423	0.02950	0.02950	TPM1, MDM2
GO:1904738	vascular associated smooth muscle cell migration	71	2	0.27	424	0.02950	0.02950	TPM1, MDM2
GO:0071931	positive regulation of transcription involved in G1/S transition of mitotic cell cycle	8	1	0.03	426	0.02971	0.02971	ID2
GO:0071442	positive regulation of histone H3-K14 acetylation	8	1	0.03	427	0.02971	0.02971	GATA3
GO:0009093	cysteine catabolic process	8	1	0.03	428	0.02971	0.02971	CDO1
GO:0019322	pentose biosynthetic process	8	1	0.03	429	0.02971	0.02971	TKT
GO:0061209	cell proliferation involved in mesonephros development	8	1	0.03	430	0.02971	0.02971	GATA3
GO:0019448	L-cysteine catabolic process	8	1	0.03	431	0.02971	0.02971	CDO1
GO:0045471	response to ethanol	309	4	1.16	435	0.02972	0.02972	FGFR2, CDO1, FGFR2, GATA3
GO:0070528	protein kinase C signaling	72	2	0.27	439	0.03027	0.03027	ADGRG1, FIBIN
GO:0060045	positive regulation of cardiac muscle cell proliferation	72	2	0.27	440	0.03027	0.03027	FGFR2, FGFR2
GO:0010575	positive regulation of vascular endothelial growth factor production	72	2	0.27	441	0.03027	0.03027	CCBE1, CCBE1
GO:0098868	bone growth	72	2	0.27	442	0.03027	0.03027	FGFR2, FGFR2
GO:0061333	renal tubule morphogenesis	180	3	0.68	443	0.03078	0.03078	GATA3, PBX1, PBX1
GO:0072028	nephron morphogenesis	180	3	0.68	444	0.03078	0.03078	GATA3, PBX1, PBX1
GO:0097186	amelogenesis	73	2	0.27	447	0.03105	0.03105	WDR72, WDR72
GO:0070613	regulation of protein processing	316	4	1.19	451	0.03188	0.03188	GAS1, CCBE1, MDM2, CCBE1
GO:0001568	blood vessel development	1761	19	6.63	13	0.03281	3.5e-05	MEIS1, FGFR2, MEIS1, NGFR, NPPB, FGFR2, NR2F2, 211042_x_at, ADGRG1, HOXA1, VAV3, NR2F2, COL1A2, CCBE1, DLX3, HOXA3, MDM2, NR2F2, CCBE1
GO:0045165	cell fate commitment	659	9	2.48	72	0.03299	0.00091	ID2, FGFR2, GAS1, NRG1, FGFR2, NR2F2, GATA3, NR2F2, NR2F2
GO:0072179	nephric duct formation	9	1	0.03	454	0.03337	0.03337	GATA3
GO:0003180	aortic valve morphogenesis	9	1	0.03	455	0.03337	0.03337	GATA3
GO:0003176	aortic valve development	9	1	0.03	456	0.03337	0.03337	GATA3
GO:0036378	calcitriol biosynthetic process from calciol	9	1	0.03	457	0.03337	0.03337	CYP2R1
GO:0051125	regulation of actin nucleation	76	2	0.29	459	0.03343	0.03343	MAGEL2, ABI2
GO:0040014	regulation of multicellular organism growth	186	3	0.7	460	0.03344	0.03344	FGFR2, PLS1, FGFR2
GO:0010628	positive regulation of gene expression	4794	26	18.04	461	0.03422	0.03422	MEIS1, ID2, TBL1X, FGFR2, MEIS1, NGFR, NRG1, MEIS2, FGFR2, NR2F2, HMGN3, GATA3, PBX1, PBX1, SALL2, CAND2, HOXA1, EPB41L4B, TET1, NR2F2, CCBE1, DLX3, CSRNP3, MDM2, NR2F2, CCBE1
GO:1903707	negative regulation of hemopoiesis	325	4	1.22	463	0.03479	0.03479	MEIS1, ID2, MEIS1, MEIS2
GO:1903317	regulation of protein maturation	325	4	1.22	464	0.03479	0.03479	GAS1, CCBE1, MDM2, CCBE1
GO:1904888	cranial skeletal system development	193	3	0.73	469	0.03668	0.03668	FGFR2, FGFR2, HOXA1
GO:0006739	NADP metabolic process	80	2	0.3	470	0.03671	0.03671	DCXR, TKT
GO:0070328	triglyceride homeostasis	80	2	0.3	471	0.03671	0.03671	SLC25A27, SCARB1
GO:0055090	acylglycerol homeostasis	80	2	0.3	472	0.03671	0.03671	SLC25A27, SCARB1
GO:0072106	regulation of ureteric bud formation	10	1	0.04	474	0.03701	0.03701	GATA3
GO:0072107	positive regulation of ureteric bud formation	10	1	0.04	475	0.03701	0.03701	GATA3
GO:0010159	specification of animal organ position	10	1	0.04	476	0.03701	0.03701	HOXA3
GO:1905278	positive regulation of epithelial tube formation	10	1	0.04	477	0.03701	0.03701	GATA3
GO:0071301	cellular response to vitamin B1	10	1	0.04	478	0.03701	0.03701	MDM2
GO:0035799	ureter maturation	10	1	0.04	479	0.03701	0.03701	GATA3
GO:1904404	response to formaldehyde	10	1	0.04	480	0.03701	0.03701	MDM2
GO:0019640	glucuronate catabolic process to xylulose 5-phosphate	10	1	0.04	481	0.03701	0.03701	DCXR
GO:1902896	terminal web assembly	10	1	0.04	482	0.03701	0.03701	PLS1
GO:1901159	xylulose 5-phosphate biosynthetic process	10	1	0.04	483	0.03701	0.03701	DCXR
GO:0051167	xylulose 5-phosphate metabolic process	10	1	0.04	484	0.03701	0.03701	DCXR
GO:0006064	glucuronate catabolic process	10	1	0.04	485	0.03701	0.03701	DCXR
GO:0010824	regulation of centrosome duplication	81	2	0.3	486	0.03754	0.03754	MDM1, XPO1
GO:0051781	positive regulation of cell division	196	3	0.74	488	0.03812	0.03812	FGFR2, CDC6, FGFR2
GO:0010574	regulation of vascular endothelial growth factor production	82	2	0.31	490	0.03839	0.03839	CCBE1, CCBE1
GO:0051150	regulation of smooth muscle cell differentiation	82	2	0.31	491	0.03839	0.03839	FGFR2, FGFR2
GO:0051254	positive regulation of RNA metabolic process	3953	22	14.88	494	0.03965	0.03965	MEIS1, ID2, TBL1X, FGFR2, MEIS1, NGFR, NRG1, MEIS2, FGFR2, NR2F2, HMGN3, GATA3, PBX1, PBX1, SALL2, CAND2, HOXA1, TET1, NR2F2, DLX3, CSRNP3, NR2F2
GO:0006182	cGMP biosynthetic process	84	2	0.32	495	0.04010	0.04010	GUCY1B1, NPPB
GO:0001764	neuron migration	383	6	1.44	137	0.04010	0.00338	NRG1, NR2F2, GATA3, ADGRG1, NR2F2, NR2F2
GO:1903764	regulation of potassium ion export across plasma membrane	11	1	0.04	498	0.04063	0.04063	KCNE3
GO:0038129	ERBB3 signaling pathway	11	1	0.04	499	0.04063	0.04063	NRG1
GO:0032497	detection of lipopolysaccharide	11	1	0.04	500	0.04063	0.04063	SCARB1
GO:0002524	hypersensitivity	11	1	0.04	501	0.04063	0.04063	GATA3
GO:0090308	regulation of methylation-dependent chromatin silencing	11	1	0.04	502	0.04063	0.04063	TET1
GO:0021615	glossopharyngeal nerve morphogenesis	11	1	0.04	503	0.04063	0.04063	HOXA3
GO:0006269	DNA replication, synthesis of RNA primer	11	1	0.04	504	0.04063	0.04063	PRIM1
GO:0000727	double-strand break repair via break-induced replication	11	1	0.04	505	0.04063	0.04063	CDC7
GO:0007423	sensory organ development	1282	15	4.82	28	0.04182	0.00010	MEIS1, FGFR2, MEIS1, MEIS2, FGFR2, GATA3, SALL2, MDM1, MYCL, HOXA1, RAB11FIP4, TUB, ADAMTS18, SLC25A27, TBC1D32
GO:0010453	regulation of cell fate commitment	86	2	0.32	509	0.04185	0.04185	FGFR2, FGFR2
GO:0051084	'de novo' posttranslational protein folding	87	2	0.33	510	0.04273	0.04273	HSPA4L, HSPA4L
GO:0055023	positive regulation of cardiac muscle tissue growth	88	2	0.33	514	0.04361	0.04361	FGFR2, FGFR2
GO:2000146	negative regulation of cell motility	726	8	2.73	190	0.04380	0.00636	NRG1, NR2F2, GATA3, ADGRG1, SCAI, NR2F2, TPM1, NR2F2
GO:1903507	negative regulation of nucleic acid-templated transcription	3107	18	11.69	518	0.04393	0.04393	ID2, TBL1X, FGFR2, RUNX1T1, NRG1, MEIS2, FGFR2, NR2F2, GATA3, SALL2, MAGEL2, SCAI, RUNX1T1, TET1, NR2F2, XPO1, MDM2, NR2F2
GO:1902679	negative regulation of RNA biosynthetic process	3109	18	11.7	519	0.04416	0.04416	ID2, TBL1X, FGFR2, RUNX1T1, NRG1, MEIS2, FGFR2, NR2F2, GATA3, SALL2, MAGEL2, SCAI, RUNX1T1, TET1, NR2F2, XPO1, MDM2, NR2F2
GO:0001951	intestinal D-glucose absorption	12	1	0.05	520	0.04424	0.04424	PLS1
GO:0045213	neurotransmitter receptor metabolic process	12	1	0.05	521	0.04424	0.04424	NRG1
GO:0006477	protein sulfation	12	1	0.05	522	0.04424	0.04424	UST
GO:2000683	regulation of cellular response to X-ray	12	1	0.05	523	0.04424	0.04424	GATA3
GO:2000611	positive regulation of thyroid hormone generation	12	1	0.05	524	0.04424	0.04424	GATA3
GO:0060374	mast cell differentiation	12	1	0.05	525	0.04424	0.04424	GATA3
GO:0001654	eye development	879	10	3.31	104	0.04515	0.00187	MEIS1, MEIS1, MEIS2, GATA3, SALL2, MDM1, RAB11FIP4, TUB, ADAMTS18, TBC1D32
GO:0051053	negative regulation of DNA metabolic process	355	4	1.34	533	0.04559	0.04559	CDC6, GATA3, CXorf57, TET1
GO:0045944	positive regulation of transcription by RNA polymerase II	2908	17	10.94	535	0.04625	0.04625	MEIS1, TBL1X, FGFR2, MEIS1, NGFR, NRG1, MEIS2, FGFR2, HMGN3, GATA3, PBX1, PBX1, SALL2, HOXA1, TET1, DLX3, CSRNP3
GO:0010633	negative regulation of epithelial cell migration	212	3	0.8	536	0.04628	0.04628	NR2F2, NR2F2, NR2F2
GO:0048536	spleen development	92	2	0.35	541	0.04724	0.04724	PBX1, PBX1
GO:0045638	negative regulation of myeloid cell differentiation	214	3	0.81	542	0.04736	0.04736	MEIS1, MEIS1, MEIS2
GO:1903546	protein localization to photoreceptor outer segment	13	1	0.05	543	0.04784	0.04784	TUB
GO:0010266	response to vitamin B1	13	1	0.05	544	0.04784	0.04784	MDM2
GO:0019530	taurine metabolic process	13	1	0.05	545	0.04784	0.04784	CDO1
GO:0019694	alkanesulfonate metabolic process	13	1	0.05	546	0.04784	0.04784	CDO1
GO:0060676	ureteric bud formation	13	1	0.05	547	0.04784	0.04784	GATA3
GO:1900042	positive regulation of interleukin-2 secretion	13	1	0.05	548	0.04784	0.04784	VTCN1
GO:0010899	regulation of phosphatidylcholine catabolic process	13	1	0.05	549	0.04784	0.04784	SCARB1
GO:0045578	negative regulation of B cell differentiation	13	1	0.05	550	0.04784	0.04784	ID2
GO:2000553	positive regulation of T-helper 2 cell cytokine production	13	1	0.05	551	0.04784	0.04784	GATA3
GO:0036369	transcription factor catabolic process	13	1	0.05	552	0.04784	0.04784	MDM2
GO:2000664	positive regulation of interleukin-5 secretion	13	1	0.05	553	0.04784	0.04784	GATA3
GO:2000667	positive regulation of interleukin-13 secretion	13	1	0.05	554	0.04784	0.04784	GATA3
GO:0009052	pentose-phosphate shunt, non-oxidative branch	13	1	0.05	555	0.04784	0.04784	TKT
GO:0071895	odontoblast differentiation	13	1	0.05	556	0.04784	0.04784	DLX3
GO:0021796	cerebral cortex regionalization	13	1	0.05	557	0.04784	0.04784	ADGRG1
GO:0035113	embryonic appendage morphogenesis	362	4	1.36	560	0.04835	0.04835	PBX1, PBX1, INTU, TBC1D32
GO:0030326	embryonic limb morphogenesis	362	4	1.36	561	0.04835	0.04835	PBX1, PBX1, INTU, TBC1D32
GO:0060993	kidney morphogenesis	216	3	0.81	562	0.04845	0.04845	GATA3, PBX1, PBX1
GO:0050892	intestinal absorption	94	2	0.35	563	0.04909	0.04909	PLS1, SCARB1
GO:0034314	Arp2/3 complex-mediated actin nucleation	94	2	0.35	564	0.04909	0.04909	MAGEL2, ABI2
GO:0060041	retina development in camera-type eye	365	4	1.37	566	0.04956	0.04956	MDM1, RAB11FIP4, TUB, TBC1D32
GO:0055021	regulation of cardiac muscle tissue growth	135	4	0.51	101	0.04975	0.00174	MEIS1, FGFR2, MEIS1, FGFR2

## Sheet: Bisphenol F_only (n=62)
GO.ID	Term	Annotated	Significant	Expected	Rank in classic	elim	classic	genes
GO:0046827	positive regulation of protein export from nucleus	70	2	0.06	1	0.0015	0.0015	MDM2, PPM1A
GO:0031116	positive regulation of microtubule polymerization	71	2	0.06	2	0.0016	0.0016	AKAP9, SLAIN2
GO:0007020	microtubule nucleation	79	2	0.06	4	0.0019	0.0019	AKAP9, SLAIN2
GO:0050434	positive regulation of viral transcription	109	2	0.09	5	0.0036	0.0036	1552622_s_at, NUCKS1
GO:0061034	olfactory bulb mitral cell layer development	5	1	0	6	0.0041	0.0041	OGDH
GO:0106077	histone succinylation	7	1	0.01	9	0.0057	0.0057	OGDH
GO:0090156	cellular sphingolipid homeostasis	8	1	0.01	11	0.0065	0.0065	ORMDL3
GO:1990968	modulation by host of RNA binding by virus	8	1	0.01	12	0.0065	0.0065	NUCKS1
GO:1990969	modulation by host of viral RNA-binding transcription factor activity	8	1	0.01	13	0.0065	0.0065	NUCKS1
GO:0031508	pericentric heterochromatin assembly	8	1	0.01	14	0.0065	0.0065	HELLS
GO:1901992	positive regulation of mitotic cell cycle phase transition	159	2	0.13	16	0.0075	0.0075	MDM2, ANAPC5
GO:0006283	transcription-coupled nucleotide-excision repair	164	2	0.13	17	0.0080	0.0080	1552622_s_at, RFC5
GO:0060382	regulation of DNA strand elongation	10	1	0.01	19	0.0082	0.0082	NUCKS1
GO:0071301	cellular response to vitamin B1	10	1	0.01	20	0.0082	0.0082	MDM2
GO:1904404	response to formaldehyde	10	1	0.01	21	0.0082	0.0082	MDM2
GO:0051865	protein autoubiquitination	166	2	0.14	23	0.0082	0.0082	MDM2, RNF213
GO:0019046	release from viral latency	11	1	0.01	26	0.0090	0.0090	NUCKS1
GO:0051289	protein homotetramerization	181	2	0.15	28	0.0096	0.0096	CBR4, GLS
GO:1900264	positive regulation of DNA-directed DNA polymerase activity	12	1	0.01	29	0.0098	0.0098	RFC5
GO:0022028	tangential migration from the subventricular zone to the olfactory bulb	12	1	0.01	30	0.0098	0.0098	OGDH
GO:0006104	succinyl-CoA metabolic process	12	1	0.01	31	0.0098	0.0098	OGDH
GO:0036369	transcription factor catabolic process	13	1	0.01	34	0.0106	0.0106	MDM2
GO:0090155	negative regulation of sphingolipid biosynthetic process	13	1	0.01	35	0.0106	0.0106	ORMDL3
GO:0010216	maintenance of DNA methylation	13	1	0.01	36	0.0106	0.0106	HELLS
GO:1900060	negative regulation of ceramide biosynthetic process	13	1	0.01	37	0.0106	0.0106	ORMDL3
GO:0071479	cellular response to ionizing radiation	192	2	0.16	39	0.0108	0.0108	NUCKS1, MDM2
GO:1901565	organonitrogen compound catabolic process	3101	7	2.54	40	0.0110	0.0110	OGDH, GM2A, GLS, MDM2, RNF213, ANAPC5, NHLRC3
GO:0072717	cellular response to actinomycin D	14	1	0.01	41	0.0114	0.0114	MDM2
GO:0006672	ceramide metabolic process	203	2	0.17	42	0.0120	0.0120	GM2A, ORMDL3
GO:0018377	protein myristoylation	15	1	0.01	44	0.0122	0.0122	PPM1A
GO:0072716	response to actinomycin D	15	1	0.01	45	0.0122	0.0122	MDM2
GO:0006499	N-terminal protein myristoylation	15	1	0.01	46	0.0122	0.0122	PPM1A
GO:0006543	glutamine catabolic process	15	1	0.01	47	0.0122	0.0122	GLS
GO:0035822	gene conversion	15	1	0.01	48	0.0122	0.0122	NUCKS1
GO:0006689	ganglioside catabolic process	15	1	0.01	49	0.0122	0.0122	GM2A
GO:0051661	maintenance of centrosome location	17	1	0.01	51	0.0138	0.0138	AKAP9
GO:0031327	negative regulation of cellular biosynthetic process	4062	8	3.32	52	0.0141	0.0141	1552622_s_at, TGIF1, AKAP9, MDM2, HELLS, PPM1A, ZNF431, ORMDL3
GO:0044597	daunorubicin metabolic process	18	1	0.01	53	0.0146	0.0146	CBR4
GO:0044598	doxorubicin metabolic process	18	1	0.01	54	0.0146	0.0146	CBR4
GO:1990785	response to water-immersion restraint stress	18	1	0.01	55	0.0146	0.0146	MDM2
GO:0030638	polyketide metabolic process	18	1	0.01	56	0.0146	0.0146	CBR4
GO:0010991	negative regulation of SMAD protein complex assembly	18	1	0.01	57	0.0146	0.0146	PPM1A
GO:0072383	plus-end-directed vesicle transport along microtubule	18	1	0.01	58	0.0146	0.0146	KIF13A
GO:0006537	glutamate biosynthetic process	18	1	0.01	59	0.0146	0.0146	GLS
GO:0009890	negative regulation of biosynthetic process	4122	8	3.37	62	0.0153	0.0153	1552622_s_at, TGIF1, AKAP9, MDM2, HELLS, PPM1A, ZNF431, ORMDL3
GO:0007089	traversing start control point of mitotic cell cycle	19	1	0.02	63	0.0154	0.0154	MDM2
GO:1901970	positive regulation of mitotic sister chromatid separation	19	1	0.02	64	0.0154	0.0154	ANAPC5
GO:0010990	regulation of SMAD protein complex assembly	19	1	0.02	65	0.0154	0.0154	PPM1A
GO:0045842	positive regulation of mitotic metaphase/anaphase transition	19	1	0.02	66	0.0154	0.0154	ANAPC5
GO:0006498	N-terminal protein lipidation	19	1	0.02	67	0.0154	0.0154	PPM1A
GO:1902101	positive regulation of metaphase/anaphase transition of cell cycle	19	1	0.02	68	0.0154	0.0154	ANAPC5
GO:1901606	alpha-amino acid catabolic process	235	2	0.19	69	0.0158	0.0158	OGDH, GLS
GO:0098909	regulation of cardiac muscle cell action potential involved in regulation of contraction	20	1	0.02	71	0.0162	0.0162	AKAP9
GO:0030647	aminoglycoside antibiotic metabolic process	20	1	0.02	72	0.0162	0.0162	CBR4
GO:0045078	positive regulation of interferon-gamma biosynthetic process	20	1	0.02	73	0.0162	0.0162	CD276
GO:0071494	cellular response to UV-C	21	1	0.02	74	0.0170	0.0170	MDM2
GO:0002027	regulation of heart rate	245	2	0.2	75	0.0171	0.0171	AKAP9, MDM2
GO:2000051	negative regulation of non-canonical Wnt signaling pathway	22	1	0.02	76	0.0178	0.0178	RNF213
GO:0006554	lysine catabolic process	22	1	0.02	77	0.0178	0.0178	OGDH
GO:0043648	dicarboxylic acid metabolic process	256	2	0.21	79	0.0186	0.0186	OGDH, GLS
GO:0072386	plus-end-directed organelle transport along microtubule	24	1	0.02	82	0.0195	0.0195	KIF13A
GO:1905820	positive regulation of chromosome separation	24	1	0.02	83	0.0195	0.0195	ANAPC5
GO:0021860	pyramidal neuron development	25	1	0.02	85	0.0203	0.0203	OGDH
GO:0006553	lysine metabolic process	25	1	0.02	86	0.0203	0.0203	OGDH
GO:0009063	cellular amino acid catabolic process	272	2	0.22	87	0.0208	0.0208	OGDH, GLS
GO:0021859	pyramidal neuron differentiation	26	1	0.02	88	0.0211	0.0211	OGDH
GO:0046479	glycosphingolipid catabolic process	27	1	0.02	92	0.0219	0.0219	GM2A
GO:0009313	oligosaccharide catabolic process	28	1	0.02	93	0.0227	0.0227	GM2A
GO:0044829	positive regulation by host of viral genome replication	28	1	0.02	94	0.0227	0.0227	NUCKS1
GO:0002087	regulation of respiratory gaseous exchange by neurological system process	29	1	0.02	97	0.0235	0.0235	GLS
GO:0045072	regulation of interferon-gamma biosynthetic process	29	1	0.02	98	0.0235	0.0235	CD276
GO:0046514	ceramide catabolic process	30	1	0.02	100	0.0243	0.0243	GM2A
GO:0042095	interferon-gamma biosynthetic process	30	1	0.02	101	0.0243	0.0243	CD276
GO:0060124	positive regulation of growth hormone secretion	30	1	0.02	102	0.0243	0.0243	ARHGEF7
GO:0048096	chromatin-mediated maintenance of transcription	30	1	0.02	103	0.0243	0.0243	PABPC1L
GO:0019377	glycolipid catabolic process	30	1	0.02	104	0.0243	0.0243	GM2A
GO:0021794	thalamus development	31	1	0.03	106	0.0251	0.0251	OGDH
GO:0051657	maintenance of organelle location	31	1	0.03	107	0.0251	0.0251	AKAP9
GO:2000394	positive regulation of lamellipodium morphogenesis	33	1	0.03	109	0.0267	0.0267	ARHGEF7
GO:0016999	antibiotic metabolic process	314	2	0.26	110	0.0272	0.0272	CBR4, OGDH
GO:0090153	regulation of sphingolipid biosynthetic process	34	1	0.03	111	0.0275	0.0275	ORMDL3
GO:1905038	regulation of membrane lipid metabolic process	34	1	0.03	112	0.0275	0.0275	ORMDL3
GO:2000303	regulation of ceramide biosynthetic process	34	1	0.03	113	0.0275	0.0275	ORMDL3
GO:0006103	2-oxoglutarate metabolic process	34	1	0.03	114	0.0275	0.0275	OGDH
GO:0000209	protein polyubiquitination	807	3	0.66	115	0.0277	0.0277	RNF213, ANAPC5, NHLRC3
GO:0016137	glycoside metabolic process	35	1	0.03	116	0.0283	0.0283	CBR4
GO:0044065	regulation of respiratory system process	36	1	0.03	118	0.0290	0.0290	GLS
GO:0006346	methylation-dependent chromatin silencing	36	1	0.03	119	0.0290	0.0290	HELLS
GO:0045472	response to ether	37	1	0.03	120	0.0298	0.0298	MDM2
GO:0043650	dicarboxylic acid biosynthetic process	37	1	0.03	121	0.0298	0.0298	GLS
GO:0009084	glutamine family amino acid biosynthetic process	38	1	0.03	123	0.0306	0.0306	GLS
GO:0001967	suckling behavior	38	1	0.03	124	0.0306	0.0306	GLS
GO:0035970	peptidyl-threonine dephosphorylation	38	1	0.03	125	0.0306	0.0306	PPM1A
GO:0040029	regulation of gene expression, epigenetic	843	3	0.69	128	0.0310	0.0310	1552622_s_at, PABPC1L, HELLS
GO:0009068	aspartate family amino acid catabolic process	39	1	0.03	129	0.0314	0.0314	OGDH
GO:0044827	modulation by host of viral genome replication	39	1	0.03	130	0.0314	0.0314	NUCKS1
GO:0046628	positive regulation of insulin receptor signaling pathway	40	1	0.03	133	0.0322	0.0322	NUCKS1
GO:0070987	error-free translesion synthesis	40	1	0.03	134	0.0322	0.0322	RFC5
GO:0010225	response to UV-C	40	1	0.03	135	0.0322	0.0322	MDM2
GO:0042276	error-prone translesion synthesis	41	1	0.03	136	0.0330	0.0330	RFC5
GO:0007030	Golgi organization	352	2	0.29	138	0.0335	0.0335	ARHGEF7, AKAP9
GO:0071391	cellular response to estrogen stimulus	42	1	0.03	139	0.0338	0.0338	MDM2
GO:0006511	ubiquitin-dependent protein catabolic process	1531	4	1.25	140	0.0350	0.0350	MDM2, RNF213, ANAPC5, NHLRC3
GO:0006297	nucleotide-excision repair, DNA gap filling	44	1	0.04	141	0.0354	0.0354	RFC5
GO:0019941	modification-dependent protein catabolic process	1545	4	1.26	142	0.0360	0.0360	MDM2, RNF213, ANAPC5, NHLRC3
GO:0030149	sphingolipid catabolic process	46	1	0.04	143	0.0370	0.0370	GM2A
GO:0007183	SMAD protein complex assembly	46	1	0.04	144	0.0370	0.0370	PPM1A
GO:0001556	oocyte maturation	46	1	0.04	145	0.0370	0.0370	PABPC1L
GO:0001573	ganglioside metabolic process	46	1	0.04	146	0.0370	0.0370	GM2A
GO:0043518	negative regulation of DNA damage response, signal transduction by p53 class mediator	46	1	0.04	147	0.0370	0.0370	MDM2
GO:1903358	regulation of Golgi organization	46	1	0.04	148	0.0370	0.0370	AKAP9
GO:0043632	modification-dependent macromolecule catabolic process	1568	4	1.28	150	0.0377	0.0377	MDM2, RNF213, ANAPC5, NHLRC3
GO:0044794	positive regulation by host of viral process	47	1	0.04	151	0.0378	0.0378	NUCKS1
GO:1904754	positive regulation of vascular associated smooth muscle cell migration	47	1	0.04	152	0.0378	0.0378	MDM2
GO:0021756	striatum development	48	1	0.04	155	0.0385	0.0385	OGDH
GO:0032026	response to magnesium ion	48	1	0.04	156	0.0385	0.0385	MDM2
GO:0006665	sphingolipid metabolic process	382	2	0.31	157	0.0389	0.0389	GM2A, ORMDL3
GO:0007194	negative regulation of adenylate cyclase activity	49	1	0.04	158	0.0393	0.0393	AKAP9
GO:0010763	positive regulation of fibroblast migration	50	1	0.04	159	0.0401	0.0401	ARHGEF7
GO:0060307	regulation of ventricular cardiac muscle cell membrane repolarization	50	1	0.04	160	0.0401	0.0401	AKAP9
GO:0060123	regulation of growth hormone secretion	50	1	0.04	161	0.0401	0.0401	ARHGEF7
GO:1901018	positive regulation of potassium ion transmembrane transporter activity	50	1	0.04	162	0.0401	0.0401	AKAP9
GO:0010212	response to ionizing radiation	389	2	0.32	163	0.0402	0.0402	NUCKS1, MDM2
GO:0043923	positive regulation by host of viral transcription	51	1	0.04	164	0.0409	0.0409	NUCKS1
GO:0030818	negative regulation of cAMP biosynthetic process	51	1	0.04	165	0.0409	0.0409	AKAP9
GO:1904424	regulation of GTP binding	52	1	0.04	166	0.0417	0.0417	ARHGEF7
GO:0071157	negative regulation of cell cycle arrest	52	1	0.04	167	0.0417	0.0417	MDM2
GO:0031280	negative regulation of cyclase activity	52	1	0.04	168	0.0417	0.0417	AKAP9
GO:0046394	carboxylic acid biosynthetic process	959	3	0.78	169	0.0429	0.0429	CBR4, OGDH, GLS
GO:0016053	organic acid biosynthetic process	962	3	0.79	170	0.0432	0.0432	CBR4, OGDH, GLS
GO:0071481	cellular response to X-ray	54	1	0.04	171	0.0433	0.0433	NUCKS1
GO:0030803	negative regulation of cyclic nucleotide biosynthetic process	54	1	0.04	172	0.0433	0.0433	AKAP9
GO:0046466	membrane lipid catabolic process	54	1	0.04	173	0.0433	0.0433	GM2A
GO:0032201	telomere maintenance via semi-conservative replication	55	1	0.04	175	0.0440	0.0440	RFC5
GO:0043576	regulation of respiratory gaseous exchange	55	1	0.04	176	0.0440	0.0440	GLS
GO:2000392	regulation of lamellipodium morphogenesis	56	1	0.05	177	0.0448	0.0448	ARHGEF7
GO:0051350	negative regulation of lyase activity	56	1	0.05	178	0.0448	0.0448	AKAP9
GO:1902254	negative regulation of intrinsic apoptotic signaling pathway by p53 class mediator	57	1	0.05	180	0.0456	0.0456	MDM2
GO:0006541	glutamine metabolic process	57	1	0.05	181	0.0456	0.0456	GLS
GO:0035459	cargo loading into vesicle	57	1	0.05	182	0.0456	0.0456	KIF13A
GO:0030815	negative regulation of cAMP metabolic process	59	1	0.05	184	0.0472	0.0472	AKAP9
GO:0032438	melanosome organization	59	1	0.05	185	0.0472	0.0472	KIF13A
GO:0099623	regulation of cardiac muscle cell membrane repolarization	59	1	0.05	186	0.0472	0.0472	AKAP9
GO:1901575	organic substance catabolic process	5107	8	4.18	187	0.0483	0.0483	OGDH, GM2A, GLS, MDM2, IAH1, RNF213, ANAPC5, NHLRC3
GO:0030252	growth hormone secretion	61	1	0.05	188	0.0487	0.0487	ARHGEF7
GO:0016052	carbohydrate catabolic process	437	2	0.36	190	0.0495	0.0495	OGDH, GM2A
GO:2000050	regulation of non-canonical Wnt signaling pathway	62	1	0.05	191	0.0495	0.0495	RNF213
GO:1990000	amyloid fibril formation	62	1	0.05	192	0.0495	0.0495	MDM2
GO:0030800	negative regulation of cyclic nucleotide metabolic process	62	1	0.05	193	0.0495	0.0495	AKAP9
GO:0021544	subpallium development	62	1	0.05	194	0.0495	0.0495	OGDH

## Sheet: Bisphenol S_only (n=25)
GO.ID	Term	Annotated	Significant	Expected	Rank in classic	elim	classic	genes
GO:0051412	response to corticosterone	45	2	0.02	2	0.00025	0.00025	CRH, FOS
GO:0007035	vacuolar acidification	59	2	0.03	5	0.00043	0.00043	ATP6V0D2, ATP6V0D2
GO:0090383	phagosome acidification	63	2	0.03	6	0.00049	0.00049	ATP6V0D2, ATP6V0D2
GO:0015991	ATP hydrolysis coupled proton transport	63	2	0.03	7	0.00049	0.00049	ATP6V0D2, ATP6V0D2
GO:0035902	response to immobilization stress	68	2	0.04	9	0.00057	0.00057	CRH, FOS
GO:0071276	cellular response to cadmium ion	79	2	0.04	15	0.00077	0.00077	HMOX1, FOS
GO:0030511	positive regulation of transforming growth factor beta receptor signaling pathway	81	2	0.04	16	0.00080	0.00080	CDKN1C, CDKN1C
GO:1904030	negative regulation of cyclin-dependent protein kinase activity	87	2	0.05	18	0.00093	0.00093	CDKN1C, CDKN1C
GO:0016241	regulation of macroautophagy	408	3	0.21	20	0.00116	0.00116	ATP6V0D2, ATP6V0D2, HMOX1
GO:0033572	transferrin transport	98	2	0.05	21	0.00117	0.00117	ATP6V0D2, ATP6V0D2
GO:0048662	negative regulation of smooth muscle cell proliferation	106	2	0.05	25	0.00137	0.00137	HMOX1, TRIB1
GO:2000854	positive regulation of corticosterone secretion	3	1	0	26	0.00155	0.00155	CRH
GO:1900260	negative regulation of RNA-directed 5'-3' RNA polymerase activity	3	1	0	27	0.00155	0.00155	1555996_s_at
GO:0014806	smooth muscle hyperplasia	3	1	0	28	0.00155	0.00155	HMOX1
GO:0006788	heme oxidation	3	1	0	29	0.00155	0.00155	HMOX1
GO:0034395	regulation of transcription from RNA polymerase II promoter in response to iron	3	1	0	30	0.00155	0.00155	HMOX1
GO:0070093	negative regulation of glucagon secretion	4	1	0	38	0.00207	0.00207	CRH
GO:0032764	negative regulation of mast cell cytokine production	4	1	0	39	0.00207	0.00207	HMOX1
GO:0045645	positive regulation of eosinophil differentiation	4	1	0	40	0.00207	0.00207	TRIB1
GO:0032811	negative regulation of epinephrine secretion	5	1	0	48	0.00259	0.00259	CRH
GO:0071314	cellular response to cocaine	5	1	0	49	0.00259	0.00259	CRH
GO:0010841	positive regulation of circadian sleep/wake cycle, wakefulness	5	1	0	50	0.00259	0.00259	CRH
GO:0033685	negative regulation of luteinizing hormone secretion	5	1	0	51	0.00259	0.00259	CRH
GO:0042322	negative regulation of circadian sleep/wake cycle, REM sleep	6	1	0	53	0.00310	0.00310	CRH
GO:0045659	negative regulation of neutrophil differentiation	6	1	0	54	0.00310	0.00310	TRIB1
GO:0008628	hormone-mediated apoptotic signaling pathway	7	1	0	62	0.00362	0.00362	CRH
GO:0043627	response to estrogen	175	2	0.09	66	0.00367	0.00367	HMOX1, CRH
GO:2000987	positive regulation of behavioral fear response	9	1	0	71	0.00465	0.00465	CRH
GO:0051464	positive regulation of cortisol secretion	9	1	0	72	0.00465	0.00465	CRH
GO:0001661	conditioned taste aversion	10	1	0.01	74	0.00517	0.00517	FOS
GO:0002246	wound healing involved in inflammatory response	11	1	0.01	82	0.00569	0.00569	HMOX1
GO:0051461	positive regulation of corticotropin secretion	12	1	0.01	87	0.00620	0.00620	CRH
GO:0009629	response to gravity	14	1	0.01	97	0.00723	0.00723	FOS
GO:0045080	positive regulation of chemokine biosynthetic process	14	1	0.01	98	0.00723	0.00723	HMOX1
GO:0010700	negative regulation of norepinephrine secretion	14	1	0.01	99	0.00723	0.00723	CRH
GO:0072719	cellular response to cisplatin	14	1	0.01	100	0.00723	0.00723	HMOX1
GO:0043305	negative regulation of mast cell degranulation	15	1	0.01	104	0.00775	0.00775	HMOX1
GO:0014062	regulation of serotonin secretion	16	1	0.01	111	0.00826	0.00826	CRH
GO:1903589	positive regulation of blood vessel endothelial cell proliferation involved in sprouting angiogenesi...	18	1	0.01	126	0.00929	0.00929	HMOX1
GO:0042758	long-chain fatty acid catabolic process	20	1	0.01	139	0.01031	0.01031	AIG1
GO:0042167	heme catabolic process	20	1	0.01	140	0.01031	0.01031	HMOX1
GO:0046149	pigment catabolic process	20	1	0.01	141	0.01031	0.01031	HMOX1
GO:0065009	regulation of molecular function	8001	11	4.15	13	0.01138	0.00068	1555996_s_at, HMOX1, CRH, FOS, PIP5K1A, CDKN1C, CDKN1C, CEP85, 232964_at, CGA, TRIB1
GO:0010942	positive regulation of cell death	1765	4	0.91	150	0.01160	0.01160	HMOX1, CRH, FOS, LGALS13
GO:0070234	positive regulation of T cell apoptotic process	23	1	0.01	152	0.01185	0.01185	LGALS13
GO:0071901	negative regulation of protein serine/threonine kinase activity	327	2	0.17	156	0.01226	0.01226	CDKN1C, CDKN1C
GO:0060456	positive regulation of digestive system process	25	1	0.01	158	0.01288	0.01288	CRH
GO:0007034	vacuolar transport	349	2	0.18	168	0.01388	0.01388	ATP6V0D2, ATP6V0D2
GO:0051090	regulation of DNA binding transcription factor activity	1003	3	0.52	170	0.01425	0.01425	HMOX1, FOS, TRIB1
GO:0008286	insulin receptor signaling pathway	355	2	0.18	172	0.01433	0.01433	ATP6V0D2, ATP6V0D2
GO:0043619	regulation of transcription from RNA polymerase II promoter in response to oxidative stress	28	1	0.01	173	0.01441	0.01441	HMOX1
GO:0045651	positive regulation of macrophage differentiation	29	1	0.02	177	0.01492	0.01492	TRIB1
GO:0050680	negative regulation of epithelial cell proliferation	371	2	0.19	180	0.01558	0.01558	CDKN1C, CDKN1C
GO:0043433	negative regulation of DNA binding transcription factor activity	372	2	0.19	181	0.01566	0.01566	HMOX1, TRIB1
GO:0046602	regulation of mitotic centrosome separation	31	1	0.02	183	0.01594	0.01594	CEP85
GO:0031665	negative regulation of lipopolysaccharide-mediated signaling pathway	31	1	0.02	184	0.01594	0.01594	TRIB1
GO:0070230	positive regulation of lymphocyte apoptotic process	33	1	0.02	188	0.01696	0.01696	LGALS13
GO:0006704	glucocorticoid biosynthetic process	35	1	0.02	194	0.01798	0.01798	CRH
GO:0090280	positive regulation of calcium ion import	36	1	0.02	195	0.01849	0.01849	CRH
GO:0035641	locomotory exploration behavior	36	1	0.02	196	0.01849	0.01849	CRH
GO:0008217	regulation of blood pressure	409	2	0.21	200	0.01872	0.01872	HMOX1, CRH
GO:0045472	response to ether	37	1	0.02	204	0.01900	0.01900	CRH
GO:0071243	cellular response to arsenic-containing substance	38	1	0.02	206	0.01951	0.01951	HMOX1
GO:0007567	parturition	40	1	0.02	215	0.02053	0.02053	CRH
GO:1904706	negative regulation of vascular smooth muscle cell proliferation	40	1	0.02	216	0.02053	0.02053	HMOX1
GO:2000310	regulation of NMDA receptor activity	42	1	0.02	219	0.02154	0.02154	CRH
GO:0003085	negative regulation of systemic arterial blood pressure	43	1	0.02	220	0.02205	0.02205	CRH
GO:0021854	hypothalamus development	44	1	0.02	224	0.02256	0.02256	CRH
GO:0043950	positive regulation of cAMP-mediated signaling	44	1	0.02	225	0.02256	0.02256	CRH
GO:0042445	hormone metabolic process	456	2	0.24	228	0.02294	0.02294	CRH, CGA
GO:0045649	regulation of macrophage differentiation	47	1	0.02	232	0.02408	0.02408	TRIB1
GO:0007100	mitotic centrosome separation	49	1	0.03	240	0.02509	0.02509	CEP85
GO:0007565	female pregnancy	480	2	0.25	243	0.02524	0.02524	CRH, FOS
GO:0006469	negative regulation of protein kinase activity	624	4	0.32	3	0.02528	0.00026	CDKN1C, CDKN1C, CEP85, TRIB1
GO:0008211	glucocorticoid metabolic process	51	1	0.03	244	0.02610	0.02610	CRH
GO:0071900	regulation of protein serine/threonine kinase activity	1268	3	0.66	246	0.02643	0.02643	CDKN1C, CDKN1C, TRIB1
GO:0051299	centrosome separation	53	1	0.03	250	0.02711	0.02711	CEP85
GO:0035994	response to muscle stretch	55	1	0.03	255	0.02812	0.02812	FOS
GO:0031664	regulation of lipopolysaccharide-mediated signaling pathway	57	1	0.03	257	0.02913	0.02913	TRIB1
GO:2000108	positive regulation of leukocyte apoptotic process	57	1	0.03	258	0.02913	0.02913	LGALS13
GO:0010628	positive regulation of gene expression	4794	6	2.48	259	0.02968	0.02968	CRH, FOS, CDKN1C, CDKN1C, CGA, FUBP3
GO:0033673	negative regulation of kinase activity	679	4	0.35	4	0.03028	0.00036	CDKN1C, CDKN1C, CEP85, TRIB1
GO:0030325	adrenal gland development	60	1	0.03	263	0.03064	0.03064	CRH
GO:0070232	regulation of T cell apoptotic process	61	1	0.03	265	0.03114	0.03114	LGALS13
GO:0051348	negative regulation of transferase activity	735	5	0.38	1	0.03163	2.9e-05	1555996_s_at, CDKN1C, CDKN1C, CEP85, TRIB1
GO:0045672	positive regulation of osteoclast differentiation	62	1	0.03	267	0.03165	0.03165	FOS
GO:0090050	positive regulation of cell migration involved in sprouting angiogenesis	63	1	0.03	270	0.03215	0.03215	HMOX1
GO:0044706	multi-multicellular organism process	548	2	0.28	271	0.03223	0.03223	CRH, FOS
GO:0030431	sleep	74	2	0.04	12	0.03287	0.00067	CRH, FOS
GO:0032869	cellular response to insulin stimulus	554	2	0.29	272	0.03288	0.03288	ATP6V0D2, ATP6V0D2
GO:0000302	response to reactive oxygen species	563	2	0.29	274	0.03386	0.03386	HMOX1, FOS
GO:0009266	response to temperature stimulus	565	2	0.29	276	0.03408	0.03408	HMOX1, FOS
GO:0001963	synaptic transmission, dopaminergic	67	1	0.03	277	0.03416	0.03416	CRH
GO:1902895	positive regulation of pri-miRNA transcription by RNA polymerase II	67	1	0.03	278	0.03416	0.03416	FOS
GO:0090279	regulation of calcium ion import	69	1	0.04	282	0.03516	0.03516	CRH
GO:0016486	peptide hormone processing	69	1	0.04	283	0.03516	0.03516	CGA
GO:0035774	positive regulation of insulin secretion involved in cellular response to glucose stimulus	69	1	0.04	284	0.03516	0.03516	CRH
GO:0044255	cellular lipid metabolic process	2472	4	1.28	285	0.03533	0.03533	CRH, PIP5K1A, LGALS13, AIG1
GO:0035640	exploration behavior	70	1	0.04	288	0.03566	0.03566	CRH
GO:1901701	cellular response to oxygen-containing compound	2641	5	1.37	130	0.03616	0.00956	ATP6V0D2, ATP6V0D2, CRH, FOS, TRIB1
GO:0014912	negative regulation of smooth muscle cell migration	73	1	0.04	291	0.03716	0.03716	TRIB1
GO:0016242	negative regulation of macroautophagy	73	1	0.04	292	0.03716	0.03716	HMOX1
GO:0031668	cellular response to extracellular stimulus	596	2	0.31	295	0.03757	0.03757	HMOX1, FOS
GO:1903508	positive regulation of nucleic acid-templated transcription	3739	5	1.94	296	0.03782	0.03782	FOS, CDKN1C, CDKN1C, CGA, FUBP3
GO:0045893	positive regulation of transcription, DNA-templated	3739	5	1.94	297	0.03782	0.03782	FOS, CDKN1C, CDKN1C, CGA, FUBP3
GO:1902680	positive regulation of RNA biosynthetic process	3742	5	1.94	298	0.03794	0.03794	FOS, CDKN1C, CDKN1C, CGA, FUBP3
GO:0046685	response to arsenic-containing substance	76	1	0.04	300	0.03866	0.03866	HMOX1
GO:0048265	response to pain	77	1	0.04	301	0.03916	0.03916	CRH
GO:0002686	negative regulation of leukocyte migration	79	1	0.04	306	0.04016	0.04016	HMOX1
GO:0030225	macrophage differentiation	81	1	0.04	308	0.04115	0.04115	TRIB1
GO:0000278	mitotic cell cycle	2606	4	1.35	312	0.04174	0.04174	CDKN1C, CDKN1C, CEP85, MCM10
GO:0097178	ruffle assembly	84	1	0.04	313	0.04265	0.04265	PIP5K1A
GO:0007050	cell cycle arrest	641	2	0.33	315	0.04287	0.04287	CDKN1C, CDKN1C
GO:0044058	regulation of digestive system process	85	1	0.04	316	0.04314	0.04314	CRH
GO:0032868	response to insulin	659	2	0.34	318	0.04506	0.04506	ATP6V0D2, ATP6V0D2
GO:0071310	cellular response to organic substance	6446	9	3.34	52	0.04526	0.00268	ATP6V0D2, ATP6V0D2, 1555996_s_at, HMOX1, CRH, FOS, CDKN1C, CDKN1C, TRIB1
GO:0051254	positive regulation of RNA metabolic process	3953	5	2.05	322	0.04652	0.04652	FOS, CDKN1C, CDKN1C, CGA, FUBP3
GO:0006270	DNA replication initiation	92	1	0.05	323	0.04662	0.04662	MCM10
GO:0034383	low-density lipoprotein particle clearance	94	1	0.05	326	0.04761	0.04761	HMOX1
GO:0071549	cellular response to dexamethasone stimulus	94	1	0.05	327	0.04761	0.04761	CRH
GO:0043949	regulation of cAMP-mediated signaling	95	1	0.05	331	0.04810	0.04810	CRH
GO:0030336	negative regulation of cell migration	690	2	0.36	333	0.04894	0.04894	HMOX1, TRIB1
GO:0070231	T cell apoptotic process	97	1	0.05	335	0.04909	0.04909	LGALS13

## Sheet: overlap_BPA_BPF (n=19)
GO.ID	Term	Annotated	Significant	Expected	Rank in classic	elim	classic	genes
GO:0031146	SCF-dependent proteasomal ubiquitin-dependent protein catabolic process	161	2	0.05	1	0.0012	0.0012	FBXO9, FBXO9
GO:0034553	mitochondrial respiratory chain complex II assembly	5	1	0	2	0.0016	0.0016	SDHAF4
GO:0032006	regulation of TOR signaling	226	2	0.07	4	0.0024	0.0024	FBXO9, FBXO9
GO:0097411	hypoxia-inducible factor-1alpha signaling pathway	14	1	0	6	0.0046	0.0046	PDK3
GO:0017196	N-terminal peptidyl-methionine acetylation	19	1	0.01	7	0.0062	0.0062	NAA25
GO:1901796	regulation of signal transduction by p53 class mediator	457	2	0.15	8	0.0094	0.0094	L3MBTL1, TAF15
GO:0010510	regulation of acetyl-CoA biosynthetic process from pyruvate	34	1	0.01	9	0.0111	0.0111	PDK3
GO:0006086	acetyl-CoA biosynthetic process from pyruvate	38	1	0.01	11	0.0124	0.0124	PDK3
GO:0045444	fat cell differentiation	529	2	0.17	12	0.0125	0.0125	FBXO9, FBXO9
GO:0050812	regulation of acyl-CoA biosynthetic process	39	1	0.01	13	0.0127	0.0127	PDK3
GO:0006085	acetyl-CoA biosynthetic process	52	1	0.02	15	0.0169	0.0169	PDK3
GO:0035357	peroxisome proliferator activated receptor signaling pathway	54	1	0.02	16	0.0175	0.0175	PDK3
GO:0042762	regulation of sulfur metabolic process	57	1	0.02	17	0.0185	0.0185	PDK3
GO:0000209	protein polyubiquitination	807	2	0.26	20	0.0276	0.0276	FBXO9, FBXO9
GO:0006084	acetyl-CoA metabolic process	86	1	0.03	21	0.0278	0.0278	PDK3
GO:0045087	innate immune response	2104	3	0.69	22	0.0281	0.0281	FBXO9, FBXO9, SDHAF4
GO:0043001	Golgi to plasma membrane protein transport	98	1	0.03	23	0.0316	0.0316	GOLGA4
GO:0045773	positive regulation of axon extension	118	1	0.04	24	0.0379	0.0379	GOLGA4
GO:0061951	establishment of protein localization to plasma membrane	119	1	0.04	25	0.0383	0.0383	GOLGA4
GO:0035384	thioester biosynthetic process	131	1	0.04	26	0.0420	0.0420	PDK3
GO:0071616	acyl-CoA biosynthetic process	131	1	0.04	27	0.0420	0.0420	PDK3
GO:0071398	cellular response to fatty acid	133	1	0.04	28	0.0427	0.0427	PDK3
GO:0043687	post-translational protein modification	1032	2	0.34	29	0.0433	0.0433	FBXO9, FBXO9
GO:0006893	Golgi to plasma membrane transport	142	1	0.05	30	0.0455	0.0455	GOLGA4

## Sheet: overlap_BPA_BPS (n=12)
GO.ID	Term	Annotated	Significant	Expected	Rank in classic	elim	classic	genes
GO:0031146	SCF-dependent proteasomal ubiquitin-dependent protein catabolic process	161	2	0.05	1	0.0010	0.0010	FBXO9, FBXO9
GO:1904117	cellular response to vasopressin	6	1	0	2	0.0018	0.0018	CDC6
GO:0032006	regulation of TOR signaling	226	2	0.07	5	0.0020	0.0020	FBXO9, FBXO9
GO:0042904	9-cis-retinoic acid biosynthetic process	7	1	0	6	0.0021	0.0021	207016_s_at
GO:0035799	ureter maturation	10	1	0	10	0.0030	0.0030	207016_s_at
GO:0006776	vitamin A metabolic process	13	1	0	12	0.0039	0.0039	207016_s_at
GO:0007089	traversing start control point of mitotic cell cycle	19	1	0.01	18	0.0057	0.0057	CDC6
GO:0042574	retinal metabolic process	29	1	0.01	22	0.0087	0.0087	207016_s_at
GO:0007494	midgut development	29	1	0.01	23	0.0087	0.0087	207016_s_at
GO:0008283	cell proliferation	4868	5	1.46	24	0.0095	0.0095	CDC6, 207016_s_at, CDCA7, GNG2, DUSP15
GO:0007191	adenylate cyclase-activating dopamine receptor signaling pathway	33	1	0.01	26	0.0099	0.0099	GNG2
GO:0000076	DNA replication checkpoint	33	1	0.01	27	0.0099	0.0099	CDC6
GO:0071229	cellular response to acid chemical	515	2	0.15	28	0.0100	0.0100	207016_s_at, GNG2
GO:0045444	fat cell differentiation	529	2	0.16	29	0.0105	0.0105	FBXO9, FBXO9
GO:0071380	cellular response to prostaglandin E stimulus	41	1	0.01	31	0.0122	0.0122	GNG2
GO:0033189	response to vitamin A	42	1	0.01	32	0.0125	0.0125	207016_s_at
GO:0034695	response to prostaglandin E	50	1	0.01	34	0.0149	0.0149	GNG2
GO:0071379	cellular response to prostaglandin stimulus	54	1	0.02	38	0.0161	0.0161	GNG2
GO:0042572	retinol metabolic process	54	1	0.02	39	0.0161	0.0161	207016_s_at
GO:1904385	cellular response to angiotensin	56	1	0.02	40	0.0167	0.0167	CDC6
GO:0007035	vacuolar acidification	59	1	0.02	41	0.0176	0.0176	ATP6V0D2
GO:0009719	response to endogenous stimulus	4039	5	1.21	13	0.0178	0.0042	ATP6V0D2, CDC6, 207016_s_at, GNG2, DUSP15
GO:0015991	ATP hydrolysis coupled proton transport	63	1	0.02	43	0.0187	0.0187	ATP6V0D2
GO:0090383	phagosome acidification	63	1	0.02	44	0.0187	0.0187	ATP6V0D2
GO:1990776	response to angiotensin	65	1	0.02	45	0.0193	0.0193	CDC6
GO:0000083	regulation of transcription involved in G1/S transition of mitotic cell cycle	66	1	0.02	46	0.0196	0.0196	CDC6
GO:0009954	proximal/distal pattern formation	67	1	0.02	47	0.0199	0.0199	207016_s_at
GO:0099131	ATP hydrolysis coupled ion transmembrane transport	67	1	0.02	48	0.0199	0.0199	ATP6V0D2
GO:0015988	energy coupled proton transmembrane transport, against electrochemical gradient	68	1	0.02	49	0.0202	0.0202	ATP6V0D2
GO:0090662	ATP hydrolysis coupled transmembrane transport	70	1	0.02	51	0.0208	0.0208	ATP6V0D2
GO:0071375	cellular response to peptide hormone stimulus	854	3	0.26	4	0.0213	0.0018	ATP6V0D2, CDC6, GNG2
GO:0034694	response to prostaglandin	72	1	0.02	52	0.0214	0.0214	GNG2
GO:0042127	regulation of cell proliferation	3848	4	1.15	53	0.0218	0.0218	CDC6, 207016_s_at, CDCA7, DUSP15
GO:0000209	protein polyubiquitination	807	2	0.24	56	0.0233	0.0233	FBXO9, FBXO9
GO:0032467	positive regulation of cytokinesis	81	1	0.02	58	0.0240	0.0240	CDC6
GO:0051984	positive regulation of chromosome segregation	82	1	0.02	59	0.0243	0.0243	CDC6
GO:0048384	retinoic acid receptor signaling pathway	83	1	0.02	60	0.0246	0.0246	207016_s_at
GO:0009725	response to hormone	2472	4	0.74	14	0.0255	0.0046	ATP6V0D2, CDC6, 207016_s_at, GNG2
GO:0048566	embryonic digestive tract development	87	1	0.03	61	0.0258	0.0258	207016_s_at
GO:0071868	cellular response to monoamine stimulus	87	1	0.03	62	0.0258	0.0258	GNG2
GO:0048713	regulation of oligodendrocyte differentiation	87	1	0.03	63	0.0258	0.0258	DUSP15
GO:0071870	cellular response to catecholamine stimulus	87	1	0.03	64	0.0258	0.0258	GNG2
GO:0071377	cellular response to glucagon stimulus	87	1	0.03	65	0.0258	0.0258	GNG2
GO:0045737	positive regulation of cyclin-dependent protein serine/threonine kinase activity	89	1	0.03	66	0.0264	0.0264	CDC6
GO:1901653	cellular response to peptide	968	3	0.29	8	0.0269	0.0026	ATP6V0D2, CDC6, GNG2
GO:0035115	embryonic forelimb morphogenesis	91	1	0.03	68	0.0270	0.0270	207016_s_at
GO:0021983	pituitary gland development	92	1	0.03	69	0.0273	0.0273	207016_s_at
GO:0006270	DNA replication initiation	92	1	0.03	70	0.0273	0.0273	CDC6
GO:0071867	response to monoamine	93	1	0.03	71	0.0275	0.0275	GNG2
GO:0071869	response to catecholamine	93	1	0.03	72	0.0275	0.0275	GNG2
GO:1904031	positive regulation of cyclin-dependent protein kinase activity	95	1	0.03	73	0.0281	0.0281	CDC6
GO:0033572	transferrin transport	98	1	0.03	74	0.0290	0.0290	ATP6V0D2
GO:0090382	phagosome maturation	100	1	0.03	75	0.0296	0.0296	ATP6V0D2
GO:0008156	negative regulation of DNA replication	102	1	0.03	77	0.0302	0.0302	CDC6
GO:1901701	cellular response to oxygen-containing compound	2641	4	0.79	19	0.0303	0.0059	ATP6V0D2, CDC6, 207016_s_at, GNG2
GO:0015682	ferric iron transport	104	1	0.03	79	0.0308	0.0308	ATP6V0D2
GO:0072512	trivalent inorganic cation transport	104	1	0.03	80	0.0308	0.0308	ATP6V0D2
GO:0031076	embryonic camera-type eye development	107	1	0.03	81	0.0316	0.0316	207016_s_at
GO:0043434	response to peptide hormone	1083	3	0.32	11	0.0332	0.0035	ATP6V0D2, CDC6, GNG2
GO:0035136	forelimb morphogenesis	113	1	0.03	82	0.0334	0.0334	207016_s_at
GO:0033762	response to glucagon	115	1	0.03	84	0.0340	0.0340	GNG2
GO:0051452	intracellular pH reduction	118	1	0.04	85	0.0348	0.0348	ATP6V0D2
GO:0030071	regulation of mitotic metaphase/anaphase transition	118	1	0.04	86	0.0348	0.0348	CDC6
GO:1902099	regulation of metaphase/anaphase transition of cell cycle	119	1	0.04	87	0.0351	0.0351	CDC6
GO:0045851	pH reduction	119	1	0.04	88	0.0351	0.0351	ATP6V0D2
GO:0007223	Wnt signaling pathway, calcium modulating pathway	121	1	0.04	89	0.0357	0.0357	GNG2
GO:0034308	primary alcohol metabolic process	123	1	0.04	90	0.0363	0.0363	207016_s_at
GO:0043687	post-translational protein modification	1032	2	0.31	91	0.0368	0.0368	FBXO9, FBXO9
GO:0007091	metaphase/anaphase transition of mitotic cell cycle	126	1	0.04	92	0.0372	0.0372	CDC6
GO:0044784	metaphase/anaphase transition of cell cycle	127	1	0.04	93	0.0374	0.0374	CDC6
GO:0010965	regulation of mitotic sister chromatid separation	129	1	0.04	94	0.0380	0.0380	CDC6
GO:0071398	cellular response to fatty acid	133	1	0.04	95	0.0392	0.0392	GNG2
GO:0051306	mitotic sister chromatid separation	134	1	0.04	96	0.0395	0.0395	CDC6
GO:0060324	face development	134	1	0.04	97	0.0395	0.0395	207016_s_at
GO:0099132	ATP hydrolysis coupled cation transmembrane transport	136	1	0.04	99	0.0401	0.0401	ATP6V0D2
GO:1905818	regulation of chromosome separation	143	1	0.04	103	0.0421	0.0421	CDC6
GO:1901652	response to peptide	1248	3	0.37	17	0.0431	0.0053	ATP6V0D2, CDC6, GNG2
GO:0048146	positive regulation of fibroblast proliferation	149	1	0.04	104	0.0438	0.0438	CDC6
GO:0097306	cellular response to alcohol	159	1	0.05	105	0.0467	0.0467	GNG2
GO:0071300	cellular response to retinoic acid	163	1	0.05	107	0.0478	0.0478	207016_s_at
GO:0021536	diencephalon development	165	1	0.05	108	0.0484	0.0484	207016_s_at
GO:0006826	iron ion transport	167	1	0.05	109	0.0490	0.0490	ATP6V0D2
GO:0014032	neural crest cell development	169	1	0.05	111	0.0495	0.0495	207016_s_at

## Sheet: overlap_BPF_BPS (n=15)
GO.ID	Term	Annotated	Significant	Expected	Rank in classic	elim	classic	genes
GO:0044128	positive regulation of growth of symbiont in host	3	1	0	1	0.00082	0.00082	OSBP
GO:0031146	SCF-dependent proteasomal ubiquitin-dependent protein catabolic process	161	2	0.04	3	0.00084	0.00084	FBXO9, FBXO9
GO:0032006	regulation of TOR signaling	226	2	0.06	4	0.00165	0.00165	FBXO9, FBXO9
GO:0010968	regulation of microtubule nucleation	15	1	0	6	0.00408	0.00408	EML2
GO:0010603	regulation of cytoplasmic mRNA processing body assembly	22	1	0.01	7	0.00598	0.00598	ATXN2L
GO:0045444	fat cell differentiation	529	2	0.14	11	0.00866	0.00866	FBXO9, FBXO9
GO:0031115	negative regulation of microtubule polymerization	36	1	0.01	14	0.00977	0.00977	EML2
GO:0034063	stress granule assembly	52	1	0.01	15	0.01409	0.01409	ATXN2L
GO:0006699	bile acid biosynthetic process	68	1	0.02	17	0.01839	0.01839	OSBP
GO:0000209	protein polyubiquitination	807	2	0.22	18	0.01936	0.01936	FBXO9, FBXO9
GO:0008206	bile acid metabolic process	100	1	0.03	20	0.02694	0.02694	OSBP
GO:0043687	post-translational protein modification	1032	2	0.28	21	0.03065	0.03065	FBXO9, FBXO9
GO:0032781	positive regulation of ATPase activity	136	1	0.04	26	0.03648	0.03648	AHSA2P
GO:0043462	regulation of ATPase activity	184	1	0.05	29	0.04906	0.04906	AHSA2P

## Sheet: overlap_all (n=7)
GO.ID	Term	Annotated	Significant	Expected	Rank in classic	elim	classic	genes
GO:0031146	SCF-dependent proteasomal ubiquitin-dependent protein catabolic process	161	2	0.03	1	0.00028	0.00028	FBXO9, FBXO9
GO:0032006	regulation of TOR signaling	226	2	0.04	2	0.00056	0.00056	FBXO9, FBXO9
GO:0045444	fat cell differentiation	529	2	0.09	4	0.00300	0.00300	FBXO9, FBXO9
GO:0000209	protein polyubiquitination	807	2	0.13	5	0.00684	0.00684	FBXO9, FBXO9
GO:0043687	post-translational protein modification	1032	2	0.17	6	0.01101	0.01101	FBXO9, FBXO9
GO:0045087	innate immune response	2104	2	0.34	18	0.04228	0.04228	FBXO9, FBXO9
GO:0006368	transcription elongation from RNA polymerase II promoter	264	1	0.04	19	0.04243	0.04243	TAF15

## Sheet: atleast2 (n=32)
GO.ID	Term	Annotated	Significant	Expected	Rank in classic	elim	classic	genes
GO:0044128	positive regulation of growth of symbiont in host	3	1	0	1	0.0017	0.0017	OSBP
GO:0071398	cellular response to fatty acid	133	2	0.08	3	0.0026	0.0026	GNG2, PDK3
GO:0034553	mitochondrial respiratory chain complex II assembly	5	1	0	4	0.0029	0.0029	SDHAF4
GO:1904117	cellular response to vasopressin	6	1	0	7	0.0034	0.0034	CDC6
GO:0031146	SCF-dependent proteasomal ubiquitin-dependent protein catabolic process	161	2	0.09	9	0.0038	0.0038	FBXO9, FBXO9
GO:0042904	9-cis-retinoic acid biosynthetic process	7	1	0	10	0.0040	0.0040	207016_s_at
GO:0035799	ureter maturation	10	1	0.01	13	0.0057	0.0057	207016_s_at
GO:0032006	regulation of TOR signaling	226	2	0.13	14	0.0074	0.0074	FBXO9, FBXO9
GO:0006776	vitamin A metabolic process	13	1	0.01	15	0.0074	0.0074	207016_s_at
GO:0097411	hypoxia-inducible factor-1alpha signaling pathway	14	1	0.01	16	0.0080	0.0080	PDK3
GO:0010968	regulation of microtubule nucleation	15	1	0.01	17	0.0086	0.0086	EML2
GO:0007089	traversing start control point of mitotic cell cycle	19	1	0.01	21	0.0108	0.0108	CDC6
GO:0017196	N-terminal peptidyl-methionine acetylation	19	1	0.01	22	0.0108	0.0108	NAA25
GO:0010603	regulation of cytoplasmic mRNA processing body assembly	22	1	0.01	25	0.0125	0.0125	ATXN2L
GO:0007494	midgut development	29	1	0.02	29	0.0165	0.0165	207016_s_at
GO:0042574	retinal metabolic process	29	1	0.02	30	0.0165	0.0165	207016_s_at
GO:0000076	DNA replication checkpoint	33	1	0.02	37	0.0187	0.0187	CDC6
GO:0007191	adenylate cyclase-activating dopamine receptor signaling pathway	33	1	0.02	38	0.0187	0.0187	GNG2
GO:0018206	peptidyl-methionine modification	34	1	0.02	39	0.0193	0.0193	NAA25
GO:0010510	regulation of acetyl-CoA biosynthetic process from pyruvate	34	1	0.02	40	0.0193	0.0193	PDK3
GO:0031115	negative regulation of microtubule polymerization	36	1	0.02	41	0.0204	0.0204	EML2
GO:0006086	acetyl-CoA biosynthetic process from pyruvate	38	1	0.02	42	0.0215	0.0215	PDK3
GO:0050812	regulation of acyl-CoA biosynthetic process	39	1	0.02	43	0.0221	0.0221	PDK3
GO:0071380	cellular response to prostaglandin E stimulus	41	1	0.02	46	0.0232	0.0232	GNG2
GO:0033189	response to vitamin A	42	1	0.02	47	0.0238	0.0238	207016_s_at
GO:0006474	N-terminal protein amino acid acetylation	42	1	0.02	48	0.0238	0.0238	NAA25
GO:0007088	regulation of mitotic nuclear division	422	2	0.24	49	0.0240	0.0240	CDC6, L3MBTL1
GO:1901796	regulation of signal transduction by p53 class mediator	457	2	0.26	50	0.0278	0.0278	L3MBTL1, TAF15
GO:0034695	response to prostaglandin E	50	1	0.03	51	0.0283	0.0283	GNG2
GO:0034063	stress granule assembly	52	1	0.03	52	0.0294	0.0294	ATXN2L
GO:0006085	acetyl-CoA biosynthetic process	52	1	0.03	53	0.0294	0.0294	PDK3
GO:0051783	regulation of nuclear division	478	2	0.27	55	0.0302	0.0302	CDC6, L3MBTL1
GO:0042572	retinol metabolic process	54	1	0.03	56	0.0305	0.0305	207016_s_at
GO:0071379	cellular response to prostaglandin stimulus	54	1	0.03	57	0.0305	0.0305	GNG2
GO:0035357	peroxisome proliferator activated receptor signaling pathway	54	1	0.03	58	0.0305	0.0305	PDK3
GO:1904385	cellular response to angiotensin	56	1	0.03	59	0.0316	0.0316	CDC6
GO:0042762	regulation of sulfur metabolic process	57	1	0.03	60	0.0321	0.0321	PDK3
GO:0007035	vacuolar acidification	59	1	0.03	62	0.0333	0.0333	ATP6V0D2
GO:0033962	cytoplasmic mRNA processing body assembly	61	1	0.03	64	0.0344	0.0344	ATXN2L
GO:0015991	ATP hydrolysis coupled proton transport	63	1	0.04	65	0.0355	0.0355	ATP6V0D2
GO:0090383	phagosome acidification	63	1	0.04	66	0.0355	0.0355	ATP6V0D2
GO:0045444	fat cell differentiation	529	2	0.3	67	0.0364	0.0364	FBXO9, FBXO9
GO:1990776	response to angiotensin	65	1	0.04	68	0.0366	0.0366	CDC6
GO:0000083	regulation of transcription involved in G1/S transition of mitotic cell cycle	66	1	0.04	69	0.0371	0.0371	CDC6
GO:0009954	proximal/distal pattern formation	67	1	0.04	70	0.0377	0.0377	207016_s_at
GO:0099131	ATP hydrolysis coupled ion transmembrane transport	67	1	0.04	71	0.0377	0.0377	ATP6V0D2
GO:0015988	energy coupled proton transmembrane transport, against electrochemical gradient	68	1	0.04	72	0.0382	0.0382	ATP6V0D2
GO:0006699	bile acid biosynthetic process	68	1	0.04	73	0.0382	0.0382	OSBP
GO:0090662	ATP hydrolysis coupled transmembrane transport	70	1	0.04	74	0.0393	0.0393	ATP6V0D2
GO:0034694	response to prostaglandin	72	1	0.04	76	0.0404	0.0404	GNG2
GO:0031365	N-terminal protein amino acid modification	74	1	0.04	77	0.0415	0.0415	NAA25
GO:1900087	positive regulation of G1/S transition of mitotic cell cycle	75	1	0.04	78	0.0421	0.0421	CDC6
GO:0032467	positive regulation of cytokinesis	81	1	0.05	81	0.0454	0.0454	CDC6
GO:0051984	positive regulation of chromosome segregation	82	1	0.05	82	0.0459	0.0459	CDC6
GO:0048384	retinoic acid receptor signaling pathway	83	1	0.05	83	0.0465	0.0465	207016_s_at
GO:0006084	acetyl-CoA metabolic process	86	1	0.05	84	0.0481	0.0481	PDK3
GO:0048713	regulation of oligodendrocyte differentiation	87	1	0.05	86	0.0487	0.0487	DUSP15
GO:0071868	cellular response to monoamine stimulus	87	1	0.05	87	0.0487	0.0487	GNG2
GO:0071870	cellular response to catecholamine stimulus	87	1	0.05	88	0.0487	0.0487	GNG2
GO:0071377	cellular response to glucagon stimulus	87	1	0.05	89	0.0487	0.0487	GNG2
GO:0048566	embryonic digestive tract development	87	1	0.05	90	0.0487	0.0487	207016_s_at
GO:0045737	positive regulation of cyclin-dependent protein serine/threonine kinase activity	89	1	0.05	92	0.0498	0.0498	CDC6
GO:1902808	positive regulation of cell cycle G1/S phase transition	89	1	0.05	93	0.0498	0.0498	CDC6
