# Supplementary material for: Genome-wide expression changes induced by bisphenol A, F and S in human stem cell derived hepatocyte-like cells
Source: EXCLI J. 2020 Nov 4;19:1459–76. doi: 10.17179/excli2020-2934 (PMC7726493; doi:10.17179/excli2020-2934)
Supplement: supplementary_tables_3B_GO analysis, Man12 downregulated [file EXCLI-19-1459-s-008.xlsx]

## Sheet: Bisphenol A_only (n=843)
GO.ID	Term	Annotated	Significant	Expected	Rank in classic	elim	classic	genes
GO:0010634	positive regulation of epithelial cell migration	407	28	7.97	335	0.00011	1.2e-08	PTGS2, ETS1, THBS1, JUN, JUN, JUN, SOX9, HMOX1, HBEGF, PTGS2, PROX1, TGFB2, RHOB, NRP1, SEMA5A, JUN, ETS1, EDN1, EDN1, ETS1, 224917_at, PROX1, DOCK5, DOCK5, HDAC9, ANXA1, THBS1, HBEGF
GO:0042542	response to hydrogen peroxide	336	26	6.58	307	0.00011	3.7e-09	ETS1, DUSP1, JUN, JUN, JUN, COL1A1, CYP1B1, CYP1B1, CYP1B1, HMOX1, FOSL1, AREG, HSPH1, CRYAB, NR4A3, MAPK13, RHOB, JUN, ETS1, KLF2, KLF4, ETS1, 224917_at, CST3, 232291_at, ANXA1
GO:0071354	cellular response to interleukin-6	96	9	1.88	813	0.00011	0.00011	JAK1, JAK1, ICAM1, NFKB1, ICAM1, PID1, 226621_at, SOCS3, JAK1
GO:0034616	response to laminar fluid shear stress	40	6	0.78	814	0.00012	0.00012	ETS1, SMAD7, ETS1, KLF2, KLF4, ETS1
GO:0045080	positive regulation of chemokine biosynthetic process	14	4	0.27	821	0.00012	0.00012	EGR1, EGR1, HMOX1, EGR1
GO:0072608	interleukin-10 secretion	14	4	0.27	822	0.00012	0.00012	F2RL1, F2RL1, CD274, TNFRSF9
GO:0060298	positive regulation of sarcomere organization	14	4	0.27	823	0.00012	0.00012	PROX1, EDN1, EDN1, PROX1
GO:0071548	response to dexamethasone	120	10	2.35	826	0.00013	0.00013	ICAM1, PCK1, ICAM1, CPS1, CLDN1, EDN1, EDN1, GJB2, CFLAR, FBXO32
GO:0010886	positive regulation of cholesterol storage	26	5	0.51	827	0.00013	0.00013	LPL, LPL, EHD1, EHD1, APOB
GO:0061889	negative regulation of astrocyte activation	6	3	0.12	838	0.00014	0.00014	LDLR, LDLR, LDLR
GO:1903979	negative regulation of microglial cell activation	6	3	0.12	839	0.00014	0.00014	LDLR, LDLR, LDLR
GO:0036323	vascular endothelial growth factor receptor-1 signaling pathway	6	3	0.12	840	0.00014	0.00014	FLT1, FLT1, FLT1
GO:0060447	bud outgrowth involved in lung branching	6	3	0.12	841	0.00014	0.00014	TNC, TNC, SHH
GO:0001709	cell fate determination	99	9	1.94	848	0.00015	0.00015	MCL1, PROX1, JAG1, JAG1, MCL1, JAG1, KLF4, CTNNB1, PROX1
GO:0071276	cellular response to cadmium ion	79	8	1.55	859	0.00016	0.00016	JUN, JUN, JUN, HMOX1, FOS, MT1G, JUN, MT1M
GO:0090197	positive regulation of chemokine secretion	27	5	0.53	861	0.00016	0.00016	IL4R, LPL, LPL, IL1RL1, IL1RL1
GO:0060290	transdifferentiation	15	4	0.29	868	0.00017	0.00017	SMAD3, SMAD3, SMAD3, SMAD3
GO:1903672	positive regulation of sprouting angiogenesis	106	12	2.08	494	0.00018	1.2e-06	JAK1, PTGS2, JAK1, HMOX1, PTGS2, AGTR1, NRP1, KLF4, HDAC9, 232291_at, ANXA1, JAK1
GO:0043542	endothelial cell migration	554	38	10.85	224	0.00018	3.4e-11	PTGS2, ETS1, 1555847_a_at, THBS1, CYP1B1, CYP1B1, CYP1B1, EFNB2, EFNB2, EPHA2, HMOX1, S100A2, STC1, STC1, STC1, PTGS2, APOH, EGR3, CEACAM1, PROX1, CEACAM1, CARD10, RHOB, NRP1, SEMA5A, ETS1, EDN1, KLF4, EDN1, ETS1, 224917_at, PROX1, HDAC9, 232291_at, ANXA1, THBS1, RGCC, SPRED1
GO:1902042	negative regulation of extrinsic apoptotic signaling pathway via death domain receptors	103	9	2.02	889	0.00020	0.00020	SERPINE1, SERPINE1, ICAM1, TNFSF10, HMOX1, TNFSF10, ICAM1, 226621_at, CFLAR
GO:0030308	negative regulation of cell growth	410	20	8.03	890	0.00020	0.00020	200799_at, 200800_s_at, BTG1, BTG1, GJA1, 202581_at, INHBA, CDK5R1, SMAD3, SMAD3, SMAD3, CYP27B1, CRYAB, TGFB2, NRP1, SEMA5A, CCDC85B, GAL, SMAD3, SEMA7A
GO:1900745	positive regulation of p38MAPK cascade	44	6	0.86	892	0.00021	0.00021	BMP2, BMP2, GADD45B, GADD45B, GADD45B, XDH
GO:0010757	negative regulation of plasminogen activation	16	4	0.31	899	0.00022	0.00022	SERPINE1, THBS1, SERPINE1, THBS1
GO:1901029	negative regulation of mitochondrial outer membrane permeabilization involved in apoptotic signaling...	16	4	0.31	900	0.00022	0.00022	MPV17L, 200799_at, 200800_s_at, 202581_at
GO:0033629	negative regulation of cell adhesion mediated by integrin	29	5	0.57	906	0.00023	0.00023	SERPINE1, CYP1B1, CYP1B1, CYP1B1, SERPINE1
GO:0060334	regulation of interferon-gamma-mediated signaling pathway	63	7	1.23	909	0.00023	0.00023	JAK1, IFNGR2, JAK1, HPX, IFNGR1, SOCS3, JAK1
GO:0051926	negative regulation of calcium ion transport	129	10	2.53	913	0.00024	0.00024	PTGS2, GSTO1, ICAM1, GEM, STC1, STC1, STC1, PTGS2, SLN, ICAM1
GO:0046718	viral entry into host cell	322	17	6.3	915	0.00024	0.00024	200799_at, 200800_s_at, LDLR, LDLR, ITGAV, 202581_at, ICAM1, EFNB2, EFNB2, EPHA2, 208083_s_at, 208084_at, ICAM1, LDLR, CLDN1, TRIM8, 226535_at
GO:0061073	ciliary body morphogenesis	7	3	0.14	919	0.00025	0.00025	JAG1, JAG1, JAG1
GO:0070370	cellular heat acclimation	7	3	0.14	920	0.00025	0.00025	200799_at, 200800_s_at, 202581_at
GO:2000182	regulation of progesterone biosynthetic process	7	3	0.14	921	0.00025	0.00025	EGR1, EGR1, EGR1
GO:0071506	cellular response to mycophenolic acid	7	3	0.14	922	0.00025	0.00025	EGR1, EGR1, EGR1
GO:0043154	negative regulation of cysteine-type endopeptidase activity involved in apoptotic process	245	16	4.8	684	0.00026	3.1e-05	1552703_s_at, PTGS2, FNIP1, THBS1, PTGS2, TNFAIP8, CRYAB, SERPINB9, TNFAIP8, PLAUR, PLAUR, KLF4, CD44, TNFAIP8, 232291_at, THBS1
GO:0030514	negative regulation of BMP signaling pathway	107	9	2.1	930	0.00026	0.00026	DKK1, SMAD7, SMURF2, SKIL, SMURF1, SKIL, SKIL, NOG, 232291_at
GO:0032689	negative regulation of interferon-gamma production	65	7	1.27	936	0.00028	0.00028	INHBA, IL1RL1, PDCD1LG2, TLR4, PDCD1LG2, CD274, IL1RL1
GO:0050678	regulation of epithelial cell proliferation	851	50	16.66	199	0.00028	7.9e-12	1555847_a_at, THBS1, JUN, JUN, JUN, ZFP36, GJA1, TACSTD2, MYC, EFNB2, EFNB2, SOX9, HMOX1, F3, TGFA, APOH, BMP2, BMP2, AGTR1, SMAD3, SMAD3, SMAD3, EGR3, CEACAM1, PROX1, CEACAM1, NKX3-1, TGFB2, NR4A3, ZFP36L1, NRP1, SEMA5A, JUN, DUSP10, SMAD3, NOD2, DUSP10, FLT1, CTNNB1, 224917_at, FLT1, FLT1, PROX1, NOG, THBS1, CFLAR, SHH, CDKN2B, RGCC, XDH
GO:0042060	wound healing	1376	73	26.94	147	0.00029	1.7e-14	ETS1, MYL12A, MYL12A, FN1, SERPINE1, CSRP1, CD59, CD59, CD59, CD9, THBS1, TNC, GJA1, PTPN12, SDC4, COL1A1, SERPINE1, SERPINA1, 203074_at, S100A9, PROCR, HMOX1, HBEGF, THBD, THBD, F3, SERPINB2, MAFF, APOH, SMAD3, SMAD3, SMAD3, F2RL1, CEACAM1, GNA13, EHD1, TFPI2, CEACAM1, TGFB2, TM4SF4, SERPINA1, PLAUR, RHOB, F2RL1, RAP2B, TFPI, ETS1, FN1, PLAUR, DUSP10, TNC, PTPN12, SMAD3, EDN1, DUSP10, ELK3, PDPN…
GO:0060039	pericardium development	49	8	0.96	550	0.00029	4.6e-06	BMP2, BMP2, SMAD3, SMAD3, SMAD3, SMAD3, FLRT3, FLRT3
GO:0070365	hepatocyte differentiation	31	5	0.61	947	0.00032	0.00032	PROX1, PCK1, CPS1, PROX1, ANXA1
GO:0097755	positive regulation of blood vessel diameter	140	12	2.74	645	0.00033	2.2e-05	SOD2, GJA1, HMOX1, BDKRB2, F2RL1, F2RL1, ITGA1, 215078_at, CPS1, 226731_at, DOCK5, DOCK5
GO:0010715	regulation of extracellular matrix disassembly	48	6	0.94	952	0.00034	0.00034	ETS1, ETS1, PDPN, MELTF, ETS1, CST3
GO:0002576	platelet degranulation	333	17	6.52	960	0.00035	0.00035	FN1, SERPINE1, TAGLN2, CD9, THBS1, SERPINE1, SERPINA1, APOH, PCDH7, TGFB2, TAGLN2, SERPINA1, FN1, TOR4A, 226621_at, TOR4A, THBS1
GO:0051384	response to glucocorticoid	369	27	7.22	320	0.00036	6.2e-09	PTGS2, DUSP1, ZFP36, PAPPA, ICAM1, FOSB, FOSL1, STC1, STC1, STC1, PTGS2, AREG, PCK1, FOS, ZFP36L1, ICAM1, CPS1, CLDN1, EDN1, EDN1, GJB2, PAPPA, PAPPA, PAPPA, ANXA1, CFLAR, FBXO32
GO:1903243	negative regulation of cardiac muscle hypertrophy in response to stress	18	4	0.35	965	0.00036	0.00036	SMAD3, SMAD3, SMAD3, SMAD3
GO:1905563	negative regulation of vascular endothelial cell proliferation	18	4	0.35	966	0.00036	0.00036	1555847_a_at, FLT1, FLT1, FLT1
GO:0030334	regulation of cell migration	2070	112	40.53	22	0.00038	1.3e-22	PTGS2, ETS1, 1555847_a_at, FN1, 1561042_at, SOD2, SERPINE1, CXCL2, MSN, THBS1, DPYSL3, JUN, JUN, JUN, PODXL, SGK1, SDC4, TRIB1, TACSTD2, COL1A1, ITGAV, CYP1B1, CYP1B1, CYP1B1, SERPINE1, ICAM1, SOX9, EPHA2, HMOX1, LAMA3, HBEGF, SPRY2, F3, STC1, STC1, STC1, PTGS2, SMAD7, PTGER4, 205114_s_at, ADAM8, APOH, BMP2, BMP2, SMAD3, SMAD3, SMAD3, SMURF2, S100A7, F2RL1, PLXNC1, CEACAM1, GNA13, PLXNA2, PROX1, …
GO:0060804	positive regulation of Wnt signaling pathway by BMP signaling pathway	2	2	0.04	980	0.00038	0.00038	BMP2, BMP2
GO:1905042	negative regulation of epithelium regeneration	2	2	0.04	981	0.00038	0.00038	DUSP10, DUSP10
GO:0003345	proepicardium cell migration involved in pericardium morphogenesis	2	2	0.04	982	0.00038	0.00038	FLRT3, FLRT3
GO:1903917	positive regulation of endoplasmic reticulum stress-induced eIF2 alpha dephosphorylation	2	2	0.04	983	0.00038	0.00038	PPP1R15A, PPP1R15A
GO:0080058	protein deglutathionylation	2	2	0.04	984	0.00038	0.00038	GLRX, GLRX
GO:0070963	positive regulation of neutrophil mediated killing of gram-negative bacterium	2	2	0.04	985	0.00038	0.00038	F2RL1, F2RL1
GO:0071471	cellular response to non-ionic osmotic stress	2	2	0.04	986	0.00038	0.00038	PTGS2, PTGS2
GO:0051042	negative regulation of calcium-independent cell-cell adhesion	2	2	0.04	987	0.00038	0.00038	BMP2, BMP2
GO:0090198	negative regulation of chemokine secretion	2	2	0.04	988	0.00038	0.00038	F2RL1, F2RL1
GO:0071456	cellular response to hypoxia	531	23	10.4	995	0.00038	0.00038	1552703_s_at, PTGS2, EGR1, EGR1, MYC, ICAM1, HMOX1, STC1, STC1, STC1, PTGS2, ADAM8, PCK1, NKX3-1, ZFP36L1, ICAM1, EDN1, EDN1, 224917_at, EGR1, 232291_at, CFLAR, RGCC
GO:0003308	negative regulation of Wnt signaling pathway involved in heart development	8	3	0.16	996	0.00039	0.00039	DKK1, BMP2, BMP2
GO:0090063	positive regulation of microtubule nucleation	8	3	0.16	997	0.00039	0.00039	200799_at, 200800_s_at, 202581_at
GO:0071284	cellular response to lead ion	8	3	0.16	998	0.00039	0.00039	PTGS2, PTGS2, CLDN1
GO:0033280	response to vitamin D	90	8	1.76	1003	0.00039	0.00039	PTGS2, TNC, STC1, STC1, STC1, PTGS2, CYP27B1, TNC
GO:0043922	negative regulation by host of viral transcription	33	5	0.65	1019	0.00043	0.00043	JUN, JUN, JUN, 205114_s_at, JUN
GO:0001836	release of cytochrome c from mitochondria	139	10	2.72	1022	0.00043	0.00043	SOD2, JUN, JUN, JUN, TNFSF10, PLAUR, JUN, TNFSF10, PLAUR, 215078_at
GO:0010986	positive regulation of lipoprotein particle clearance	19	4	0.37	1028	0.00045	0.00045	LDLR, LDLR, LDLR, LIPG
GO:1903409	reactive oxygen species biosynthetic process	236	23	4.62	257	0.00045	3.5e-10	PTGS2, 1555847_a_at, MPV17L, CYP1B1, CYP1B1, CYP1B1, ICAM1, PTGS2, SMAD3, SMAD3, SMAD3, ICAM1, SMAD3, EDN1, INAVA, KLF2, DUOX2, KLF4, EDN1, TLR4, 224917_at, 232291_at, CFLAR
GO:0043434	response to peptide hormone	1083	38	21.2	1035	0.00045	0.00045	PTGS2, BTG1, BTG1, GJA1, EGR1, EGR1, COL1A1, ICAM1, TNFSF10, PTGS2, AREG, EGR2, AGTR1, PDK4, CEACAM1, PCK1, NFKB1, CEACAM1, NR4A3, IGFBP5, ZFP36L1, GAL, TNFSF10, ICAM1, CPS1, RAB31, RAB31, EDN1, PID1, PTPRE, EDN1, GJB2, PDK4, EGR1, SOCS3, HDAC9, ANXA1, CFLAR
GO:0033627	cell adhesion mediated by integrin	145	14	2.84	489	0.00046	1.1e-06	SERPINE1, PODXL, ITGAV, CYP1B1, CYP1B1, CYP1B1, SERPINE1, ICAM1, EPHA2, 208083_s_at, 208084_at, TGFB2, ICAM1, 226535_at
GO:0071498	cellular response to fluid shear stress	51	6	1	1038	0.00047	0.00047	PTGS2, PTGS2, TFPI2, KLF2, KLF4, 232291_at
GO:0008544	epidermis development	828	44	16.21	305	0.00048	3.2e-09	BNC1, EMP1, EMP1, ZFP36, SOX9, EPHA2, LAMA3, DKK1, INHBA, MAFF, SLC44A4, CYP27B1, S100A7, LAMC2, NAB1, JAG1, JAG1, KRT6A, KRT6B, NAB1, TGFB2, 210365_at, NAB1, 211620_x_at, IGFBP5, ZFP36L1, LRP4, GAL, 214580_x_at, IVL, JAG1, UGCG, KLF4, CTNNB1, UGCG, FOSL2, FOXQ1, TNFRSF19, OVOL1, ELF3, ANXA1, SHH, PRR9, MAFF
GO:1904707	positive regulation of vascular smooth muscle cell proliferation	71	7	1.39	1044	0.00048	0.00048	MMP2, JUN, JUN, JUN, JUN, 224917_at, 232291_at
GO:0043065	positive regulation of apoptotic process	1642	87	32.15	95	0.00050	4.3e-17	1552703_s_at, ATF3, ATF3, PTGS2, 1555847_a_at, BCL10, FNIP1, MCL1, BTG1, BTG1, DUSP1, TGM2, THBS1, JUN, JUN, JUN, SFPQ, SFPQ, MYC, CYP1B1, CYP1B1, CYP1B1, ATF3, TNFSF10, S100A9, HMOX1, F3, FOSL1, PTGS2, INHBA, CDK5R1, 205114_s_at, ADAM8, BCL10, BMP2, BMP2, SMAD3, SMAD3, SMAD3, CASP1, SKIL, GNA13, PPP3CC, CASP5, GADD45B, 208078_s_at, TNFAIP8, DUSP6, DUSP6, DUSP6, GADD45B, GADD45B, NKX3-1, TGFB2, N…
GO:0042475	odontogenesis of dentin-containing tooth	224	13	4.39	1056	0.00052	0.00052	SERPINE1, TNC, SERPINE1, TNFRSF11B, ITGB4, BMP2, BMP2, LRP4, TNC, CTNNB1, FAM20A, SHH, FAM20A
GO:1901998	toxin transport	94	8	1.84	1061	0.00053	0.00053	1552703_s_at, CASP1, CASP1, CASP1, CASP1, CASP1, NRP1, CD274
GO:0051017	actin filament bundle assembly	413	23	8.09	596	0.00053	8.8e-06	NEDD9, ZYX, DPYSL3, MARCKS, MARCKS, SDC4, NEDD9, NEDD9, TACSTD2, PTGER4, SMAD3, SMAD3, SMAD3, RHOB, NRP1, MYO1B, MYO1B, MARCKS, SMAD3, RHOF, 224917_at, 232291_at, RGCC
GO:0061045	negative regulation of wound healing	187	24	3.66	171	0.00053	4.0e-13	SERPINE1, CD9, THBS1, GJA1, SERPINE1, THBD, THBD, SERPINB2, APOH, SMAD3, SMAD3, SMAD3, CEACAM1, CEACAM1, PLAUR, TFPI, PLAUR, DUSP10, SMAD3, EDN1, DUSP10, EDN1, 226621_at, THBS1
GO:0072015	glomerular visceral epithelial cell development	20	4	0.39	1064	0.00055	0.00055	PODXL, JAG1, JAG1, JAG1
GO:0043569	negative regulation of insulin-like growth factor receptor signaling pathway	20	4	0.39	1065	0.00055	0.00055	BMP2, BMP2, NKX3-1, IGFBP5
GO:0042058	regulation of epidermal growth factor receptor signaling pathway	226	13	4.42	1070	0.00056	0.00056	PTPN12, GPRC5A, SPRY2, TGFA, CEACAM1, CEACAM1, PLAUR, ITGA1, PLAUR, PTPN12, 224917_at, 226731_at, SH3KBP1
GO:1902287	semaphorin-plexin signaling pathway involved in axon guidance	35	5	0.69	1071	0.00057	0.00057	PLXNC1, PLXNA2, NRP1, PLXNC1, PLXNA2
GO:1901216	positive regulation of neuron death	227	20	4.44	362	0.00057	2.8e-08	MCL1, JUN, JUN, JUN, EGR1, EGR1, EFNB2, EFNB2, DKK1, CDK5R1, 205114_s_at, FOS, TGFB2, JUN, MCL1, ITGA1, CTNNB1, TLR4, 226731_at, EGR1
GO:0034392	negative regulation of smooth muscle cell apoptotic process	17	5	0.33	619	0.00057	1.4e-05	APOH, EDN1, EDN1, 224917_at, 232291_at
GO:0003104	positive regulation of glomerular filtration	9	3	0.18	1074	0.00057	0.00057	GJA1, F2RL1, F2RL1
GO:0070309	lens fiber cell morphogenesis	9	3	0.18	1075	0.00057	0.00057	EPHA2, PROX1, PROX1
GO:0032765	positive regulation of mast cell cytokine production	9	3	0.18	1076	0.00057	0.00057	BCL10, BCL10, NR4A3
GO:0031394	positive regulation of prostaglandin biosynthetic process	9	3	0.18	1077	0.00057	0.00057	PTGS2, PTGS2, ANXA1
GO:0051882	mitochondrial depolarization	53	6	1.04	1083	0.00058	0.00058	1552703_s_at, CASP1, CASP1, CASP1, CASP1, CASP1
GO:0042110	T cell activation	1113	54	21.79	285	0.00061	1.3e-09	BCL10, MSN, EGR1, EGR1, PNP, SDC4, ICAM1, EFNB2, EFNB2, IL4R, SMAD7, PTGER4, MAP3K8, ADAM8, RELB, BCL10, SMAD3, SMAD3, SMAD3, IL18, F2RL1, CEACAM1, IL18R1, HSPH1, 208078_s_at, CEACAM1, 210365_at, ZEB1, 211620_x_at, ZFP36L1, ZEB1, ZEB1, TRBC1, F2RL1, CD47, SOCS6, ICAM1, DUSP10, SMAD3, PDCD1LG2, IL23A, NOD2, DUSP10, CYLD, CTNNB1, 224325_at, PDCD1LG2, 224917_at, PAG1, EGR1, CD274, B2M, ANXA1, SHH
GO:0050772	positive regulation of axonogenesis	228	13	4.46	1091	0.00061	0.00061	FN1, L1CAM, PLXNC1, SKIL, PLXNA2, NRP1, SEMA5A, PLXNC1, FN1, SKIL, SKIL, PLXNA2, SEMA7A
GO:2001243	negative regulation of intrinsic apoptotic signaling pathway	243	16	4.76	670	0.00064	2.8e-05	PTGS2, SOD2, MCL1, 200799_at, 200800_s_at, 202581_at, PTGS2, BDKRB2, HSPH1, PLAUR, MCL1, PLAUR, 215078_at, 224917_at, CD44, 232291_at
GO:0045639	positive regulation of myeloid cell differentiation	231	21	4.52	324	0.00066	7.2e-09	ETS1, 200799_at, 200800_s_at, JUN, JUN, JUN, TRIB1, KLF10, 202581_at, INHBA, JAG1, JAG1, FOS, 210365_at, 211620_x_at, ZFP36L1, JUN, ETS1, JAG1, IL23A, ETS1
GO:1902177	positive regulation of oxidative stress-induced intrinsic apoptotic signaling pathway	21	4	0.41	1109	0.00067	0.00067	MCL1, SFPQ, SFPQ, MCL1
GO:0010694	positive regulation of alkaline phosphatase activity	21	4	0.41	1110	0.00067	0.00067	SMAD3, SMAD3, SMAD3, SMAD3
GO:0051482	positive regulation of cytosolic calcium ion concentration involved in phospholipase C-activating G-...	55	6	1.08	1124	0.00071	0.00071	TGM2, AGTR1, F2RL1, F2RL1, EDN1, EDN1
GO:0001525	angiogenesis	1296	79	25.38	61	0.00073	5.2e-19	JAK1, PTGS2, ETS1, 1555847_a_at, SHB, FN1, 1561042_at, SERPINE1, BTG1, BTG1, MMP2, THBS1, JUN, JUN, JUN, JAK1, ITGAV, CYP1B1, CYP1B1, CYP1B1, SERPINE1, EFNB2, EFNB2, EPHA2, HMOX1, SPRY2, NRCAM, F3, PTGS2, TYMP, ADAM8, APOH, AGTR1, S100A7, EGR3, IL18, CEACAM1, GNA13, ESM1, JAG1, JAG1, CHI3L1, CEACAM1, TGFB2, CARD10, 210365_at, 211620_x_at, RHOB, NRP1, SEMA5A, JUN, ETS1, FN1, JAG1, EDN1, SPHK1, KLF…
GO:0048146	positive regulation of fibroblast proliferation	149	10	2.92	1131	0.00074	0.00074	FN1, JUN, JUN, JUN, MYC, JUN, FN1, SPHK1, FOSL2, 232291_at
GO:0090051	negative regulation of cell migration involved in sprouting angiogenesis	56	6	1.1	1136	0.00078	0.00078	THBS1, CARD10, KLF4, 232291_at, THBS1, SPRED1
GO:0033081	regulation of T cell differentiation in thymus	56	6	1.1	1137	0.00078	0.00078	ADAM8, 208078_s_at, ZEB1, ZEB1, ZEB1, SHH
GO:1903753	negative regulation of p38MAPK cascade	22	4	0.43	1141	0.00081	0.00081	HSPH1, DUSP10, DUSP10, 232291_at
GO:0071603	endothelial cell-cell adhesion	10	3	0.2	1145	0.00081	0.00081	CYP1B1, CYP1B1, CYP1B1
GO:0061304	retinal blood vessel morphogenesis	10	3	0.2	1146	0.00081	0.00081	CYP1B1, CYP1B1, CYP1B1
GO:0045210	FasL biosynthetic process	10	3	0.2	1147	0.00081	0.00081	PHLDA1, PHLDA1, PHLDA1
GO:0098609	cell-cell adhesion	1836	90	35.95	127	0.00081	1.3e-15	NT5E, NT5E, MYO10, FBLIM1, ETS1, MYL12A, MYL12A, BCL10, MSN, CSRP1, CD9, PODXL, PNP, MYO10, SDC4, TACSTD2, ITGAV, CYP1B1, CYP1B1, CYP1B1, ICAM1, EFNB2, EFNB2, SOX9, IL4R, CDH2, S100A9, NT5E, NRCAM, SMAD7, CDK5R1, MAP3K8, ADAM8, BCL10, BMP2, BMP2, PCDH7, SERPINB8, IL18, CEACAM1, HSPH1, TNIP1, JAG1, JAG1, CEACAM1, CD200, TGFB2, NR4A3, ZFP36L1, TRBC1, PDLIM5, CD47, RAP2B, ETS1, SOCS6, ICAM1, DUSP10,…
GO:0045599	negative regulation of fat cell differentiation	125	9	2.45	1150	0.00082	0.00082	SMAD3, SMAD3, SMAD3, JAG1, JAG1, TGFB1I1, CCDC85B, JAG1, SMAD3
GO:0061029	eyelid development in camera-type eye	38	5	0.74	1154	0.00083	0.00083	JUN, JUN, JUN, INHBA, JUN
GO:0070486	leukocyte aggregation	38	5	0.74	1155	0.00083	0.00083	MSN, S100A9, NR4A3, CD44, STK10
GO:0032693	negative regulation of interleukin-10 production	38	5	0.74	1156	0.00083	0.00083	PDCD1LG2, IL23A, PDCD1LG2, CD274, TNFRSF9
GO:0032570	response to progesterone	101	8	1.98	1158	0.00085	0.00085	THBS1, FOSB, FOSL1, FOS, TGFB2, GJB2, THBS1, ABHD2
GO:0061614	pri-miRNA transcription by RNA polymerase II	125	18	2.45	226	0.00087	4.9e-11	ETS1, JUN, JUN, JUN, SOX9, FOSL1, BMP2, BMP2, SMAD3, SMAD3, SMAD3, FOS, TGFB2, JUN, ETS1, SMAD3, KLF4, ETS1
GO:0045907	positive regulation of vasoconstriction	79	7	1.55	1166	0.00092	0.00092	PTGS2, GJA1, ICAM1, PTGS2, ICAM1, 224917_at, 226621_at
GO:0071320	cellular response to cAMP	127	9	2.49	1167	0.00092	0.00092	STC1, STC1, STC1, CFTR, PCK1, IGFBP5, ZFP36L1, CFTR, CPS1
GO:0050731	positive regulation of peptidyl-tyrosine phosphorylation	429	19	8.4	1169	0.00092	0.00092	ICAM1, GPRC5B, HBEGF, TGFA, AREG, IL18, IL11, HSPH1, HPX, NRP1, LRP4, ICAM1, CLCF1, IL23A, SOCS3, EHD4, CD44, 232291_at, HBEGF
GO:0002675	positive regulation of acute inflammatory response	58	6	1.14	1171	0.00094	0.00094	PTGS2, PTGS2, ADAM8, OSMR, 226621_at, 232291_at
GO:1900025	negative regulation of substrate adhesion-dependent cell spreading	39	5	0.76	1172	0.00094	0.00094	GBP1, GBP1, TACSTD2, MELTF, GBP1
GO:0038092	nodal signaling pathway	39	5	0.76	1173	0.00094	0.00094	SMAD3, SMAD3, SMAD3, SMAD3, SHH
GO:0032355	response to estradiol	332	16	6.5	1174	0.00096	0.00096	PTGS2, ETS1, DUSP1, COL1A1, PTGS2, AREG, CRYAB, TFPI, ETS1, GJB2, APOB, CTNNB1, ETS1, CST3, ANXA1, CFLAR
GO:0031953	negative regulation of protein autophosphorylation	23	4	0.45	1179	0.00096	0.00096	JUN, JUN, JUN, JUN
GO:0033689	negative regulation of osteoblast proliferation	23	4	0.45	1180	0.00096	0.00096	SMAD3, SMAD3, SMAD3, SMAD3
GO:0048845	venous blood vessel morphogenesis	23	4	0.45	1181	0.00096	0.00096	EFNB2, EFNB2, PROX1, PROX1
GO:0042482	positive regulation of odontogenesis	23	4	0.45	1182	0.00096	0.00096	BMP2, BMP2, EDN1, EDN1
GO:0050819	negative regulation of coagulation	127	19	2.49	198	0.00098	7.2e-12	SERPINE1, CD9, THBS1, SERPINE1, PROCR, THBD, THBD, SERPINB2, APOH, CEACAM1, CEACAM1, PLAUR, TFPI, PLAUR, EDN1, EDN1, 226621_at, 232291_at, THBS1
GO:0090100	positive regulation of transmembrane receptor protein serine/threonine kinase signaling pathway	271	14	5.31	1191	0.00101	0.00101	THBS1, INHBA, BMP2, BMP2, SMAD3, SMAD3, SMAD3, INHBC, TGFB1I1, TGFB2, SMAD3, 226731_at, THBS1, CDKN2B
GO:0035924	cellular response to vascular endothelial growth factor stimulus	129	9	2.53	1192	0.00103	0.00103	EGR3, MT1G, NRP1, FLT1, FLT1, FLT1, 232291_at, ANXA1, XDH
GO:0048678	response to axon injury	183	11	3.58	1193	0.00103	0.00103	DPYSL3, JUN, JUN, JUN, TNC, JUN, TNC, FLRT3, KLF4, FLRT3, CST3
GO:0007567	parturition	40	5	0.78	1198	0.00106	0.00106	MAFF, PLA2G4C, EDN1, EDN1, MAFF
GO:0051153	regulation of striated muscle cell differentiation	246	18	4.82	514	0.00106	2.1e-06	EFNB2, EFNB2, IL4R, DKK1, BMP2, BMP2, PROX1, 208078_s_at, EHD1, EDN1, EHD1, EDN1, PROX1, HDAC9, 232291_at, RBM24, CFLAR, SHH
GO:0014900	muscle hyperplasia	11	3	0.22	1200	0.00110	0.00110	HMOX1, KLF4, 232291_at
GO:0031583	phospholipase D-activating G-protein coupled receptor signaling pathway	3	2	0.06	1211	0.00113	0.00113	EDN1, EDN1
GO:0060739	mesenchymal-epithelial cell signaling involved in prostate gland development	3	2	0.06	1212	0.00113	0.00113	TNC, TNC
GO:0035491	positive regulation of leukotriene production involved in inflammatory response	3	2	0.06	1213	0.00113	0.00113	SERPINE1, SERPINE1
GO:0003130	BMP signaling pathway involved in heart induction	3	2	0.06	1214	0.00113	0.00113	BMP2, BMP2
GO:0106016	positive regulation of inflammatory response to wounding	3	2	0.06	1215	0.00113	0.00113	224917_at, 232291_at
GO:1902310	positive regulation of peptidyl-serine dephosphorylation	3	2	0.06	1216	0.00113	0.00113	PPP1R15A, PPP1R15A
GO:0010477	response to sulfur dioxide	3	2	0.06	1217	0.00113	0.00113	ICAM1, ICAM1
GO:0043179	rhythmic excitation	3	2	0.06	1218	0.00113	0.00113	EDN1, EDN1
GO:0090362	positive regulation of platelet-derived growth factor production	3	2	0.06	1219	0.00113	0.00113	PTGS2, PTGS2
GO:1901331	positive regulation of odontoblast differentiation	3	2	0.06	1220	0.00113	0.00113	SERPINE1, SERPINE1
GO:0042313	protein kinase C deactivation	3	2	0.06	1221	0.00113	0.00113	EDN1, EDN1
GO:0010956	negative regulation of calcidiol 1-monooxygenase activity	3	2	0.06	1222	0.00113	0.00113	CYP27B1, NFKB1
GO:0060128	corticotropin hormone secreting cell differentiation	3	2	0.06	1223	0.00113	0.00113	BMP2, BMP2
GO:0051150	regulation of smooth muscle cell differentiation	82	7	1.61	1230	0.00114	0.00114	208078_s_at, ZEB1, ZEB1, ZEB1, 224917_at, 232291_at, SHH
GO:0032755	positive regulation of interleukin-6 production	158	10	3.09	1232	0.00116	0.00116	F2RL1, MAPK13, ZBTB20, F2RL1, LBP, INAVA, NOD2, TLR4, ZBTB20, 232291_at
GO:0001503	ossification	959	44	18.78	433	0.00117	2.2e-07	PTGS2, MMP2, JUNB, TNC, GJA1, COL1A1, KLF10, SOX9, EPHA2, STC1, STC1, STC1, DKK1, PTGS2, PTGER4, 205114_s_at, AREG, EGR2, BMP2, BMP2, SMAD3, SMAD3, SMAD3, CYP27B1, NAB1, JAG1, JAG1, NAB1, TGFB2, 210365_at, NAB1, 211620_x_at, IGFBP5, SMURF1, LRP4, TNC, JAG1, SMAD3, DUOX2, CTNNB1, 224917_at, SEMA7A, NOG, SHH
GO:0046135	pyrimidine nucleoside catabolic process	41	5	0.8	1236	0.00119	0.00119	NT5E, NT5E, NT5E, TYMP, NT5E
GO:0043433	negative regulation of DNA binding transcription factor activity	372	17	7.28	1240	0.00120	0.00120	IRAK2, BHLHE40, TRIB1, CYP1B1, CYP1B1, CYP1B1, HMOX1, NFKBIE, SMAD7, PROX1, 208078_s_at, TRAF3, NOD2, TRAF3, KLF4, CYLD, PROX1
GO:0001701	in utero embryonic development	797	29	15.6	1242	0.00120	0.00120	RBBP6, JUNB, GJA1, FOSL1, MAFF, BMP2, BMP2, SMAD3, SMAD3, SMAD3, GJB3, SKIL, GNA13, ZFP36L1, GJB3, SKIL, ZFAND5, SMAD3, EDN1, KLF2, EDN1, APOB, CTNNB1, SKIL, SOCS3, RSPO3, ELF3, NOG, MAFF
GO:0035722	interleukin-12-mediated signaling pathway	132	9	2.58	1243	0.00121	0.00121	JAK1, GSTO1, SOD2, MSN, JAK1, SERPINB2, STAT4, 215078_at, JAK1
GO:0061028	establishment of endothelial barrier	107	8	2.1	1251	0.00124	0.00124	MSN, ICAM1, F2RL1, F2RL1, ICAM1, CLDN1, CTNNB1, MYADM
GO:0048771	tissue remodeling	403	21	7.89	734	0.00124	5.6e-05	TGM2, GJA1, EPHA2, TNFRSF11B, ADAM8, PDK4, IL18, CEACAM1, JAG1, JAG1, CEACAM1, IGFBP5, JAG1, IL23A, CTNNB1, PDK4, RSPO3, ELF3, CST3, 232291_at, ANXA1
GO:0014068	positive regulation of phosphatidylinositol 3-kinase signaling	188	11	3.68	1257	0.00128	0.00128	SOX9, IL18, F2RL1, NKX3-1, TGFB2, F2RL1, FLT1, 224917_at, PIK3AP1, FLT1, FLT1
GO:0042632	cholesterol homeostasis	160	10	3.13	1259	0.00128	0.00128	LDLR, LDLR, LPL, LPL, IL18, EHD1, LDLR, LIPG, EHD1, APOB
GO:0019229	regulation of vasoconstriction	141	13	2.76	549	0.00129	4.4e-06	PTGS2, GJA1, ICAM1, PTGS2, AGTR1, BDKRB2, ICAM1, EDN1, EDN1, 224917_at, 226621_at, DOCK5, DOCK5
GO:0010922	positive regulation of phosphatase activity	83	10	1.63	563	0.00130	5.2e-06	PPP1R15A, BMP2, BMP2, SMAD3, SMAD3, SMAD3, ITGA1, SMAD3, 226731_at, PPP1R15A
GO:0038114	interleukin-21-mediated signaling pathway	25	4	0.49	1264	0.00133	0.00133	JAK1, JAK1, STAT4, JAK1
GO:0090335	regulation of brown fat cell differentiation	25	4	0.49	1265	0.00133	0.00133	PTGS2, PTGS2, DUSP10, DUSP10
GO:0007173	epidermal growth factor receptor signaling pathway	362	22	7.09	538	0.00137	3.5e-06	PTPN12, SOX9, GPRC5A, HBEGF, SPRY2, TGFA, AREG, ABL2, CEACAM1, CEACAM1, PLAUR, ITGA1, PLAUR, PTPN12, 224917_at, PAG1, 226731_at, ABL2, GAREM1, GAREM1, SH3KBP1, HBEGF
GO:0002548	monocyte chemotaxis	109	8	2.13	1270	0.00139	0.00139	SERPINE1, SERPINE1, 205114_s_at, S100A7, FLT1, FLT1, FLT1, ANXA1
GO:0022408	negative regulation of cell-cell adhesion	388	25	7.6	437	0.00140	2.6e-07	CD9, PODXL, SDC4, IL4R, SMAD7, BMP2, BMP2, CEACAM1, JAG1, JAG1, CEACAM1, SOCS6, JAG1, PDCD1LG2, KLF4, CYLD, PDCD1LG2, 224917_at, PAG1, MYADM, 226621_at, CD274, ANXA1, SHH, RGCC
GO:0007492	endoderm development	209	23	4.09	222	0.00143	3.1e-11	FN1, DUSP1, MMP2, ITGAV, LAMA3, DUSP4, DUSP4, DKK1, INHBA, SMAD3, SMAD3, SMAD3, DUSP6, DUSP6, DUSP6, DUSP5, ZFP36L1, FN1, SMAD3, CTNNB1, DUSP4, 226731_at, NOG
GO:1905167	positive regulation of lysosomal protein catabolic process	12	3	0.23	1277	0.00144	0.00144	LDLR, LDLR, LDLR
GO:0043588	skin development	722	34	14.14	531	0.00144	3.0e-06	ZFP36, COL1A1, SOX9, EPHA2, DKK1, INHBA, ITGB4, GJB3, CYP27B1, S100A7, JAG1, JAG1, KRT6A, KRT6B, TGFB2, 210365_at, 211620_x_at, IGFBP5, ZFP36L1, LRP4, GAL, 214580_x_at, IVL, GJB3, JAG1, CLDN1, CTNNB1, FOSL2, FOXQ1, TNFRSF19, OVOL1, ANXA1, SHH, PRR9
GO:0090050	positive regulation of cell migration involved in sprouting angiogenesis	63	6	1.23	1279	0.00145	0.00145	PTGS2, HMOX1, PTGS2, NRP1, HDAC9, ANXA1
GO:0071300	cellular response to retinoic acid	163	10	3.19	1284	0.00147	0.00147	TNC, COL1A1, SOX9, GJB3, ABL2, PCK1, GJB3, TNC, KLF4, ABL2
GO:0071364	cellular response to epidermal growth factor stimulus	137	9	2.68	1304	0.00156	0.00156	ZFP36, PTPN12, COL1A1, SOX9, ZFP36L1, PTPN12, GAREM1, GAREM1, CFLAR
GO:0010595	positive regulation of endothelial cell migration	287	18	5.62	630	0.00157	1.7e-05	PTGS2, ETS1, THBS1, HMOX1, PTGS2, PROX1, RHOB, NRP1, SEMA5A, ETS1, EDN1, EDN1, ETS1, 224917_at, PROX1, HDAC9, ANXA1, THBS1
GO:0070371	ERK1 and ERK2 cascade	794	57	15.55	97	0.00158	4.7e-17	ATF3, ATF3, 1555847_a_at, FN1, DUSP1, JUN, JUN, JUN, GBP1, GBP1, ITGAV, MYC, ICAM1, ATF3, SOX9, EPHA2, SPRY2, DUSP4, DUSP4, PTGER4, 205114_s_at, BMP2, BMP2, S100A7, F2RL1, CEACAM1, TNIP1, DUSP6, DUSP6, DUSP6, CHI3L1, CEACAM1, ZFP36L1, NRP1, JUN, F2RL1, FN1, ICAM1, DUSP10, NOD2, SPRY4, DUSP10, KLF4, FLT1, TLR4, 224917_at, DUSP4, FLT1, FLT1, 226621_at, GAREM1, CD44, SEMA7A, GBP1, GAREM1, CFLAR, SPR…
GO:0045648	positive regulation of erythrocyte differentiation	87	7	1.7	1312	0.00162	0.00162	ETS1, 200799_at, 200800_s_at, 202581_at, INHBA, ETS1, ETS1
GO:0032495	response to muramyl dipeptide	44	5	0.86	1315	0.00164	0.00164	JAG1, JAG1, JAG1, INAVA, NOD2
GO:0090036	regulation of protein kinase C signaling	44	5	0.86	1316	0.00164	0.00164	AKAP12, MYADM, AKAP12, AKAP12, AKAP12
GO:0045624	positive regulation of T-helper cell differentiation	44	5	0.86	1317	0.00164	0.00164	IL4R, IL18, IL23A, 224917_at, ANXA1
GO:0071277	cellular response to calcium ion	138	9	2.7	1318	0.00164	0.00164	JUN, JUN, JUN, JUNB, FOSB, FOS, JUN, EDN1, EDN1
GO:0002237	response to molecule of bacterial origin	772	59	15.12	65	0.00165	6.9e-19	1552703_s_at, IRAK2, PTGS2, BCL10, SERPINE1, CXCL2, JUN, JUN, JUN, JUNB, ZFP36, GJA1, TRIB1, SERPINE1, ICAM1, THBD, THBD, PTGS2, PTGER4, TNFRSF11B, 205114_s_at, BCL10, CYP27B1, S100A7, CASP1, IL18, TNIP1, NFKB2, PCK1, FOS, NFKB1, NFKB2, CASP1, PTGES, CASP1, CASP1, CASP1, JUN, TFPI, LBP, ICAM1, DUSP10, CPS1, CLDN1, EDN1, INAVA, PDCD1LG2, NOD2, DUSP10, EDN1, GJB2, APOB, TLR4, PDCD1LG2, 224917_at, C…
GO:0001933	negative regulation of protein phosphorylation	1044	64	20.44	126	0.00178	1.1e-15	ATF3, ATF3, SAMSN1, 1555847_a_at, DUSP16, DUSP1, JUN, JUN, JUN, TRIB1, GBP1, GBP1, MYC, ATF3, GPRC5A, SPRY2, DUSP4, DUSP4, RGS4, RGS4, DKK1, SMAD7, BDKRB2, 206374_at, F2RL1, CEACAM1, HSPH1, TNIP1, GADD45B, DUSP6, DUSP6, DUSP6, GADD45B, GADD45B, DUSP5, CEACAM1, HIPK3, SPRED2, JUN, F2RL1, DUSP7, SOCS6, DUSP10, PID1, FLRT3, SAMSN1, SPRY4, DUSP10, KLF4, FLRT3, LRRC4, DUSP16, TLR4, 224917_at, MYADM, D…
GO:0040036	regulation of fibroblast growth factor receptor signaling pathway	82	9	1.61	690	0.00178	3.3e-05	THBS1, SPRY2, DUSP6, DUSP6, DUSP6, SPRY4, CTNNB1, NOG, THBS1
GO:0060767	epithelial cell proliferation involved in prostate gland development	27	4	0.53	1327	0.00179	0.00179	SOX9, NKX3-1, CTNNB1, SHH
GO:0002690	positive regulation of leukocyte chemotaxis	176	13	3.45	726	0.00179	4.8e-05	SERPINE1, CXCL2, THBS1, SERPINE1, 205114_s_at, S100A7, F2RL1, F2RL1, LBP, EDN1, IL23A, EDN1, THBS1
GO:0002076	osteoblast development	45	5	0.88	1329	0.00181	0.00181	SMAD3, SMAD3, SMAD3, SMAD3, SHH
GO:0045087	innate immune response	2104	100	41.2	111	0.00184	2.1e-16	JAK1, 1552703_s_at, MUCL1, IRAK2, VIM, BCL10, 200799_at, 200800_s_at, ZYX, MMP2, VIM, SFPQ, SFPQ, IFNGR2, JAK1, EGR1, EGR1, OPTN, SEC14L1, GBP1, GBP1, CFB, 202581_at, ICAM1, GBP2, OAS1, S100A9, ISG20, OAS2, 205114_s_at, ADAM8, RELB, BCL10, CYP27B1, S100A7, CASP1, REL, IL18, ABL2, F2RL1, CEACAM1, APOBEC3B, FRK, TNIP1, NFKB2, TRAF3, NFKB1, CEACAM1, NFKB2, SERPINB9, NCF2, CASP1, HPX, 210387_at, TANK…
GO:0060729	intestinal epithelial structure maintenance	13	3	0.25	1334	0.00185	0.00185	SOX9, INAVA, TLR4
GO:0055009	atrial cardiac muscle tissue morphogenesis	13	3	0.25	1335	0.00185	0.00185	PROX1, PROX1, NOG
GO:0038113	interleukin-9-mediated signaling pathway	13	3	0.25	1336	0.00185	0.00185	JAK1, JAK1, JAK1
GO:1900041	negative regulation of interleukin-2 secretion	13	3	0.25	1337	0.00185	0.00185	GBP1, GBP1, GBP1
GO:0061771	response to caloric restriction	13	3	0.25	1338	0.00185	0.00185	LDLR, LDLR, LDLR
GO:1902219	negative regulation of intrinsic apoptotic signaling pathway in response to osmotic stress	13	3	0.25	1339	0.00185	0.00185	PTGS2, PTGS2, BDKRB2
GO:0010899	regulation of phosphatidylcholine catabolic process	13	3	0.25	1340	0.00185	0.00185	LDLR, LDLR, LDLR
GO:0055072	iron ion homeostasis	227	12	4.44	1347	0.00186	0.00186	SLC46A1, MYC, HMOX1, HPX, SLC25A37, SLC25A37, SLC25A37, SLC25A37, MELTF, STEAP4, SLC25A37, B2M
GO:0007160	cell-matrix adhesion	604	29	11.83	611	0.00190	1.1e-05	FN1, SERPINE1, ZYX, THBS1, SDC4, ITGAV, SERPINE1, L1CAM, LYPD3, ITGB4, SMAD3, SMAD3, SMAD3, 208083_s_at, 208084_at, JAG1, JAG1, NRP1, ITGA1, FN1, JAG1, SMAD3, CTNNB1, 226535_at, 226621_at, 226731_at, CD44, 232291_at, THBS1
GO:0051336	regulation of hydrolase activity	3161	120	61.89	176	0.00196	1.5e-12	PPP1R3B, 1552703_s_at, PTGS2, FGD6, 1555847_a_at, BCL10, FN1, FNIP1, SPOCD1, SERPINE1, DNAJB1, DNAJB1, 200799_at, 200800_s_at, THBS1, JUN, JUN, JUN, PPP1R15A, MYC, 202581_at, SERPINE1, ICAM1, TNFSF10, SERPINA1, OAS1, 203074_at, EPHA2, S100A9, LPL, LPL, SPRY2, RGS4, RGS4, F3, NUAK1, SERPINB2, PTGS2, OAS2, 205114_s_at, APOH, BCL10, BMP2, BMP2, AGTR1, SLN, SMAD3, SMAD3, SMAD3, CASP1, SERPINB8, CHML,…
GO:2001238	positive regulation of extrinsic apoptotic signaling pathway	159	15	3.11	466	0.00199	6.2e-07	ATF3, ATF3, BCL10, THBS1, ATF3, TNFSF10, INHBA, BCL10, SKIL, G0S2, TNFSF10, SKIL, CYLD, SKIL, THBS1
GO:0006633	fatty acid biosynthetic process	289	17	5.66	748	0.00199	6.5e-05	PTGS2, LPL, LPL, PTGS2, PDK4, CEACAM1, CEACAM1, PTGES, EDN1, OLAH, EDN1, OLAH, PDK4, ELOVL7, ANXA1, OLAH, ABHD2
GO:0032354	response to follicle-stimulating hormone	46	5	0.9	1353	0.00200	0.00200	PAPPA, INHBA, PAPPA, PAPPA, PAPPA
GO:0048340	paraxial mesoderm morphogenesis	28	4	0.55	1356	0.00205	0.00205	SMAD3, SMAD3, SMAD3, SMAD3
GO:0060312	regulation of blood vessel remodeling	28	4	0.55	1357	0.00205	0.00205	CEACAM1, CEACAM1, CST3, 232291_at
GO:0045071	negative regulation of viral genome replication	116	8	2.27	1360	0.00207	0.00207	OAS1, ISG20, OAS2, TNIP1, PROX1, OAS3, PROX1, ISG20
GO:0061053	somite development	200	11	3.92	1363	0.00208	0.00208	RBBP6, DKK1, SMAD3, SMAD3, SMAD3, PLXNA2, NKX3-1, SMAD3, PLXNA2, NOG, SHH
GO:2000379	positive regulation of reactive oxygen species metabolic process	212	21	4.15	289	0.00209	1.5e-09	PTGS2, 1555847_a_at, THBS1, ICAM1, PTGS2, AGTR1, SMAD3, SMAD3, SMAD3, F2RL1, F2RL1, ICAM1, SMAD3, EDN1, PID1, KLF2, KLF4, EDN1, TLR4, THBS1, XDH
GO:0071621	granulocyte chemotaxis	206	14	4.03	742	0.00212	6.2e-05	CXCL2, THBS1, S100A9, 205114_s_at, S100A7, TGFB2, LBP, ITGA1, EDN1, IL23A, EDN1, 226731_at, ANXA1, THBS1
GO:0051894	positive regulation of focal adhesion assembly	68	6	1.33	1371	0.00216	0.00216	SDC4, SMAD3, SMAD3, SMAD3, NRP1, SMAD3
GO:0030878	thyroid gland development	68	6	1.33	1372	0.00216	0.00216	SMAD3, SMAD3, SMAD3, SMAD3, DUOX2, SHH
GO:0001947	heart looping	144	9	2.82	1375	0.00220	0.00220	GJA1, SMAD3, SMAD3, SMAD3, MICAL2, SMAD3, DNAAF1, SHH, MICAL2
GO:0072574	hepatocyte proliferation	47	5	0.92	1376	0.00221	0.00221	CEACAM1, PROX1, CEACAM1, PROX1, CFLAR
GO:0009404	toxin metabolic process	47	5	0.92	1377	0.00221	0.00221	GSTO1, CYP1B1, CYP1B1, CYP1B1, 224917_at
GO:0060516	primary prostatic bud elongation	4	2	0.08	1383	0.00224	0.00224	SOX9, SHH
GO:0051545	negative regulation of elastin biosynthetic process	4	2	0.08	1384	0.00224	0.00224	HBEGF, HBEGF
GO:1904997	regulation of leukocyte adhesion to arterial endothelial cell	4	2	0.08	1385	0.00224	0.00224	KLF4, 232291_at
GO:0038195	urokinase plasminogen activator signaling pathway	4	2	0.08	1386	0.00224	0.00224	PLAUR, PLAUR
GO:1903849	positive regulation of aorta morphogenesis	4	2	0.08	1387	0.00224	0.00224	EFNB2, EFNB2
GO:0043049	otic placode formation	4	2	0.08	1388	0.00224	0.00224	PROX1, PROX1
GO:0061114	branching involved in pancreas morphogenesis	4	2	0.08	1389	0.00224	0.00224	PROX1, PROX1
GO:1905867	epididymis development	4	2	0.08	1390	0.00224	0.00224	GJA1, GJB2
GO:2000098	negative regulation of smooth muscle cell-matrix adhesion	4	2	0.08	1391	0.00224	0.00224	SERPINE1, SERPINE1
GO:0043311	positive regulation of eosinophil degranulation	4	2	0.08	1392	0.00224	0.00224	F2RL1, F2RL1
GO:0002194	hepatocyte cell migration	4	2	0.08	1393	0.00224	0.00224	PROX1, PROX1
GO:0045209	MAPK phosphatase export from nucleus, leptomycin B sensitive	4	2	0.08	1394	0.00224	0.00224	DUSP16, DUSP16
GO:0090425	acinar cell differentiation	4	2	0.08	1395	0.00224	0.00224	PROX1, PROX1
GO:2000979	positive regulation of forebrain neuron differentiation	4	2	0.08	1396	0.00224	0.00224	PROX1, PROX1
GO:0061156	pulmonary artery morphogenesis	14	3	0.27	1405	0.00232	0.00232	JAG1, JAG1, JAG1
GO:1902231	positive regulation of intrinsic apoptotic signaling pathway in response to DNA damage	14	3	0.27	1406	0.00232	0.00232	SKIL, SKIL, SKIL
GO:0031086	nuclear-transcribed mRNA catabolic process, deadenylation-independent decay	14	3	0.27	1407	0.00232	0.00232	ZFP36, PNRC1, ZFP36L1
GO:0030852	regulation of granulocyte differentiation	48	5	0.94	1419	0.00242	0.00242	TRIB1, CEACAM1, CEACAM1, 210365_at, 211620_x_at
GO:0034383	low-density lipoprotein particle clearance	94	7	1.84	1422	0.00252	0.00252	LDLR, LDLR, HMOX1, EHD1, LDLR, EHD1, APOB
GO:1901655	cellular response to ketone	236	12	4.62	1428	0.00256	0.00256	MSN, ICAM1, PTGER4, CFTR, PCK1, ICAM1, CFTR, KLF2, KLF4, GJB2, CFLAR, FBXO32
GO:0007623	circadian rhythm	541	21	10.59	1430	0.00258	0.00258	NAMPT, SERPINE1, BHLHE40, JUN, JUN, JUN, SFPQ, SFPQ, KLF10, SERPINE1, RELB, EGR3, PROX1, 208078_s_at, JUN, NAMPT, NAMPT, ARNTL2, PROX1, CST3, NAMPT
GO:0000187	activation of MAPK activity	367	16	7.19	1433	0.00264	0.00264	IRAK2, THBS1, TGFA, BMP2, BMP2, DUSP6, DUSP6, DUSP6, DUSP5, DUSP7, ITGA1, INAVA, NOD2, TLR4, 226731_at, THBS1
GO:0090331	negative regulation of platelet aggregation	30	4	0.59	1438	0.00266	0.00266	CD9, CEACAM1, CEACAM1, 226621_at
GO:0030183	B cell differentiation	301	14	5.89	1440	0.00268	0.00268	KLF6, FNIP1, INHBA, IL11, KLF6, KLF6, KLF6, ZFP36L1, CLCF1, CYLD, KLF6, LRRC8A, HDAC9, 232291_at
GO:0050900	leukocyte migration	992	46	19.42	398	0.00271	8.6e-08	1555847_a_at, FN1, SERPINE1, CXCL2, MSN, THBS1, SDC4, COL1A1, ITGAV, SERPINE1, ICAM1, S100A9, SLC7A6, PROCR, HMOX1, THBD, THBD, L1CAM, PTGER4, 205114_s_at, ADAM8, S100A7, F2RL1, CEACAM1, CEACAM1, TGFB2, OLR1, F2RL1, CD47, LBP, ITGA1, FN1, ICAM1, EDN1, TREM1, IL23A, FLT1, EDN1, APOB, FLT1, FLT1, 226731_at, CD44, ANXA1, THBS1, STK10
GO:0050680	negative regulation of epithelial cell proliferation	371	21	7.26	628	0.00280	1.7e-05	1555847_a_at, THBS1, GJA1, EFNB2, EFNB2, SOX9, APOH, CEACAM1, CEACAM1, NKX3-1, TGFB2, DUSP10, DUSP10, FLT1, 224917_at, FLT1, FLT1, THBS1, CDKN2B, RGCC, XDH
GO:0033574	response to testosterone	122	8	2.39	1446	0.00283	0.00283	MSN, DUSP1, THBS1, NKX3-1, EDN1, EDN1, THBS1, CFLAR
GO:0045682	regulation of epidermis development	201	13	3.94	877	0.00285	0.00018	ZFP36, MAFF, CYP27B1, NAB1, NAB1, TGFB2, 210365_at, NAB1, 211620_x_at, ZFP36L1, GAL, CTNNB1, MAFF
GO:0044691	tooth eruption	15	3	0.29	1449	0.00285	0.00285	COL1A1, FAM20A, FAM20A
GO:0030579	ubiquitin-dependent SMAD protein catabolic process	15	3	0.29	1450	0.00285	0.00285	SMURF2, TGFB1I1, SMURF1
GO:0007398	ectoderm development	57	7	1.12	815	0.00287	0.00012	ETS2, ETS2, KRT6B, SMURF1, 214580_x_at, CTNNB1, SHH
GO:0071404	cellular response to low-density lipoprotein particle stimulus	58	7	1.14	832	0.00287	0.00014	CD9, LDLR, LDLR, LPL, LPL, LDLR, 232291_at
GO:0034694	response to prostaglandin	72	6	1.41	1454	0.00289	0.00289	TNC, PTGER4, TNC, EDN1, EDN1, APOB
GO:0090103	cochlea morphogenesis	50	5	0.98	1458	0.00291	0.00291	SOX9, 208078_s_at, ZEB1, ZEB1, ZEB1
GO:0051764	actin crosslink formation	31	4	0.61	1463	0.00301	0.00301	DPYSL3, MARCKS, MARCKS, MARCKS
GO:0042535	positive regulation of tumor necrosis factor biosynthetic process	31	4	0.61	1464	0.00301	0.00301	THBS1, LBP, TLR4, THBS1
GO:0055026	negative regulation of cardiac muscle tissue development	73	6	1.43	1470	0.00309	0.00309	GJA1, DKK1, BMP2, BMP2, NOG, 232291_at
GO:0048008	platelet-derived growth factor receptor signaling pathway	152	9	2.98	1472	0.00317	0.00317	PTPN12, F3, ABL2, NRP1, TIPARP, PTPN12, ZFAND5, CSRNP1, ABL2
GO:0002011	morphogenesis of an epithelial sheet	155	11	3.03	929	0.00325	0.00025	HBEGF, CEACAM1, JAG1, JAG1, CEACAM1, JAG1, FLRT3, PDPN, FLRT3, CD44, HBEGF
GO:0032648	regulation of interferon-beta production	125	8	2.45	1477	0.00329	0.00329	RELB, REL, TRAF3, ZBTB20, TRAF3, TLR4, REL, ZBTB20
GO:0007162	negative regulation of cell adhesion	671	46	13.14	168	0.00337	2.8e-13	SERPINE1, CD9, THBS1, PODXL, TNC, SDC4, GBP1, GBP1, TACSTD2, COL1A1, CYP1B1, CYP1B1, CYP1B1, SERPINE1, IL4R, SMAD7, BMP2, BMP2, PLXNC1, CEACAM1, PLXNA2, JAG1, JAG1, CEACAM1, SEMA5A, PLXNC1, SOCS6, TNC, JAG1, PDCD1LG2, KLF4, CYLD, MELTF, PDCD1LG2, 224917_at, PAG1, MYADM, 226621_at, PLXNA2, CD274, GBP1, 232291_at, ANXA1, THBS1, SHH, RGCC
GO:0006935	chemotaxis	1356	62	26.55	274	0.00338	7.7e-10	KLF7, SERPINE1, CXCL2, THBS1, VASP, ITGAV, SERPINE1, EFNB2, EFNB2, EPHA2, S100A9, HBEGF, NRCAM, KLF7, F3, FOSL1, L1CAM, TYMP, CDK5R1, 205114_s_at, ADAM8, EGR2, AGTR1, SMAD3, SMAD3, SMAD3, S100A7, EGR3, F2RL1, PLXNC1, PLXNA2, TGFB2, NR4A3, CCRL2, PLAUR, NRP1, SEMA5A, PLXNC1, F2RL1, LBP, ITGA1, PLAUR, SMAD3, EDN1, FLRT3, IL23A, FLT1, EDN1, FLRT3, FLT1, FLT1, 226731_at, PLXNA2, SEMA7A, NOG, ANXA1, T…
GO:0034382	chylomicron remnant clearance	32	4	0.63	1483	0.00339	0.00339	LDLR, LDLR, LDLR, APOB
GO:1902043	positive regulation of extrinsic apoptotic signaling pathway via death domain receptors	68	8	1.33	732	0.00340	5.5e-05	ATF3, ATF3, THBS1, ATF3, SKIL, SKIL, SKIL, THBS1
GO:0003215	cardiac right ventricle morphogenesis	52	5	1.02	1486	0.00345	0.00345	JAG1, JAG1, TGFB2, JAG1, 232291_at
GO:0033622	integrin activation	52	5	1.02	1487	0.00345	0.00345	FBLIM1, FN1, PTGER4, FN1, FBLIM1
GO:0010464	regulation of mesenchymal cell proliferation	126	8	2.47	1489	0.00346	0.00346	MYC, SOX9, 208078_s_at, ZEB1, ZEB1, ZEB1, CTNNB1, SHH
GO:0060838	lymphatic endothelial cell fate commitment	16	3	0.31	1490	0.00346	0.00346	PROX1, PDPN, PROX1
GO:1903223	positive regulation of oxidative stress-induced neuron death	16	3	0.31	1491	0.00346	0.00346	MCL1, MCL1, TLR4
GO:0022614	membrane to membrane docking	16	3	0.31	1492	0.00346	0.00346	MSN, ICAM1, ICAM1
GO:0033690	positive regulation of osteoblast proliferation	16	3	0.31	1493	0.00346	0.00346	ITGAV, BMP2, BMP2
GO:1903984	positive regulation of TRAIL-activated apoptotic signaling pathway	16	3	0.31	1494	0.00346	0.00346	ATF3, ATF3, ATF3
GO:0009750	response to fructose	16	3	0.31	1495	0.00346	0.00346	PTGS2, PTGS2, PCK1
GO:0051135	positive regulation of NK T cell activation	16	3	0.31	1496	0.00346	0.00346	IL18, HSPH1, IL23A
GO:2000144	positive regulation of DNA-templated transcription, initiation	75	6	1.47	1501	0.00354	0.00354	JUN, JUN, JUN, FOSL1, JUN, CTNNB1
GO:0048730	epidermis morphogenesis	75	6	1.47	1502	0.00354	0.00354	TGFB2, IGFBP5, KLF4, CTNNB1, FOXQ1, SHH
GO:0043066	negative regulation of apoptotic process	2212	88	43.31	247	0.00355	2.3e-10	1552703_s_at, PTGS2, 1555847_a_at, BCL10, MPV17L, FNIP1, SOD2, SERPINE1, MCL1, 200799_at, 200800_s_at, DUSP1, THBS1, JUN, JUN, JUN, IER3, ITGAV, MYC, 202581_at, SERPINE1, ICAM1, TNFSF10, SOX9, EPHA2, HMOX1, SPRY2, DKK1, SERPINB2, PTGS2, ADAM8, APOH, BCL10, SMAD3, SMAD3, SMAD3, BDKRB2, PDK4, EGR3, HSPH1, TNFAIP8, NFKB1, CRYAB, SERPINB9, NR4A3, HIPK3, TNFAIP8, PLAUR, ANKLE2, ANKLE2, NRP1, SEMA5A, J…
GO:0045668	negative regulation of osteoblast differentiation	100	7	1.96	1504	0.00357	0.00357	AREG, SMAD3, SMAD3, SMAD3, IGFBP5, SMAD3, NOG
GO:0051492	regulation of stress fiber assembly	215	11	4.21	1507	0.00363	0.00363	SDC4, TACSTD2, PTGER4, SMAD3, SMAD3, SMAD3, NRP1, SMAD3, 224917_at, 232291_at, RGCC
GO:0003069	acetylcholine-mediated vasodilation involved in regulation of systemic arterial blood pressure	5	2	0.1	1508	0.00368	0.00368	SOD2, 215078_at
GO:1904582	positive regulation of intracellular mRNA localization	5	2	0.1	1509	0.00368	0.00368	ZFP36, ZFP36L1
GO:0061044	negative regulation of vascular wound healing	5	2	0.1	1510	0.00368	0.00368	SERPINE1, SERPINE1
GO:0018153	isopeptide cross-linking via N6-(L-isoglutamyl)-L-lysine	5	2	0.1	1511	0.00368	0.00368	TGM2, IVL
GO:0070101	positive regulation of chemokine-mediated signaling pathway	5	2	0.1	1512	0.00368	0.00368	EDN1, EDN1
GO:1900135	positive regulation of renin secretion into blood stream	5	2	0.1	1513	0.00368	0.00368	F2RL1, F2RL1
GO:0072138	mesenchymal cell proliferation involved in ureteric bud development	5	2	0.1	1514	0.00368	0.00368	BMP2, BMP2
GO:0002268	follicular dendritic cell differentiation	5	2	0.1	1515	0.00368	0.00368	NFKB2, NFKB2
GO:0019417	sulfur oxidation	5	2	0.1	1516	0.00368	0.00368	MICAL2, MICAL2
GO:0097029	mature conventional dendritic cell differentiation	5	2	0.1	1517	0.00368	0.00368	F2RL1, F2RL1
GO:0001315	age-dependent response to reactive oxygen species	5	2	0.1	1518	0.00368	0.00368	SOD2, 215078_at
GO:1901295	regulation of canonical Wnt signaling pathway involved in cardiac muscle cell fate commitment	5	2	0.1	1519	0.00368	0.00368	DKK1, 232291_at
GO:0051055	negative regulation of lipid biosynthetic process	104	9	2.04	895	0.00371	0.00021	BMP2, BMP2, CYP27B1, CEACAM1, PROX1, 208078_s_at, NFKB1, CEACAM1, PROX1
GO:0036499	PERK-mediated unfolded protein response	53	5	1.04	1529	0.00375	0.00375	ATF3, ATF3, PPP1R15A, ATF3, PPP1R15A
GO:0046847	filopodium assembly	156	9	3.05	1531	0.00376	0.00376	MYO10, FGD6, DPYSL3, MYO10, NRP1, FGD6, FGD6, MYO10, MYO10
GO:0009612	response to mechanical stimulus	533	38	10.44	202	0.00378	1.1e-11	1552703_s_at, PTGS2, ETS1, BCL10, THBS1, JUN, JUN, JUN, JUNB, TNC, GJA1, COL1A1, FOSB, SOX9, FOSL1, PTGS2, PTGER4, BCL10, CASP1, CASP5, FOS, NFKB1, CHI3L1, CASP1, CASP1, CASP1, CASP1, JUN, ETS1, TNC, EDN1, PIEZO2, EDN1, TLR4, ETS1, USP53, THBS1, USP53
GO:0001569	branching involved in blood vessel morphogenesis	76	6	1.49	1534	0.00378	0.00378	GNA13, NRP1, EDN1, EDN1, CTNNB1, SHH
GO:0060009	Sertoli cell development	33	4	0.65	1539	0.00380	0.00380	ICAM1, SOX9, ICAM1, CST3
GO:0031099	regeneration	455	20	8.91	1133	0.00386	0.00075	JUN, JUN, JUN, TNC, GJA1, PTPN12, NNMT, NNMT, HMOX1, TM4SF4, NR4A3, JUN, DUSP10, TNC, PTPN12, CLDN1, DUSP10, KLF4, ANXA1, CFLAR
GO:0051004	regulation of lipoprotein lipase activity	54	5	1.06	1551	0.00407	0.00407	LPL, LPL, APOH, ANGPTL4, ANGPTL4
GO:0042730	fibrinolysis	59	11	1.16	350	0.00411	1.8e-08	SERPINE1, THBS1, SERPINE1, THBD, THBD, SERPINB2, APOH, PLAUR, PLAUR, 226621_at, THBS1
GO:0061051	positive regulation of cell growth involved in cardiac muscle cell development	17	3	0.33	1559	0.00414	0.00414	EDN1, EDN1, 232291_at
GO:0045416	positive regulation of interleukin-8 biosynthetic process	17	3	0.33	1560	0.00414	0.00414	BCL10, BCL10, TLR4
GO:0090118	receptor-mediated endocytosis involved in cholesterol transport	17	3	0.33	1561	0.00414	0.00414	LDLR, LDLR, LDLR
GO:0003184	pulmonary valve morphogenesis	34	4	0.67	1566	0.00424	0.00424	JAG1, JAG1, TGFB2, JAG1
GO:0031053	primary miRNA processing	34	4	0.67	1567	0.00424	0.00424	SMAD3, SMAD3, SMAD3, SMAD3
GO:0051481	negative regulation of cytosolic calcium ion concentration	34	4	0.67	1568	0.00424	0.00424	SMAD3, SMAD3, SMAD3, SMAD3
GO:0030216	keratinocyte differentiation	421	17	8.24	1572	0.00430	0.00430	ZFP36, EPHA2, CYP27B1, S100A7, JAG1, JAG1, KRT6A, KRT6B, 210365_at, 211620_x_at, ZFP36L1, 214580_x_at, IVL, JAG1, FOSL2, ANXA1, PRR9
GO:0045987	positive regulation of smooth muscle contraction	78	6	1.53	1573	0.00430	0.00430	PTGS2, PTGS2, EDN1, SPHK1, EDN1, 224917_at
GO:0050860	negative regulation of T cell receptor signaling pathway	55	5	1.08	1580	0.00440	0.00440	GBP1, GBP1, CEACAM1, CEACAM1, GBP1
GO:0042127	regulation of cell proliferation	3848	156	75.34	63	0.00449	6.2e-19	BNC1, JAK1, ATF3, ATF3, PTGS2, NAMPT, ETS1, 1555847_a_at, FN1, SOD2, CXCL2, 200799_at, 200800_s_at, BTG1, BTG1, CD9, TGM2, MMP2, THBS1, JUN, JUN, JUN, JUNB, ZFP36, TNC, JAK1, GJA1, EGR1, EGR1, PNP, SGK1, SDC4, TRIB1, TACSTD2, ITGAV, KLF10, MYC, CYP1B1, CYP1B1, CYP1B1, 202581_at, EFNB2, EFNB2, ATF3, SOX9, IL4R, CDH2, HMOX1, HBEGF, SPRY2, F3, FOSL1, NUAK1, PTGS2, INHBA, TNFRSF11B, TGFA, 205114_s_at…
GO:0018149	peptide cross-linking	84	8	1.64	918	0.00452	0.00024	FN1, TGM2, THBS1, IVL, FN1, ANXA1, THBS1, PRR9
GO:0034329	cell junction assembly	640	27	12.53	885	0.00453	0.00019	FBLIM1, FN1, CD9, THBS1, GJA1, SDC4, VASP, CDH2, LAMA3, SMAD7, ITGB4, SMAD3, SMAD3, SMAD3, LAMC2, 210365_at, 211620_x_at, NRP1, FN1, CLDN1, SMAD3, GJB2, CTNNB1, 224917_at, FBLIM1, VMP1, THBS1
GO:0001558	regulation of cell growth	970	43	18.99	473	0.00456	7.5e-07	FN1, 200799_at, 200800_s_at, BTG1, BTG1, IGFBP4, GJA1, SGK1, 202581_at, S100A9, HBEGF, NRCAM, L1CAM, INHBA, CDK5R1, AGTR1, SMAD3, SMAD3, SMAD3, SLC44A4, CYP27B1, CEACAM1, PLXNA2, ESM1, CRYAB, CEACAM1, TGFB2, IGFBP5, NRP1, SMURF1, SEMA5A, CCDC85B, GAL, FN1, SMAD3, EDN1, SPHK1, EDN1, PLXNA2, SEMA7A, 232291_at, NEDD4L, HBEGF
GO:0071636	positive regulation of transforming growth factor beta production	46	8	0.9	528	0.00463	2.8e-06	PTGS2, THBS1, PTGS2, SMAD3, SMAD3, SMAD3, SMAD3, THBS1
GO:0010801	negative regulation of peptidyl-threonine phosphorylation	35	4	0.69	1591	0.00471	0.00471	SPRY2, SMAD7, SPRED2, SPRED1
GO:0045603	positive regulation of endothelial cell differentiation	35	4	0.69	1592	0.00471	0.00471	BTG1, BTG1, CTNNB1, 224917_at
GO:1904035	regulation of epithelial cell apoptotic process	205	16	4.01	535	0.00474	3.3e-06	1555847_a_at, SERPINE1, THBS1, ZFP36, SERPINE1, ICAM1, HMOX1, ZFP36L1, SEMA5A, ICAM1, ANGPTL4, ANGPTL4, 226621_at, THBS1, CFLAR, RGCC
GO:0030311	poly-N-acetyllactosamine biosynthetic process	18	3	0.35	1605	0.00490	0.00490	B3GNT5, B3GNT5, B3GNT5
GO:0035726	common myeloid progenitor cell proliferation	18	3	0.35	1606	0.00490	0.00490	CEACAM1, CEACAM1, NR4A3
GO:0002826	negative regulation of T-helper 1 type immune response	18	3	0.35	1607	0.00490	0.00490	IL4R, IL1RL1, IL1RL1
GO:0001822	kidney development	682	34	13.35	479	0.00491	8.6e-07	PODXL, EGR1, EGR1, SDC4, TACSTD2, MYC, EFNB2, EFNB2, SOX9, SMAD7, BMP2, BMP2, AGTR1, SMAD3, SMAD3, SMAD3, PROX1, JAG1, JAG1, NKX3-1, TGFB2, NRP1, TIPARP, LRP4, JAG1, SMAD3, GCNT3, CTNNB1, EGR1, PROX1, OVOL1, NOG, CFLAR, SHH
GO:0017015	regulation of transforming growth factor beta receptor signaling pathway	276	23	5.4	327	0.00494	7.3e-09	200799_at, 200800_s_at, THBS1, 202581_at, SMAD7, SMAD3, SMAD3, SMAD3, SMURF2, SKIL, 208078_s_at, TGFB1I1, ZEB1, SMURF1, ZEB1, ZEB1, SKIL, SMAD3, CHST11, SKIL, 232291_at, THBS1, CDKN2B
GO:0051607	defense response to virus	463	18	9.07	1612	0.00496	0.00496	SEC14L1, GBP1, GBP1, OAS1, IFI44L, ISG20, OAS2, F2RL1, APOBEC3B, TRAF3, F2RL1, OAS3, DDX60, IL23A, TRAF3, IFIT3, GBP1, ISG20
GO:0007249	I-kappaB kinase/NF-kappaB signaling	657	37	12.86	340	0.00498	1.3e-08	1552703_s_at, IRAK2, BCL10, TGM2, GJA1, OPTN, TNFSF10, GPRC5B, HMOX1, RELB, BCL10, CASP1, REL, F2RL1, TNIP1, IL1RL1, NFKB2, NFKB1, NFKB2, CASP1, TANK, CASP1, CASP1, CASP1, F2RL1, TNFSF10, INAVA, NOD2, TRIM8, CTNNB1, TLR4, LURAP1L, TNFRSF19, REL, SLC20A1, CFLAR, IL1RL1
GO:0002762	negative regulation of myeloid leukocyte differentiation	134	8	2.62	1615	0.00501	0.00501	TRIB1, MYC, INHBA, 205114_s_at, CEACAM1, CEACAM1, CTNNB1, TLR4
GO:0120032	regulation of plasma membrane bounded cell projection assembly	393	16	7.69	1619	0.00509	0.00509	MYO10, DPYSL3, PODXL, MYO10, TACSTD2, ICAM1, EPHA2, F2RL1, NRP1, F2RL1, CDC42EP2, ICAM1, CYLD, DCDC2, MYO10, MYO10
GO:2000108	positive regulation of leukocyte apoptotic process	57	5	1.12	1621	0.00513	0.00513	FNIP1, ADAM8, NR4A3, CD274, ANXA1
GO:0032620	interleukin-17 production	57	5	1.12	1622	0.00513	0.00513	IL18, RFTN1, IL23A, NOD2, TLR4
GO:0097150	neuronal stem cell population maintenance	81	6	1.59	1625	0.00517	0.00517	CDH2, PROX1, JAG1, JAG1, JAG1, PROX1
GO:0032695	negative regulation of interleukin-12 production	36	4	0.7	1628	0.00522	0.00522	THBS1, NFKB1, THBS1, TNFRSF9
GO:0090280	positive regulation of calcium ion import	36	4	0.7	1629	0.00522	0.00522	STC1, STC1, STC1, 205114_s_at
GO:0010596	negative regulation of endothelial cell migration	164	13	3.21	651	0.00524	2.3e-05	1555847_a_at, THBS1, STC1, STC1, STC1, APOH, CARD10, KLF4, 224917_at, 232291_at, THBS1, RGCC, SPRED1
GO:1905006	negative regulation of epithelial to mesenchymal transition involved in endocardial cushion formatio...	6	2	0.12	1636	0.00545	0.00545	TGFB2, NOG
GO:0038158	granulocyte colony-stimulating factor signaling pathway	6	2	0.12	1637	0.00545	0.00545	CEACAM1, CEACAM1
GO:0043318	negative regulation of cytotoxic T cell degranulation	6	2	0.12	1638	0.00545	0.00545	CEACAM1, CEACAM1
GO:1902161	positive regulation of cyclic nucleotide-gated ion channel activity	6	2	0.12	1639	0.00545	0.00545	CFTR, CFTR
GO:0001300	chronological cell aging	6	2	0.12	1640	0.00545	0.00545	SERPINE1, SERPINE1
GO:1990264	peptidyl-tyrosine dephosphorylation involved in inactivation of protein kinase activity	6	2	0.12	1641	0.00545	0.00545	DUSP10, DUSP10
GO:0090271	positive regulation of fibroblast growth factor production	6	2	0.12	1642	0.00545	0.00545	PTGS2, PTGS2
GO:0060129	thyroid-stimulating hormone-secreting cell differentiation	6	2	0.12	1643	0.00545	0.00545	BMP2, BMP2
GO:0001658	branching involved in ureteric bud morphogenesis	136	8	2.66	1657	0.00547	0.00547	TACSTD2, MYC, SOX9, BMP2, BMP2, CTNNB1, NOG, SHH
GO:0032332	positive regulation of chondrocyte differentiation	58	5	1.14	1659	0.00553	0.00553	SOX9, SMAD3, SMAD3, SMAD3, SMAD3
GO:0046209	nitric oxide metabolic process	153	18	3	288	0.00557	1.4e-09	PTGS2, CYP1B1, CYP1B1, CYP1B1, ICAM1, PTGS2, SMAD3, SMAD3, SMAD3, ICAM1, CPS1, SMAD3, EDN1, KLF2, KLF4, EDN1, TLR4, 232291_at
GO:0060700	regulation of ribonuclease activity	22	6	0.43	532	0.00567	3.2e-06	200799_at, 200800_s_at, 202581_at, OAS1, OAS2, OAS3
GO:0002224	toll-like receptor signaling pathway	322	16	6.3	1119	0.00567	0.00069	IRAK2, BCL10, S100A9, BCL10, F2RL1, TNIP1, TRAF3, TANK, RFTN1, F2RL1, LBP, TRAF3, APOB, TLR4, PIK3AP1, 226621_at
GO:0006801	superoxide metabolic process	137	8	2.68	1667	0.00571	0.00571	SOD2, F2RL1, NCF2, F2RL1, 215078_at, EDN1, EDN1, 224917_at
GO:0001707	mesoderm formation	197	10	3.86	1669	0.00572	0.00572	DKK1, INHBA, ITGB4, SMAD3, SMAD3, SMAD3, NR4A3, SMAD3, KLF4, NOG
GO:0002523	leukocyte migration involved in inflammatory response	19	3	0.37	1670	0.00573	0.00573	S100A9, ADAM8, LBP
GO:0070757	interleukin-35-mediated signaling pathway	37	4	0.72	1673	0.00577	0.00577	JAK1, JAK1, STAT4, JAK1
GO:0040037	negative regulation of fibroblast growth factor receptor signaling pathway	37	4	0.72	1674	0.00577	0.00577	THBS1, SPRY2, SPRY4, THBS1
GO:0046427	positive regulation of JAK-STAT cascade	167	9	3.27	1677	0.00585	0.00585	CYP1B1, CYP1B1, CYP1B1, IL18, HPX, CLCF1, IL23A, SOCS3, 232291_at
GO:1901185	negative regulation of ERBB signaling pathway	168	9	3.29	1681	0.00607	0.00607	PTPN12, GPRC5A, HBEGF, SPRY2, ITGA1, PTPN12, 226731_at, SH3KBP1, HBEGF
GO:0002931	response to ischemia	84	6	1.64	1684	0.00617	0.00617	GJA1, EGR1, EGR1, GJB2, EGR1, PANX1
GO:1903202	negative regulation of oxidative stress-induced cell death	111	7	2.17	1687	0.00630	0.00630	SOD2, HSPH1, NR4A3, 215078_at, CTNNB1, 224917_at, 232291_at
GO:0045063	T-helper 1 cell differentiation	38	4	0.74	1690	0.00635	0.00635	IL4R, RELB, IL18R1, ANXA1
GO:0045986	negative regulation of smooth muscle contraction	38	4	0.74	1691	0.00635	0.00635	PTGS2, PTGS2, DOCK5, DOCK5
GO:0051090	regulation of DNA binding transcription factor activity	1003	47	19.64	383	0.00635	4.5e-08	1552703_s_at, IRAK2, BCL10, 200799_at, 200800_s_at, BHLHE40, JUN, JUN, JUN, SGK1, TRIB1, CYP1B1, CYP1B1, CYP1B1, 202581_at, ICAM1, S100A9, HMOX1, NFKBIE, FOSL1, SMAD7, ADAM8, BCL10, PROX1, NFKB2, 208078_s_at, TRAF3, FOS, NFKB1, NFKB2, JUN, ICAM1, EDN1, SPHK1, NOD2, TRAF3, KLF4, CYLD, EDN1, TRIM8, CTNNB1, TLR4, PROX1, 232291_at, CFLAR, SHH, RGCC
GO:0008284	positive regulation of cell proliferation	2091	84	40.94	258	0.00639	3.9e-10	BNC1, ATF3, ATF3, PTGS2, NAMPT, ETS1, FN1, TGM2, MMP2, THBS1, JUN, JUN, JUN, TNC, EGR1, EGR1, PNP, ITGAV, MYC, EFNB2, EFNB2, ATF3, SOX9, HMOX1, HBEGF, F3, FOSL1, PTGS2, TGFA, AREG, BMP2, BMP2, AGTR1, OSMR, EGR3, IL18, IL11, PROX1, LAMC2, ESM1, NKX3-1, TGFB2, NR4A3, NRP1, SEMA5A, JUN, CD47, ETS1, FN1, TNC, NAMPT, NAMPT, EDN1, PID1, SPHK1, CLCF1, PDCD1LG2, IL23A, NOD2, FLT1, EDN1, CTNNB1, TLR4, PDC…
GO:0043583	ear development	505	25	9.89	663	0.00642	2.7e-05	SDC4, SOX9, SPRY2, BMP2, BMP2, SLC44A4, PROX1, 208078_s_at, JAG1, JAG1, MAF, TGFB2, NR4A3, ZEB1, ZEB1, ZEB1, JAG1, EDN1, DUOX2, EDN1, GJB2, PROX1, MAF, NOG, SHH
GO:0060325	face morphogenesis	85	6	1.66	1699	0.00653	0.00653	MMP2, COL1A1, DKK1, TIPARP, CSRNP1, NOG
GO:0030282	bone mineralization	229	14	4.48	882	0.00653	0.00019	PTGS2, GJA1, KLF10, SOX9, PTGS2, 205114_s_at, BMP2, BMP2, SMAD3, SMAD3, SMAD3, CYP27B1, SMAD3, DUOX2
GO:0061309	cardiac neural crest cell development involved in outflow tract morphogenesis	20	3	0.39	1704	0.00665	0.00665	JAG1, JAG1, JAG1
GO:0048588	developmental cell growth	533	22	10.44	1178	0.00670	0.00096	1555847_a_at, FN1, SOX9, NRCAM, L1CAM, CDK5R1, PLXNA2, NRP1, SMURF1, SEMA5A, PDLIM5, GAL, FN1, EDN1, FLRT3, EDN1, FLRT3, CTNNB1, PLXNA2, SEMA7A, 232291_at, NEDD4L
GO:0030194	positive regulation of blood coagulation	64	11	1.25	379	0.00675	4.4e-08	SERPINE1, THBS1, SERPINE1, S100A9, THBD, THBD, F3, APOH, PDPN, TLR4, THBS1
GO:0019218	regulation of steroid metabolic process	279	17	5.46	709	0.00684	4.2e-05	EGR1, EGR1, LDLR, LDLR, SEC14L2, BMP2, BMP2, AGTR1, CYP27B1, PROX1, NFKB1, GAL, LDLR, APOB, EGR1, PROX1, SEC14L2
GO:2001237	negative regulation of extrinsic apoptotic signaling pathway	276	18	5.4	605	0.00688	1.0e-05	SERPINE1, MCL1, 200799_at, 200800_s_at, THBS1, ITGAV, 202581_at, SERPINE1, ICAM1, TNFSF10, HMOX1, NRP1, MCL1, TNFSF10, ICAM1, 226621_at, THBS1, CFLAR
GO:0007596	blood coagulation	835	45	16.35	286	0.00691	1.4e-09	MYL12A, MYL12A, SERPINE1, CSRP1, CD59, CD59, CD59, CD9, THBS1, COL1A1, SERPINE1, SERPINA1, 203074_at, S100A9, PROCR, THBD, THBD, F3, SERPINB2, MAFF, APOH, F2RL1, CEACAM1, GNA13, EHD1, TFPI2, CEACAM1, SERPINA1, PLAUR, RHOB, F2RL1, RAP2B, TFPI, PLAUR, EDN1, PDPN, EHD1, EDN1, TLR4, 226621_at, CD59, THBS1, SHH, RAP2B, MAFF
GO:0046639	negative regulation of alpha-beta T cell differentiation	39	4	0.76	1711	0.00696	0.00696	IL4R, SMAD7, ANXA1, SHH
GO:0043508	negative regulation of JUN kinase activity	39	4	0.76	1712	0.00696	0.00696	HIPK3, DUSP10, DUSP10, 232291_at
GO:0042159	lipoprotein catabolic process	39	4	0.76	1713	0.00696	0.00696	LDLR, LDLR, LDLR, APOB
GO:0046330	positive regulation of JNK cascade	302	13	5.91	1716	0.00704	0.00704	DKK1, F2RL1, GADD45B, GADD45B, GADD45B, F2RL1, EDN1, NOD2, EDN1, 224325_at, TLR4, TNFRSF19, 232291_at
GO:0007179	transforming growth factor beta receptor signaling pathway	453	32	8.87	267	0.00722	5.9e-10	200799_at, 200800_s_at, ZYX, THBS1, JUN, JUN, JUN, KLF10, 202581_at, SMAD7, SMAD3, SMAD3, SMAD3, SMURF2, SKIL, 208078_s_at, FOS, TGFB1I1, TGFB2, ZEB1, SMURF1, ZEB1, ZEB1, JUN, SKIL, SMAD3, CHST11, 224917_at, SKIL, 232291_at, THBS1, CDKN2B
GO:0009266	response to temperature stimulus	565	23	11.06	1162	0.00729	0.00089	HSPA6, DNAJA4, PTGS2, DNAJB1, DNAJB1, 200799_at, 200800_s_at, THBS1, 202581_at, LPL, LPL, HMOX1, PTGS2, HSPH1, FOS, CRYAB, TGFB1I1, HSPA6, TRPM3, TCIM, DNAJA4, THBS1, TRPM3
GO:0090023	positive regulation of neutrophil chemotaxis	62	5	1.21	1724	0.00733	0.00733	CXCL2, LBP, EDN1, IL23A, EDN1
GO:0051250	negative regulation of lymphocyte activation	317	18	6.21	744	0.00741	6.3e-05	SAMSN1, SDC4, IL4R, SMAD7, INHBA, CEACAM1, CEACAM1, GAL, SOCS6, PDCD1LG2, SAMSN1, CYLD, PDCD1LG2, 224917_at, PAG1, CD274, ANXA1, SHH
GO:1902883	negative regulation of response to oxidative stress	118	9	2.31	1062	0.00743	0.00054	SOD2, HSPH1, NR4A3, 215078_at, MCTP1, CTNNB1, 224917_at, 232291_at, MCTP1
GO:0001712	ectodermal cell fate commitment	7	2	0.14	1733	0.00753	0.00753	ETS2, ETS2
GO:0038016	insulin receptor internalization	7	2	0.14	1734	0.00753	0.00753	CEACAM1, CEACAM1
GO:1903385	regulation of homophilic cell adhesion	7	2	0.14	1735	0.00753	0.00753	CEACAM1, CEACAM1
GO:0038172	interleukin-33-mediated signaling pathway	7	2	0.14	1736	0.00753	0.00753	IL1RL1, IL1RL1
GO:0046619	optic placode formation involved in camera-type eye formation	7	2	0.14	1737	0.00753	0.00753	PROX1, PROX1
GO:0010754	negative regulation of cGMP-mediated signaling	7	2	0.14	1738	0.00753	0.00753	THBS1, THBS1
GO:0034140	negative regulation of toll-like receptor 3 signaling pathway	7	2	0.14	1739	0.00753	0.00753	F2RL1, F2RL1
GO:1904237	positive regulation of substrate-dependent cell migration, cell attachment to substrate	7	2	0.14	1740	0.00753	0.00753	FN1, FN1
GO:0060266	negative regulation of respiratory burst involved in inflammatory response	7	2	0.14	1741	0.00753	0.00753	DUSP10, DUSP10
GO:0031347	regulation of defense response	1759	98	34.44	40	0.00753	1.1e-20	JAK1, 1552703_s_at, MUCL1, IRAK2, NT5E, NT5E, PTGS2, ETS1, BCL10, SERPINE1, 200799_at, 200800_s_at, ZYX, CD59, CD59, CD59, TGM2, MMP2, SFPQ, SFPQ, IFNGR2, JAK1, GJA1, LDLR, LDLR, OPTN, SEC14L1, CFB, 202581_at, SERPINE1, S100A9, LPL, LPL, GPRC5B, NT5E, PTGS2, PTGER4, 205114_s_at, ADAM8, RELB, BCL10, AGTR1, SMAD3, SMAD3, SMAD3, OSMR, CASP1, IL18, F2RL1, CEACAM1, TNIP1, CASP5, IL1RL1, TRAF3, NFKB1, …
GO:0060419	heart growth	223	13	4.37	1054	0.00755	0.00050	1555847_a_at, GJA1, PROX1, DUSP6, DUSP6, DUSP6, TGFB2, PDLIM5, EDN1, EDN1, PROX1, NOG, 232291_at
GO:0032480	negative regulation of type I interferon production	115	7	2.25	1750	0.00761	0.00761	RELB, REL, TRAF3, TRAF3, CYLD, 224917_at, REL
GO:0060174	limb bud formation	40	4	0.78	1751	0.00762	0.00762	SOX9, PLXNA2, PLXNA2, SHH
GO:0070372	regulation of ERK1 and ERK2 cascade	748	52	14.65	138	0.00763	4.3e-15	ATF3, ATF3, 1555847_a_at, FN1, DUSP1, JUN, JUN, JUN, GBP1, GBP1, ICAM1, ATF3, EPHA2, SPRY2, DUSP4, DUSP4, 205114_s_at, BMP2, BMP2, S100A7, F2RL1, CEACAM1, TNIP1, DUSP6, DUSP6, DUSP6, CHI3L1, CEACAM1, NRP1, JUN, F2RL1, FN1, ICAM1, DUSP10, NOD2, SPRY4, DUSP10, KLF4, FLT1, TLR4, 224917_at, DUSP4, FLT1, FLT1, 226621_at, GAREM1, CD44, SEMA7A, GBP1, GAREM1, CFLAR, SPRED1
GO:0060907	positive regulation of macrophage cytokine production	21	3	0.41	1752	0.00764	0.00764	GPRC5B, TLR4, SEMA7A
GO:1903588	negative regulation of blood vessel endothelial cell proliferation involved in sprouting angiogenesi...	21	3	0.41	1753	0.00764	0.00764	1555847_a_at, THBS1, THBS1
GO:0019371	cyclooxygenase pathway	21	3	0.41	1754	0.00764	0.00764	PTGS2, PTGS2, PTGES
GO:0030501	positive regulation of bone mineralization	88	6	1.72	1759	0.00771	0.00771	BMP2, BMP2, SMAD3, SMAD3, SMAD3, SMAD3
GO:0022600	digestive system process	220	13	4.31	1024	0.00779	0.00044	SLC46A1, SGK1, LDLR, LDLR, SOX9, TYMP, LDLR, MUC13, INAVA, GCNT3, NOD2, MUC13, TLR4
GO:0032733	positive regulation of interleukin-10 production	63	5	1.23	1764	0.00784	0.00784	INAVA, IL23A, NOD2, TLR4, CD274
GO:0061035	regulation of cartilage development	175	12	3.43	880	0.00810	0.00019	SOX9, BMP2, BMP2, SMAD3, SMAD3, SMAD3, MAF, SMAD3, CTNNB1, 224917_at, MAF, NOG
GO:0035987	endodermal cell differentiation	126	11	2.47	705	0.00810	4.0e-05	FN1, MMP2, ITGAV, LAMA3, DKK1, INHBA, DUSP6, DUSP6, DUSP6, FN1, CTNNB1
GO:0050870	positive regulation of T cell activation	502	23	9.83	873	0.00811	0.00017	BCL10, PNP, EFNB2, EFNB2, IL4R, MAP3K8, ADAM8, BCL10, IL18, HSPH1, TRBC1, CD47, DUSP10, PDCD1LG2, IL23A, NOD2, DUSP10, CYLD, PDCD1LG2, 224917_at, CD274, ANXA1, SHH
GO:0030279	negative regulation of ossification	164	12	3.21	807	0.00813	0.00010	SOX9, DKK1, 205114_s_at, AREG, SMAD3, SMAD3, SMAD3, IGFBP5, SMURF1, LRP4, SMAD3, NOG
GO:0030193	regulation of blood coagulation	189	23	3.7	192	0.00816	3.8e-12	SERPINE1, CD9, THBS1, SERPINE1, S100A9, THBD, THBD, F3, SERPINB2, APOH, F2RL1, CEACAM1, CEACAM1, PLAUR, F2RL1, TFPI, PLAUR, EDN1, PDPN, EDN1, TLR4, 226621_at, THBS1
GO:0071774	response to fibroblast growth factor	393	22	7.69	615	0.00819	1.3e-05	THBS1, ZFP36, TNC, IER2, COL1A1, SPRY2, EGR3, DUSP6, DUSP6, DUSP6, ZFP36L1, SPRED2, TNC, CPS1, FLRT3, SPRY4, FLRT3, CTNNB1, CD44, NOG, THBS1, SPRED1
GO:0002544	chronic inflammatory response	41	4	0.8	1773	0.00832	0.00832	THBS1, GJA1, PTGES, THBS1
GO:0001886	endothelial cell morphogenesis	22	3	0.43	1789	0.00872	0.00872	STC1, STC1, STC1
GO:0061314	Notch signaling involved in heart development	22	3	0.43	1790	0.00872	0.00872	JAG1, JAG1, JAG1
GO:0044851	hair cycle phase	22	3	0.43	1791	0.00872	0.00872	TGFB2, GAL, CTNNB1
GO:0034371	chylomicron remodeling	22	3	0.43	1792	0.00872	0.00872	LPL, LPL, APOB
GO:0034331	cell junction maintenance	22	3	0.43	1793	0.00872	0.00872	F2RL1, F2RL1, INAVA
GO:0048819	regulation of hair follicle maturation	22	3	0.43	1794	0.00872	0.00872	TGFB2, GAL, CTNNB1
GO:0034145	positive regulation of toll-like receptor 4 signaling pathway	22	3	0.43	1795	0.00872	0.00872	F2RL1, F2RL1, LBP
GO:0008361	regulation of cell size	417	16	8.16	1802	0.00876	0.00876	FN1, MSN, NRCAM, L1CAM, CDK5R1, PLXNA2, NRP1, SEMA5A, RAP1GAP2, FN1, EDN1, KCNMA1, EDN1, LRRC8A, PLXNA2, SEMA7A
GO:0014812	muscle cell migration	243	11	4.76	1803	0.00887	0.00887	SERPINE1, TRIB1, SERPINE1, IGFBP5, NRP1, PLEKHO1, 224917_at, DOCK5, DOCK5, 232291_at, ANXA1
GO:0060037	pharyngeal system development	65	5	1.27	1805	0.00892	0.00892	PLXNA2, NKX3-1, TGFB2, PLXNA2, NOG
GO:0046006	regulation of activated T cell proliferation	91	6	1.78	1807	0.00903	0.00903	IL18, PDCD1LG2, IL23A, PDCD1LG2, 224917_at, CD274
GO:0002718	regulation of cytokine production involved in immune response	150	13	2.94	595	0.00915	8.8e-06	BCL10, GPRC5B, HMOX1, SMAD7, BCL10, F2RL1, TGFB2, NR4A3, F2RL1, NOD2, TLR4, SEMA7A, B2M
GO:0050710	negative regulation of cytokine secretion	135	12	2.64	621	0.00919	1.5e-05	1552703_s_at, FN1, GBP1, GBP1, PTGER4, F2RL1, F2RL1, FN1, GBP1, ANXA1, TNFRSF9, RGCC
GO:0043067	regulation of programmed cell death	3889	158	76.14	57	0.00931	2.8e-19	1552703_s_at, ATF3, ATF3, PTGS2, 1555847_a_at, BCL10, MPV17L, FNIP1, SOD2, SERPINE1, MCL1, 200799_at, 200800_s_at, BTG1, BTG1, DUSP1, TGM2, THBS1, JUN, JUN, JUN, ZFP36, SFPQ, SFPQ, IER3, EGR1, EGR1, SGK1, ITGAV, MYC, CYP1B1, CYP1B1, CYP1B1, 202581_at, SERPINE1, ICAM1, ATF3, TNFSF10, SOX9, EPHA2, S100A9, HMOX1, SPRY2, F3, FOSL1, DKK1, SERPINB2, PTGS2, INHBA, TNFRSF11B, CDK5R1, MAP3K8, 205114_s_at,…
GO:0022612	gland morphogenesis	367	20	7.19	721	0.00943	4.5e-05	MSN, TGM2, TNC, SOX9, EPHA2, AREG, CEACAM1, PROX1, CEACAM1, NKX3-1, TGFB2, IGFBP5, NRP1, TNC, DUOX2, PROX1, ELF3, NOG, CFLAR, SHH
GO:0051403	stress-activated MAPK cascade	656	32	12.84	529	0.00944	2.8e-06	IRAK2, ZFP36, TRIB1, MYC, DKK1, PTGER4, MAP3K8, BMP2, BMP2, F2RL1, HSPH1, GADD45B, NFKB1, CRYAB, GADD45B, GADD45B, TGFB2, MAPK13, HIPK3, ZFP36L1, F2RL1, DUSP10, EDN1, INAVA, NOD2, DUSP10, EDN1, 224325_at, TLR4, TNFRSF19, 232291_at, XDH
GO:0048704	embryonic skeletal system morphogenesis	246	11	4.82	1825	0.00966	0.00966	SMAD3, SMAD3, SMAD3, 208078_s_at, ZEB1, ZEB1, ZEB1, SMAD3, CHST11, CTNNB1, NOG
GO:0034614	cellular response to reactive oxygen species	400	25	7.83	457	0.00968	4.6e-07	ETS1, MPV17L, SOD2, JUN, JUN, JUN, CYP1B1, CYP1B1, CYP1B1, HSPH1, FOS, NR4A3, MAPK13, RHOB, JUN, ETS1, 215078_at, KLF2, KLF4, ETS1, 224917_at, CST3, 232291_at, ANXA1, CFLAR
GO:0070741	response to interleukin-6	104	11	2.04	577	0.00972	6.4e-06	JAK1, JAK1, ICAM1, PCK1, NFKB1, CHI3L1, ICAM1, PID1, 226621_at, SOCS3, JAK1
GO:0002456	T cell mediated immunity	220	12	4.31	1276	0.00980	0.00143	ICAM1, SMAD7, IL18, CEACAM1, JAG1, JAG1, CEACAM1, RFTN1, ICAM1, JAG1, IL23A, B2M
GO:0030728	ovulation	43	4	0.84	1827	0.00983	0.00983	PTGS2, IL4R, PTGS2, INHBA
GO:0023019	signal transduction involved in regulation of gene expression	43	4	0.84	1828	0.00983	0.00983	SMAD3, SMAD3, SMAD3, SMAD3
GO:0072070	loop of Henle development	23	3	0.45	1829	0.00989	0.00989	JAG1, JAG1, JAG1
GO:0046886	positive regulation of hormone biosynthetic process	23	3	0.45	1830	0.00989	0.00989	EGR1, EGR1, EGR1
GO:0032490	detection of molecule of bacterial origin	23	3	0.45	1831	0.00989	0.00989	LBP, NOD2, TLR4
GO:0021785	branchiomotor neuron axon guidance	23	3	0.45	1832	0.00989	0.00989	PLXNA2, NRP1, PLXNA2
GO:0060020	Bergmann glial cell differentiation	23	3	0.45	1833	0.00989	0.00989	VIM, VIM, SHH
GO:0051771	negative regulation of nitric-oxide synthase biosynthetic process	8	2	0.16	1838	0.00991	0.00991	EDN1, EDN1
GO:0014805	smooth muscle adaptation	8	2	0.16	1839	0.00991	0.00991	HMOX1, 232291_at
GO:2001268	negative regulation of cysteine-type endopeptidase activity involved in apoptotic signaling pathway	8	2	0.16	1840	0.00991	0.00991	PLAUR, PLAUR
GO:0055096	low-density lipoprotein particle mediated signaling	8	2	0.16	1841	0.00991	0.00991	LPL, LPL
GO:0006679	glucosylceramide biosynthetic process	8	2	0.16	1842	0.00991	0.00991	UGCG, UGCG
GO:0035377	transepithelial water transport	8	2	0.16	1843	0.00991	0.00991	CFTR, CFTR
GO:0097533	cellular stress response to acid chemical	8	2	0.16	1844	0.00991	0.00991	KLF2, 232291_at
GO:1905460	negative regulation of vascular associated smooth muscle cell apoptotic process	8	2	0.16	1845	0.00991	0.00991	224917_at, 232291_at
GO:0072193	ureter smooth muscle cell differentiation	8	2	0.16	1846	0.00991	0.00991	SOX9, SHH
GO:1900138	negative regulation of phospholipase A2 activity	8	2	0.16	1847	0.00991	0.00991	203074_at, ANXA1
GO:0002605	negative regulation of dendritic cell antigen processing and presentation	8	2	0.16	1848	0.00991	0.00991	THBS1, THBS1
GO:0090370	negative regulation of cholesterol efflux	8	2	0.16	1849	0.00991	0.00991	232291_at, SHH
GO:1901143	insulin catabolic process	8	2	0.16	1850	0.00991	0.00991	CEACAM1, CEACAM1
GO:1990791	dorsal root ganglion development	8	2	0.16	1851	0.00991	0.00991	NRP1, CTNNB1
GO:0042109	lymphotoxin A biosynthetic process	8	2	0.16	1852	0.00991	0.00991	BCL10, BCL10
GO:0035282	segmentation	214	10	4.19	1862	0.00996	0.00996	DKK1, EGR2, SMAD3, SMAD3, SMAD3, PLXNA2, NKX3-1, NRP1, SMAD3, PLXNA2
GO:0042554	superoxide anion generation	67	5	1.31	1867	0.01010	0.01010	F2RL1, NCF2, F2RL1, EDN1, EDN1
GO:0010632	regulation of epithelial cell migration	643	44	12.59	174	0.01015	1.0e-12	PTGS2, ETS1, 1555847_a_at, THBS1, JUN, JUN, JUN, TACSTD2, SOX9, EPHA2, HMOX1, HBEGF, STC1, STC1, STC1, PTGS2, APOH, CEACAM1, PROX1, CEACAM1, TGFB2, CARD10, RHOB, NRP1, SEMA5A, JUN, ETS1, DUSP10, EDN1, DUSP10, KLF4, EDN1, ETS1, 224917_at, PROX1, DOCK5, DOCK5, HDAC9, 232291_at, ANXA1, THBS1, RGCC, SPRED1, HBEGF
GO:0008631	intrinsic apoptotic signaling pathway in response to oxidative stress	115	10	2.25	798	0.01027	9.2e-05	SOD2, MCL1, SFPQ, SFPQ, CYP1B1, CYP1B1, CYP1B1, HSPH1, MCL1, 215078_at
GO:0043491	protein kinase B signaling	614	21	12.02	1873	0.01043	0.01043	THBS1, SOX9, EPHA2, HBEGF, SPRY2, F3, 205114_s_at, ADAM8, IL18, CHI3L1, NKX3-1, IGFBP5, ZFP36L1, SEMA5A, KLF4, 224917_at, PIK3AP1, FAM110C, THBS1, XDH, HBEGF
GO:0071549	cellular response to dexamethasone stimulus	94	6	1.84	1874	0.01050	0.01050	ICAM1, PCK1, ICAM1, GJB2, CFLAR, FBXO32
GO:0021854	hypothalamus development	44	4	0.86	1877	0.01065	0.01065	ETS1, NRP1, ETS1, ETS1
GO:0035929	steroid hormone secretion	44	4	0.86	1878	0.01065	0.01065	INHBA, AGTR1, NKX3-1, GAL
GO:0060391	positive regulation of SMAD protein signal transduction	44	4	0.86	1879	0.01065	0.01065	SMAD3, SMAD3, SMAD3, SMAD3
GO:2000209	regulation of anoikis	68	5	1.33	1882	0.01074	0.01074	MCL1, PDK4, 208078_s_at, MCL1, PDK4
GO:0050727	regulation of inflammatory response	823	63	16.11	49	0.01076	3.9e-20	1552703_s_at, NT5E, NT5E, PTGS2, ETS1, SERPINE1, ZYX, CD59, CD59, CD59, TGM2, LDLR, LDLR, CFB, SERPINE1, S100A9, LPL, LPL, GPRC5B, NT5E, PTGS2, PTGER4, 205114_s_at, ADAM8, AGTR1, SMAD3, SMAD3, SMAD3, OSMR, CASP1, IL18, TNIP1, CASP5, IL1RL1, NFKB1, CASP1, MAPK13, CASP1, CASP1, CASP1, CFH, CD47, ETS1, LBP, DUSP10, LDLR, SMAD3, IL23A, NOD2, DUSP10, KLF4, TLR4, ETS1, 224917_at, PIK3AP1, 226621_at, NT…
GO:0060393	regulation of pathway-restricted SMAD protein phosphorylation	153	8	3	1884	0.01081	0.01081	DKK1, SMAD7, INHBA, BMP2, BMP2, INHBC, TGFB2, NOG
GO:0001756	somitogenesis	153	8	3	1885	0.01081	0.01081	DKK1, SMAD3, SMAD3, SMAD3, PLXNA2, NKX3-1, SMAD3, PLXNA2
GO:0051897	positive regulation of protein kinase B signaling	391	15	7.66	1888	0.01093	0.01093	THBS1, HBEGF, SPRY2, F3, 205114_s_at, ADAM8, IL18, CHI3L1, IGFBP5, SEMA5A, 224917_at, PIK3AP1, FAM110C, THBS1, HBEGF
GO:0030277	maintenance of gastrointestinal epithelium	37	6	0.72	778	0.01102	7.6e-05	SOX9, MUC13, INAVA, NOD2, MUC13, TLR4
GO:0050829	defense response to Gram-negative bacterium	156	10	3.05	1196	0.01104	0.00106	SERPINE1, OPTN, SERPINE1, S100A7, F2RL1, 210387_at, F2RL1, LBP, IL23A, TLR4
GO:0031943	regulation of glucocorticoid metabolic process	24	3	0.47	1890	0.01114	0.01114	BMP2, BMP2, GAL
GO:1900223	positive regulation of amyloid-beta clearance	24	3	0.47	1891	0.01114	0.01114	LDLR, LDLR, LDLR
GO:0002457	T cell antigen processing and presentation	24	3	0.47	1892	0.01114	0.01114	ICAM1, RFTN1, ICAM1
GO:0021978	telencephalon regionalization	24	3	0.47	1893	0.01114	0.01114	BMP2, BMP2, SHH
GO:0045628	regulation of T-helper 2 cell differentiation	24	3	0.47	1894	0.01114	0.01114	IL4R, IL18, ANXA1
GO:0042981	regulation of apoptotic process	3858	157	75.54	58	0.01129	3.2e-19	1552703_s_at, ATF3, ATF3, PTGS2, 1555847_a_at, BCL10, MPV17L, FNIP1, SOD2, SERPINE1, MCL1, 200799_at, 200800_s_at, BTG1, BTG1, DUSP1, TGM2, THBS1, JUN, JUN, JUN, ZFP36, SFPQ, SFPQ, IER3, EGR1, EGR1, SGK1, ITGAV, MYC, CYP1B1, CYP1B1, CYP1B1, 202581_at, SERPINE1, ICAM1, ATF3, TNFSF10, SOX9, EPHA2, S100A9, HMOX1, SPRY2, F3, FOSL1, DKK1, SERPINB2, PTGS2, INHBA, TNFRSF11B, CDK5R1, MAP3K8, 205114_s_at,…
GO:1902107	positive regulation of leukocyte differentiation	320	21	6.27	507	0.01140	1.7e-06	JUN, JUN, JUN, PNP, TRIB1, KLF10, IL4R, ADAM8, IL18, FOS, 210365_at, 211620_x_at, ZFP36L1, JUN, DUSP10, IL23A, DUSP10, CYLD, 224917_at, ANXA1, SHH
GO:0010894	negative regulation of steroid biosynthetic process	48	6	0.94	953	0.01140	0.00034	BMP2, BMP2, CYP27B1, PROX1, NFKB1, PROX1
GO:0014910	regulation of smooth muscle cell migration	186	9	3.64	1901	0.01143	0.01143	SERPINE1, TRIB1, SERPINE1, IGFBP5, NRP1, 224917_at, DOCK5, DOCK5, 232291_at
GO:0035909	aorta morphogenesis	100	8	1.96	1138	0.01144	0.00080	EFNB2, EFNB2, PROX1, JAG1, JAG1, TGFB2, JAG1, PROX1
GO:0010866	regulation of triglyceride biosynthetic process	45	4	0.88	1903	0.01151	0.01151	LDLR, LDLR, 208078_s_at, LDLR
GO:0032660	regulation of interleukin-17 production	45	4	0.88	1904	0.01151	0.01151	IL18, IL23A, NOD2, TLR4
GO:0019373	epoxygenase P450 pathway	45	4	0.88	1905	0.01151	0.01151	CYP1B1, CYP1B1, CYP1B1, CYP2C18
GO:0032868	response to insulin	659	22	12.9	1910	0.01153	0.01153	EGR1, EGR1, ICAM1, TNFSF10, EGR2, PDK4, CEACAM1, PCK1, CEACAM1, ZFP36L1, GAL, TNFSF10, ICAM1, RAB31, RAB31, PID1, PTPRE, PDK4, EGR1, SOCS3, HDAC9, CFLAR
GO:0002685	regulation of leukocyte migration	365	22	7.15	544	0.01161	4.0e-06	1555847_a_at, SERPINE1, CXCL2, MSN, THBS1, SERPINE1, ICAM1, HMOX1, PTGER4, 205114_s_at, ADAM8, S100A7, F2RL1, F2RL1, LBP, ICAM1, EDN1, IL23A, EDN1, ANXA1, THBS1, STK10
GO:0032526	response to retinoic acid	233	15	4.56	743	0.01163	6.3e-05	DUSP1, TNC, GJA1, COL1A1, SOX9, DKK1, GJB3, ABL2, PCK1, PTGES, GJB3, TNC, KLF4, GJB2, ABL2
GO:0060840	artery development	239	15	4.68	782	0.01178	8.4e-05	EFNB2, EFNB2, SMAD7, PROX1, JAG1, JAG1, NKX3-1, TGFB2, NRP1, JAG1, APOB, LUZP1, PROX1, NOG, SHH
GO:0048841	regulation of axon extension involved in axon guidance	70	5	1.37	1915	0.01208	0.01208	PLXNA2, NRP1, SEMA5A, PLXNA2, SEMA7A
GO:0002720	positive regulation of cytokine production involved in immune response	76	10	1.49	519	0.01210	2.3e-06	BCL10, GPRC5B, BCL10, F2RL1, NR4A3, F2RL1, NOD2, TLR4, SEMA7A, B2M
GO:0031103	axon regeneration	126	7	2.47	1917	0.01222	0.01222	JUN, JUN, JUN, TNC, JUN, TNC, KLF4
GO:0034698	response to gonadotropin	71	8	1.39	772	0.01229	7.5e-05	PAPPA, ICAM1, INHBA, ICAM1, GJB2, PAPPA, PAPPA, PAPPA
GO:0052547	regulation of peptidase activity	996	52	19.5	246	0.01232	2.2e-10	1552703_s_at, PTGS2, 1555847_a_at, BCL10, FN1, FNIP1, SERPINE1, THBS1, MYC, SERPINE1, TNFSF10, SERPINA1, 203074_at, S100A9, F3, SERPINB2, PTGS2, BCL10, SMAD3, SMAD3, SMAD3, CASP1, SERPINB8, CASP5, TNFAIP8, TFPI2, CRYAB, NKX3-1, SERPINB9, CASP1, TNFAIP8, TANK, CASP1, CASP1, CASP1, SERPINA1, PLAUR, TNFSF10, TFPI, FN1, PLAUR, SMAD3, TNFSF15, KLF4, 224917_at, CD44, TNFAIP8, CST3, 232291_at, THBS1, CF…
GO:0007183	SMAD protein complex assembly	46	4	0.9	1918	0.01241	0.01241	SMAD3, SMAD3, SMAD3, SMAD3
GO:0002691	regulation of cellular extravasation	46	4	0.9	1919	0.01241	0.01241	ICAM1, PTGER4, ADAM8, ICAM1
GO:0031581	hemidesmosome assembly	25	3	0.49	1920	0.01248	0.01248	LAMA3, ITGB4, LAMC2
GO:0060768	regulation of epithelial cell proliferation involved in prostate gland development	25	3	0.49	1921	0.01248	0.01248	NKX3-1, CTNNB1, SHH
GO:0030853	negative regulation of granulocyte differentiation	25	3	0.49	1922	0.01248	0.01248	TRIB1, CEACAM1, CEACAM1
GO:0032740	positive regulation of interleukin-17 production	25	3	0.49	1923	0.01248	0.01248	IL18, IL23A, NOD2
GO:1990440	positive regulation of transcription from RNA polymerase II promoter in response to endoplasmic reti...	25	3	0.49	1924	0.01248	0.01248	ATF3, ATF3, ATF3
GO:0060394	negative regulation of pathway-restricted SMAD protein phosphorylation	25	3	0.49	1925	0.01248	0.01248	DKK1, SMAD7, NOG
GO:0031670	cellular response to nutrient	157	8	3.07	1930	0.01248	0.01248	PTGS2, TNC, COL1A1, HMOX1, PTGS2, CYP27B1, TNC, CDKN2B
GO:0031668	cellular response to extracellular stimulus	596	25	11.67	961	0.01249	0.00035	ATF3, ATF3, PTGS2, FNIP1, JUN, JUN, JUN, TNC, RALB, COL1A1, KLF10, ICAM1, ATF3, HMOX1, FOSL1, PTGS2, CYP27B1, PDK4, PCK1, FOS, JUN, ICAM1, TNC, PDK4, CDKN2B
GO:0001819	positive regulation of cytokine production	951	66	18.62	66	0.01251	7.9e-19	1552703_s_at, PTGS2, BCL10, SERPINE1, 200799_at, 200800_s_at, THBS1, EGR1, EGR1, SEC14L1, CYP1B1, CYP1B1, CYP1B1, 202581_at, SERPINE1, IL4R, LPL, LPL, GPRC5B, HMOX1, PTGS2, PTGER4, 205114_s_at, ADAM8, BCL10, SMAD3, SMAD3, SMAD3, CASP1, IL18, F2RL1, IL18R1, IL1RL1, NFKB2, NFKB1, NFKB2, NR4A3, CASP1, MAPK13, 210365_at, CASP1, CASP1, CASP1, 211620_x_at, ZBTB20, F2RL1, LBP, SMAD3, DDX60, INAVA, IL23A…
GO:0060769	positive regulation of epithelial cell proliferation involved in prostate gland development	9	2	0.18	1931	0.01258	0.01258	CTNNB1, SHH
GO:0035054	embryonic heart tube anterior/posterior pattern specification	9	2	0.18	1932	0.01258	0.01258	BMP2, BMP2
GO:0014826	vein smooth muscle contraction	9	2	0.18	1933	0.01258	0.01258	EDN1, EDN1
GO:2001202	negative regulation of transforming growth factor-beta secretion	9	2	0.18	1934	0.01258	0.01258	FN1, FN1
GO:0055005	ventricular cardiac myofibril assembly	9	2	0.18	1935	0.01258	0.01258	PROX1, PROX1
GO:0046167	glycerol-3-phosphate biosynthetic process	9	2	0.18	1936	0.01258	0.01258	GK, GK
GO:0030185	nitric oxide transport	9	2	0.18	1937	0.01258	0.01258	EDN1, EDN1
GO:0070858	negative regulation of bile acid biosynthetic process	9	2	0.18	1938	0.01258	0.01258	PROX1, PROX1
GO:0000738	DNA catabolic process, exonucleolytic	9	2	0.18	1939	0.01258	0.01258	ISG20, ISG20
GO:0002856	negative regulation of natural killer cell mediated immune response to tumor cell	9	2	0.18	1940	0.01258	0.01258	CEACAM1, CEACAM1
GO:0002859	negative regulation of natural killer cell mediated cytotoxicity directed against tumor cell target	9	2	0.18	1941	0.01258	0.01258	CEACAM1, CEACAM1
GO:0002835	negative regulation of response to tumor cell	9	2	0.18	1942	0.01258	0.01258	CEACAM1, CEACAM1
GO:0002838	negative regulation of immune response to tumor cell	9	2	0.18	1943	0.01258	0.01258	CEACAM1, CEACAM1
GO:0071409	cellular response to cycloheximide	9	2	0.18	1944	0.01258	0.01258	KLF2, KLF4
GO:0034137	positive regulation of toll-like receptor 2 signaling pathway	9	2	0.18	1945	0.01258	0.01258	F2RL1, F2RL1
GO:1902941	regulation of voltage-gated chloride channel activity	9	2	0.18	1946	0.01258	0.01258	CFTR, CFTR
GO:0060300	regulation of cytokine activity	9	2	0.18	1947	0.01258	0.01258	NRP1, NOG
GO:1902943	positive regulation of voltage-gated chloride channel activity	9	2	0.18	1948	0.01258	0.01258	CFTR, CFTR
GO:1904252	negative regulation of bile acid metabolic process	9	2	0.18	1949	0.01258	0.01258	PROX1, PROX1
GO:1904798	positive regulation of core promoter binding	9	2	0.18	1950	0.01258	0.01258	KLF4, CTNNB1
GO:0071593	lymphocyte aggregation	9	2	0.18	1951	0.01258	0.01258	MSN, STK10
GO:0006145	purine nucleobase catabolic process	9	2	0.18	1952	0.01258	0.01258	GDA, XDH
GO:0060214	endocardium formation	9	2	0.18	1953	0.01258	0.01258	PROX1, PROX1
GO:0034696	response to prostaglandin F	9	2	0.18	1954	0.01258	0.01258	EDN1, EDN1
GO:0003151	outflow tract morphogenesis	210	12	4.11	1184	0.01271	0.00096	JUN, JUN, JUN, JAG1, JAG1, TGFB2, NRP1, JUN, JAG1, CTNNB1, NOG, 232291_at
GO:0051496	positive regulation of stress fiber assembly	127	7	2.49	1960	0.01273	0.01273	SDC4, SMAD3, SMAD3, SMAD3, NRP1, SMAD3, RGCC
GO:0035767	endothelial cell chemotaxis	71	5	1.39	1963	0.01279	0.01279	THBS1, EGR3, NRP1, SEMA5A, THBS1
GO:0031069	hair follicle morphogenesis	71	5	1.39	1964	0.01279	0.01279	TGFB2, IGFBP5, CTNNB1, FOXQ1, SHH
GO:1990138	neuron projection extension	399	15	7.81	1967	0.01295	0.01295	FN1, NRCAM, L1CAM, CDK5R1, PLXNA2, NRP1, SMURF1, SEMA5A, FN1, FLRT3, FLRT3, CTNNB1, PLXNA2, SEMA7A, NEDD4L
GO:0060070	canonical Wnt signaling pathway	794	27	15.55	1579	0.01318	0.00437	IGFBP4, EGR1, EGR1, COL1A1, MYC, SOX9, CDH2, GPRC5B, DKK1, BMP2, BMP2, SMAD3, SMAD3, SMAD3, SMURF2, NFKB1, LRP4, SMAD3, KLF4, CYLD, CTNNB1, 224325_at, EGR1, RSPO3, NOG, 232291_at, SHH
GO:0021536	diencephalon development	165	10	3.23	1310	0.01320	0.00161	ETS1, BMP2, BMP2, NRP1, SEMA5A, ETS1, DUOX2, ETS1, NOG, SHH
GO:0006953	acute-phase response	128	7	2.51	1969	0.01324	0.01324	PTGS2, FN1, SERPINA1, PTGS2, SERPINA1, LBP, FN1
GO:1904754	positive regulation of vascular associated smooth muscle cell migration	47	4	0.92	1971	0.01336	0.01336	224917_at, DOCK5, DOCK5, 232291_at
GO:0045445	myoblast differentiation	191	9	3.74	1974	0.01340	0.01340	BTG1, BTG1, SOX9, IL18, JAG1, JAG1, ZFP36L1, JAG1, SHH
GO:0019722	calcium-mediated signaling	438	16	8.58	1975	0.01347	0.01347	GSTO1, GBP1, GBP1, 205114_s_at, AGTR1, PPP3CC, RCAN1, 210387_at, RCAN1, EDN1, SPHK1, MCTP1, EDN1, GBP1, MCTP1, PPP3CC
GO:0010575	positive regulation of vascular endothelial growth factor production	72	5	1.41	1976	0.01353	0.01353	PTGS2, CYP1B1, CYP1B1, CYP1B1, PTGS2
GO:0050768	negative regulation of neurogenesis	678	25	13.27	1368	0.01357	0.00213	VIM, VIM, DPYSL3, LDLR, LDLR, EFNB2, EFNB2, SOX9, CDK5R1, JAG1, JAG1, PMP22, NRP1, LRP4, SEMA5A, RAP1GAP2, DUSP10, JAG1, LDLR, DUSP10, CTNNB1, SEMA7A, NOG, B2M, SHH
GO:0002274	myeloid leukocyte activation	1468	65	28.74	281	0.01382	1.1e-09	HSPA6, ATP11B, 200799_at, 200800_s_at, CD59, CD59, CD59, THBS1, JUN, JUN, JUN, PNP, LDLR, LDLR, ITGAV, 202581_at, SERPINA1, IL4R, S100A9, HMOX1, GLIPR1, 205114_s_at, QPCT, ADAM8, RELB, S100A7, IL18, F2RL1, CEACAM1, FRK, IL1RL1, AMPD3, NFKB1, CHI3L1, CEACAM1, CD200, NR4A3, OLR1, MT1G, SERPINA1, PLAUR, JUN, HSPA6, F2RL1, CD47, RAP2B, GLIPR1, LBP, PLAUR, LDLR, RAB31, RAB31, RHOF, TLR4, GLIPR1, GLIPR…
GO:0046007	negative regulation of activated T cell proliferation	26	3	0.51	1981	0.01390	0.01390	PDCD1LG2, PDCD1LG2, CD274
GO:0035376	sterol import	26	3	0.51	1982	0.01390	0.01390	LDLR, LDLR, LDLR
GO:0030854	positive regulation of granulocyte differentiation	26	3	0.51	1983	0.01390	0.01390	TRIB1, 210365_at, 211620_x_at
GO:0070508	cholesterol import	26	3	0.51	1984	0.01390	0.01390	LDLR, LDLR, LDLR
GO:0070673	response to interleukin-18	26	3	0.51	1985	0.01390	0.01390	IL18, IL18R1, CLDN1
GO:0030578	PML body organization	26	3	0.51	1986	0.01390	0.01390	ETS1, ETS1, ETS1
GO:0051409	response to nitrosative stress	26	3	0.51	1987	0.01390	0.01390	DUSP6, DUSP6, DUSP6
GO:2000351	regulation of endothelial cell apoptotic process	119	12	2.33	545	0.01392	4.1e-06	1555847_a_at, SERPINE1, THBS1, SERPINE1, ICAM1, SEMA5A, ICAM1, ANGPTL4, ANGPTL4, 226621_at, THBS1, RGCC
GO:0098754	detoxification	226	10	4.42	1993	0.01417	0.01417	PTGS2, GSTO1, SOD2, S100A9, PTGS2, MT1G, 215078_at, MT1M, DUOX2, 224917_at
GO:0043406	positive regulation of MAP kinase activity	702	29	13.74	858	0.01428	0.00016	IRAK2, THBS1, DKK1, TGFA, MAP3K8, ADAM8, BMP2, BMP2, GADD45B, DUSP6, DUSP6, DUSP6, GADD45B, GADD45B, DUSP5, DUSP7, ITGA1, EDN1, INAVA, NOD2, FLT1, EDN1, 224325_at, TLR4, FLT1, FLT1, 226731_at, 232291_at, THBS1
GO:0014829	vascular smooth muscle contraction	73	5	1.43	1995	0.01429	0.01429	EDN1, EDN1, 224917_at, DOCK5, DOCK5
GO:0014912	negative regulation of smooth muscle cell migration	73	5	1.43	1996	0.01429	0.01429	SERPINE1, TRIB1, SERPINE1, IGFBP5, 224917_at
GO:0010712	regulation of collagen metabolic process	73	5	1.43	1997	0.01429	0.01429	VIM, VIM, CST3, 232291_at, RGCC
GO:0045665	negative regulation of neuron differentiation	517	18	10.12	2004	0.01434	0.01434	VIM, VIM, DPYSL3, EFNB2, EFNB2, SOX9, CDK5R1, JAG1, JAG1, PMP22, NRP1, LRP4, SEMA5A, RAP1GAP2, JAG1, SEMA7A, B2M, SHH
GO:0060389	pathway-restricted SMAD protein phosphorylation	161	8	3.15	2005	0.01435	0.01435	DKK1, SMAD7, INHBA, BMP2, BMP2, INHBC, TGFB2, NOG
GO:2000353	positive regulation of endothelial cell apoptotic process	48	4	0.94	2006	0.01436	0.01436	1555847_a_at, THBS1, THBS1, RGCC
GO:0051149	positive regulation of muscle cell differentiation	223	14	4.37	846	0.01462	0.00014	EFNB2, EFNB2, IL4R, CDH2, PROX1, EHD1, EDN1, EHD1, EDN1, CTNNB1, 224917_at, PROX1, 232291_at, SHH
GO:0009953	dorsal/ventral pattern formation	194	9	3.8	2009	0.01470	0.01470	DUSP6, DUSP6, DUSP6, LRP4, EDN1, EDN1, CTNNB1, NOG, SHH
GO:0048640	negative regulation of developmental growth	230	12	4.5	1361	0.01473	0.00207	GJA1, CDK5R1, NRP1, SEMA5A, GAL, DUSP10, DUSP10, SEMA7A, NOG, 232291_at, WWC1, WWC1
GO:0043200	response to amino acid	297	12	5.82	2010	0.01488	0.01488	MMP2, COL1A1, ICAM1, 208078_s_at, PCK1, ZEB1, ZEB1, ZEB1, ICAM1, CPS1, EDN1, EDN1
GO:1903206	negative regulation of hydrogen peroxide-induced cell death	49	4	0.96	2017	0.01540	0.01540	HSPH1, NR4A3, 224917_at, 232291_at
GO:0072606	interleukin-8 secretion	49	4	0.96	2018	0.01540	0.01540	F2RL1, CHI3L1, F2RL1, ANXA1
GO:1901032	negative regulation of response to reactive oxygen species	49	4	0.96	2019	0.01540	0.01540	HSPH1, NR4A3, 224917_at, 232291_at
GO:0010804	negative regulation of tumor necrosis factor-mediated signaling pathway	49	4	0.96	2020	0.01540	0.01540	1552703_s_at, F2RL1, 210387_at, F2RL1
GO:2001039	negative regulation of cellular response to drug	49	4	0.96	2021	0.01540	0.01540	HSPH1, NR4A3, 224917_at, 232291_at
GO:2000319	regulation of T-helper 17 cell differentiation	27	3	0.53	2022	0.01542	0.01542	SMAD7, IL23A, 224917_at
GO:0002693	positive regulation of cellular extravasation	27	3	0.53	2023	0.01542	0.01542	ICAM1, ADAM8, ICAM1
GO:0034134	toll-like receptor 2 signaling pathway	27	3	0.53	2024	0.01542	0.01542	F2RL1, F2RL1, PIK3AP1
GO:0045623	negative regulation of T-helper cell differentiation	27	3	0.53	2025	0.01542	0.01542	IL4R, SMAD7, ANXA1
GO:0097187	dentinogenesis	10	2	0.2	2029	0.01552	0.01552	SERPINE1, SERPINE1
GO:0051795	positive regulation of timing of catagen	10	2	0.2	2030	0.01552	0.01552	TGFB2, GAL
GO:0014738	regulation of muscle hyperplasia	10	2	0.2	2031	0.01552	0.01552	KLF4, 232291_at
GO:1903378	positive regulation of oxidative stress-induced neuron intrinsic apoptotic signaling pathway	10	2	0.2	2032	0.01552	0.01552	MCL1, MCL1
GO:0032058	positive regulation of translational initiation in response to stress	10	2	0.2	2033	0.01552	0.01552	PPP1R15A, PPP1R15A
GO:0046813	receptor-mediated virion attachment to host cell	10	2	0.2	2034	0.01552	0.01552	ICAM1, ICAM1
GO:0032227	negative regulation of synaptic transmission, dopaminergic	10	2	0.2	2035	0.01552	0.01552	PTGS2, PTGS2
GO:2000416	regulation of eosinophil migration	10	2	0.2	2036	0.01552	0.01552	PTGER4, ADAM8
GO:0005981	regulation of glycogen catabolic process	10	2	0.2	2037	0.01552	0.01552	PPP1R3B, PHKG2
GO:0031087	deadenylation-independent decapping of nuclear-transcribed mRNA	10	2	0.2	2038	0.01552	0.01552	ZFP36, PNRC1
GO:0030910	olfactory placode formation	10	2	0.2	2039	0.01552	0.01552	PROX1, PROX1
GO:0007598	blood coagulation, extrinsic pathway	10	2	0.2	2040	0.01552	0.01552	F3, TFPI
GO:0021935	cerebellar granule cell precursor tangential migration	10	2	0.2	2041	0.01552	0.01552	PLXNA2, PLXNA2
GO:0060373	regulation of ventricular cardiac muscle cell membrane depolarization	10	2	0.2	2042	0.01552	0.01552	GJA1, SMAD7
GO:0002901	mature B cell apoptotic process	10	2	0.2	2043	0.01552	0.01552	BCL10, BCL10
GO:0002905	regulation of mature B cell apoptotic process	10	2	0.2	2044	0.01552	0.01552	BCL10, BCL10
GO:0002906	negative regulation of mature B cell apoptotic process	10	2	0.2	2045	0.01552	0.01552	BCL10, BCL10
GO:0051140	regulation of NK T cell proliferation	10	2	0.2	2046	0.01552	0.01552	IL18, IL23A
GO:0051142	positive regulation of NK T cell proliferation	10	2	0.2	2047	0.01552	0.01552	IL18, IL23A
GO:0071698	olfactory placode development	10	2	0.2	2048	0.01552	0.01552	PROX1, PROX1
GO:0071699	olfactory placode morphogenesis	10	2	0.2	2049	0.01552	0.01552	PROX1, PROX1
GO:0051896	regulation of protein kinase B signaling	522	18	10.22	2051	0.01565	0.01565	THBS1, EPHA2, HBEGF, SPRY2, F3, 205114_s_at, ADAM8, IL18, CHI3L1, IGFBP5, SEMA5A, KLF4, 224917_at, PIK3AP1, FAM110C, THBS1, XDH, HBEGF
GO:0045926	negative regulation of growth	579	30	11.34	508	0.01574	1.7e-06	200799_at, 200800_s_at, BTG1, BTG1, GJA1, 202581_at, INHBA, CDK5R1, SMAD3, SMAD3, SMAD3, CYP27B1, CRYAB, TGFB2, MT1G, IGFBP5, NRP1, SEMA5A, CCDC85B, GAL, LBP, DUSP10, MT1M, SMAD3, DUSP10, SEMA7A, NOG, 232291_at, WWC1, WWC1
GO:0001649	osteoblast differentiation	541	23	10.59	1052	0.01581	0.00050	JUNB, TNC, GJA1, COL1A1, EPHA2, 205114_s_at, AREG, BMP2, BMP2, SMAD3, SMAD3, SMAD3, JAG1, JAG1, IGFBP5, TNC, JAG1, SMAD3, CTNNB1, 224917_at, SEMA7A, NOG, SHH
GO:0030516	regulation of axon extension	230	10	4.5	2052	0.01584	0.01584	FN1, NRCAM, L1CAM, CDK5R1, PLXNA2, NRP1, SEMA5A, FN1, PLXNA2, SEMA7A
GO:0060411	cardiac septum morphogenesis	230	10	4.5	2053	0.01584	0.01584	SMAD7, PROX1, JAG1, JAG1, TGFB2, NRP1, JAG1, PROX1, NOG, 232291_at
GO:2001240	negative regulation of extrinsic apoptotic signaling pathway in absence of ligand	75	5	1.47	2054	0.01591	0.01591	MCL1, 200799_at, 200800_s_at, 202581_at, MCL1
GO:1901099	negative regulation of signal transduction in absence of ligand	75	5	1.47	2055	0.01591	0.01591	MCL1, 200799_at, 200800_s_at, 202581_at, MCL1
GO:0051385	response to mineralocorticoid	75	5	1.47	2056	0.01591	0.01591	FOSB, FOSL1, FOS, EDN1, EDN1
GO:0032101	regulation of response to external stimulus	1778	97	34.81	52	0.01621	7.4e-20	1552703_s_at, NT5E, NT5E, PTGS2, ETS1, SERPINE1, CXCL2, ZYX, CD59, CD59, CD59, CD9, TGM2, THBS1, GJA1, LDLR, LDLR, OPTN, SEC14L1, TRIB1, CFB, SERPINE1, EFNB2, EFNB2, S100A9, LPL, LPL, GPRC5B, THBD, THBD, NT5E, F3, SERPINB2, PTGS2, PTGER4, 205114_s_at, ADAM8, APOH, AGTR1, SMAD3, SMAD3, SMAD3, CYP27B1, OSMR, S100A7, CASP1, IL18, F2RL1, CEACAM1, TNIP1, PLXNA2, CASP5, IL1RL1, TRAF3, NFKB1, CEACAM1, C…
GO:0031669	cellular response to nutrient levels	534	23	10.46	1013	0.01632	0.00042	ATF3, ATF3, PTGS2, FNIP1, JUN, JUN, JUN, TNC, RALB, COL1A1, KLF10, ICAM1, ATF3, HMOX1, PTGS2, CYP27B1, PDK4, PCK1, JUN, ICAM1, TNC, PDK4, CDKN2B
GO:0048839	inner ear development	439	22	8.6	751	0.01634	6.7e-05	SDC4, SOX9, SPRY2, BMP2, BMP2, SLC44A4, PROX1, 208078_s_at, JAG1, JAG1, MAF, TGFB2, NR4A3, ZEB1, ZEB1, ZEB1, JAG1, DUOX2, GJB2, PROX1, MAF, SHH
GO:0051899	membrane depolarization	252	15	4.93	855	0.01640	0.00015	1552703_s_at, JUN, JUN, JUN, GJA1, SMAD7, CASP1, CASP1, CASP1, CASP1, CASP1, JUN, EDN1, EDN1, NEDD4L
GO:1901881	positive regulation of protein depolymerization	50	4	0.98	2064	0.01648	0.01648	SLN, F2RL1, SEMA5A, F2RL1
GO:0035988	chondrocyte proliferation	50	4	0.98	2065	0.01648	0.01648	STC1, STC1, STC1, 224917_at
GO:0045685	regulation of glial cell differentiation	172	11	3.37	1093	0.01659	0.00062	LDLR, LDLR, BMP2, BMP2, DUSP10, LDLR, CLCF1, DUSP10, CTNNB1, NOG, SHH
GO:0031663	lipopolysaccharide-mediated signaling pathway	134	7	2.62	2070	0.01666	0.01666	1552703_s_at, IRAK2, TRIB1, 205114_s_at, IL18, LBP, TLR4
GO:0002043	blood vessel endothelial cell proliferation involved in sprouting angiogenesis	49	6	0.96	978	0.01686	0.00038	1555847_a_at, THBS1, HMOX1, AGTR1, SEMA5A, THBS1
GO:0032368	regulation of lipid transport	241	12	4.72	1467	0.01690	0.00304	THBS1, ITGAV, AGTR1, NFKB1, NKX3-1, GAL, EDN1, LIPG, EDN1, 232291_at, THBS1, SHH
GO:1902532	negative regulation of intracellular signal transduction	1302	72	25.49	136	0.01691	3.3e-15	ATF3, ATF3, PTGS2, GSTO1, FNIP1, DUSP16, SOD2, MCL1, 200799_at, 200800_s_at, DUSP1, THBS1, OPTN, SEC14L1, GBP1, GBP1, MYC, 202581_at, ATF3, EPHA2, SPRY2, DUSP4, DUSP4, RGS4, RGS4, PTGS2, BDKRB2, 206374_at, F2RL1, HSPH1, TNIP1, IL1RL1, DUSP6, DUSP6, DUSP6, DUSP5, TGFB2, HIPK3, TANK, PLAUR, SPRED2, F2RL1, DUSP7, MCL1, SOCS6, PLAUR, 215078_at, DUSP10, FLRT3, SPRY4, DUSP10, KLF4, FLRT3, LRRC4, DUSP16…
GO:0097267	omega-hydroxylase P450 pathway	28	3	0.55	2072	0.01702	0.01702	CYP1B1, CYP1B1, CYP1B1
GO:0033623	regulation of integrin activation	28	3	0.55	2073	0.01702	0.01702	FBLIM1, PTGER4, FBLIM1
GO:0020027	hemoglobin metabolic process	28	3	0.55	2074	0.01702	0.01702	INHBA, HPX, KLF4
GO:0042487	regulation of odontogenesis of dentin-containing tooth	28	3	0.55	2075	0.01702	0.01702	TNFRSF11B, BMP2, BMP2
GO:0036158	outer dynein arm assembly	28	3	0.55	2076	0.01702	0.01702	DNAAF1, DNAH5, DNAH5
GO:0051152	positive regulation of smooth muscle cell differentiation	28	3	0.55	2077	0.01702	0.01702	224917_at, 232291_at, SHH
GO:0045953	negative regulation of natural killer cell mediated cytotoxicity	28	3	0.55	2078	0.01702	0.01702	CEACAM1, CEACAM1, SERPINB9
GO:0043534	blood vessel endothelial cell migration	319	21	6.25	503	0.01722	1.6e-06	PTGS2, ETS1, 1555847_a_at, THBS1, EFNB2, EFNB2, EPHA2, HMOX1, PTGS2, EGR3, CARD10, NRP1, ETS1, KLF4, ETS1, HDAC9, 232291_at, ANXA1, THBS1, RGCC, SPRED1
GO:0009408	response to heat	422	18	8.26	1349	0.01727	0.00188	HSPA6, DNAJA4, PTGS2, DNAJB1, DNAJB1, 200799_at, 200800_s_at, THBS1, 202581_at, HMOX1, PTGS2, HSPH1, CRYAB, TGFB1I1, HSPA6, TCIM, DNAJA4, THBS1
GO:2000725	regulation of cardiac muscle cell differentiation	72	8	1.41	781	0.01733	8.2e-05	EFNB2, EFNB2, DKK1, BMP2, BMP2, EDN1, EDN1, 232291_at
GO:0090505	epiboly involved in wound healing	105	6	2.06	2090	0.01738	0.01738	HBEGF, CEACAM1, CEACAM1, PDPN, CD44, HBEGF
GO:0044319	wound healing, spreading of cells	105	6	2.06	2091	0.01738	0.01738	HBEGF, CEACAM1, CEACAM1, PDPN, CD44, HBEGF
GO:0030307	positive regulation of cell growth	395	17	7.73	1403	0.01743	0.00226	FN1, S100A9, HBEGF, L1CAM, SLC44A4, TGFB2, NRP1, SMURF1, SEMA5A, FN1, EDN1, SPHK1, EDN1, SEMA7A, 232291_at, NEDD4L, HBEGF
GO:0044070	regulation of anion transport	200	9	3.92	2096	0.01758	0.01758	THBS1, STC1, STC1, STC1, CFTR, CFTR, EDN1, EDN1, THBS1
GO:0032088	negative regulation of NF-kappaB transcription factor activity	200	9	3.92	2097	0.01758	0.01758	IRAK2, CYP1B1, CYP1B1, CYP1B1, TRAF3, NOD2, TRAF3, KLF4, CYLD
GO:0010721	negative regulation of cell development	779	31	15.25	879	0.01761	0.00019	VIM, VIM, DPYSL3, LDLR, LDLR, GBP1, GBP1, TACSTD2, EFNB2, EFNB2, SOX9, CDK5R1, JAG1, JAG1, PMP22, NRP1, LRP4, SEMA5A, RAP1GAP2, GAL, DUSP10, JAG1, LDLR, DUSP10, CTNNB1, MELTF, SEMA7A, GBP1, NOG, B2M, SHH
GO:0044321	response to leptin	51	4	1	2098	0.01762	0.01762	NR4A3, EDN1, PID1, EDN1
GO:0032516	positive regulation of phosphoprotein phosphatase activity	51	4	1	2099	0.01762	0.01762	PPP1R15A, ITGA1, 226731_at, PPP1R15A
GO:0043923	positive regulation by host of viral transcription	51	4	1	2100	0.01762	0.01762	JUN, JUN, JUN, JUN
GO:0002702	positive regulation of production of molecular mediator of immune response	167	13	3.27	669	0.01791	2.8e-05	BCL10, IL4R, GPRC5B, BCL10, F2RL1, NR4A3, HPX, F2RL1, CLCF1, NOD2, TLR4, SEMA7A, B2M
GO:0048207	vesicle targeting, rough ER to cis-Golgi	168	8	3.29	2111	0.01808	0.01808	CD59, CD59, CD59, SERPINA1, TGFA, AREG, SERPINA1, CD59
GO:0048208	COPII vesicle coating	168	8	3.29	2112	0.01808	0.01808	CD59, CD59, CD59, SERPINA1, TGFA, AREG, SERPINA1, CD59
GO:0060420	regulation of heart growth	154	10	3.02	1175	0.01825	0.00096	GJA1, PROX1, DUSP6, DUSP6, DUSP6, EDN1, EDN1, PROX1, NOG, 232291_at
GO:0030278	regulation of ossification	481	24	9.42	694	0.01855	3.4e-05	GJA1, SOX9, DKK1, PTGER4, 205114_s_at, AREG, EGR2, BMP2, BMP2, SMAD3, SMAD3, SMAD3, CYP27B1, JAG1, JAG1, TGFB2, IGFBP5, SMURF1, LRP4, JAG1, SMAD3, CTNNB1, 224917_at, NOG
GO:0003056	regulation of vascular smooth muscle contraction	29	3	0.57	2118	0.01871	0.01871	224917_at, DOCK5, DOCK5
GO:0042574	retinal metabolic process	29	3	0.57	2119	0.01871	0.01871	CYP1B1, CYP1B1, CYP1B1
GO:0051794	regulation of timing of catagen	11	2	0.22	2124	0.01873	0.01873	TGFB2, GAL
GO:0042637	catagen	11	2	0.22	2125	0.01873	0.01873	TGFB2, GAL
GO:1903797	positive regulation of inorganic anion transmembrane transport	11	2	0.22	2126	0.01873	0.01873	CFTR, CFTR
GO:0052047	interaction with other organism via secreted substance involved in symbiotic interaction	11	2	0.22	2127	0.01873	0.01873	FN1, FN1
GO:2000346	negative regulation of hepatocyte proliferation	11	2	0.22	2128	0.01873	0.01873	CEACAM1, CEACAM1
GO:0002246	wound healing involved in inflammatory response	11	2	0.22	2129	0.01873	0.01873	HMOX1, 232291_at
GO:0010751	negative regulation of nitric oxide mediated signal transduction	11	2	0.22	2130	0.01873	0.01873	THBS1, THBS1
GO:0021934	hindbrain tangential cell migration	11	2	0.22	2131	0.01873	0.01873	PLXNA2, PLXNA2
GO:0060437	lung growth	11	2	0.22	2132	0.01873	0.01873	SPRY2, 232291_at
GO:0090183	regulation of kidney development	141	10	2.76	1048	0.01888	0.00048	EGR1, EGR1, TACSTD2, MYC, SOX9, CTNNB1, EGR1, NOG, CFLAR, SHH
GO:0031345	negative regulation of cell projection organization	418	15	8.18	2140	0.01888	0.01888	VIM, VIM, DPYSL3, TACSTD2, EFNB2, EFNB2, SPRY2, CDK5R1, PMP22, NRP1, LRP4, SEMA5A, RAP1GAP2, SEMA7A, B2M
GO:0090504	epiboly	107	6	2.1	2142	0.01890	0.01890	HBEGF, CEACAM1, CEACAM1, PDPN, CD44, HBEGF
GO:0042119	neutrophil activation	1166	45	22.83	622	0.01900	1.5e-05	HSPA6, ATP11B, 200799_at, 200800_s_at, CD59, CD59, CD59, PNP, ITGAV, 202581_at, SERPINA1, S100A9, GLIPR1, QPCT, ADAM8, S100A7, IL18, F2RL1, CEACAM1, FRK, AMPD3, NFKB1, CHI3L1, CEACAM1, OLR1, SERPINA1, PLAUR, HSPA6, F2RL1, CD47, RAP2B, GLIPR1, PLAUR, RAB31, RAB31, RHOF, GLIPR1, GLIPR1, CD59, CD44, PTPRB, CST3, B2M, RAP2B, STK10
GO:0042063	gliogenesis	686	27	13.43	1068	0.01908	0.00056	VIM, CD9, VIM, LDLR, LDLR, SOX9, CDH2, S100A9, CDK5R1, 205114_s_at, AREG, EGR2, BMP2, BMP2, NAB1, NAB1, TGFB2, NAB1, DUSP10, LDLR, CLCF1, DUSP10, CTNNB1, TLR4, NOG, ANXA1, SHH
GO:2000243	positive regulation of reproductive process	138	7	2.7	2145	0.01926	0.01926	1561042_at, SOX9, INHBA, SMURF2, CTNNB1, OVOL1, SHH
GO:0045669	positive regulation of osteoblast differentiation	170	8	3.33	2146	0.01926	0.01926	GJA1, BMP2, BMP2, JAG1, JAG1, JAG1, CTNNB1, 224917_at
GO:1904598	positive regulation of connective tissue replacement involved in inflammatory response wound healing	1	1	0.02	2148	0.01958	0.01958	232291_at
GO:1901834	regulation of deadenylation-independent decapping of nuclear-transcribed mRNA	1	1	0.02	2149	0.01958	0.01958	ZFP36
GO:1901835	positive regulation of deadenylation-independent decapping of nuclear-transcribed mRNA	1	1	0.02	2150	0.01958	0.01958	ZFP36
GO:0006738	nicotinamide riboside catabolic process	1	1	0.02	2151	0.01958	0.01958	PNP
GO:1905094	regulation of apolipoprotein A-I-mediated signaling pathway	1	1	0.02	2152	0.01958	0.01958	232291_at
GO:1905095	negative regulation of apolipoprotein A-I-mediated signaling pathway	1	1	0.02	2153	0.01958	0.01958	232291_at
GO:1905061	negative regulation of cardioblast proliferation	1	1	0.02	2154	0.01958	0.01958	232291_at
GO:1905067	negative regulation of canonical Wnt signaling pathway involved in heart development	1	1	0.02	2155	0.01958	0.01958	DKK1
GO:0090674	endothelial cell-matrix adhesion via fibronectin	1	1	0.02	2156	0.01958	0.01958	232291_at
GO:0090679	cell differentiation involved in phenotypic switching	1	1	0.02	2157	0.01958	0.01958	232291_at
GO:1901631	positive regulation of presynaptic membrane organization	1	1	0.02	2158	0.01958	0.01958	LRP4
GO:1904987	regulation of endothelial cell activation	1	1	0.02	2159	0.01958	0.01958	232291_at
GO:1904989	positive regulation of endothelial cell activation	1	1	0.02	2160	0.01958	0.01958	232291_at
GO:1904904	regulation of endothelial cell-matrix adhesion via fibronectin	1	1	0.02	2161	0.01958	0.01958	232291_at
GO:1904905	negative regulation of endothelial cell-matrix adhesion via fibronectin	1	1	0.02	2162	0.01958	0.01958	232291_at
GO:1905420	vascular smooth muscle cell differentiation involved in phenotypic switching	1	1	0.02	2163	0.01958	0.01958	232291_at
GO:0046495	nicotinamide riboside metabolic process	1	1	0.02	2164	0.01958	0.01958	PNP
GO:1905111	positive regulation of pulmonary blood vessel remodeling	1	1	0.02	2165	0.01958	0.01958	232291_at
GO:1905147	regulation of smooth muscle hypertrophy	1	1	0.02	2166	0.01958	0.01958	232291_at
GO:1905149	positive regulation of smooth muscle hypertrophy	1	1	0.02	2167	0.01958	0.01958	232291_at
GO:1905100	regulation of apoptosome assembly	1	1	0.02	2168	0.01958	0.01958	232291_at
GO:1905101	negative regulation of apoptosome assembly	1	1	0.02	2169	0.01958	0.01958	232291_at
GO:1905109	regulation of pulmonary blood vessel remodeling	1	1	0.02	2170	0.01958	0.01958	232291_at
GO:0101010	pulmonary blood vessel remodeling	1	1	0.02	2171	0.01958	0.01958	232291_at
GO:0035853	chromosome passenger complex localization to spindle midzone	1	1	0.02	2172	0.01958	0.01958	KLHL21
GO:0008591	regulation of Wnt signaling pathway, calcium modulating pathway	1	1	0.02	2173	0.01958	0.01958	DKK1
GO:0052066	entry of symbiont into host cell by promotion of host phagocytosis	1	1	0.02	2174	0.01958	0.01958	ITGAV
GO:0032498	detection of muramyl dipeptide	1	1	0.02	2175	0.01958	0.01958	NOD2
GO:0045083	negative regulation of interleukin-12 biosynthetic process	1	1	0.02	2176	0.01958	0.01958	NFKB1
GO:0046521	sphingoid catabolic process	1	1	0.02	2177	0.01958	0.01958	SPHK1
GO:0052370	entry of organism into cell of other organism by promotion of phagocytosis in other organism involve...	1	1	0.02	2178	0.01958	0.01958	ITGAV
GO:0070637	pyridine nucleoside metabolic process	1	1	0.02	2179	0.01958	0.01958	PNP
GO:0070638	pyridine nucleoside catabolic process	1	1	0.02	2180	0.01958	0.01958	PNP
GO:0021593	rhombomere morphogenesis	1	1	0.02	2181	0.01958	0.01958	EGR2
GO:0021594	rhombomere formation	1	1	0.02	2182	0.01958	0.01958	EGR2
GO:0002264	endothelial cell activation involved in immune response	1	1	0.02	2183	0.01958	0.01958	TCIM
GO:1902238	regulation of intrinsic apoptotic signaling pathway in response to osmotic stress by p53 class media...	1	1	0.02	2184	0.01958	0.01958	BDKRB2
GO:1902239	negative regulation of intrinsic apoptotic signaling pathway in response to osmotic stress by p53 cl...	1	1	0.02	2185	0.01958	0.01958	BDKRB2
GO:1902204	positive regulation of hepatocyte growth factor receptor signaling pathway	1	1	0.02	2186	0.01958	0.01958	ESM1
GO:0052190	modulation by symbiont of host phagocytosis	1	1	0.02	2187	0.01958	0.01958	ITGAV
GO:0052191	positive regulation by symbiont of host phagocytosis	1	1	0.02	2188	0.01958	0.01958	ITGAV
GO:1905915	regulation of cell differentiation involved in phenotypic switching	1	1	0.02	2189	0.01958	0.01958	232291_at
GO:1905917	positive regulation of cell differentiation involved in phenotypic switching	1	1	0.02	2190	0.01958	0.01958	232291_at
GO:1905930	regulation of vascular smooth muscle cell differentiation involved in phenotypic switching	1	1	0.02	2191	0.01958	0.01958	232291_at
GO:1905932	positive regulation of vascular smooth muscle cell differentiation involved in phenotypic switching	1	1	0.02	2192	0.01958	0.01958	232291_at
GO:0010232	vascular transport	1	1	0.02	2193	0.01958	0.01958	GJA1
GO:0021660	rhombomere 3 formation	1	1	0.02	2194	0.01958	0.01958	EGR2
GO:0021664	rhombomere 5 morphogenesis	1	1	0.02	2195	0.01958	0.01958	EGR2
GO:0021666	rhombomere 5 formation	1	1	0.02	2196	0.01958	0.01958	EGR2
GO:0021658	rhombomere 3 morphogenesis	1	1	0.02	2197	0.01958	0.01958	EGR2
GO:0002732	positive regulation of dendritic cell cytokine production	1	1	0.02	2198	0.01958	0.01958	NOD2
GO:0090095	regulation of metanephric cap mesenchymal cell proliferation	1	1	0.02	2199	0.01958	0.01958	MYC
GO:0090096	positive regulation of metanephric cap mesenchymal cell proliferation	1	1	0.02	2200	0.01958	0.01958	MYC
GO:0052231	modulation of phagocytosis in other organism involved in symbiotic interaction	1	1	0.02	2201	0.01958	0.01958	ITGAV
GO:0048855	adenohypophysis morphogenesis	1	1	0.02	2202	0.01958	0.01958	DUOX2
GO:0045813	positive regulation of Wnt signaling pathway, calcium modulating pathway	1	1	0.02	2203	0.01958	0.01958	DKK1
GO:0052522	positive regulation by organism of phagocytosis in other organism involved in symbiotic interaction	1	1	0.02	2204	0.01958	0.01958	ITGAV
GO:0098883	synapse disassembly	1	1	0.02	2205	0.01958	0.01958	DKK1
GO:2000536	negative regulation of entry of bacterium into host cell	1	1	0.02	2206	0.01958	0.01958	ITGAV
GO:1990127	intrinsic apoptotic signaling pathway in response to osmotic stress by p53 class mediator	1	1	0.02	2207	0.01958	0.01958	BDKRB2
GO:1904246	negative regulation of polynucleotide adenylyltransferase activity	1	1	0.02	2208	0.01958	0.01958	ZFP36
GO:1901296	negative regulation of canonical Wnt signaling pathway involved in cardiac muscle cell fate commitme...	1	1	0.02	2209	0.01958	0.01958	DKK1
GO:1904723	negative regulation of Wnt-Frizzled-LRP5/6 complex assembly	1	1	0.02	2210	0.01958	0.01958	DKK1
GO:1904711	regulation of Wnt-Frizzled-LRP5/6 complex assembly	1	1	0.02	2211	0.01958	0.01958	DKK1
GO:0060156	milk ejection reflex	1	1	0.02	2212	0.01958	0.01958	GJA1
GO:1904701	Wnt-Frizzled-LRP5/6 complex assembly	1	1	0.02	2213	0.01958	0.01958	DKK1
GO:0097314	apoptosome assembly	1	1	0.02	2214	0.01958	0.01958	232291_at
GO:0006148	inosine catabolic process	1	1	0.02	2215	0.01958	0.01958	PNP
GO:1903062	regulation of reverse cholesterol transport	1	1	0.02	2216	0.01958	0.01958	232291_at
GO:1903063	negative regulation of reverse cholesterol transport	1	1	0.02	2217	0.01958	0.01958	232291_at
GO:0001889	liver development	386	20	7.56	794	0.01971	9.0e-05	JUN, JUN, JUN, SOX9, HMOX1, SMAD3, SMAD3, SMAD3, CEACAM1, PROX1, PCK1, CEACAM1, JUN, CPS1, CLDN1, SMAD3, DNAAF1, PROX1, ANXA1, CFLAR
GO:0051155	positive regulation of striated muscle cell differentiation	137	11	2.68	788	0.01996	8.5e-05	EFNB2, EFNB2, IL4R, PROX1, EHD1, EDN1, EHD1, EDN1, PROX1, 232291_at, SHH
GO:0002902	regulation of B cell apoptotic process	53	4	1.04	2220	0.02003	0.02003	BCL10, FNIP1, BCL10, 232291_at
GO:0051260	protein homooligomerization	736	23	14.41	2221	0.02007	0.02007	BCL10, SOD2, TGM2, DPYSL3, MARCKS, MARCKS, VASP, GBP1, GBP1, HMOX1, BCL10, EHD1, CRYAB, MARCKS, 215078_at, CLDN1, ANGPTL4, EHD1, ANGPTL4, EHD4, GBP1, MLKL, TNFRSF9
GO:0019369	arachidonic acid metabolic process	101	8	1.98	1159	0.02021	0.00085	PTGS2, CYP1B1, CYP1B1, CYP1B1, PTGS2, CYP2C18, PLA2G4C, PTGES
GO:0006809	nitric oxide biosynthetic process	148	17	2.9	317	0.02024	5.9e-09	PTGS2, CYP1B1, CYP1B1, CYP1B1, ICAM1, PTGS2, SMAD3, SMAD3, SMAD3, ICAM1, SMAD3, EDN1, KLF2, KLF4, EDN1, TLR4, 232291_at
GO:0042327	positive regulation of phosphorylation	2482	106	48.6	151	0.02039	2.9e-14	IRAK2, PTGS2, CCNL1, CCNL1, 1555847_a_at, BCL10, FNIP1, THBS1, JUN, JUN, JUN, IGFBP4, EGR1, EGR1, SDC4, RALB, ITGAV, PFKFB3, ICAM1, SOX9, CDH2, EPHA2, GPRC5B, HBEGF, SPRY2, BCAR3, DKK1, PTGS2, INHBA, CDK5R1, TGFA, MAP3K8, 205114_s_at, ADAM8, AREG, BCL10, BMP2, BMP2, S100A7, IL18, F2RL1, IL11, HSPH1, PROX1, GADD45B, INHBC, DUSP6, DUSP6, DUSP6, GADD45B, GADD45B, CHI3L1, DUSP5, NKX3-1, TGFB2, HPX, C…
GO:0055090	acylglycerol homeostasis	80	5	1.57	2225	0.02049	0.02049	LPL, LPL, IL18, ANGPTL4, ANGPTL4
GO:0070328	triglyceride homeostasis	80	5	1.57	2226	0.02049	0.02049	LPL, LPL, IL18, ANGPTL4, ANGPTL4
GO:0046621	negative regulation of organ growth	80	5	1.57	2227	0.02049	0.02049	GJA1, NOG, 232291_at, WWC1, WWC1
GO:0010837	regulation of keratinocyte proliferation	80	5	1.57	2228	0.02049	0.02049	ZFP36, EFNB2, EFNB2, ZFP36L1, 224917_at
GO:0032964	collagen biosynthetic process	80	5	1.57	2229	0.02049	0.02049	VIM, VIM, COL1A1, 232291_at, RGCC
GO:0045064	T-helper 2 cell differentiation	30	3	0.59	2230	0.02050	0.02050	IL4R, IL18, ANXA1
GO:2000316	regulation of T-helper 17 type immune response	30	3	0.59	2231	0.02050	0.02050	SMAD7, IL23A, 224917_at
GO:0002716	negative regulation of natural killer cell mediated immunity	30	3	0.59	2232	0.02050	0.02050	CEACAM1, CEACAM1, SERPINB9
GO:0002830	positive regulation of type 2 immune response	30	3	0.59	2233	0.02050	0.02050	IL4R, IL18, NOD2
GO:0045123	cellular extravasation	109	6	2.13	2235	0.02050	0.02050	ICAM1, PTGER4, ADAM8, ITGA1, ICAM1, 226731_at
GO:0002763	positive regulation of myeloid leukocyte differentiation	131	11	2.56	737	0.02075	5.7e-05	JUN, JUN, JUN, TRIB1, KLF10, FOS, 210365_at, 211620_x_at, ZFP36L1, JUN, IL23A
GO:0045597	positive regulation of cell differentiation	2357	106	46.15	122	0.02110	9.9e-16	PTGS2, ETS1, FN1, SERPINE1, 200799_at, 200800_s_at, BTG1, BTG1, ENC1, DPYSL3, JUN, JUN, JUN, JUNB, ZFP36, GJA1, PNP, TRIB1, TACSTD2, COL1A1, KLF10, 202581_at, SERPINE1, EFNB2, EFNB2, SOX9, IL4R, CDH2, S100A9, LPL, LPL, GPRC5B, NRCAM, L1CAM, DKK1, PTGS2, INHBA, ADAM8, BMP2, BMP2, AGTR1, SMAD3, SMAD3, SMAD3, CYP27B1, IL18, ABL2, PLXNC1, CEACAM1, SKIL, PLXNA2, PROX1, 208078_s_at, EHD1, JAG1, JAG1, F…
GO:0045939	negative regulation of steroid metabolic process	57	6	1.12	1160	0.02112	0.00086	BMP2, BMP2, CYP27B1, PROX1, NFKB1, PROX1
GO:0010951	negative regulation of endopeptidase activity	526	27	10.3	580	0.02129	6.8e-06	1552703_s_at, PTGS2, 1555847_a_at, FNIP1, SERPINE1, THBS1, SERPINE1, SERPINA1, 203074_at, SERPINB2, PTGS2, SERPINB8, TNFAIP8, TFPI2, CRYAB, SERPINB9, TNFAIP8, SERPINA1, PLAUR, TFPI, PLAUR, KLF4, CD44, TNFAIP8, CST3, 232291_at, THBS1
GO:0046466	membrane lipid catabolic process	54	4	1.06	2238	0.02130	0.02130	CYP1B1, CYP1B1, CYP1B1, SPHK1
GO:0071379	cellular response to prostaglandin stimulus	54	4	1.06	2239	0.02130	0.02130	TNC, PTGER4, TNC, APOB
GO:2000810	regulation of bicellular tight junction assembly	54	4	1.06	2240	0.02130	0.02130	GJA1, 210365_at, 211620_x_at, CLDN1
GO:0060390	regulation of SMAD protein signal transduction	54	4	1.06	2241	0.02130	0.02130	SMAD3, SMAD3, SMAD3, SMAD3
GO:0010830	regulation of myotube differentiation	141	7	2.76	2243	0.02138	0.02138	IL4R, 208078_s_at, EHD1, EHD1, HDAC9, RBM24, CFLAR
GO:0010518	positive regulation of phospholipase activity	141	7	2.76	2244	0.02138	0.02138	AGTR1, ABL2, GNA13, FLT1, FLT1, FLT1, ABL2
GO:0043666	regulation of phosphoprotein phosphatase activity	277	11	5.42	2246	0.02149	0.02149	PPP1R3B, PPP1R15A, NUAK1, RCAN1, ANKLE2, ANKLE2, ITGA1, RCAN1, 226731_at, PPP1R1A, PPP1R15A
GO:0045589	regulation of regulatory T cell differentiation	81	5	1.59	2247	0.02150	0.02150	210365_at, 211620_x_at, DUSP10, DUSP10, 224917_at
GO:0002042	cell migration involved in sprouting angiogenesis	148	15	2.9	436	0.02159	2.4e-07	PTGS2, THBS1, EFNB2, EFNB2, HMOX1, PTGS2, EGR3, CARD10, NRP1, KLF4, HDAC9, 232291_at, ANXA1, THBS1, SPRED1
GO:0043405	regulation of MAP kinase activity	886	46	17.35	302	0.02162	2.9e-09	IRAK2, DUSP16, DUSP1, THBS1, TRIB1, SPRY2, DUSP4, DUSP4, RGS4, RGS4, DKK1, TGFA, MAP3K8, ADAM8, BMP2, BMP2, 206374_at, GADD45B, DUSP6, DUSP6, DUSP6, GADD45B, GADD45B, DUSP5, HIPK3, SPRED2, DUSP7, ITGA1, DUSP10, EDN1, INAVA, NOD2, SPRY4, DUSP10, FLT1, EDN1, 224325_at, DUSP16, TLR4, DUSP4, FLT1, FLT1, 226731_at, 232291_at, THBS1, SPRED1
GO:0006901	vesicle coating	174	8	3.41	2250	0.02179	0.02179	CD59, CD59, CD59, SERPINA1, TGFA, AREG, SERPINA1, CD59
GO:0035904	aorta development	146	9	2.86	1418	0.02184	0.00242	EFNB2, EFNB2, PROX1, JAG1, JAG1, NKX3-1, TGFB2, JAG1, PROX1
GO:0071466	cellular response to xenobiotic stimulus	397	17	7.77	1417	0.02205	0.00238	GSTO1, EGR1, EGR1, CYP1B1, CYP1B1, CYP1B1, ICAM1, CYP2C18, PCK1, UGT2B28, CYP3A5, CYP3A5, ICAM1, GJB2, EGR1, CFLAR, FBXO32
GO:0008063	Toll signaling pathway	12	2	0.23	2253	0.02219	0.02219	TRAF3, TRAF3
GO:0060849	regulation of transcription involved in lymphatic endothelial cell fate commitment	12	2	0.23	2254	0.02219	0.02219	PROX1, PROX1
GO:2001179	regulation of interleukin-10 secretion	12	2	0.23	2255	0.02219	0.02219	CD274, TNFRSF9
GO:0061046	regulation of branching involved in lung morphogenesis	12	2	0.23	2256	0.02219	0.02219	SOX9, CTNNB1
GO:0032345	negative regulation of aldosterone metabolic process	12	2	0.23	2257	0.02219	0.02219	BMP2, BMP2
GO:0032348	negative regulation of aldosterone biosynthetic process	12	2	0.23	2258	0.02219	0.02219	BMP2, BMP2
GO:2000065	negative regulation of cortisol biosynthetic process	12	2	0.23	2259	0.02219	0.02219	BMP2, BMP2
GO:0045204	MAPK export from nucleus	12	2	0.23	2260	0.02219	0.02219	DUSP16, DUSP16
GO:0010572	positive regulation of platelet activation	12	2	0.23	2261	0.02219	0.02219	PDPN, TLR4
GO:0014012	peripheral nervous system axon regeneration	12	2	0.23	2262	0.02219	0.02219	TNC, TNC
GO:0051005	negative regulation of lipoprotein lipase activity	12	2	0.23	2263	0.02219	0.02219	ANGPTL4, ANGPTL4
GO:0009822	alkaloid catabolic process	12	2	0.23	2264	0.02219	0.02219	CYP3A5, CYP3A5
GO:0097368	establishment of Sertoli cell barrier	12	2	0.23	2265	0.02219	0.02219	ICAM1, ICAM1
GO:0010543	regulation of platelet activation	85	8	1.66	933	0.02228	0.00027	CD9, THBD, THBD, CEACAM1, CEACAM1, PDPN, TLR4, 226621_at
GO:0010212	response to ionizing radiation	389	14	7.62	2271	0.02229	0.02229	EGR1, EGR1, MYC, ICAM1, THBD, THBD, CRYAB, TANK, RHOB, ICAM1, NABP1, EGR1, ANXA1, NABP1
GO:0051216	cartilage development	498	27	9.75	524	0.02233	2.5e-06	COL1A1, SOX9, STC1, STC1, STC1, BMP2, BMP2, SMAD3, SMAD3, SMAD3, 208078_s_at, MAF, CHI3L1, 210365_at, ZEB1, 211620_x_at, ZEB1, ZEB1, SMAD3, EDN1, CHST11, EDN1, CTNNB1, 224917_at, CD44, MAF, NOG
GO:0070555	response to interleukin-1	415	25	8.13	480	0.02252	8.9e-07	IRAK2, ETS1, EGR1, EGR1, ICAM1, SOX9, MAP3K8, 205114_s_at, PCK1, NFKB1, CHI3L1, NKX3-1, MAPK13, TANK, TFPI, ETS1, ICAM1, EDN1, KLF2, NOD2, EDN1, ETS1, 226621_at, EGR1, ANXA1
GO:0010574	regulation of vascular endothelial growth factor production	82	5	1.61	2275	0.02254	0.02254	PTGS2, CYP1B1, CYP1B1, CYP1B1, PTGS2
GO:0033233	regulation of protein sumoylation	55	4	1.08	2278	0.02263	0.02263	EGR1, EGR1, CTNNB1, EGR1
GO:2000811	negative regulation of anoikis	55	4	1.08	2279	0.02263	0.02263	MCL1, PDK4, MCL1, PDK4
GO:1901739	regulation of myoblast fusion	55	4	1.08	2280	0.02263	0.02263	IL4R, EHD1, EHD1, CFLAR
GO:0010812	negative regulation of cell-substrate adhesion	187	14	3.66	644	0.02271	2.1e-05	SERPINE1, THBS1, GBP1, GBP1, TACSTD2, COL1A1, SERPINE1, JAG1, JAG1, JAG1, MELTF, GBP1, 232291_at, THBS1
GO:0045600	positive regulation of fat cell differentiation	143	7	2.8	2281	0.02288	0.02288	PTGS2, ZFP36, PTGS2, BMP2, BMP2, ZFP36L1, 224917_at
GO:0044092	negative regulation of molecular function	2632	103	51.53	208	0.02307	1.4e-11	1552703_s_at, IRAK2, PTGS2, 1555847_a_at, GSTO1, FNIP1, SPOCD1, DUSP16, SERPINE1, DUSP1, THBS1, BHLHE40, JUN, JUN, JUN, ZFP36, PPP1R15A, RALB, TRIB1, CYP1B1, CYP1B1, CYP1B1, SERPINE1, SERPINA1, 203074_at, GPRC5A, HMOX1, NFKBIE, SPRY2, DUSP4, DUSP4, RGS4, RGS4, GEM, DKK1, SERPINB2, PTGS2, SMAD7, SLN, CYP27B1, SERPINB8, 206374_at, CEACAM1, PROX1, GADD45B, 208078_s_at, TNFAIP8, TRAF3, DUSP6, DUSP6, …
GO:0051489	regulation of filopodium assembly	112	6	2.19	2282	0.02308	0.02308	MYO10, DPYSL3, MYO10, NRP1, MYO10, MYO10
GO:1903670	regulation of sprouting angiogenesis	191	20	3.74	287	0.02313	1.4e-09	JAK1, PTGS2, 1555847_a_at, THBS1, JAK1, HMOX1, PTGS2, AGTR1, CEACAM1, CEACAM1, CARD10, NRP1, KLF2, KLF4, HDAC9, 232291_at, ANXA1, THBS1, JAK1, SPRED1
GO:0071675	regulation of mononuclear cell migration	83	5	1.63	2284	0.02361	0.02361	SERPINE1, THBS1, SERPINE1, S100A7, THBS1
GO:0008038	neuron recognition	83	5	1.63	2285	0.02361	0.02361	NRCAM, CDK5R1, NRP1, SEMA5A, NTM
GO:0071560	cellular response to transforming growth factor beta stimulus	602	39	11.79	233	0.02380	1.0e-10	200799_at, 200800_s_at, ZYX, THBS1, JUN, JUN, JUN, COL1A1, KLF10, 202581_at, SOX9, SMAD7, SMAD3, SMAD3, SMAD3, SMURF2, SKIL, 208078_s_at, FOS, TGFB1I1, TGFB2, ZEB1, ZFP36L1, SMURF1, ZEB1, ZEB1, JUN, SKIL, CLDN1, SMAD3, EDN1, CHST11, EDN1, 224917_at, SKIL, 232291_at, THBS1, CFLAR, CDKN2B
GO:0060193	positive regulation of lipase activity	177	8	3.47	2287	0.02384	0.02384	APOH, AGTR1, ABL2, GNA13, FLT1, FLT1, FLT1, ABL2
GO:0061008	hepaticobiliary system development	395	20	7.73	818	0.02392	0.00012	JUN, JUN, JUN, SOX9, HMOX1, SMAD3, SMAD3, SMAD3, CEACAM1, PROX1, PCK1, CEACAM1, JUN, CPS1, CLDN1, SMAD3, DNAAF1, PROX1, ANXA1, CFLAR
GO:0006968	cellular defense response	113	6	2.21	2288	0.02399	0.02399	BCL10, FOSL1, BCL10, NCF2, LBP, DCDC2
GO:0048016	inositol phosphate-mediated signaling	113	6	2.21	2289	0.02399	0.02399	PPP3CC, RCAN1, RCAN1, EDN1, EDN1, PPP3CC
GO:0061037	negative regulation of cartilage development	56	4	1.1	2290	0.02400	0.02400	SOX9, CTNNB1, 224917_at, NOG
GO:0106030	neuron projection fasciculation	56	4	1.1	2291	0.02400	0.02400	NRCAM, CDK5R1, NRP1, SEMA5A
GO:0072378	blood coagulation, fibrin clot formation	56	4	1.1	2292	0.02400	0.02400	F3, APOH, TFPI, 226621_at
GO:0007413	axonal fasciculation	56	4	1.1	2293	0.02400	0.02400	NRCAM, CDK5R1, NRP1, SEMA5A
GO:0043371	negative regulation of CD4-positive, alpha-beta T cell differentiation	32	3	0.63	2296	0.02433	0.02433	IL4R, SMAD7, ANXA1
GO:0010867	positive regulation of triglyceride biosynthetic process	32	3	0.63	2297	0.02433	0.02433	LDLR, LDLR, LDLR
GO:2000726	negative regulation of cardiac muscle cell differentiation	32	3	0.63	2298	0.02433	0.02433	DKK1, BMP2, BMP2
GO:0002903	negative regulation of B cell apoptotic process	32	3	0.63	2299	0.02433	0.02433	BCL10, BCL10, 232291_at
GO:0010977	negative regulation of neuron projection development	356	13	6.97	2300	0.02435	0.02435	VIM, VIM, DPYSL3, EFNB2, EFNB2, CDK5R1, PMP22, NRP1, LRP4, SEMA5A, RAP1GAP2, SEMA7A, B2M
GO:0045066	regulatory T cell differentiation	84	5	1.64	2303	0.02471	0.02471	210365_at, 211620_x_at, DUSP10, DUSP10, 224917_at
GO:0001934	positive regulation of protein phosphorylation	2366	103	46.33	149	0.02498	2.1e-14	IRAK2, PTGS2, CCNL1, CCNL1, 1555847_a_at, FNIP1, THBS1, JUN, JUN, JUN, IGFBP4, EGR1, EGR1, SDC4, RALB, ITGAV, ICAM1, SOX9, CDH2, EPHA2, GPRC5B, HBEGF, SPRY2, BCAR3, DKK1, PTGS2, INHBA, CDK5R1, TGFA, MAP3K8, 205114_s_at, ADAM8, AREG, BMP2, BMP2, S100A7, IL18, F2RL1, IL11, HSPH1, PROX1, GADD45B, INHBC, DUSP6, DUSP6, DUSP6, GADD45B, GADD45B, CHI3L1, DUSP5, NKX3-1, TGFB2, HPX, CARD10, PLAUR, NRP1, LR…
GO:1901861	regulation of muscle tissue development	342	18	6.7	867	0.02506	0.00016	GJA1, EFNB2, EFNB2, DKK1, BMP2, BMP2, SMAD3, SMAD3, SMAD3, IGFBP5, SMAD3, EDN1, EDN1, CTNNB1, HDAC9, NOG, 232291_at, SHH
GO:2000377	regulation of reactive oxygen species metabolic process	395	29	7.73	291	0.02506	1.6e-09	PTGS2, 1555847_a_at, MPV17L, THBS1, CYP1B1, CYP1B1, CYP1B1, ICAM1, PTGS2, AGTR1, SMAD3, SMAD3, SMAD3, F2RL1, CRYAB, F2RL1, ICAM1, SMAD3, EDN1, PID1, KLF2, KLF4, EDN1, TLR4, 224917_at, 232291_at, THBS1, CFLAR, XDH
GO:0045937	positive regulation of phosphate metabolic process	2698	115	52.83	130	0.02509	2.2e-15	IRAK2, PTGS2, CCNL1, CCNL1, 1555847_a_at, BCL10, FNIP1, THBS1, JUN, JUN, JUN, IGFBP4, EGR1, EGR1, PPP1R15A, SDC4, RALB, ITGAV, PFKFB3, ICAM1, SOX9, CDH2, EPHA2, GPRC5B, HBEGF, SPRY2, BCAR3, DKK1, PTGS2, INHBA, CDK5R1, TGFA, MAP3K8, 205114_s_at, ADAM8, AREG, BCL10, BMP2, BMP2, SMAD3, SMAD3, SMAD3, S100A7, IL18, F2RL1, IL11, HSPH1, PROX1, GADD45B, INHBC, DUSP6, DUSP6, DUSP6, GADD45B, GADD45B, CHI3L…
GO:0010562	positive regulation of phosphorus metabolic process	2698	115	52.83	131	0.02509	2.2e-15	IRAK2, PTGS2, CCNL1, CCNL1, 1555847_a_at, BCL10, FNIP1, THBS1, JUN, JUN, JUN, IGFBP4, EGR1, EGR1, PPP1R15A, SDC4, RALB, ITGAV, PFKFB3, ICAM1, SOX9, CDH2, EPHA2, GPRC5B, HBEGF, SPRY2, BCAR3, DKK1, PTGS2, INHBA, CDK5R1, TGFA, MAP3K8, 205114_s_at, ADAM8, AREG, BCL10, BMP2, BMP2, SMAD3, SMAD3, SMAD3, S100A7, IL18, F2RL1, IL11, HSPH1, PROX1, GADD45B, INHBC, DUSP6, DUSP6, DUSP6, GADD45B, GADD45B, CHI3L…
GO:0032369	negative regulation of lipid transport	65	6	1.27	1319	0.02522	0.00171	THBS1, ITGAV, NFKB1, 232291_at, THBS1, SHH
GO:0030048	actin filament-based movement	358	13	7.01	2310	0.02533	0.02533	VIM, VIM, GJA1, WIPF1, STC1, STC1, STC1, MYH4, MYO1B, MYO1B, PDPN, FRMD6, NEDD4L
GO:0045778	positive regulation of ossification	235	13	4.6	1149	0.02538	0.00081	GJA1, BMP2, BMP2, SMAD3, SMAD3, SMAD3, JAG1, JAG1, TGFB2, JAG1, SMAD3, CTNNB1, 224917_at
GO:0001974	blood vessel remodeling	113	9	2.21	1004	0.02539	0.00039	TGM2, CEACAM1, JAG1, JAG1, CEACAM1, JAG1, RSPO3, CST3, 232291_at
GO:1903427	negative regulation of reactive oxygen species biosynthetic process	57	4	1.12	2311	0.02543	0.02543	MPV17L, 224917_at, 232291_at, CFLAR
GO:0010573	vascular endothelial growth factor production	85	5	1.66	2312	0.02585	0.02585	PTGS2, CYP1B1, CYP1B1, CYP1B1, PTGS2
GO:2001201	regulation of transforming growth factor-beta secretion	13	2	0.25	2313	0.02588	0.02588	FN1, FN1
GO:0003100	regulation of systemic arterial blood pressure by endothelin	13	2	0.25	2314	0.02588	0.02588	EDN1, EDN1
GO:1903898	negative regulation of PERK-mediated unfolded protein response	13	2	0.25	2315	0.02588	0.02588	PPP1R15A, PPP1R15A
GO:0046898	response to cycloheximide	13	2	0.25	2316	0.02588	0.02588	KLF2, KLF4
GO:0021707	cerebellar granule cell differentiation	13	2	0.25	2317	0.02588	0.02588	PROX1, PROX1
GO:0021684	cerebellar granular layer formation	13	2	0.25	2318	0.02588	0.02588	PROX1, PROX1
GO:0002741	positive regulation of cytokine secretion involved in immune response	13	2	0.25	2319	0.02588	0.02588	F2RL1, F2RL1
GO:0002730	regulation of dendritic cell cytokine production	13	2	0.25	2320	0.02588	0.02588	NOD2, TLR4
GO:0010735	positive regulation of transcription via serum response element binding	13	2	0.25	2321	0.02588	0.02588	MICAL2, MICAL2
GO:0048818	positive regulation of hair follicle maturation	13	2	0.25	2322	0.02588	0.02588	TGFB2, GAL
GO:0051961	negative regulation of nervous system development	723	25	14.16	1602	0.02595	0.00485	VIM, VIM, DPYSL3, LDLR, LDLR, EFNB2, EFNB2, SOX9, CDK5R1, JAG1, JAG1, PMP22, NRP1, LRP4, SEMA5A, RAP1GAP2, DUSP10, JAG1, LDLR, DUSP10, CTNNB1, SEMA7A, NOG, B2M, SHH
GO:0046620	regulation of organ growth	232	12	4.54	1380	0.02600	0.00223	GJA1, PROX1, DUSP6, DUSP6, DUSP6, EDN1, EDN1, PROX1, NOG, 232291_at, WWC1, WWC1
GO:0001657	ureteric bud development	252	14	4.93	1053	0.02600	0.00050	SDC4, TACSTD2, MYC, SOX9, SMAD7, BMP2, BMP2, SMAD3, SMAD3, SMAD3, SMAD3, CTNNB1, NOG, SHH
GO:0090527	actin filament reorganization	33	3	0.65	2333	0.02638	0.02638	NEDD9, NEDD9, NEDD9
GO:0070230	positive regulation of lymphocyte apoptotic process	33	3	0.65	2334	0.02638	0.02638	FNIP1, ADAM8, CD274
GO:0043116	negative regulation of vascular permeability	33	3	0.65	2335	0.02638	0.02638	1555847_a_at, CEACAM1, CEACAM1
GO:0016477	cell migration	3445	153	67.45	23	0.02654	2.6e-22	JAK1, PTGS2, ETS1, 1555847_a_at, FN1, 1561042_at, SOD2, SERPINE1, NEDD9, CXCL2, MSN, BTG1, BTG1, THBS1, DPYSL3, JUN, JUN, JUN, PODXL, JAK1, GJA1, SGK1, SDC4, NEDD9, NEDD9, TRIB1, TACSTD2, COL1A1, ITGAV, CYP1B1, CYP1B1, CYP1B1, SERPINE1, ICAM1, EFNB2, EFNB2, SOX9, CDH2, EPHA2, S100A9, SLC7A6, PROCR, HMOX1, LAMA3, HBEGF, THBD, THBD, SPRY2, NRCAM, S100A2, F3, L1CAM, STC1, STC1, STC1, PTGS2, SMAD7, P…
GO:0021983	pituitary gland development	92	7	1.8	1381	0.02675	0.00223	ETS1, BMP2, BMP2, ETS1, DUOX2, ETS1, NOG
GO:0070228	regulation of lymphocyte apoptotic process	116	6	2.27	2341	0.02684	0.02684	BCL10, FNIP1, ADAM8, BCL10, CD274, 232291_at
GO:0044346	fibroblast apoptotic process	58	4	1.14	2343	0.02690	0.02690	1555847_a_at, BTG1, BTG1, MYC
GO:0008210	estrogen metabolic process	58	4	1.14	2344	0.02690	0.02690	CYP1B1, CYP1B1, CYP1B1, TIPARP
GO:0038061	NIK/NF-kappaB signaling	287	11	5.62	2346	0.02695	0.02695	RELB, REL, NFKB2, NFKB1, CHI3L1, NFKB2, CARD10, NOD2, TNFSF15, 224917_at, REL
GO:0016266	O-glycan processing	148	7	2.9	2347	0.02696	0.02696	MUCL1, B3GNT5, B3GNT5, MUC13, GCNT3, MUC13, B3GNT5
GO:0045604	regulation of epidermal cell differentiation	148	7	2.9	2348	0.02696	0.02696	ZFP36, MAFF, CYP27B1, 210365_at, 211620_x_at, ZFP36L1, MAFF
GO:1902667	regulation of axon guidance	86	5	1.68	2349	0.02702	0.02702	PLXNA2, NRP1, SEMA5A, PLXNA2, SEMA7A
GO:0030182	neuron differentiation	3302	89	64.65	1262	0.02706	0.00131	KLF7, VIM, FN1, ENC1, VIM, DPYSL3, JUN, JUN, JUN, TNC, GJA1, SGK1, SDC4, IER2, VASP, EFNB2, EFNB2, SOX9, CDH2, S100A9, GPRC5B, NRCAM, KLF7, L1CAM, DKK1, INHBA, CDK5R1, AREG, EGR2, BMP2, BMP2, SLC44A4, ABL2, PLXNC1, SKIL, PLXNA2, PROX1, 208078_s_at, EHD1, JAG1, JAG1, TGFB2, NR4A3, PMP22, 210365_at, ZEB1, 211620_x_at, NRP1, SMURF1, ZEB1, ZEB1, LRP4, SEMA5A, PLXNC1, RAP1GAP2, JUN, PDLIM5, CLMN, ITGA…
GO:0006469	negative regulation of protein kinase activity	624	37	12.22	306	0.02733	3.4e-09	1555847_a_at, DUSP16, DUSP1, TRIB1, GPRC5A, SPRY2, DUSP4, DUSP4, RGS4, RGS4, 206374_at, CEACAM1, GADD45B, DUSP6, DUSP6, DUSP6, GADD45B, GADD45B, DUSP5, CEACAM1, HIPK3, SPRED2, DUSP7, SOCS6, DUSP10, FLRT3, SPRY4, DUSP10, FLRT3, LRRC4, DUSP16, DUSP4, SOCS3, 232291_at, PPP1R1A, CDKN2B, SPRED1
GO:0001953	negative regulation of cell-matrix adhesion	121	8	2.37	1444	0.02753	0.00269	SERPINE1, THBS1, SERPINE1, JAG1, JAG1, JAG1, 232291_at, THBS1
GO:1903038	negative regulation of leukocyte cell-cell adhesion	263	15	5.15	916	0.02755	0.00024	SDC4, IL4R, SMAD7, CEACAM1, CEACAM1, SOCS6, PDCD1LG2, KLF4, CYLD, PDCD1LG2, 224917_at, PAG1, CD274, ANXA1, SHH
GO:1903055	positive regulation of extracellular matrix organization	63	9	1.23	540	0.02798	3.7e-06	SOX9, SMAD3, SMAD3, SMAD3, SMAD3, PDPN, MELTF, CFLAR, RGCC
GO:0034605	cellular response to heat	334	15	6.54	1441	0.02803	0.00268	HSPA6, PTGS2, DNAJB1, DNAJB1, 200799_at, 200800_s_at, THBS1, 202581_at, HMOX1, PTGS2, HSPH1, CRYAB, HSPA6, TCIM, THBS1
GO:0030217	T cell differentiation	547	28	10.71	552	0.02818	4.8e-06	EGR1, EGR1, PNP, IL4R, SMAD7, PTGER4, ADAM8, RELB, IL18, IL18R1, 208078_s_at, 210365_at, ZEB1, 211620_x_at, ZFP36L1, ZEB1, ZEB1, DUSP10, IL23A, DUSP10, CYLD, CTNNB1, 224325_at, 224917_at, EGR1, B2M, ANXA1, SHH
GO:0071243	cellular response to arsenic-containing substance	38	6	0.74	792	0.02823	8.9e-05	ATF3, ATF3, GSTO1, ATF3, HMOX1, MAPK13
GO:0090557	establishment of endothelial intestinal barrier	34	3	0.67	2364	0.02853	0.02853	ICAM1, ICAM1, CLDN1
GO:0038110	interleukin-2-mediated signaling pathway	34	3	0.67	2365	0.02853	0.02853	JAK1, JAK1, JAK1
GO:0035723	interleukin-15-mediated signaling pathway	34	3	0.67	2366	0.02853	0.02853	JAK1, JAK1, JAK1
GO:0002374	cytokine secretion involved in immune response	34	3	0.67	2367	0.02853	0.02853	F2RL1, F2RL1, NOD2
GO:0090026	positive regulation of monocyte chemotaxis	34	3	0.67	2368	0.02853	0.02853	SERPINE1, SERPINE1, S100A7
GO:0071350	cellular response to interleukin-15	34	3	0.67	2369	0.02853	0.02853	JAK1, JAK1, JAK1
GO:0031274	positive regulation of pseudopodium assembly	34	3	0.67	2370	0.02853	0.02853	F2RL1, F2RL1, CDC42EP2
GO:0014909	smooth muscle cell migration	218	9	4.27	2374	0.02866	0.02866	SERPINE1, TRIB1, SERPINE1, IGFBP5, NRP1, 224917_at, DOCK5, DOCK5, 232291_at
GO:0032233	positive regulation of actin filament bundle assembly	150	7	2.94	2375	0.02872	0.02872	SDC4, SMAD3, SMAD3, SMAD3, NRP1, SMAD3, RGCC
GO:0090303	positive regulation of wound healing	124	15	2.43	357	0.02873	2.3e-08	SERPINE1, THBS1, SERPINE1, S100A9, HBEGF, THBD, THBD, F3, APOH, PDPN, TLR4, 232291_at, ANXA1, THBS1, HBEGF
GO:0050671	positive regulation of lymphocyte proliferation	290	11	5.68	2376	0.02877	0.02877	PNP, IL18, CLCF1, PDCD1LG2, IL23A, TLR4, PDCD1LG2, 224917_at, CD274, ANXA1, SHH
GO:2001239	regulation of extrinsic apoptotic signaling pathway in absence of ligand	118	6	2.31	2377	0.02887	0.02887	MCL1, 200799_at, 200800_s_at, 202581_at, INHBA, MCL1
GO:0045773	positive regulation of axon extension	118	6	2.31	2378	0.02887	0.02887	FN1, L1CAM, NRP1, SEMA5A, FN1, SEMA7A
GO:0045747	positive regulation of Notch signaling pathway	118	6	2.31	2379	0.02887	0.02887	JAG1, JAG1, TGFB2, JAG1, NOD2, ELF3
GO:0060412	ventricular septum morphogenesis	118	6	2.31	2380	0.02887	0.02887	SMAD7, PROX1, TGFB2, PROX1, NOG, 232291_at
GO:0032602	chemokine production	163	17	3.19	360	0.02920	2.6e-08	EGR1, EGR1, IL4R, S100A9, LPL, LPL, HMOX1, IL18, F2RL1, IL1RL1, F2RL1, LBP, KLF4, TLR4, EGR1, 232291_at, IL1RL1
GO:0006869	lipid transport	753	27	14.74	1370	0.02936	0.00214	ATP11B, THBS1, LDLR, LDLR, ITGAV, INHBA, CFTR, APOH, AGTR1, BDKRB2, CEACAM1, PLIN2, NFKB1, CEACAM1, NKX3-1, GAL, LBP, CFTR, LDLR, EDN1, LIPG, EDN1, APOB, 232291_at, ANXA1, THBS1, SHH
GO:0042102	positive regulation of T cell proliferation	219	9	4.29	2382	0.02939	0.02939	PNP, IL18, PDCD1LG2, IL23A, PDCD1LG2, 224917_at, CD274, ANXA1, SHH
GO:0043276	anoikis	88	5	1.72	2383	0.02946	0.02946	MCL1, PDK4, 208078_s_at, MCL1, PDK4
GO:0001774	microglial cell activation	66	7	1.29	944	0.02962	0.00031	JUN, JUN, JUN, LDLR, LDLR, JUN, LDLR
GO:0010466	negative regulation of peptidase activity	541	27	10.59	612	0.02963	1.1e-05	1552703_s_at, PTGS2, 1555847_a_at, FNIP1, SERPINE1, THBS1, SERPINE1, SERPINA1, 203074_at, SERPINB2, PTGS2, SERPINB8, TNFAIP8, TFPI2, CRYAB, SERPINB9, TNFAIP8, SERPINA1, PLAUR, TFPI, PLAUR, KLF4, CD44, TNFAIP8, CST3, 232291_at, THBS1
GO:0001866	NK T cell proliferation	14	2	0.27	2385	0.02981	0.02981	IL18, IL23A
GO:0014824	artery smooth muscle contraction	14	2	0.27	2386	0.02981	0.02981	EDN1, EDN1
GO:0031944	negative regulation of glucocorticoid metabolic process	14	2	0.27	2387	0.02981	0.02981	BMP2, BMP2
GO:0031947	negative regulation of glucocorticoid biosynthetic process	14	2	0.27	2388	0.02981	0.02981	BMP2, BMP2
GO:0003160	endocardium morphogenesis	14	2	0.27	2389	0.02981	0.02981	PROX1, PROX1
GO:0002371	dendritic cell cytokine production	14	2	0.27	2390	0.02981	0.02981	NOD2, TLR4
GO:0090032	negative regulation of steroid hormone biosynthetic process	14	2	0.27	2391	0.02981	0.02981	BMP2, BMP2
GO:0002581	negative regulation of antigen processing and presentation of peptide or polysaccharide antigen via ...	14	2	0.27	2392	0.02981	0.02981	THBS1, THBS1
GO:0071798	response to prostaglandin D	14	2	0.27	2393	0.02981	0.02981	TNC, TNC
GO:0071799	cellular response to prostaglandin D stimulus	14	2	0.27	2394	0.02981	0.02981	TNC, TNC
GO:0009629	response to gravity	14	2	0.27	2395	0.02981	0.02981	FOSL1, FOS
GO:0048199	vesicle targeting, to, from or within Golgi	185	8	3.62	2397	0.02994	0.02994	CD59, CD59, CD59, SERPINA1, TGFA, AREG, SERPINA1, CD59
GO:0002828	regulation of type 2 immune response	60	4	1.17	2398	0.03000	0.03000	IL4R, IL18, NOD2, ANXA1
GO:0072163	mesonephric epithelium development	256	14	5.01	1085	0.03004	0.00058	SDC4, TACSTD2, MYC, SOX9, SMAD7, BMP2, BMP2, SMAD3, SMAD3, SMAD3, SMAD3, CTNNB1, NOG, SHH
GO:0072164	mesonephric tubule development	256	14	5.01	1086	0.03004	0.00058	SDC4, TACSTD2, MYC, SOX9, SMAD7, BMP2, BMP2, SMAD3, SMAD3, SMAD3, SMAD3, CTNNB1, NOG, SHH
GO:0072073	kidney epithelium development	360	20	7.05	698	0.03056	3.4e-05	PODXL, SDC4, TACSTD2, MYC, EFNB2, EFNB2, SOX9, SMAD7, BMP2, BMP2, SMAD3, SMAD3, SMAD3, JAG1, JAG1, JAG1, SMAD3, CTNNB1, NOG, SHH
GO:0045737	positive regulation of cyclin-dependent protein serine/threonine kinase activity	89	5	1.74	2400	0.03072	0.03072	CCNL1, CCNL1, PROX1, PROX1, RGCC
GO:0072017	distal tubule development	35	3	0.69	2403	0.03076	0.03076	JAG1, JAG1, JAG1
GO:0030299	intestinal cholesterol absorption	35	3	0.69	2404	0.03076	0.03076	LDLR, LDLR, LDLR
GO:0032688	negative regulation of interferon-beta production	35	3	0.69	2405	0.03076	0.03076	RELB, REL, REL
GO:1900024	regulation of substrate adhesion-dependent cell spreading	160	11	3.13	951	0.03131	0.00033	GBP1, GBP1, TACSTD2, NRP1, PDPN, MELTF, MYADM, 226621_at, DOCK5, DOCK5, GBP1
GO:0032946	positive regulation of mononuclear cell proliferation	294	11	5.76	2409	0.03133	0.03133	PNP, IL18, CLCF1, PDCD1LG2, IL23A, TLR4, PDCD1LG2, 224917_at, CD274, ANXA1, SHH
GO:0046503	glycerolipid catabolic process	134	9	2.62	1269	0.03158	0.00134	LDLR, LDLR, LPL, LPL, PLA2G4C, LDLR, CPS1, APOB, ABHD2
GO:0060560	developmental growth involved in morphogenesis	577	22	11.3	1429	0.03162	0.00257	FN1, TNC, SOX9, SPRY2, NRCAM, L1CAM, CDK5R1, AREG, PLXNA2, NRP1, SMURF1, SEMA5A, GAL, FN1, TNC, FLRT3, FLRT3, CTNNB1, PLXNA2, SEMA7A, SHH, NEDD4L
GO:0035278	miRNA mediated inhibition of translation	61	4	1.19	2411	0.03162	0.03162	1561042_at, ZFP36, 224917_at, 232291_at
GO:0035666	TRIF-dependent toll-like receptor signaling pathway	61	4	1.19	2412	0.03162	0.03162	TRAF3, TANK, TRAF3, TLR4
GO:0040033	negative regulation of translation, ncRNA-mediated	61	4	1.19	2413	0.03162	0.03162	1561042_at, ZFP36, 224917_at, 232291_at
GO:0042036	negative regulation of cytokine biosynthetic process	61	4	1.19	2414	0.03162	0.03162	ZFP36, INHBA, NFKB1, KLF4
GO:0032965	regulation of collagen biosynthetic process	61	4	1.19	2415	0.03162	0.03162	VIM, VIM, 232291_at, RGCC
GO:0045974	regulation of translation, ncRNA-mediated	61	4	1.19	2416	0.03162	0.03162	1561042_at, ZFP36, 224917_at, 232291_at
GO:1900047	negative regulation of hemostasis	123	17	2.41	254	0.03166	3.3e-10	SERPINE1, CD9, THBS1, SERPINE1, THBD, THBD, SERPINB2, APOH, CEACAM1, CEACAM1, PLAUR, TFPI, PLAUR, EDN1, EDN1, 226621_at, THBS1
GO:0030195	negative regulation of blood coagulation	123	17	2.41	255	0.03166	3.3e-10	SERPINE1, CD9, THBS1, SERPINE1, THBD, THBD, SERPINB2, APOH, CEACAM1, CEACAM1, PLAUR, TFPI, PLAUR, EDN1, EDN1, 226621_at, THBS1
GO:1902905	positive regulation of supramolecular fiber organization	514	23	10.06	917	0.03226	0.00024	200799_at, 200800_s_at, SDC4, VASP, 202581_at, ICAM1, WIPF1, CDK5R1, SMAD3, SMAD3, SMAD3, F2RL1, PROX1, NRP1, SEMA5A, F2RL1, CDC42EP2, ICAM1, SMAD3, EDN1, EDN1, PROX1, RGCC
GO:0001937	negative regulation of endothelial cell proliferation	124	11	2.43	695	0.03246	3.4e-05	1555847_a_at, THBS1, GJA1, APOH, FLT1, 224917_at, FLT1, FLT1, THBS1, RGCC, XDH
GO:0050776	regulation of immune response	2340	95	45.82	207	0.03253	1.3e-11	JAK1, MUCL1, IRAK2, MYO10, SAMSN1, BCL10, 200799_at, 200800_s_at, CD59, CD59, CD59, MMP2, JUN, JUN, JUN, SFPQ, SFPQ, IFNGR2, JAK1, MYO10, SEC14L1, GBP1, GBP1, COL1A1, CFB, 202581_at, ICAM1, WIPF1, IL4R, S100A9, GPRC5B, HMOX1, SMAD7, ADAM8, RELB, BCL10, SMAD3, SMAD3, SMAD3, IL18, F2RL1, CEACAM1, TNIP1, IL1RL1, TRAF3, FOS, NFKB1, CEACAM1, CD200, SERPINB9, TGFB2, NR4A3, HPX, 210365_at, TANK, 211620_…
GO:0052548	regulation of endopeptidase activity	934	49	18.29	268	0.03258	6.2e-10	1552703_s_at, PTGS2, 1555847_a_at, BCL10, FNIP1, SERPINE1, THBS1, MYC, SERPINE1, TNFSF10, SERPINA1, 203074_at, S100A9, F3, SERPINB2, PTGS2, BCL10, SMAD3, SMAD3, SMAD3, CASP1, SERPINB8, CASP5, TNFAIP8, TFPI2, CRYAB, NKX3-1, SERPINB9, CASP1, TNFAIP8, CASP1, CASP1, CASP1, SERPINA1, PLAUR, TNFSF10, TFPI, PLAUR, SMAD3, TNFSF15, KLF4, 224917_at, CD44, TNFAIP8, CST3, 232291_at, THBS1, CFLAR, XDH
GO:0007411	axon guidance	648	24	12.69	1421	0.03298	0.00244	KLF7, VASP, EFNB2, EFNB2, NRCAM, KLF7, L1CAM, CDK5R1, EGR2, PLXNC1, PLXNA2, NR4A3, NRP1, SEMA5A, PLXNC1, FLRT3, FLRT3, PLXNA2, SEMA7A, NOG, SH3KBP1, SHH, KLF7, KLF7
GO:0010594	regulation of endothelial cell migration	463	31	9.07	308	0.03306	3.9e-09	PTGS2, ETS1, 1555847_a_at, THBS1, EPHA2, HMOX1, STC1, STC1, STC1, PTGS2, APOH, CEACAM1, PROX1, CEACAM1, CARD10, RHOB, NRP1, SEMA5A, ETS1, EDN1, KLF4, EDN1, ETS1, 224917_at, PROX1, HDAC9, 232291_at, ANXA1, THBS1, RGCC, SPRED1
GO:0035333	Notch receptor processing, ligand-dependent	36	3	0.7	2419	0.03308	0.03308	JAG1, JAG1, JAG1
GO:0032060	bleb assembly	36	3	0.7	2420	0.03308	0.03308	EMP1, EMP1, PMP22
GO:0048711	positive regulation of astrocyte differentiation	36	3	0.7	2421	0.03308	0.03308	BMP2, BMP2, CLCF1
GO:0048715	negative regulation of oligodendrocyte differentiation	36	3	0.7	2422	0.03308	0.03308	DUSP10, DUSP10, CTNNB1
GO:0006071	glycerol metabolic process	36	3	0.7	2423	0.03308	0.03308	GK, PCK1, GK
GO:0098856	intestinal lipid absorption	36	3	0.7	2424	0.03308	0.03308	LDLR, LDLR, LDLR
GO:0031272	regulation of pseudopodium assembly	36	3	0.7	2425	0.03308	0.03308	F2RL1, F2RL1, CDC42EP2
GO:0007167	enzyme linked receptor protein signaling pathway	2666	113	52.2	141	0.03320	5.9e-15	JAK1, VIM, MYL12A, MYL12A, SHB, NEDD9, 200799_at, 200800_s_at, ZYX, MMP2, THBS1, VIM, JUN, JUN, JUN, IGFBP4, JAK1, EGR1, EGR1, PTPN12, NEDD9, NEDD9, COL1A1, ITGAV, KLF10, 202581_at, EFNB2, EFNB2, SOX9, GPRC5A, EPHA2, HBEGF, SPRY2, F3, DKK1, SMAD7, INHBA, CDK5R1, TGFA, AREG, BMP2, BMP2, SMAD3, SMAD3, SMAD3, SMURF2, BDKRB2, PDK4, ABL2, CEACAM1, SKIL, FRK, INHBC, 208078_s_at, ESM1, DUSP6, DUSP6, DUS…
GO:0071559	response to transforming growth factor beta	613	39	12	240	0.03327	1.7e-10	200799_at, 200800_s_at, ZYX, THBS1, JUN, JUN, JUN, COL1A1, KLF10, 202581_at, SOX9, SMAD7, SMAD3, SMAD3, SMAD3, SMURF2, SKIL, 208078_s_at, FOS, TGFB1I1, TGFB2, ZEB1, ZFP36L1, SMURF1, ZEB1, ZEB1, JUN, SKIL, CLDN1, SMAD3, EDN1, CHST11, EDN1, 224917_at, SKIL, 232291_at, THBS1, CFLAR, CDKN2B
GO:2000191	regulation of fatty acid transport	62	4	1.21	2428	0.03330	0.03330	THBS1, EDN1, EDN1, THBS1
GO:0010863	positive regulation of phospholipase C activity	91	5	1.78	2430	0.03337	0.03337	ABL2, FLT1, FLT1, FLT1, ABL2
GO:0045582	positive regulation of T cell differentiation	167	11	3.27	1047	0.03355	0.00048	PNP, IL4R, ADAM8, IL18, DUSP10, IL23A, DUSP10, CYLD, 224917_at, ANXA1, SHH
GO:1904694	negative regulation of vascular smooth muscle contraction	15	2	0.29	2434	0.03396	0.03396	DOCK5, DOCK5
GO:1905065	positive regulation of vascular smooth muscle cell differentiation	15	2	0.29	2435	0.03396	0.03396	224917_at, 232291_at
GO:2001137	positive regulation of endocytic recycling	15	2	0.29	2436	0.03396	0.03396	EHD1, EHD1
GO:0033216	ferric iron import	15	2	0.29	2437	0.03396	0.03396	STEAP4, B2M
GO:1900004	negative regulation of serine-type endopeptidase activity	15	2	0.29	2438	0.03396	0.03396	203074_at, 232291_at
GO:0046113	nucleobase catabolic process	15	2	0.29	2439	0.03396	0.03396	GDA, XDH
GO:0032364	oxygen homeostasis	15	2	0.29	2440	0.03396	0.03396	SOD2, 215078_at
GO:0035633	maintenance of permeability of blood-brain barrier	15	2	0.29	2441	0.03396	0.03396	PTGS2, PTGS2
GO:0061550	cranial ganglion development	15	2	0.29	2442	0.03396	0.03396	NRP1, CTNNB1
GO:0010193	response to ozone	15	2	0.29	2443	0.03396	0.03396	EDN1, EDN1
GO:1902572	negative regulation of serine-type peptidase activity	15	2	0.29	2444	0.03396	0.03396	203074_at, 232291_at
GO:0045630	positive regulation of T-helper 2 cell differentiation	15	2	0.29	2445	0.03396	0.03396	IL4R, IL18
GO:2001027	negative regulation of endothelial cell chemotaxis	15	2	0.29	2446	0.03396	0.03396	THBS1, THBS1
GO:0060414	aorta smooth muscle tissue morphogenesis	15	2	0.29	2447	0.03396	0.03396	PROX1, PROX1
GO:1903426	regulation of reactive oxygen species biosynthetic process	187	18	3.66	372	0.03414	3.5e-08	PTGS2, 1555847_a_at, MPV17L, ICAM1, PTGS2, SMAD3, SMAD3, SMAD3, ICAM1, SMAD3, EDN1, KLF2, KLF4, EDN1, TLR4, 224917_at, 232291_at, CFLAR
GO:0090114	COPII-coated vesicle budding	190	8	3.72	2453	0.03426	0.03426	CD59, CD59, CD59, SERPINA1, TGFA, AREG, SERPINA1, CD59
GO:0001823	mesonephros development	260	14	5.09	1116	0.03446	0.00068	SDC4, TACSTD2, MYC, SOX9, SMAD7, BMP2, BMP2, SMAD3, SMAD3, SMAD3, SMAD3, CTNNB1, NOG, SHH
GO:0032612	interleukin-1 production	200	24	3.92	180	0.03450	1.8e-12	1552703_s_at, EGR1, EGR1, 205114_s_at, SMAD3, SMAD3, SMAD3, CASP1, F2RL1, CEACAM1, CEACAM1, CASP1, CASP1, CASP1, CASP1, F2RL1, SMAD3, INAVA, SPHK1, NOD2, TLR4, EGR1, ANXA1, PANX1
GO:0007520	myoblast fusion	92	5	1.8	2457	0.03474	0.03474	IL4R, EHD1, PLEKHO1, EHD1, CFLAR
GO:0050919	negative chemotaxis	92	5	1.8	2458	0.03474	0.03474	ITGAV, SEMA5A, FLRT3, FLRT3, SEMA7A
GO:0002819	regulation of adaptive immune response	325	16	6.36	1134	0.03483	0.00076	SAMSN1, IL4R, SMAD7, CEACAM1, IL1RL1, CEACAM1, HPX, DUSP10, CLCF1, IL23A, SAMSN1, DUSP10, 224917_at, B2M, ANXA1, IL1RL1
GO:0070527	platelet aggregation	154	10	3.02	1176	0.03485	0.00096	MYL12A, MYL12A, CSRP1, CD9, CEACAM1, CEACAM1, RAP2B, PDPN, 226621_at, RAP2B
GO:0097485	neuron projection guidance	652	24	12.77	1434	0.03485	0.00264	KLF7, VASP, EFNB2, EFNB2, NRCAM, KLF7, L1CAM, CDK5R1, EGR2, PLXNC1, PLXNA2, NR4A3, NRP1, SEMA5A, PLXNC1, FLRT3, FLRT3, PLXNA2, SEMA7A, NOG, SH3KBP1, SHH, KLF7, KLF7
GO:1900120	regulation of receptor binding	63	4	1.23	2462	0.03502	0.03502	NKX3-1, NRP1, NOG, B2M
GO:0098869	cellular oxidant detoxification	191	8	3.74	2464	0.03518	0.03518	PTGS2, GSTO1, SOD2, S100A9, PTGS2, 215078_at, DUOX2, 224917_at
GO:0001818	negative regulation of cytokine production	574	39	11.24	217	0.03518	2.5e-11	1552703_s_at, FN1, THBS1, ZFP36, GBP1, GBP1, HMOX1, SMAD7, PTGER4, INHBA, RELB, REL, F2RL1, CEACAM1, IL1RL1, TRAF3, NFKB1, CEACAM1, TGFB2, F2RL1, LBP, FN1, KLF2, PDCD1LG2, IL23A, TRAF3, KLF4, CYLD, TLR4, PDCD1LG2, 224917_at, CD274, REL, GBP1, ANXA1, THBS1, TNFRSF9, RGCC, IL1RL1
GO:0031102	neuron projection regeneration	157	7	3.07	2465	0.03549	0.03549	JUN, JUN, JUN, TNC, JUN, TNC, KLF4
GO:0099133	ATP hydrolysis coupled anion transmembrane transport	37	3	0.72	2466	0.03549	0.03549	CFTR, 214033_at, CFTR
GO:1900017	positive regulation of cytokine production involved in inflammatory response	37	3	0.72	2467	0.03549	0.03549	NOD2, TLR4, 224917_at
GO:0070106	interleukin-27-mediated signaling pathway	37	3	0.72	2468	0.03549	0.03549	JAK1, JAK1, JAK1
GO:1900221	regulation of amyloid-beta clearance	37	3	0.72	2469	0.03549	0.03549	LDLR, LDLR, LDLR
GO:0070672	response to interleukin-15	37	3	0.72	2470	0.03549	0.03549	JAK1, JAK1, JAK1
GO:1902236	negative regulation of endoplasmic reticulum stress-induced intrinsic apoptotic signaling pathway	37	3	0.72	2471	0.03549	0.03549	200799_at, 200800_s_at, 202581_at
GO:0051148	negative regulation of muscle cell differentiation	124	6	2.43	2476	0.03554	0.03554	DKK1, BMP2, BMP2, 224917_at, CFLAR, SHH
GO:0071417	cellular response to organonitrogen compound	1454	48	28.47	959	0.03567	0.00034	PTGS2, MMP2, EGR1, EGR1, COL1A1, KLF10, ICAM1, SOX9, STC1, STC1, STC1, PTGS2, CFTR, AGTR1, PDK4, CEACAM1, 208078_s_at, PCK1, NFKB1, CEACAM1, NR4A3, MAPK13, ZEB1, IGFBP5, ZFP36L1, ZEB1, ZEB1, ICAM1, CFTR, CPS1, RAB31, RAB31, EDN1, PID1, KLF2, NOD2, PTPRE, KLF4, EDN1, GJB2, CTNNB1, TLR4, KLF3, PDK4, EGR1, SOCS3, HDAC9, CFLAR
GO:0007568	aging	754	26	14.76	1571	0.03586	0.00427	PTGS2, SOD2, SERPINE1, JUN, JUN, JUN, SERPINE1, ICAM1, NUAK1, DKK1, PTGS2, NFKB2, PCK1, FOS, CRYAB, NFKB2, IGFBP5, JUN, 215078_at, ICAM1, CLDN1, EDN1, EDN1, GJB2, 224917_at, 232291_at
GO:0038084	vascular endothelial growth factor signaling pathway	93	5	1.82	2478	0.03614	0.03614	NRP1, FLT1, FLT1, FLT1, XDH
GO:0001101	response to acid chemical	790	42	15.47	326	0.03630	7.3e-09	PTGS2, CD9, DUSP1, MMP2, TNC, GJA1, EGR1, EGR1, LDLR, LDLR, COL1A1, ICAM1, SOX9, DKK1, PTGS2, PTGER4, GJB3, PDK4, ABL2, 208078_s_at, PCK1, PTGES, ZEB1, ZEB1, ZEB1, GJB3, ICAM1, TNC, LDLR, CPS1, CLDN1, EDN1, PID1, KLF2, KLF4, EDN1, GJB2, APOB, PDK4, ABL2, EGR1, 232291_at
GO:0045686	negative regulation of glial cell differentiation	70	7	1.37	1026	0.03634	0.00044	LDLR, LDLR, DUSP10, LDLR, DUSP10, CTNNB1, NOG
GO:0035051	cardiocyte differentiation	383	19	7.5	911	0.03640	0.00023	1555847_a_at, EFNB2, EFNB2, DKK1, BMP2, BMP2, PROX1, 208078_s_at, JAG1, JAG1, TGFB2, PDLIM5, JAG1, FHOD3, EDN1, EDN1, 224917_at, PROX1, 232291_at
GO:0006915	apoptotic process	4794	175	93.86	102	0.03646	9.0e-17	1552703_s_at, ATF3, ATF3, PTGS2, 1555847_a_at, BCL10, SHB, MPV17L, FNIP1, SOD2, TRIM69, SERPINE1, MCL1, 200799_at, 200800_s_at, BTG1, BTG1, DUSP1, TGM2, THBS1, JUN, JUN, JUN, ZFP36, SFPQ, SFPQ, IER3, GJA1, EGR1, EGR1, SGK1, PPP1R15A, RALB, ITGAV, MYC, CYP1B1, CYP1B1, CYP1B1, 202581_at, SERPINE1, ICAM1, ATF3, TNFSF10, SOX9, EPHA2, S100A9, HMOX1, SPRY2, F3, FOSL1, DKK1, SERPINB2, PTGS2, INHBA, TNFR…
GO:0035272	exocrine system development	158	7	3.09	2479	0.03653	0.03653	TGM2, SOX9, NKX3-1, TGFB2, NRP1, CST3, SHH
GO:1903077	negative regulation of protein localization to plasma membrane	64	4	1.25	2482	0.03680	0.03680	GBP1, GBP1, PID1, GBP1
GO:0060142	regulation of syncytium formation by plasma membrane fusion	64	4	1.25	2483	0.03680	0.03680	IL4R, EHD1, EHD1, CFLAR
GO:1905207	regulation of cardiocyte differentiation	115	9	2.25	1033	0.03691	0.00045	EFNB2, EFNB2, DKK1, BMP2, BMP2, TGFB2, EDN1, EDN1, 232291_at
GO:1990266	neutrophil migration	188	11	3.68	1258	0.03715	0.00128	CXCL2, S100A9, 205114_s_at, ADAM8, TGFB2, LBP, ITGA1, EDN1, IL23A, EDN1, 226731_at
GO:0071622	regulation of granulocyte chemotaxis	100	8	1.96	1139	0.03749	0.00080	CXCL2, THBS1, S100A7, LBP, EDN1, IL23A, EDN1, THBS1
GO:2000401	regulation of lymphocyte migration	94	5	1.84	2488	0.03758	0.03758	MSN, 205114_s_at, ADAM8, S100A7, STK10
GO:0050892	intestinal absorption	94	5	1.84	2489	0.03758	0.03758	SLC46A1, LDLR, LDLR, LDLR, GCNT3
GO:0061387	regulation of extent of cell growth	266	10	5.21	2490	0.03786	0.03786	FN1, NRCAM, L1CAM, CDK5R1, PLXNA2, NRP1, SEMA5A, FN1, PLXNA2, SEMA7A
GO:0014745	negative regulation of muscle adaptation	34	6	0.67	723	0.03796	4.6e-05	SMAD3, SMAD3, SMAD3, IGFBP5, SMAD3, KLF4
GO:1904683	regulation of metalloendopeptidase activity	38	3	0.74	2492	0.03799	0.03799	1555847_a_at, 224917_at, 232291_at
GO:2001212	regulation of vasculogenesis	38	3	0.74	2493	0.03799	0.03799	CEACAM1, CEACAM1, XDH
GO:0044342	type B pancreatic cell proliferation	38	3	0.74	2494	0.03799	0.03799	IGFBP4, NR4A3, IGFBP5
GO:0071352	cellular response to interleukin-2	38	3	0.74	2495	0.03799	0.03799	JAK1, JAK1, JAK1
GO:2000831	regulation of steroid hormone secretion	38	3	0.74	2496	0.03799	0.03799	AGTR1, NKX3-1, GAL
GO:0090399	replicative senescence	38	3	0.74	2497	0.03799	0.03799	SERPINE1, SERPINE1, 224917_at
GO:1901298	regulation of hydrogen peroxide-mediated programmed cell death	38	3	0.74	2498	0.03799	0.03799	HSPH1, 224917_at, 232291_at
GO:0070307	lens fiber cell development	25	5	0.49	811	0.03804	0.00011	VIM, VIM, EPHA2, PROX1, PROX1
GO:0060562	epithelial tube morphogenesis	809	39	15.84	443	0.03819	3.2e-07	BCL10, PODXL, TNC, GJA1, SDC4, VASP, TACSTD2, MYC, EFNB2, EFNB2, SOX9, EPHA2, SPRY2, AREG, BCL10, BMP2, BMP2, SMAD3, SMAD3, SMAD3, GNA13, PROX1, NKX3-1, TGFB2, RHOB, NRP1, MICAL2, TNC, SMAD3, EDN1, DNAAF1, EDN1, CTNNB1, 224917_at, LUZP1, PROX1, NOG, SHH, MICAL2
GO:0032056	positive regulation of translation in response to stress	16	2	0.31	2501	0.03832	0.03832	PPP1R15A, PPP1R15A
GO:0043471	regulation of cellular carbohydrate catabolic process	16	2	0.31	2502	0.03832	0.03832	PPP1R3B, PHKG2
GO:0002580	regulation of antigen processing and presentation of peptide or polysaccharide antigen via MHC class...	16	2	0.31	2503	0.03832	0.03832	THBS1, THBS1
GO:0036166	phenotypic switching	16	2	0.31	2504	0.03832	0.03832	224917_at, 232291_at
GO:0042182	ketone catabolic process	16	2	0.31	2505	0.03832	0.03832	KYNU, PNKD
GO:1904796	regulation of core promoter binding	16	2	0.31	2506	0.03832	0.03832	KLF4, CTNNB1
GO:0070665	positive regulation of leukocyte proliferation	304	11	5.95	2509	0.03843	0.03843	PNP, IL18, CLCF1, PDCD1LG2, IL23A, TLR4, PDCD1LG2, 224917_at, CD274, ANXA1, SHH
GO:0071624	positive regulation of granulocyte chemotaxis	64	6	1.25	1307	0.03857	0.00158	CXCL2, S100A7, LBP, EDN1, IL23A, EDN1
GO:0070102	interleukin-6-mediated signaling pathway	65	4	1.27	2510	0.03863	0.03863	JAK1, JAK1, SOCS3, JAK1
GO:0036003	positive regulation of transcription from RNA polymerase II promoter in response to stress	65	4	1.27	2511	0.03863	0.03863	ATF3, ATF3, ATF3, KLF2
GO:1990776	response to angiotensin	65	4	1.27	2512	0.03863	0.03863	PTGS2, PTGS2, AGTR1, NFKB1
GO:0001775	cell activation	3263	140	63.89	62	0.03865	5.2e-19	HSPA6, ATP11B, SAMSN1, KLF6, MYL12A, MYL12A, BCL10, FNIP1, MSN, CSRP1, 200799_at, 200800_s_at, CD59, CD59, CD59, CD9, THBS1, JUN, JUN, JUN, EGR1, EGR1, PNP, LDLR, LDLR, SDC4, COL1A1, ITGAV, 202581_at, ICAM1, EFNB2, EFNB2, SERPINA1, IL4R, S100A9, HMOX1, THBD, THBD, GLIPR1, SMAD7, PTGER4, INHBA, MAP3K8, 205114_s_at, QPCT, ADAM8, RELB, BCL10, SMAD3, SMAD3, SMAD3, S100A7, IL18, F2RL1, CEACAM1, IL18R1…
GO:0018199	peptidyl-glutamine modification	7	3	0.14	923	0.03867	0.00025	TGM2, QPCT, IVL
GO:0002536	respiratory burst involved in inflammatory response	9	3	0.18	1078	0.03868	0.00057	LBP, DUSP10, DUSP10
GO:0060264	regulation of respiratory burst involved in inflammatory response	9	3	0.18	1079	0.03868	0.00057	LBP, DUSP10, DUSP10
GO:0042633	hair cycle	290	13	5.68	1617	0.03871	0.00507	PTGS2, SOX9, DKK1, PTGS2, INHBA, TGFB2, IGFBP5, LRP4, GAL, CTNNB1, FOXQ1, TNFRSF19, SHH
GO:0042303	molting cycle	290	13	5.68	1618	0.03871	0.00507	PTGS2, SOX9, DKK1, PTGS2, INHBA, TGFB2, IGFBP5, LRP4, GAL, CTNNB1, FOXQ1, TNFRSF19, SHH
GO:0060781	mesenchymal cell proliferation involved in prostate gland development	2	1	0.04	2514	0.03878	0.03878	SHH
GO:0060782	regulation of mesenchymal cell proliferation involved in prostate gland development	2	1	0.04	2515	0.03878	0.03878	SHH
GO:0060783	mesenchymal smoothened signaling pathway involved in prostate gland development	2	1	0.04	2516	0.03878	0.03878	SHH
GO:0060784	regulation of cell proliferation involved in tissue homeostasis	2	1	0.04	2517	0.03878	0.03878	SOX9
GO:0090558	plant epidermis development	2	1	0.04	2518	0.03878	0.03878	GAL
GO:0009949	polarity specification of anterior/posterior axis	2	1	0.04	2519	0.03878	0.03878	SHH
GO:0060825	fibroblast growth factor receptor signaling pathway involved in neural plate anterior/posterior patt...	2	1	0.04	2520	0.03878	0.03878	NOG
GO:0090627	plant epidermal cell differentiation	2	1	0.04	2521	0.03878	0.03878	GAL
GO:0099402	plant organ development	2	1	0.04	2522	0.03878	0.03878	GAL
GO:1901670	negative regulation of superoxide dismutase activity	2	1	0.04	2523	0.03878	0.03878	224917_at
GO:0014810	positive regulation of skeletal muscle contraction by regulation of release of sequestered calcium i...	2	1	0.04	2524	0.03878	0.03878	GSTO1
GO:0060517	epithelial cell proliferation involved in prostatic bud elongation	2	1	0.04	2525	0.03878	0.03878	SOX9
GO:2001213	negative regulation of vasculogenesis	2	1	0.04	2526	0.03878	0.03878	XDH
GO:1904998	negative regulation of leukocyte adhesion to arterial endothelial cell	2	1	0.04	2527	0.03878	0.03878	KLF4
GO:1904999	positive regulation of leukocyte adhesion to arterial endothelial cell	2	1	0.04	2528	0.03878	0.03878	232291_at
GO:1905392	plant organ morphogenesis	2	1	0.04	2529	0.03878	0.03878	GAL
GO:1905327	tracheoesophageal septum formation	2	1	0.04	2530	0.03878	0.03878	SHH
GO:0046327	glycerol biosynthetic process from pyruvate	2	1	0.04	2531	0.03878	0.03878	PCK1
GO:0001928	regulation of exocyst assembly	2	1	0.04	2532	0.03878	0.03878	RALB
GO:0042942	D-serine transport	2	1	0.04	2533	0.03878	0.03878	NFKBIE
GO:1905421	regulation of plant organ morphogenesis	2	1	0.04	2534	0.03878	0.03878	GAL
GO:1905422	negative regulation of plant organ morphogenesis	2	1	0.04	2535	0.03878	0.03878	GAL
GO:1905404	positive regulation of activated CD8-positive, alpha-beta T cell apoptotic process	2	1	0.04	2536	0.03878	0.03878	CD274
GO:1903717	response to ammonia	2	1	0.04	2537	0.03878	0.03878	CPS1
GO:1903718	cellular response to ammonia	2	1	0.04	2538	0.03878	0.03878	CPS1
GO:0022622	root system development	2	1	0.04	2539	0.03878	0.03878	GAL
GO:1903888	regulation of plant epidermal cell differentiation	2	1	0.04	2540	0.03878	0.03878	GAL
GO:1903889	negative regulation of plant epidermal cell differentiation	2	1	0.04	2541	0.03878	0.03878	GAL
GO:0070408	carbamoyl phosphate metabolic process	2	1	0.04	2542	0.03878	0.03878	CPS1
GO:0070409	carbamoyl phosphate biosynthetic process	2	1	0.04	2543	0.03878	0.03878	CPS1
GO:0061402	positive regulation of transcription from RNA polymerase II promoter in response to acidic pH	2	1	0.04	2544	0.03878	0.03878	PCK1
GO:1903544	response to butyrate	2	1	0.04	2545	0.03878	0.03878	CLDN1
GO:1903545	cellular response to butyrate	2	1	0.04	2546	0.03878	0.03878	CLDN1
GO:0061190	regulation of sclerotome development	2	1	0.04	2547	0.03878	0.03878	SHH
GO:0010053	root epidermal cell differentiation	2	1	0.04	2548	0.03878	0.03878	GAL
GO:0010054	trichoblast differentiation	2	1	0.04	2549	0.03878	0.03878	GAL
GO:0010015	root morphogenesis	2	1	0.04	2550	0.03878	0.03878	GAL
GO:0061189	positive regulation of sclerotome development	2	1	0.04	2551	0.03878	0.03878	SHH
GO:1905899	regulation of smooth muscle tissue development	2	1	0.04	2552	0.03878	0.03878	SHH
GO:0085032	modulation by symbiont of host I-kappaB kinase/NF-kappaB cascade	2	1	0.04	2553	0.03878	0.03878	TNIP1
GO:2000061	regulation of ureter smooth muscle cell differentiation	2	1	0.04	2554	0.03878	0.03878	SHH
GO:2000062	negative regulation of ureter smooth muscle cell differentiation	2	1	0.04	2555	0.03878	0.03878	SHH
GO:2000063	positive regulation of ureter smooth muscle cell differentiation	2	1	0.04	2556	0.03878	0.03878	SHH
GO:2000067	regulation of root morphogenesis	2	1	0.04	2557	0.03878	0.03878	GAL
GO:0072195	kidney smooth muscle cell differentiation	2	1	0.04	2558	0.03878	0.03878	SHH
GO:0032499	detection of peptidoglycan	2	1	0.04	2559	0.03878	0.03878	NOD2
GO:0072185	metanephric cap development	2	1	0.04	2560	0.03878	0.03878	MYC
GO:0072186	metanephric cap morphogenesis	2	1	0.04	2561	0.03878	0.03878	MYC
GO:0035675	neuromast hair cell development	2	1	0.04	2562	0.03878	0.03878	SLC44A4
GO:0035622	intrahepatic bile duct development	2	1	0.04	2563	0.03878	0.03878	SOX9
GO:0032475	otolith formation	2	1	0.04	2564	0.03878	0.03878	SLC44A4
GO:0061772	drug transport across blood-nerve barrier	2	1	0.04	2565	0.03878	0.03878	CLDN1
GO:0048364	root development	2	1	0.04	2566	0.03878	0.03878	GAL
GO:0072740	cellular response to anisomycin	2	1	0.04	2567	0.03878	0.03878	MAPK13
GO:2000356	regulation of kidney smooth muscle cell differentiation	2	1	0.04	2568	0.03878	0.03878	SHH
GO:2000357	negative regulation of kidney smooth muscle cell differentiation	2	1	0.04	2569	0.03878	0.03878	SHH
GO:2000358	positive regulation of kidney smooth muscle cell differentiation	2	1	0.04	2570	0.03878	0.03878	SHH
GO:2000313	regulation of fibroblast growth factor receptor signaling pathway involved in neural plate anterior/...	2	1	0.04	2571	0.03878	0.03878	NOG
GO:0021569	rhombomere 3 development	2	1	0.04	2572	0.03878	0.03878	EGR2
GO:2000420	negative regulation of eosinophil extravasation	2	1	0.04	2573	0.03878	0.03878	PTGER4
GO:2000413	regulation of fibronectin-dependent thymocyte migration	2	1	0.04	2574	0.03878	0.03878	ADAM8
GO:2000415	positive regulation of fibronectin-dependent thymocyte migration	2	1	0.04	2575	0.03878	0.03878	ADAM8
GO:2000419	regulation of eosinophil extravasation	2	1	0.04	2576	0.03878	0.03878	PTGER4
GO:1905955	negative regulation of endothelial tube morphogenesis	2	1	0.04	2577	0.03878	0.03878	224917_at
GO:1905900	negative regulation of smooth muscle tissue development	2	1	0.04	2578	0.03878	0.03878	SHH
GO:1905901	positive regulation of smooth muscle tissue development	2	1	0.04	2579	0.03878	0.03878	SHH
GO:0072680	extracellular matrix-dependent thymocyte migration	2	1	0.04	2580	0.03878	0.03878	ADAM8
GO:0072681	fibronectin-dependent thymocyte migration	2	1	0.04	2581	0.03878	0.03878	ADAM8
GO:0072682	eosinophil extravasation	2	1	0.04	2582	0.03878	0.03878	PTGER4
GO:1902890	regulation of root hair elongation	2	1	0.04	2583	0.03878	0.03878	GAL
GO:1902891	negative regulation of root hair elongation	2	1	0.04	2584	0.03878	0.03878	GAL
GO:0090094	metanephric cap mesenchymal cell proliferation involved in metanephros development	2	1	0.04	2585	0.03878	0.03878	MYC
GO:2000280	regulation of root development	2	1	0.04	2586	0.03878	0.03878	GAL
GO:0048764	trichoblast maturation	2	1	0.04	2587	0.03878	0.03878	GAL
GO:0048765	root hair cell differentiation	2	1	0.04	2588	0.03878	0.03878	GAL
GO:0048767	root hair elongation	2	1	0.04	2589	0.03878	0.03878	GAL
GO:0017186	peptidyl-pyroglutamic acid biosynthetic process, using glutaminyl-peptide cyclotransferase	2	1	0.04	2590	0.03878	0.03878	QPCT
GO:0048882	lateral line development	2	1	0.04	2591	0.03878	0.03878	SLC44A4
GO:0048884	neuromast development	2	1	0.04	2592	0.03878	0.03878	SLC44A4
GO:0048886	neuromast hair cell differentiation	2	1	0.04	2593	0.03878	0.03878	SLC44A4
GO:0009229	thiamine diphosphate biosynthetic process	2	1	0.04	2594	0.03878	0.03878	TPK1
GO:0080147	root hair cell development	2	1	0.04	2595	0.03878	0.03878	GAL
GO:0036345	platelet maturation	2	1	0.04	2596	0.03878	0.03878	226621_at
GO:0060302	negative regulation of cytokine activity	2	1	0.04	2597	0.03878	0.03878	NOG
GO:1904726	regulation of replicative senescence	2	1	0.04	2598	0.03878	0.03878	224917_at
GO:1904728	positive regulation of replicative senescence	2	1	0.04	2599	0.03878	0.03878	224917_at
GO:0060178	regulation of exocyst localization	2	1	0.04	2600	0.03878	0.03878	RALB
GO:0006147	guanine catabolic process	2	1	0.04	2601	0.03878	0.03878	GDA
GO:1904827	negative regulation of hydrogen sulfide biosynthetic process	2	1	0.04	2602	0.03878	0.03878	224917_at
GO:0051175	negative regulation of sulfur metabolic process	2	1	0.04	2603	0.03878	0.03878	224917_at
GO:1904830	negative regulation of aortic smooth muscle cell differentiation	2	1	0.04	2604	0.03878	0.03878	224917_at
GO:1904832	negative regulation of removal of superoxide radicals	2	1	0.04	2605	0.03878	0.03878	224917_at
GO:0019543	propionate catabolic process	2	1	0.04	2606	0.03878	0.03878	PCK1
GO:0042246	tissue regeneration	129	8	2.53	1546	0.03878	0.00399	GJA1, PTPN12, TM4SF4, DUSP10, PTPN12, DUSP10, ANXA1, CFLAR
GO:1902284	neuron projection extension involved in neuron projection guidance	95	5	1.86	2609	0.03906	0.03906	PLXNA2, NRP1, SEMA5A, PLXNA2, SEMA7A
GO:1904031	positive regulation of cyclin-dependent protein kinase activity	95	5	1.86	2610	0.03906	0.03906	CCNL1, CCNL1, PROX1, PROX1, RGCC
GO:0048846	axon extension involved in axon guidance	95	5	1.86	2611	0.03906	0.03906	PLXNA2, NRP1, SEMA5A, PLXNA2, SEMA7A
GO:0030219	megakaryocyte differentiation	231	9	4.52	2613	0.03921	0.03921	THBS1, FLI1, IL11, NR4A3, 210365_at, 211620_x_at, HIST1H4H, THBS1, CDKN2B
GO:0002009	morphogenesis of an epithelium	1326	61	25.96	277	0.03990	8.4e-10	BCL10, MSN, TGM2, PODXL, TNC, GJA1, SDC4, VASP, TACSTD2, MYC, EFNB2, EFNB2, SOX9, EPHA2, HBEGF, SPRY2, DKK1, AREG, BCL10, BMP2, BMP2, SMAD3, SMAD3, SMAD3, SMURF2, CEACAM1, GNA13, PROX1, JAG1, JAG1, CEACAM1, TGFB1I1, NKX3-1, TGFB2, IGFBP5, RHOB, NRP1, MICAL2, SMURF1, TNC, JAG1, SMAD3, EDN1, FLRT3, KLF4, PDPN, DNAAF1, EDN1, FLRT3, CTNNB1, 224917_at, LUZP1, FOXQ1, SOCS3, RSPO3, PROX1, CD44, NOG, SHH…
GO:0051781	positive regulation of cell division	196	8	3.84	2618	0.03998	0.03998	SVIL, SVIL, TGFA, NKX3-1, TGFB2, GAREM1, GAREM1, SHH
GO:0010517	regulation of phospholipase activity	170	9	3.33	1700	0.04045	0.00655	203074_at, AGTR1, ABL2, GNA13, FLT1, FLT1, FLT1, ABL2, ANXA1
GO:0007431	salivary gland development	128	6	2.51	2621	0.04050	0.04050	TGM2, NKX3-1, TGFB2, NRP1, CST3, SHH
GO:0001783	B cell apoptotic process	66	4	1.29	2622	0.04051	0.04051	BCL10, FNIP1, BCL10, 232291_at
GO:0046461	neutral lipid catabolic process	96	5	1.88	2623	0.04057	0.04057	LPL, LPL, CPS1, APOB, ABHD2
GO:0046464	acylglycerol catabolic process	96	5	1.88	2624	0.04057	0.04057	LPL, LPL, CPS1, APOB, ABHD2
GO:0044241	lipid digestion	39	3	0.76	2625	0.04058	0.04058	LDLR, LDLR, LDLR
GO:1900121	negative regulation of receptor binding	39	3	0.76	2626	0.04058	0.04058	NKX3-1, NOG, B2M
GO:0070669	response to interleukin-2	39	3	0.76	2627	0.04058	0.04058	JAK1, JAK1, JAK1
GO:0060044	negative regulation of cardiac muscle cell proliferation	39	3	0.76	2628	0.04058	0.04058	GJA1, NOG, 232291_at
GO:0051348	negative regulation of transferase activity	735	39	14.39	361	0.04070	2.7e-08	1555847_a_at, DUSP16, DUSP1, ZFP36, TRIB1, GPRC5A, SPRY2, DUSP4, DUSP4, RGS4, RGS4, SMAD7, 206374_at, CEACAM1, GADD45B, DUSP6, DUSP6, DUSP6, GADD45B, GADD45B, DUSP5, CEACAM1, HIPK3, SPRED2, DUSP7, SOCS6, DUSP10, FLRT3, SPRY4, DUSP10, FLRT3, LRRC4, DUSP16, DUSP4, SOCS3, 232291_at, PPP1R1A, CDKN2B, SPRED1
GO:1903557	positive regulation of tumor necrosis factor superfamily cytokine production	160	10	3.13	1260	0.04101	0.00128	THBS1, 205114_s_at, ADAM8, ZBTB20, LBP, IL23A, NOD2, TLR4, ZBTB20, THBS1
GO:0051346	negative regulation of hydrolase activity	1018	40	19.93	683	0.04146	3.0e-05	1552703_s_at, PTGS2, 1555847_a_at, FNIP1, SPOCD1, SERPINE1, THBS1, PPP1R15A, SERPINE1, SERPINA1, 203074_at, SPRY2, SERPINB2, PTGS2, SERPINB8, TNFAIP8, TFPI2, CRYAB, SERPINB9, TGFB2, TNFAIP8, SERPINA1, PLAUR, TFPI, PLAUR, ANGPTL4, KLF4, ANGPTL4, 224917_at, CDC42SE1, CD44, TNFAIP8, CST3, 232291_at, ANXA1, THBS1, PPP1R1A, SPOCD1, SPRED1, PPP1R15A
GO:0001936	regulation of endothelial cell proliferation	335	25	6.56	342	0.04149	1.5e-08	1555847_a_at, THBS1, JUN, JUN, JUN, GJA1, HMOX1, F3, APOH, BMP2, BMP2, AGTR1, EGR3, PROX1, NRP1, SEMA5A, JUN, FLT1, 224917_at, FLT1, FLT1, PROX1, THBS1, RGCC, XDH
GO:0021915	neural tube development	385	13	7.54	2636	0.04157	0.04157	BCL10, SDC4, VASP, BCL10, PLXNA2, PROX1, TGFB2, ZFP36L1, LUZP1, PLXNA2, PROX1, NOG, SHH
GO:0050868	negative regulation of T cell activation	244	14	4.78	974	0.04159	0.00036	SDC4, IL4R, SMAD7, CEACAM1, CEACAM1, SOCS6, PDCD1LG2, CYLD, PDCD1LG2, 224917_at, PAG1, CD274, ANXA1, SHH
GO:0034446	substrate adhesion-dependent cell spreading	274	14	5.36	1209	0.04161	0.00112	FN1, GBP1, GBP1, TACSTD2, ITGAV, NRP1, FN1, PDPN, MELTF, MYADM, 226621_at, DOCK5, DOCK5, GBP1
GO:0030500	regulation of bone mineralization	155	10	3.03	1190	0.04167	0.00101	GJA1, SOX9, 205114_s_at, BMP2, BMP2, SMAD3, SMAD3, SMAD3, CYP27B1, SMAD3
GO:0034114	regulation of heterotypic cell-cell adhesion	67	4	1.31	2639	0.04244	0.04244	KLF4, MYADM, 226621_at, CD44
GO:0031293	membrane protein intracellular domain proteolysis	67	4	1.31	2640	0.04244	0.04244	JAG1, JAG1, NFKB1, JAG1
GO:1903587	regulation of blood vessel endothelial cell proliferation involved in sprouting angiogenesis	38	5	0.74	1157	0.04259	0.00083	1555847_a_at, THBS1, HMOX1, AGTR1, THBS1
GO:0043536	positive regulation of blood vessel endothelial cell migration	161	11	3.15	962	0.04267	0.00035	PTGS2, ETS1, THBS1, HMOX1, PTGS2, NRP1, ETS1, ETS1, HDAC9, ANXA1, THBS1
GO:0010669	epithelial structure maintenance	53	6	1.04	1084	0.04284	0.00058	SOX9, MUC13, INAVA, NOD2, MUC13, TLR4
GO:0038027	apolipoprotein A-I-mediated signaling pathway	17	2	0.33	2644	0.04287	0.04287	ITGAV, 232291_at
GO:1901529	positive regulation of anion channel activity	17	2	0.33	2645	0.04287	0.04287	CFTR, CFTR
GO:0042541	hemoglobin biosynthetic process	17	2	0.33	2646	0.04287	0.04287	INHBA, KLF4
GO:0038165	oncostatin-M-mediated signaling pathway	17	2	0.33	2647	0.04287	0.04287	OSMR, 226621_at
GO:1900003	regulation of serine-type endopeptidase activity	17	2	0.33	2648	0.04287	0.04287	203074_at, 232291_at
GO:2000064	regulation of cortisol biosynthetic process	17	2	0.33	2649	0.04287	0.04287	BMP2, BMP2
GO:0032306	regulation of prostaglandin secretion	17	2	0.33	2650	0.04287	0.04287	EDN1, EDN1
GO:0032308	positive regulation of prostaglandin secretion	17	2	0.33	2651	0.04287	0.04287	EDN1, EDN1
GO:0035630	bone mineralization involved in bone maturation	17	2	0.33	2652	0.04287	0.04287	BMP2, BMP2
GO:0010273	detoxification of copper ion	17	2	0.33	2653	0.04287	0.04287	MT1G, MT1M
GO:0021683	cerebellar granular layer morphogenesis	17	2	0.33	2654	0.04287	0.04287	PROX1, PROX1
GO:0045113	regulation of integrin biosynthetic process	17	2	0.33	2655	0.04287	0.04287	S100A9, TGFB2
GO:0010746	regulation of plasma membrane long-chain fatty acid transport	17	2	0.33	2656	0.04287	0.04287	THBS1, THBS1
GO:0010748	negative regulation of plasma membrane long-chain fatty acid transport	17	2	0.33	2657	0.04287	0.04287	THBS1, THBS1
GO:0045217	cell-cell junction maintenance	17	2	0.33	2658	0.04287	0.04287	F2RL1, F2RL1
GO:1902571	regulation of serine-type peptidase activity	17	2	0.33	2659	0.04287	0.04287	203074_at, 232291_at
GO:0090336	positive regulation of brown fat cell differentiation	17	2	0.33	2660	0.04287	0.04287	PTGS2, PTGS2
GO:0034135	regulation of toll-like receptor 2 signaling pathway	17	2	0.33	2661	0.04287	0.04287	F2RL1, F2RL1
GO:1990169	stress response to copper ion	17	2	0.33	2662	0.04287	0.04287	MT1G, MT1M
GO:0002933	lipid hydroxylation	17	2	0.33	2663	0.04287	0.04287	CYP3A5, CYP3A5
GO:0019563	glycerol catabolic process	17	2	0.33	2664	0.04287	0.04287	GK, GK
GO:0010001	glial cell differentiation	539	22	10.55	1208	0.04288	0.00111	VIM, CD9, VIM, LDLR, LDLR, SOX9, CDH2, S100A9, EGR2, BMP2, BMP2, NAB1, NAB1, NAB1, DUSP10, LDLR, CLCF1, DUSP10, CTNNB1, TLR4, NOG, SHH
GO:0060761	negative regulation of response to cytokine stimulus	130	6	2.55	2672	0.04313	0.04313	1552703_s_at, F2RL1, 210387_at, F2RL1, KLF4, 224917_at
GO:0009880	embryonic pattern specification	164	7	3.21	2673	0.04323	0.04323	SMAD3, SMAD3, SMAD3, NRP1, SMAD3, CTNNB1, SHH
GO:0010421	hydrogen peroxide-mediated programmed cell death	40	3	0.78	2674	0.04325	0.04325	HSPH1, 224917_at, 232291_at
GO:2000482	regulation of interleukin-8 secretion	40	3	0.78	2675	0.04325	0.04325	F2RL1, F2RL1, ANXA1
GO:0021533	cell differentiation in hindbrain	40	3	0.78	2676	0.04325	0.04325	PROX1, PROX1, NOG
GO:2000136	regulation of cell proliferation involved in heart morphogenesis	40	3	0.78	2677	0.04325	0.04325	SOX9, CTNNB1, 232291_at
GO:0010714	positive regulation of collagen metabolic process	40	3	0.78	2678	0.04325	0.04325	VIM, VIM, RGCC
GO:2000515	negative regulation of CD4-positive, alpha-beta T cell activation	40	3	0.78	2679	0.04325	0.04325	IL4R, SMAD7, ANXA1
GO:0032967	positive regulation of collagen biosynthetic process	40	3	0.78	2680	0.04325	0.04325	VIM, VIM, RGCC
GO:0071850	mitotic cell cycle arrest	40	3	0.78	2681	0.04325	0.04325	DUSP1, NKX3-1, RGCC
GO:0097468	programmed cell death in response to reactive oxygen species	40	3	0.78	2682	0.04325	0.04325	HSPH1, 224917_at, 232291_at
GO:1901741	positive regulation of myoblast fusion	40	3	0.78	2683	0.04325	0.04325	IL4R, EHD1, EHD1
GO:0045088	regulation of innate immune response	1000	46	19.58	411	0.04354	1.1e-07	JAK1, MUCL1, IRAK2, BCL10, 200799_at, 200800_s_at, MMP2, SFPQ, SFPQ, IFNGR2, JAK1, SEC14L1, 202581_at, S100A9, ADAM8, RELB, BCL10, F2RL1, CEACAM1, TNIP1, TRAF3, NFKB1, CEACAM1, SERPINB9, HPX, TANK, IFNGR1, RFTN1, F2RL1, LBP, DUSP10, MUC13, DDX60, INAVA, NOD2, DUSP10, TRAF3, CYLD, MUC13, APOB, TLR4, 224917_at, PIK3AP1, 226621_at, SOCS3, JAK1
GO:0071496	cellular response to external stimulus	768	40	15.04	364	0.04429	2.9e-08	1552703_s_at, ATF3, ATF3, PTGS2, BCL10, FNIP1, JUN, JUN, JUN, TNC, GJA1, RALB, COL1A1, KLF10, ICAM1, ATF3, SOX9, HMOX1, FOSL1, PTGS2, PTGER4, BCL10, CYP27B1, PDK4, CASP1, CASP5, PCK1, FOS, NFKB1, CASP1, CASP1, CASP1, CASP1, JUN, ICAM1, TNC, PIEZO2, TLR4, PDK4, CDKN2B
GO:1901976	regulation of cell cycle checkpoint	68	4	1.33	2687	0.04442	0.04442	DUSP1, PROX1, 224917_at, PROX1
GO:0090200	positive regulation of release of cytochrome c from mitochondria	68	4	1.33	2688	0.04442	0.04442	TNFSF10, PLAUR, TNFSF10, PLAUR
GO:0043086	negative regulation of catalytic activity	1869	77	36.59	272	0.04459	7.4e-10	1552703_s_at, PTGS2, 1555847_a_at, FNIP1, SPOCD1, DUSP16, SERPINE1, DUSP1, THBS1, ZFP36, PPP1R15A, TRIB1, SERPINE1, SERPINA1, 203074_at, GPRC5A, SPRY2, DUSP4, DUSP4, RGS4, RGS4, SERPINB2, PTGS2, SMAD7, SLN, CYP27B1, SERPINB8, 206374_at, CEACAM1, GADD45B, TNFAIP8, DUSP6, DUSP6, DUSP6, NFKB1, TFPI2, CRYAB, GADD45B, GADD45B, DUSP5, CEACAM1, SERPINB9, TGFB2, HIPK3, TNFAIP8, SERPINA1, PLAUR, SPRED2, D…
GO:0090184	positive regulation of kidney development	102	8	2	1163	0.04465	0.00091	EGR1, EGR1, MYC, SOX9, EGR1, NOG, CFLAR, SHH
GO:0048584	positive regulation of response to stimulus	5494	220	107.57	10	0.04505	6.2e-27	1552703_s_at, MUCL1, IRAK2, MYO10, ATF3, ATF3, PTGS2, ETS1, 1555847_a_at, BCL10, SHB, GSTO1, SERPINE1, CXCL2, MCL1, 200799_at, 200800_s_at, CD59, CD59, CD59, TGM2, MMP2, THBS1, JUN, JUN, JUN, IGFBP4, SFPQ, SFPQ, GJA1, MYO10, PPP1R15A, LDLR, LDLR, OPTN, SEC14L1, GBP1, GBP1, COL1A1, ITGAV, CFB, MYC, CYP1B1, CYP1B1, CYP1B1, 202581_at, SERPINE1, ICAM1, WIPF1, ATF3, TNFSF10, SOX9, IL4R, CDH2, EPHA2, S…
GO:0051674	localization of cell	3782	159	74.05	37	0.04506	7.6e-21	JAK1, PTGS2, ETS1, 1555847_a_at, FN1, 1561042_at, SOD2, SERPINE1, NEDD9, CXCL2, MSN, BTG1, BTG1, THBS1, DPYSL3, JUN, JUN, JUN, PODXL, JAK1, GJA1, SGK1, SDC4, IER2, NEDD9, NEDD9, TRIB1, TACSTD2, COL1A1, ITGAV, CYP1B1, CYP1B1, CYP1B1, SERPINE1, ICAM1, EFNB2, EFNB2, SOX9, CDH2, EPHA2, S100A9, SLC7A6, PROCR, HMOX1, LAMA3, HBEGF, THBD, THBD, SPRY2, NRCAM, S100A2, F3, L1CAM, STC1, STC1, STC1, PTGS2, SM…
GO:0048870	cell motility	3782	159	74.05	38	0.04506	7.6e-21	JAK1, PTGS2, ETS1, 1555847_a_at, FN1, 1561042_at, SOD2, SERPINE1, NEDD9, CXCL2, MSN, BTG1, BTG1, THBS1, DPYSL3, JUN, JUN, JUN, PODXL, JAK1, GJA1, SGK1, SDC4, IER2, NEDD9, NEDD9, TRIB1, TACSTD2, COL1A1, ITGAV, CYP1B1, CYP1B1, CYP1B1, SERPINE1, ICAM1, EFNB2, EFNB2, SOX9, CDH2, EPHA2, S100A9, SLC7A6, PROCR, HMOX1, LAMA3, HBEGF, THBD, THBD, SPRY2, NRCAM, S100A2, F3, L1CAM, STC1, STC1, STC1, PTGS2, SM…
GO:1900274	regulation of phospholipase C activity	99	5	1.94	2695	0.04531	0.04531	ABL2, FLT1, FLT1, FLT1, ABL2
GO:0045661	regulation of myoblast differentiation	99	5	1.94	2696	0.04531	0.04531	BTG1, BTG1, SOX9, IL18, ZFP36L1
GO:1903039	positive regulation of leukocyte cell-cell adhesion	535	31	10.48	410	0.04536	1.1e-07	ETS1, BCL10, PNP, ICAM1, EFNB2, EFNB2, IL4R, MAP3K8, ADAM8, BCL10, IL18, HSPH1, NR4A3, TRBC1, CD47, ETS1, ICAM1, DUSP10, PDCD1LG2, IL23A, NOD2, DUSP10, CYLD, PDCD1LG2, ETS1, 224917_at, CD274, CD44, 232291_at, ANXA1, SHH
GO:0061041	regulation of wound healing	324	34	6.34	132	0.04550	2.4e-15	SERPINE1, CD9, THBS1, GJA1, SERPINE1, S100A9, HBEGF, THBD, THBD, F3, SERPINB2, APOH, SMAD3, SMAD3, SMAD3, F2RL1, CEACAM1, CEACAM1, PLAUR, F2RL1, TFPI, PLAUR, DUSP10, SMAD3, EDN1, DUSP10, PDPN, EDN1, TLR4, 226621_at, 232291_at, ANXA1, THBS1, HBEGF
GO:0071677	positive regulation of mononuclear cell migration	41	3	0.8	2699	0.04601	0.04601	SERPINE1, SERPINE1, S100A7
GO:0061323	cell proliferation involved in heart morphogenesis	41	3	0.8	2700	0.04601	0.04601	SOX9, CTNNB1, 232291_at
GO:0030836	positive regulation of actin filament depolymerization	41	3	0.8	2701	0.04601	0.04601	F2RL1, SEMA5A, F2RL1
GO:2000345	regulation of hepatocyte proliferation	41	3	0.8	2702	0.04601	0.04601	CEACAM1, CEACAM1, CFLAR
GO:0072677	eosinophil migration	41	3	0.8	2703	0.04601	0.04601	PTGER4, 205114_s_at, ADAM8
GO:0042311	vasodilation	74	6	1.45	1479	0.04608	0.00331	SOD2, BDKRB2, ITGA1, 215078_at, CPS1, 226731_at
GO:0016311	dephosphorylation	1159	50	22.69	432	0.04624	2.1e-07	PPP1R3B, NT5E, NT5E, SPOCD1, DUSP16, DUSP1, PTPN12, PPP1R15A, PFKFB3, NT5E, DUSP4, DUSP4, NUAK1, BMP2, BMP2, SMAD3, SMAD3, SMAD3, 206374_at, PPP3CC, RCAN1, DUSP6, DUSP6, DUSP6, DUSP5, TGFB2, ANKLE2, ANKLE2, DUSP7, ITGA1, RCAN1, DUSP10, PTPN12, SMAD3, DAPP1, DUSP10, PTPRE, DAPP1, DAPP1, DUSP16, DUSP4, 226731_at, NT5E, PTPRB, PPP1R1A, SPOCD1, SGPP2, SPRED1, PPP3CC, PPP1R15A
GO:1990748	cellular detoxification	202	8	3.96	2705	0.04630	0.04630	PTGS2, GSTO1, SOD2, S100A9, PTGS2, 215078_at, DUOX2, 224917_at
GO:1903959	regulation of anion transmembrane transport	69	4	1.35	2707	0.04645	0.04645	THBS1, CFTR, CFTR, THBS1
GO:0002756	MyD88-independent toll-like receptor signaling pathway	69	4	1.35	2708	0.04645	0.04645	TRAF3, TANK, TRAF3, TLR4
GO:1904376	negative regulation of protein localization to cell periphery	69	4	1.35	2709	0.04645	0.04645	GBP1, GBP1, PID1, GBP1
GO:0035690	cellular response to drug	882	39	17.27	526	0.04648	2.6e-06	PTGS2, ETS1, EGR1, EGR1, MYC, CYP1B1, CYP1B1, CYP1B1, ICAM1, SOX9, HMOX1, PTGS2, CDK5R1, CFTR, HSPH1, PCK1, NFKB1, NKX3-1, NR4A3, MAPK13, RHOB, ETS1, ICAM1, CFTR, EDN1, KLF2, NOD2, KLF4, EDN1, GJB2, CTNNB1, ETS1, 224917_at, EGR1, CST3, 232291_at, ANXA1, CFLAR, FBXO32
GO:0009743	response to carbohydrate	530	19	10.38	1814	0.04673	0.00910	PTGS2, THBS1, GJA1, EGR1, EGR1, ICAM1, LPL, LPL, PTGS2, CFTR, PCK1, MAPK13, ZFP36L1, ICAM1, CFTR, APOB, EGR1, CST3, THBS1
GO:0048844	artery morphogenesis	186	12	3.64	950	0.04676	0.00033	EFNB2, EFNB2, SMAD7, PROX1, JAG1, JAG1, TGFB2, NRP1, JAG1, APOB, PROX1, NOG
GO:0002832	negative regulation of response to biotic stimulus	100	5	1.96	2710	0.04696	0.04696	1552703_s_at, SEC14L1, TRIB1, CEACAM1, CEACAM1
GO:0034103	regulation of tissue remodeling	196	11	3.84	1326	0.04710	0.00178	GJA1, TNFRSF11B, ADAM8, PDK4, IL18, CEACAM1, CEACAM1, IL23A, PDK4, CST3, 232291_at
GO:0050866	negative regulation of cell activation	419	27	8.2	399	0.04728	8.6e-08	SAMSN1, CD9, LDLR, LDLR, SDC4, IL4R, HMOX1, THBD, THBD, SMAD7, INHBA, CEACAM1, CEACAM1, CD200, GAL, SOCS6, LDLR, PDCD1LG2, SAMSN1, CYLD, PDCD1LG2, 224917_at, PAG1, 226621_at, CD274, ANXA1, SHH
GO:0048864	stem cell development	188	10	3.68	1558	0.04735	0.00413	MSI2, SOX9, JAG1, JAG1, NRP1, JAG1, EDN1, EDN1, SEMA7A, SHH
GO:0032353	negative regulation of hormone biosynthetic process	21	4	0.41	1111	0.04739	0.00067	BMP2, BMP2, CYP27B1, NFKB1
GO:0042045	epithelial fluid transport	26	4	0.51	1299	0.04740	0.00155	CFTR, CFTR, EDN1, EDN1
GO:1904685	positive regulation of metalloendopeptidase activity	18	2	0.35	2711	0.04762	0.04762	224917_at, 232291_at
GO:0016255	attachment of GPI anchor to protein	18	2	0.35	2712	0.04762	0.04762	PLAUR, PLAUR
GO:0072033	renal vesicle formation	18	2	0.35	2713	0.04762	0.04762	SOX9, CTNNB1
GO:1903589	positive regulation of blood vessel endothelial cell proliferation involved in sprouting angiogenesi...	18	2	0.35	2714	0.04762	0.04762	HMOX1, AGTR1
GO:0032344	regulation of aldosterone metabolic process	18	2	0.35	2715	0.04762	0.04762	BMP2, BMP2
GO:0032347	regulation of aldosterone biosynthetic process	18	2	0.35	2716	0.04762	0.04762	BMP2, BMP2
GO:0035655	interleukin-18-mediated signaling pathway	18	2	0.35	2717	0.04762	0.04762	IL18, IL18R1
GO:0045075	regulation of interleukin-12 biosynthetic process	18	2	0.35	2718	0.04762	0.04762	NFKB1, TLR4
GO:2000321	positive regulation of T-helper 17 cell differentiation	18	2	0.35	2719	0.04762	0.04762	IL23A, 224917_at
GO:0002291	T cell activation via T cell receptor contact with antigen bound to MHC molecule on antigen presenti...	18	2	0.35	2720	0.04762	0.04762	ICAM1, ICAM1
GO:0007161	calcium-independent cell-matrix adhesion	18	2	0.35	2721	0.04762	0.04762	FN1, FN1
GO:0032819	positive regulation of natural killer cell proliferation	18	2	0.35	2722	0.04762	0.04762	IL18, IL23A
GO:1900623	regulation of monocyte aggregation	18	2	0.35	2723	0.04762	0.04762	NR4A3, CD44
GO:1900625	positive regulation of monocyte aggregation	18	2	0.35	2724	0.04762	0.04762	NR4A3, CD44
GO:0010890	positive regulation of sequestering of triglyceride	18	2	0.35	2725	0.04762	0.04762	LPL, LPL
GO:0042090	interleukin-12 biosynthetic process	18	2	0.35	2726	0.04762	0.04762	NFKB1, TLR4
GO:0071351	cellular response to interleukin-18	18	2	0.35	2727	0.04762	0.04762	IL18, IL18R1
GO:0009820	alkaloid metabolic process	18	2	0.35	2728	0.04762	0.04762	CYP3A5, CYP3A5
GO:0032914	positive regulation of transforming growth factor beta1 production	18	2	0.35	2729	0.04762	0.04762	THBS1, THBS1
GO:0050854	regulation of antigen receptor-mediated signaling pathway	156	10	3.05	1197	0.04771	0.00106	BCL10, GBP1, GBP1, BCL10, CEACAM1, CEACAM1, 210365_at, 211620_x_at, CYLD, GBP1
GO:0016202	regulation of striated muscle tissue development	334	17	6.54	975	0.04780	0.00036	GJA1, EFNB2, EFNB2, DKK1, BMP2, BMP2, SMAD3, SMAD3, SMAD3, SMAD3, EDN1, EDN1, CTNNB1, HDAC9, NOG, 232291_at, SHH
GO:0019674	NAD metabolic process	165	15	3.23	485	0.04789	1.0e-06	NT5E, NT5E, PTGS2, NAMPT, PNP, NNMT, NNMT, NT5E, PTGS2, KYNU, NAMPT, NAMPT, NT5E, PGM2L1, NAMPT
GO:0045646	regulation of erythrocyte differentiation	129	10	2.53	914	0.04797	0.00024	ETS1, 200799_at, 200800_s_at, ZFP36, 202581_at, INHBA, ZFP36L1, ETS1, ETS1, B2M
GO:0048745	smooth muscle tissue development	78	6	1.53	1574	0.04816	0.00430	SOX9, PROX1, TIPARP, ZFAND5, PROX1, SHH
GO:0051968	positive regulation of synaptic transmission, glutamatergic	70	4	1.37	2733	0.04854	0.04854	PTGS2, PTGS2, TSHZ3, TSHZ3
GO:0003159	morphogenesis of an endothelium	42	3	0.82	2737	0.04885	0.04885	RHOB, CTNNB1, 224917_at
GO:0072079	nephron tubule formation	42	3	0.82	2738	0.04885	0.04885	SOX9, CTNNB1, NOG
GO:0061154	endothelial tube morphogenesis	42	3	0.82	2739	0.04885	0.04885	RHOB, CTNNB1, 224917_at
GO:0072567	chemokine (C-X-C motif) ligand 2 production	42	3	0.82	2740	0.04885	0.04885	F2RL1, F2RL1, KLF4
GO:0019400	alditol metabolic process	42	3	0.82	2741	0.04885	0.04885	GK, PCK1, GK
GO:0060191	regulation of lipase activity	232	14	4.54	896	0.04892	0.00022	203074_at, LPL, LPL, APOH, AGTR1, ABL2, GNA13, ANGPTL4, FLT1, ANGPTL4, FLT1, FLT1, ABL2, ANXA1
GO:0048638	regulation of developmental growth	790	27	15.47	1557	0.04945	0.00409	FN1, GJA1, NRCAM, L1CAM, CDK5R1, PLXNA2, PROX1, DUSP6, DUSP6, DUSP6, NRP1, SMURF1, SEMA5A, GAL, FN1, DUSP10, EDN1, DUSP10, EDN1, PLXNA2, PROX1, SEMA7A, NOG, 232291_at, WWC1, NEDD4L, WWC1
GO:0009247	glycolipid biosynthetic process	143	8	2.8	1727	0.04967	0.00734	B3GNT5, B3GNT5, PLAUR, PLAUR, UGCG, UGCG, B3GNT5, ST6GALNAC1
GO:0048194	Golgi vesicle budding	205	8	4.01	2744	0.04969	0.04969	CD59, CD59, CD59, SERPINA1, TGFA, AREG, SERPINA1, CD59
GO:0001568	blood vessel development	1761	99	34.48	32	0.04981	3.5e-21	JAK1, PTGS2, ETS1, 1555847_a_at, SHB, FN1, 1561042_at, SERPINE1, BTG1, BTG1, MMP2, THBS1, JUN, JUN, JUN, JUNB, JAK1, GJA1, EGR1, EGR1, COL1A1, ITGAV, CYP1B1, CYP1B1, CYP1B1, SERPINE1, EFNB2, EFNB2, CDH2, EPHA2, HMOX1, SPRY2, NRCAM, F3, FOSL1, PTGS2, SMAD7, TYMP, ADAM8, APOH, AGTR1, S100A7, EGR3, IL18, CEACAM1, GNA13, PROX1, ESM1, JAG1, JAG1, CHI3L1, CEACAM1, NKX3-1, TGFB2, CARD10, 210365_at, 2116…
GO:1901342	regulation of vasculature development	818	57	16.02	109	0.04993	1.8e-16	JAK1, PTGS2, ETS1, 1555847_a_at, 1561042_at, SERPINE1, BTG1, BTG1, THBS1, JAK1, EGR1, EGR1, CYP1B1, CYP1B1, CYP1B1, SERPINE1, EFNB2, EFNB2, EPHA2, HMOX1, SPRY2, F3, PTGS2, APOH, AGTR1, CEACAM1, CHI3L1, CEACAM1, TGFB2, CARD10, 210365_at, 211620_x_at, RHOB, NRP1, SEMA5A, ETS1, SPHK1, KLF2, ANGPTL4, KLF4, FLT1, ANGPTL4, CTNNB1, ETS1, 224917_at, FLT1, FLT1, EGR1, HDAC9, 232291_at, ANXA1, THBS1, CFLAR…
GO:0014902	myotube differentiation	242	9	4.74	2745	0.04998	0.04998	IL4R, 208078_s_at, EHD1, PLEKHO1, EHD1, HDAC9, RBM24, CFLAR, SHH

## Sheet: Bisphenol F_only (n=6)
GO.ID	Term	Annotated	Significant	Expected	Rank in classic	elim	classic	genes
GO:0030844	positive regulation of intermediate filament depolymerization	2	1	0	2	0.00033	0.00033	NES
GO:0070175	positive regulation of enamel mineralization	3	1	0	6	0.00049	0.00049	ODAPH
GO:2001111	positive regulation of lens epithelial cell proliferation	4	1	0	7	0.00065	0.00065	SOX11
GO:0035332	positive regulation of hippo signaling	5	1	0	10	0.00082	0.00082	SOX11
GO:0061386	closure of optic fissure	5	1	0	11	0.00082	0.00082	SOX11
GO:0072089	stem cell proliferation	334	2	0.05	15	0.00121	0.00121	SOX11, NES
GO:0030035	microspike assembly	12	1	0	18	0.00196	0.00196	FSCN1
GO:0060023	soft palate development	14	1	0	19	0.00229	0.00229	SOX11
GO:0032534	regulation of microvillus assembly	16	1	0	20	0.00262	0.00262	FSCN1
GO:0003357	noradrenergic neuron differentiation	19	1	0	21	0.00310	0.00310	SOX11
GO:0060022	hard palate development	19	1	0	22	0.00310	0.00310	SOX11
GO:0061303	cornea development in camera-type eye	21	1	0	25	0.00343	0.00343	SOX11
GO:0090091	positive regulation of extracellular matrix disassembly	24	1	0	27	0.00392	0.00392	FSCN1
GO:0003211	cardiac ventricle formation	26	1	0	28	0.00425	0.00425	SOX11
GO:0071803	positive regulation of podosome assembly	29	1	0	30	0.00474	0.00474	FSCN1
GO:0035089	establishment of apical/basal cell polarity	33	1	0.01	34	0.00539	0.00539	FSCN1
GO:0060253	negative regulation of glial cell proliferation	35	1	0.01	36	0.00571	0.00571	SOX11
GO:0061029	eyelid development in camera-type eye	38	1	0.01	39	0.00620	0.00620	SOX11
GO:0060174	limb bud formation	40	1	0.01	41	0.00653	0.00653	SOX11
GO:0010592	positive regulation of lamellipodium assembly	44	1	0.01	43	0.00718	0.00718	FSCN1
GO:0002089	lens morphogenesis in camera-type eye	50	1	0.01	48	0.00815	0.00815	SOX11
GO:2000678	negative regulation of transcription regulatory region DNA binding	51	1	0.01	51	0.00832	0.00832	SOX11
GO:0048557	embryonic digestive tract morphogenesis	52	1	0.01	52	0.00848	0.00848	SOX11
GO:0051491	positive regulation of filopodium assembly	77	1	0.01	62	0.01253	0.01253	FSCN1
GO:0048485	sympathetic nervous system development	82	1	0.01	66	0.01334	0.01334	SOX11
GO:0030513	positive regulation of BMP signaling pathway	84	1	0.01	67	0.01367	0.01367	SOX11
GO:0031076	embryonic camera-type eye development	107	2	0.02	1	0.01383	0.00013	SOX11, NES
GO:0014003	oligodendrocyte development	92	1	0.02	70	0.01496	0.01496	SOX11
GO:2000179	positive regulation of neural precursor cell proliferation	103	1	0.02	76	0.01674	0.01674	NES
GO:2000648	positive regulation of stem cell proliferation	111	1	0.02	79	0.01803	0.01803	SOX11
GO:0051489	regulation of filopodium assembly	112	1	0.02	80	0.01819	0.01819	FSCN1
GO:0060412	ventricular septum morphogenesis	118	1	0.02	87	0.01915	0.01915	SOX11
GO:0060425	lung morphogenesis	133	1	0.02	89	0.02157	0.02157	SOX11
GO:0048483	autonomic nervous system development	135	1	0.02	90	0.02189	0.02189	SOX11
GO:0035914	skeletal muscle cell differentiation	137	1	0.02	91	0.02221	0.02221	SOX11
GO:0060563	neuroepithelial cell differentiation	143	1	0.02	95	0.02317	0.02317	SOX11
GO:0046847	filopodium assembly	156	1	0.03	97	0.02526	0.02526	FSCN1
GO:0014032	neural crest cell development	169	1	0.03	100	0.02734	0.02734	SOX11
GO:0045669	positive regulation of osteoblast differentiation	170	1	0.03	101	0.02750	0.02750	SOX11
GO:0032945	negative regulation of mononuclear cell proliferation	171	1	0.03	104	0.02766	0.02766	SOX11
GO:0050672	negative regulation of lymphocyte proliferation	171	1	0.03	105	0.02766	0.02766	SOX11
GO:0070664	negative regulation of leukocyte proliferation	177	1	0.03	106	0.02861	0.02861	SOX11
GO:0014031	mesenchymal cell development	179	1	0.03	108	0.02893	0.02893	SOX11
GO:2000177	regulation of neural precursor cell proliferation	182	1	0.03	110	0.02941	0.02941	NES
GO:0072091	regulation of stem cell proliferation	183	1	0.03	112	0.02957	0.02957	SOX11
GO:0048864	stem cell development	188	1	0.03	113	0.03037	0.03037	SOX11
GO:0014033	neural crest cell differentiation	192	1	0.03	114	0.03101	0.03101	SOX11
GO:0061053	somite development	200	1	0.03	115	0.03228	0.03228	SOX11
GO:0030510	regulation of BMP signaling pathway	209	1	0.03	116	0.03371	0.03371	SOX11
GO:0003151	outflow tract morphogenesis	210	1	0.03	117	0.03387	0.03387	SOX11
GO:0003281	ventricular septum development	211	1	0.03	118	0.03403	0.03403	SOX11
GO:0021510	spinal cord development	216	1	0.04	120	0.03483	0.03483	SOX11
GO:0072395	signal transduction involved in cell cycle checkpoint	220	1	0.04	121	0.03546	0.03546	SOX11
GO:0048709	oligodendrocyte differentiation	228	1	0.04	125	0.03673	0.03673	SOX11
GO:0060411	cardiac septum morphogenesis	230	1	0.04	126	0.03705	0.03705	SOX11
GO:0045778	positive regulation of ossification	235	1	0.04	129	0.03784	0.03784	SOX11
GO:0048704	embryonic skeletal system morphogenesis	246	1	0.04	130	0.03958	0.03958	SOX11
GO:0001841	neural tube formation	254	1	0.04	133	0.04085	0.04085	SOX11
GO:0032091	negative regulation of protein binding	258	1	0.04	134	0.04148	0.04148	NES
GO:0021782	glial cell development	260	1	0.04	135	0.04180	0.04180	SOX11
GO:0090100	positive regulation of transmembrane receptor protein serine/threonine kinase signaling pathway	271	1	0.04	138	0.04353	0.04353	SOX11
GO:0017015	regulation of transforming growth factor beta receptor signaling pathway	276	1	0.05	140	0.04432	0.04432	SOX11
GO:1903844	regulation of cellular response to transforming growth factor beta stimulus	292	1	0.05	142	0.04684	0.04684	SOX11
GO:0051100	negative regulation of binding	408	2	0.07	16	0.04781	0.00180	SOX11, NES
GO:0007043	cell-cell junction assembly	300	1	0.05	143	0.04810	0.04810	FSCN1
GO:0001838	embryonic epithelial tube formation	300	1	0.05	144	0.04810	0.04810	SOX11
GO:0045667	regulation of osteoblast differentiation	307	1	0.05	146	0.04919	0.04919	SOX11

## Sheet: Bisphenol S_only (n=33)
GO.ID	Term	Annotated	Significant	Expected	Rank in classic	elim	classic	genes
GO:0032287	peripheral nervous system myelin maintenance	21	2	0.02	33	0.00014	0.00014	AHNAK2, AHNAK2
GO:0033689	negative regulation of osteoblast proliferation	23	2	0.02	35	0.00017	0.00017	SFRP1, SFRP1
GO:2000270	negative regulation of fibroblast apoptotic process	23	2	0.02	36	0.00017	0.00017	SFRP1, SFRP1
GO:0048546	digestive tract morphogenesis	142	3	0.12	40	0.00024	0.00024	SFRP1, SFRP1, NIPBL
GO:0060346	bone trabecula formation	27	2	0.02	41	0.00024	0.00024	SFRP1, SFRP1
GO:0090179	planar cell polarity pathway involved in neural tube closure	29	2	0.02	44	0.00028	0.00028	SFRP1, SFRP1
GO:0044344	cellular response to fibroblast growth factor stimulus	377	4	0.32	45	0.00028	0.00028	SFRP1, SFRP1, CPS1, 240259_at
GO:0019226	transmission of nerve impulse	156	3	0.13	48	0.00031	0.00031	AHNAK2, AHNAK2, CNTNAP2
GO:2000271	positive regulation of fibroblast apoptotic process	31	2	0.03	49	0.00032	0.00032	SFRP1, SFRP1
GO:0046851	negative regulation of bone remodeling	33	2	0.03	55	0.00036	0.00036	SFRP1, SFRP1
GO:0060527	prostate epithelial cord arborization involved in prostate glandular acinus morphogenesis	33	2	0.03	56	0.00036	0.00036	SFRP1, SFRP1
GO:2000052	positive regulation of non-canonical Wnt signaling pathway	34	2	0.03	61	0.00038	0.00038	SFRP1, SFRP1
GO:0007597	blood coagulation, intrinsic pathway	35	2	0.03	62	0.00040	0.00040	KNG1, A2M
GO:0060687	regulation of branching involved in prostate gland morphogenesis	35	2	0.03	63	0.00040	0.00040	SFRP1, SFRP1
GO:0043508	negative regulation of JUN kinase activity	39	2	0.03	67	0.00050	0.00050	SFRP1, SFRP1
GO:0071380	cellular response to prostaglandin E stimulus	41	2	0.03	72	0.00056	0.00056	SFRP1, SFRP1
GO:0071391	cellular response to estrogen stimulus	42	2	0.04	76	0.00058	0.00058	SFRP1, SFRP1
GO:0060766	negative regulation of androgen receptor signaling pathway	49	2	0.04	90	0.00079	0.00079	SFRP1, SFRP1
GO:0030198	extracellular matrix organization	880	5	0.74	91	0.00080	0.00080	FBLN5, MMP12, A2M, NPNT, 240259_at
GO:0071305	cellular response to vitamin D	51	2	0.04	93	0.00086	0.00086	SFRP1, SFRP1
GO:0001657	ureteric bud development	252	3	0.21	105	0.00125	0.00125	SFRP1, SFRP1, NPNT
GO:0051894	positive regulation of focal adhesion assembly	68	2	0.06	114	0.00152	0.00152	SFRP1, SFRP1
GO:1902043	positive regulation of extrinsic apoptotic signaling pathway via death domain receptors	68	2	0.06	115	0.00152	0.00152	SFRP1, SFRP1
GO:0045880	positive regulation of smoothened signaling pathway	69	2	0.06	116	0.00157	0.00157	SFRP1, SFRP1
GO:0010719	negative regulation of epithelial to mesenchymal transition	70	2	0.06	118	0.00161	0.00161	SFRP1, SFRP1
GO:0070409	carbamoyl phosphate biosynthetic process	2	1	0	120	0.00169	0.00169	CPS1
GO:1903718	cellular response to ammonia	2	1	0	121	0.00169	0.00169	CPS1
GO:0042311	vasodilation	74	2	0.06	127	0.00180	0.00180	CPS1, KNG1
GO:0045671	negative regulation of osteoclast differentiation	77	2	0.07	134	0.00195	0.00195	SFRP1, SFRP1
GO:0045987	positive regulation of smooth muscle contraction	78	2	0.07	139	0.00200	0.00200	OXTR, NPNT
GO:0048147	negative regulation of fibroblast proliferation	79	2	0.07	140	0.00205	0.00205	SFRP1, SFRP1
GO:0014075	response to amine	82	2	0.07	146	0.00220	0.00220	CPS1, OXTR
GO:0008038	neuron recognition	83	2	0.07	148	0.00226	0.00226	CNTNAP2, CNTN4
GO:0001869	negative regulation of complement activation, lectin pathway	3	1	0	157	0.00253	0.00253	A2M
GO:0010813	neuropeptide catabolic process	3	1	0	158	0.00253	0.00253	CTSH
GO:0008584	male gonad development	334	3	0.28	165	0.00279	0.00279	SFRP1, SFRP1, ATRX
GO:0046676	negative regulation of insulin secretion	95	2	0.08	167	0.00294	0.00294	SFRP1, SFRP1
GO:0045668	negative regulation of osteoblast differentiation	100	2	0.08	171	0.00325	0.00325	SFRP1, SFRP1
GO:0071400	cellular response to oleic acid	4	1	0	173	0.00338	0.00338	CPS1
GO:0035128	post-embryonic forelimb morphogenesis	4	1	0	174	0.00338	0.00338	ATRX
GO:1901581	negative regulation of telomeric RNA transcription from RNA pol II promoter	4	1	0	175	0.00338	0.00338	ATRX
GO:1901582	positive regulation of telomeric RNA transcription from RNA pol II promoter	4	1	0	176	0.00338	0.00338	ATRX
GO:0034059	response to anoxia	4	1	0	177	0.00338	0.00338	OXTR
GO:2001222	regulation of neuron migration	104	2	0.09	184	0.00351	0.00351	240259_at, NIPBL
GO:1901031	regulation of response to reactive oxygen species	105	2	0.09	186	0.00358	0.00358	FBLN5, MET
GO:0030514	negative regulation of BMP signaling pathway	107	2	0.09	189	0.00371	0.00371	SFRP1, SFRP1
GO:0071392	cellular response to estradiol stimulus	114	2	0.1	197	0.00420	0.00420	SFRP1, SFRP1
GO:0070550	rDNA condensation	5	1	0	198	0.00422	0.00422	NIPBL
GO:1905406	positive regulation of mitotic cohesin loading	5	1	0	199	0.00422	0.00422	NIPBL
GO:0060448	dichotomous subdivision of terminal units involved in lung branching	5	1	0	200	0.00422	0.00422	CTSH
GO:0070371	ERK1 and ERK2 cascade	794	4	0.67	206	0.00431	0.00431	CTSH, OXTR, MET, NPNT
GO:0050732	negative regulation of peptidyl-tyrosine phosphorylation	118	2	0.1	210	0.00449	0.00449	SFRP1, SFRP1
GO:0060406	positive regulation of penile erection	6	1	0.01	214	0.00506	0.00506	OXTR
GO:0051496	positive regulation of stress fiber assembly	127	2	0.11	216	0.00518	0.00518	SFRP1, SFRP1
GO:0097195	pilomotor reflex	7	1	0.01	221	0.00590	0.00590	NPNT
GO:0010701	positive regulation of norepinephrine secretion	7	1	0.01	222	0.00590	0.00590	OXTR
GO:0042594	response to starvation	438	3	0.37	223	0.00594	0.00594	SFRP1, SFRP1, CPS1
GO:0007186	G-protein coupled receptor signaling pathway	2011	6	1.7	224	0.00608	0.00608	SFRP1, SFRP1, KNG1, OXTR, MET, FGD4
GO:0051965	positive regulation of synapse assembly	139	2	0.12	226	0.00617	0.00617	OXTR, 240259_at
GO:0045600	positive regulation of fat cell differentiation	143	2	0.12	233	0.00652	0.00652	SFRP1, SFRP1
GO:0035176	social behavior	144	2	0.12	234	0.00661	0.00661	OXTR, CNTNAP2
GO:0035261	external genitalia morphogenesis	8	1	0.01	238	0.00674	0.00674	NIPBL
GO:0006526	arginine biosynthetic process	8	1	0.01	239	0.00674	0.00674	CPS1
GO:1904908	negative regulation of maintenance of mitotic sister chromatid cohesion, telomeric	8	1	0.01	240	0.00674	0.00674	ATRX
GO:2000721	positive regulation of transcription from RNA polymerase II promoter involved in smooth muscle cell ...	8	1	0.01	241	0.00674	0.00674	NPNT
GO:0019827	stem cell population maintenance	461	3	0.39	246	0.00683	0.00683	SFRP1, SFRP1, NIPBL
GO:0060244	negative regulation of cell proliferation involved in contact inhibition	9	1	0.01	253	0.00758	0.00758	SRPX
GO:0071109	superior temporal gyrus development	9	1	0.01	254	0.00758	0.00758	CNTNAP2
GO:0061010	gall bladder development	9	1	0.01	255	0.00758	0.00758	NIPBL
GO:0050679	positive regulation of epithelial cell proliferation	482	3	0.41	259	0.00772	0.00772	SFRP1, SFRP1, MMP12
GO:0001992	regulation of systemic arterial blood pressure by vasopressin	10	1	0.01	266	0.00842	0.00842	OXTR
GO:0019240	citrulline biosynthetic process	10	1	0.01	267	0.00842	0.00842	CPS1
GO:0045163	clustering of voltage-gated potassium channels	10	1	0.01	268	0.00842	0.00842	CNTNAP2
GO:0010815	bradykinin catabolic process	10	1	0.01	269	0.00842	0.00842	CTSH
GO:0048565	digestive tract development	327	5	0.28	7	0.00884	7.7e-06	SFRP1, SFRP1, CPS1, OXTR, NIPBL
GO:0061343	cell adhesion involved in heart morphogenesis	11	1	0.01	285	0.00926	0.00926	240259_at
GO:0070494	regulation of thrombin-activated receptor signaling pathway	12	1	0.01	295	0.01010	0.01010	MET
GO:0070495	negative regulation of thrombin-activated receptor signaling pathway	12	1	0.01	296	0.01010	0.01010	MET
GO:0071733	transcriptional activation by promoter-enhancer looping	12	1	0.01	297	0.01010	0.01010	NIPBL
GO:0090202	gene looping	12	1	0.01	298	0.01010	0.01010	NIPBL
GO:0090579	dsDNA loop formation	12	1	0.01	299	0.01010	0.01010	NIPBL
GO:0007155	cell adhesion	3367	10	2.85	47	0.01027	0.00031	SFRP1, SFRP1, FBLN5, SRPX, KNG1, CNTNAP2, EDIL3, NPNT, CNTN4, 240259_at
GO:0035019	somatic stem cell population maintenance	182	2	0.15	305	0.01036	0.01036	SFRP1, SFRP1
GO:0022610	biological adhesion	3383	10	2.86	51	0.01054	0.00032	SFRP1, SFRP1, FBLN5, SRPX, KNG1, CNTNAP2, EDIL3, NPNT, CNTN4, 240259_at
GO:1990414	replication-born double-strand break repair via sister chromatid exchange	13	1	0.01	312	0.01094	0.01094	NIPBL
GO:0021675	nerve development	194	2	0.16	321	0.01171	0.01171	AHNAK2, AHNAK2
GO:0060054	positive regulation of epithelial cell proliferation involved in wound healing	14	1	0.01	323	0.01177	0.01177	MMP12
GO:0071205	protein localization to juxtaparanode region of axon	14	1	0.01	324	0.01177	0.01177	CNTNAP2
GO:0070474	positive regulation of uterine smooth muscle contraction	14	1	0.01	325	0.01177	0.01177	OXTR
GO:1905098	negative regulation of guanyl-nucleotide exchange factor activity	14	1	0.01	326	0.01177	0.01177	MET
GO:1900407	regulation of cellular response to oxidative stress	197	2	0.17	331	0.01205	0.01205	FBLN5, MET
GO:0002357	defense response to tumor cell	15	1	0.01	339	0.01261	0.01261	RBMS3
GO:0070472	regulation of uterine smooth muscle contraction	15	1	0.01	340	0.01261	0.01261	OXTR
GO:0042713	sperm ejaculation	16	1	0.01	354	0.01344	0.01344	OXTR
GO:0070471	uterine smooth muscle contraction	16	1	0.01	355	0.01344	0.01344	OXTR
GO:0043129	surfactant homeostasis	16	1	0.01	356	0.01344	0.01344	CTSH
GO:0060455	negative regulation of gastric acid secretion	16	1	0.01	357	0.01344	0.01344	OXTR
GO:0006207	'de novo' pyrimidine nucleobase biosynthetic process	16	1	0.01	358	0.01344	0.01344	CPS1
GO:0019856	pyrimidine nucleobase biosynthetic process	16	1	0.01	359	0.01344	0.01344	CPS1
GO:0071560	cellular response to transforming growth factor beta stimulus	602	3	0.51	364	0.01407	0.01407	SFRP1, SFRP1, NPNT
GO:0010811	positive regulation of cell-substrate adhesion	297	4	0.25	31	0.01416	0.00011	SFRP1, SFRP1, EDIL3, NPNT
GO:0051336	regulation of hydrolase activity	3161	7	2.67	373	0.01458	0.01458	SFRP1, SFRP1, CTSH, KNG1, A2M, NPNT, FGD4
GO:0071559	response to transforming growth factor beta	613	3	0.52	376	0.01476	0.01476	SFRP1, SFRP1, NPNT
GO:0071356	cellular response to tumor necrosis factor	615	3	0.52	379	0.01489	0.01489	SFRP1, SFRP1, NPNT
GO:0099612	protein localization to axon	18	1	0.02	381	0.01511	0.01511	CNTNAP2
GO:0061038	uterus morphogenesis	18	1	0.02	382	0.01511	0.01511	NIPBL
GO:0001656	metanephros development	222	2	0.19	386	0.01512	0.01512	CTSH, NIPBL
GO:0072642	interferon-alpha secretion	19	1	0.02	392	0.01594	0.01594	MMP12
GO:1901299	negative regulation of hydrogen peroxide-mediated programmed cell death	19	1	0.02	393	0.01594	0.01594	MET
GO:1902741	positive regulation of interferon-alpha secretion	19	1	0.02	394	0.01594	0.01594	MMP12
GO:1902739	regulation of interferon-alpha secretion	19	1	0.02	395	0.01594	0.01594	MMP12
GO:0060340	positive regulation of type I interferon-mediated signaling pathway	20	1	0.02	406	0.01678	0.01678	MMP12
GO:0000050	urea cycle	20	1	0.02	407	0.01678	0.01678	CPS1
GO:0048875	chemical homeostasis within a tissue	20	1	0.02	408	0.01678	0.01678	CTSH
GO:0045778	positive regulation of ossification	235	2	0.2	410	0.01683	0.01683	NPNT, NIPBL
GO:0016049	cell growth	1188	4	1	417	0.01719	0.01719	SFRP1, SFRP1, FBLN5, SORBS2
GO:0045927	positive regulation of growth	650	3	0.55	418	0.01724	0.01724	SFRP1, SFRP1, NIPBL
GO:0008585	female gonad development	240	2	0.2	422	0.01751	0.01751	SFRP1, SFRP1
GO:0071169	establishment of protein localization to chromatin	21	1	0.02	423	0.01761	0.01761	NIPBL
GO:0010694	positive regulation of alkaline phosphatase activity	21	1	0.02	424	0.01761	0.01761	NPNT
GO:0072711	cellular response to hydroxyurea	21	1	0.02	425	0.01761	0.01761	ATRX
GO:1900112	regulation of histone H3-K9 trimethylation	21	1	0.02	426	0.01761	0.01761	ATRX
GO:0072641	type I interferon secretion	21	1	0.02	427	0.01761	0.01761	MMP12
GO:0060137	maternal process involved in parturition	21	1	0.02	428	0.01761	0.01761	OXTR
GO:0034612	response to tumor necrosis factor	659	3	0.56	432	0.01787	0.01787	SFRP1, SFRP1, NPNT
GO:0097327	response to antineoplastic agent	246	2	0.21	435	0.01834	0.01834	CPS1, ATRX
GO:0010571	positive regulation of nuclear cell cycle DNA replication	22	1	0.02	436	0.01844	0.01844	ATRX
GO:0072710	response to hydroxyurea	22	1	0.02	437	0.01844	0.01844	ATRX
GO:0001886	endothelial cell morphogenesis	22	1	0.02	438	0.01844	0.01844	MET
GO:0060218	hematopoietic stem cell differentiation	250	2	0.21	444	0.01890	0.01890	SFRP1, SFRP1
GO:0022617	extracellular matrix disassembly	250	2	0.21	445	0.01890	0.01890	MMP12, A2M
GO:0060339	negative regulation of type I interferon-mediated signaling pathway	23	1	0.02	447	0.01927	0.01927	MMP12
GO:0046545	development of primary female sexual characteristics	253	2	0.21	450	0.01933	0.01933	SFRP1, SFRP1
GO:0072359	circulatory system development	2687	7	2.27	227	0.01955	0.00619	SFRP1, SFRP1, CTSH, SORBS2, OXTR, 240259_at, NIPBL
GO:0043087	regulation of GTPase activity	1244	4	1.05	455	0.02001	0.02001	SFRP1, SFRP1, A2M, FGD4
GO:1905097	regulation of guanyl-nucleotide exchange factor activity	24	1	0.02	456	0.02010	0.02010	MET
GO:0000212	meiotic spindle organization	24	1	0.02	457	0.02010	0.02010	ATRX
GO:0050890	cognition	708	3	0.6	470	0.02157	0.02157	OXTR, CNTNAP2, NIPBL
GO:0007320	insemination	27	1	0.02	477	0.02258	0.02258	OXTR
GO:0060453	regulation of gastric acid secretion	27	1	0.02	478	0.02258	0.02258	OXTR
GO:0032230	positive regulation of synaptic transmission, GABAergic	28	1	0.02	484	0.02341	0.02341	OXTR
GO:0098596	imitative learning	28	1	0.02	485	0.02341	0.02341	CNTNAP2
GO:2000121	regulation of removal of superoxide radicals	28	1	0.02	486	0.02341	0.02341	FBLN5
GO:0042297	vocal learning	28	1	0.02	487	0.02341	0.02341	CNTNAP2
GO:0051345	positive regulation of hydrolase activity	1968	5	1.66	489	0.02348	0.02348	SFRP1, SFRP1, CTSH, A2M, NPNT
GO:0007494	midgut development	29	1	0.02	495	0.02424	0.02424	CPS1
GO:0010692	regulation of alkaline phosphatase activity	29	1	0.02	496	0.02424	0.02424	NPNT
GO:0044849	estrous cycle	29	1	0.02	497	0.02424	0.02424	OXTR
GO:0045765	regulation of angiogenesis	744	3	0.63	498	0.02453	0.02453	SFRP1, SFRP1, CTSH
GO:0019627	urea metabolic process	30	1	0.03	502	0.02506	0.02506	CPS1
GO:0070493	thrombin-activated receptor signaling pathway	30	1	0.03	503	0.02506	0.02506	MET
GO:0033631	cell-cell adhesion mediated by integrin	30	1	0.03	504	0.02506	0.02506	NPNT
GO:0046660	female sex differentiation	294	2	0.25	507	0.02556	0.02556	SFRP1, SFRP1
GO:0034097	response to cytokine	2755	6	2.33	508	0.02584	0.02584	SFRP1, SFRP1, MMP12, OXTR, NPNT, 240259_at
GO:0070365	hepatocyte differentiation	31	1	0.03	509	0.02589	0.02589	CPS1
GO:0098598	learned vocalization behavior or vocal learning	31	1	0.03	510	0.02589	0.02589	CNTNAP2
GO:0072520	seminiferous tubule development	31	1	0.03	511	0.02589	0.02589	ATRX
GO:0097329	response to antimetabolite	31	1	0.03	512	0.02589	0.02589	ATRX
GO:0021794	thalamus development	31	1	0.03	513	0.02589	0.02589	CNTNAP2
GO:0034086	maintenance of sister chromatid cohesion	41	2	0.03	73	0.02666	0.00056	ATRX, NIPBL
GO:0034088	maintenance of mitotic sister chromatid cohesion	41	2	0.03	74	0.02666	0.00056	ATRX, NIPBL
GO:0050667	homocysteine metabolic process	32	1	0.03	520	0.02671	0.02671	CPS1
GO:0071941	nitrogen cycle metabolic process	32	1	0.03	521	0.02671	0.02671	CPS1
GO:0048703	embryonic viscerocranium morphogenesis	32	1	0.03	522	0.02671	0.02671	NIPBL
GO:0060009	Sertoli cell development	33	1	0.03	529	0.02753	0.02753	ATRX
GO:0031589	cell-substrate adhesion	909	5	0.77	95	0.02834	0.00092	SFRP1, SFRP1, FBLN5, EDIL3, NPNT
GO:0048251	elastic fiber assembly	34	1	0.03	533	0.02836	0.02836	FBLN5
GO:0036124	histone H3-K9 trimethylation	34	1	0.03	534	0.02836	0.02836	ATRX
GO:2001028	positive regulation of endothelial cell chemotaxis	36	1	0.03	539	0.03000	0.03000	MET
GO:0007076	mitotic chromosome condensation	36	1	0.03	540	0.03000	0.03000	NIPBL
GO:0001845	phagolysosome assembly	36	1	0.03	541	0.03000	0.03000	SRPX
GO:0060457	negative regulation of digestive system process	36	1	0.03	542	0.03000	0.03000	OXTR
GO:0006590	thyroid hormone generation	37	1	0.03	548	0.03082	0.03082	DIO1
GO:2000105	positive regulation of DNA-dependent DNA replication	37	1	0.03	549	0.03082	0.03082	ATRX
GO:1901342	regulation of vasculature development	818	3	0.69	553	0.03128	0.03128	SFRP1, SFRP1, CTSH
GO:0061436	establishment of skin barrier	38	1	0.03	555	0.03164	0.03164	MET
GO:0001967	suckling behavior	38	1	0.03	556	0.03164	0.03164	OXTR
GO:0098597	observational learning	38	1	0.03	557	0.03164	0.03164	CNTNAP2
GO:0001696	gastric acid secretion	38	1	0.03	558	0.03164	0.03164	OXTR
GO:1901298	regulation of hydrogen peroxide-mediated programmed cell death	38	1	0.03	559	0.03164	0.03164	MET
GO:0090263	positive regulation of canonical Wnt signaling pathway	333	2	0.28	562	0.03215	0.03215	SFRP1, SFRP1
GO:0002576	platelet degranulation	333	2	0.28	563	0.03215	0.03215	KNG1, A2M
GO:0033262	regulation of nuclear cell cycle DNA replication	39	1	0.03	564	0.03246	0.03246	ATRX
GO:0007158	neuron cell-cell adhesion	39	1	0.03	565	0.03246	0.03246	CNTN4
GO:0043065	positive regulation of apoptotic process	1642	6	1.39	147	0.03261	0.00224	SFRP1, SFRP1, CTSH, SRPX, KNG1, FGD4
GO:0120036	plasma membrane bounded cell projection organization	3720	7	3.14	566	0.03267	0.03267	SFRP1, SFRP1, CNTNAP2, SEPT11, CNTN4, 240259_at, FGD4
GO:0043068	positive regulation of programmed cell death	1651	6	1.4	149	0.03321	0.00230	SFRP1, SFRP1, CTSH, SRPX, KNG1, FGD4
GO:0007567	parturition	40	1	0.03	567	0.03328	0.03328	OXTR
GO:0010421	hydrogen peroxide-mediated programmed cell death	40	1	0.03	568	0.03328	0.03328	MET
GO:0031223	auditory behavior	40	1	0.03	569	0.03328	0.03328	CNTNAP2
GO:0097468	programmed cell death in response to reactive oxygen species	40	1	0.03	570	0.03328	0.03328	MET
GO:0000921	septin ring assembly	40	1	0.03	571	0.03328	0.03328	SEPT11
GO:2001241	positive regulation of extrinsic apoptotic signaling pathway in absence of ligand	41	1	0.03	576	0.03410	0.03410	SRPX
GO:0033561	regulation of water loss via skin	41	1	0.03	577	0.03410	0.03410	MET
GO:0042403	thyroid hormone metabolic process	41	1	0.03	578	0.03410	0.03410	DIO1
GO:0030030	cell projection organization	3805	7	3.22	592	0.03637	0.03637	SFRP1, SFRP1, CNTNAP2, SEPT11, CNTN4, 240259_at, FGD4
GO:0030278	regulation of ossification	481	4	0.41	85	0.03652	0.00069	SFRP1, SFRP1, NPNT, NIPBL
GO:0071347	cellular response to interleukin-1	359	2	0.3	597	0.03687	0.03687	SFRP1, SFRP1
GO:0009267	cellular response to starvation	360	2	0.3	598	0.03706	0.03706	SFRP1, SFRP1
GO:0060008	Sertoli cell differentiation	45	1	0.04	600	0.03736	0.03736	ATRX
GO:0031106	septin ring organization	45	1	0.04	601	0.03736	0.03736	SEPT11
GO:0042711	maternal behavior	46	1	0.04	603	0.03818	0.03818	OXTR
GO:0097067	cellular response to thyroid hormone stimulus	46	1	0.04	604	0.03818	0.03818	CTSH
GO:0010646	regulation of cell communication	8409	13	7.11	371	0.03856	0.01434	SFRP1, SFRP1, CTSH, MMP12, SRPX, OXTR, MET, A2M, NPNT, CNTN4, RBMS3, 240259_at, FGD4
GO:0030260	entry into host cell	369	2	0.31	608	0.03876	0.03876	SLC10A1, MET
GO:0051828	entry into other organism involved in symbiotic interaction	369	2	0.31	609	0.03876	0.03876	SLC10A1, MET
GO:0051806	entry into cell of other organism involved in symbiotic interaction	369	2	0.31	610	0.03876	0.03876	SLC10A1, MET
GO:0044409	entry into host	369	2	0.31	611	0.03876	0.03876	SLC10A1, MET
GO:0032185	septin cytoskeleton organization	47	1	0.04	614	0.03899	0.03899	SEPT11
GO:0051570	regulation of histone H3-K9 methylation	47	1	0.04	615	0.03899	0.03899	ATRX
GO:0050680	negative regulation of epithelial cell proliferation	371	2	0.31	617	0.03914	0.03914	SFRP1, SFRP1
GO:0061008	hepaticobiliary system development	395	3	0.33	208	0.03962	0.00446	CPS1, MET, NIPBL
GO:0031065	positive regulation of histone deacetylation	48	1	0.04	622	0.03981	0.03981	NIPBL
GO:0021756	striatum development	48	1	0.04	623	0.03981	0.03981	CNTNAP2
GO:2001039	negative regulation of cellular response to drug	49	1	0.04	629	0.04062	0.04062	MET
GO:0060746	parental behavior	49	1	0.04	630	0.04062	0.04062	OXTR
GO:1903206	negative regulation of hydrogen peroxide-induced cell death	49	1	0.04	631	0.04062	0.04062	MET
GO:0006206	pyrimidine nucleobase metabolic process	49	1	0.04	632	0.04062	0.04062	CPS1
GO:1901032	negative regulation of response to reactive oxygen species	49	1	0.04	633	0.04062	0.04062	MET
GO:0031056	regulation of histone modification	381	2	0.32	634	0.04107	0.04107	ATRX, NIPBL
GO:0007010	cytoskeleton organization	3415	8	2.89	232	0.04138	0.00627	SFRP1, SFRP1, SORBS2, ATRX, MET, CEP350, SEPT11, FGD4
GO:0035635	entry of bacterium into host cell	50	1	0.04	639	0.04143	0.04143	MET
GO:2001224	positive regulation of neuron migration	50	1	0.04	640	0.04143	0.04143	NIPBL
GO:0007638	mechanosensory behavior	50	1	0.04	641	0.04143	0.04143	CNTNAP2
GO:0048012	hepatocyte growth factor receptor signaling pathway	50	1	0.04	642	0.04143	0.04143	MET
GO:0010942	positive regulation of cell death	1765	6	1.49	170	0.04143	0.00322	SFRP1, SFRP1, CTSH, SRPX, KNG1, FGD4
GO:2001235	positive regulation of apoptotic signaling pathway	477	4	0.4	83	0.04147	0.00067	SFRP1, SFRP1, CTSH, SRPX
GO:0001889	liver development	386	2	0.33	647	0.04204	0.04204	CPS1, MET
GO:0048754	branching morphogenesis of an epithelial tube	406	3	0.34	211	0.04243	0.00481	CTSH, MET, NPNT
GO:0043484	regulation of RNA splicing	388	2	0.33	648	0.04244	0.04244	AHNAK2, AHNAK2
GO:0023051	regulation of signaling	8534	13	7.21	401	0.04273	0.01620	SFRP1, SFRP1, CTSH, MMP12, SRPX, OXTR, MET, A2M, NPNT, CNTN4, RBMS3, 240259_at, FGD4
GO:0001822	kidney development	682	5	0.58	42	0.04296	0.00025	SFRP1, SFRP1, CTSH, NPNT, NIPBL
GO:0048557	embryonic digestive tract morphogenesis	52	1	0.04	651	0.04305	0.04305	NIPBL
GO:1904424	regulation of GTP binding	52	1	0.04	652	0.04305	0.04305	MET
GO:0052548	regulation of endopeptidase activity	934	3	0.79	656	0.04364	0.04364	CTSH, KNG1, A2M
GO:0030307	positive regulation of cell growth	395	2	0.33	657	0.04383	0.04383	SFRP1, SFRP1
GO:0032727	positive regulation of interferon-alpha production	53	1	0.04	658	0.04386	0.04386	MMP12
GO:0035023	regulation of Rho protein signal transduction	397	2	0.34	659	0.04423	0.04423	MET, FGD4
GO:0007420	brain development	1800	7	1.52	78	0.04453	0.00063	SFRP1, SFRP1, OXTR, ATRX, CNTNAP2, CNTN4, NIPBL
GO:0071711	basement membrane organization	54	1	0.05	660	0.04467	0.04467	240259_at
GO:0070199	establishment of protein localization to chromosome	54	1	0.05	661	0.04467	0.04467	NIPBL
GO:0035313	wound healing, spreading of epidermal cells	54	1	0.05	662	0.04467	0.04467	MMP12
GO:0034614	cellular response to reactive oxygen species	400	2	0.34	663	0.04483	0.04483	FBLN5, MET
GO:0035264	multicellular organism growth	403	2	0.34	664	0.04543	0.04543	ATRX, NIPBL
GO:0019430	removal of superoxide radicals	55	1	0.05	668	0.04548	0.04548	FBLN5
GO:0010634	positive regulation of epithelial cell migration	407	2	0.34	671	0.04624	0.04624	CTSH, MET
GO:2001026	regulation of endothelial cell chemotaxis	56	1	0.05	674	0.04629	0.04629	MET
GO:0007413	axonal fasciculation	56	1	0.05	675	0.04629	0.04629	CNTN4
GO:0001975	response to amphetamine	56	1	0.05	676	0.04629	0.04629	OXTR
GO:0106030	neuron projection fasciculation	56	1	0.05	677	0.04629	0.04629	CNTN4
GO:0061138	morphogenesis of a branching epithelium	496	5	0.42	19	0.04633	5.6e-05	SFRP1, SFRP1, CTSH, MET, NPNT
GO:0051056	regulation of small GTPase mediated signal transduction	958	3	0.81	678	0.04646	0.04646	MET, A2M, FGD4
GO:1901654	response to ketone	478	4	0.4	84	0.04665	0.00068	SFRP1, SFRP1, CPS1, OXTR
GO:0030308	negative regulation of cell growth	410	2	0.35	680	0.04686	0.04686	SFRP1, SFRP1
GO:0006541	glutamine metabolic process	57	1	0.05	683	0.04710	0.04710	CPS1
GO:0046112	nucleobase biosynthetic process	57	1	0.05	684	0.04710	0.04710	CPS1
GO:0071450	cellular response to oxygen radical	57	1	0.05	685	0.04710	0.04710	FBLN5
GO:0071451	cellular response to superoxide	57	1	0.05	686	0.04710	0.04710	FBLN5
GO:0070555	response to interleukin-1	415	2	0.35	688	0.04788	0.04788	SFRP1, SFRP1
GO:0042755	eating behavior	58	1	0.05	689	0.04790	0.04790	OXTR
GO:0003301	physiological cardiac muscle hypertrophy	58	1	0.05	690	0.04790	0.04790	SORBS2
GO:0061049	cell growth involved in cardiac muscle cell development	58	1	0.05	691	0.04790	0.04790	SORBS2
GO:0003298	physiological muscle hypertrophy	58	1	0.05	692	0.04790	0.04790	SORBS2
GO:0090312	positive regulation of protein deacetylation	58	1	0.05	693	0.04790	0.04790	NIPBL
GO:0071625	vocalization behavior	58	1	0.05	694	0.04790	0.04790	CNTNAP2
GO:0001558	regulation of cell growth	970	3	0.82	695	0.04791	0.04791	SFRP1, SFRP1, FBLN5
GO:0035024	negative regulation of Rho protein signal transduction	60	1	0.05	707	0.04952	0.04952	MET

## Sheet: overlap_BPA_BPF (n=140)
GO.ID	Term	Annotated	Significant	Expected	Rank in classic	elim	classic	genes
GO:2000379	positive regulation of reactive oxygen species metabolic process	212	6	0.74	504	0.00010	0.00010	THBS1, THBS1, ICAM1, PDGFB, TNF, 218810_at
GO:2000352	negative regulation of endothelial cell apoptotic process	71	4	0.25	507	0.00011	0.00011	SERPINE1, ICAM1, TNFAIP3, TNFAIP3
GO:0048661	positive regulation of smooth muscle cell proliferation	210	8	0.73	297	0.00012	8.0e-07	THBS1, THBS1, MMP9, PDGFB, ITGA2, EREG, TNF, ITGA2
GO:2000349	negative regulation of CD40 signaling pathway	5	2	0.02	512	0.00012	0.00012	TNFAIP3, TNFAIP3
GO:1905929	positive regulation of invadopodium disassembly	5	2	0.02	513	0.00012	0.00012	NAV3, NAV3
GO:0046882	negative regulation of follicle-stimulating hormone secretion	5	2	0.02	514	0.00012	0.00012	INHBA, INHBA
GO:0010803	regulation of tumor necrosis factor-mediated signaling pathway	142	5	0.5	525	0.00015	0.00015	CARD16, TNFAIP3, TNFAIP3, TNF, BIRC3
GO:0003334	keratinocyte development	32	3	0.11	542	0.00019	0.00019	SFN, SFN, SFN
GO:0014075	response to amine	82	4	0.29	544	0.00020	0.00020	ICAM1, ITGA2, HDAC9, ITGA2
GO:0010634	positive regulation of epithelial cell migration	407	10	1.42	328	0.00020	1.8e-06	THBS1, THBS1, SOX9, MMP9, PDGFB, ITGA2, HDAC9, 218810_at, TGFB2, ITGA2
GO:0050691	regulation of defense response to virus by host	83	4	0.29	549	0.00021	0.00021	TNFAIP3, TNFAIP3, 211796_s_at, 218810_at
GO:0042730	fibrinolysis	59	6	0.21	208	0.00021	6.2e-08	THBS1, THBS1, SERPINE1, PLAU, PLAUR, PLAU
GO:0042060	wound healing	1376	34	4.8	9	0.00024	9.0e-20	CD44, THBS1, THBS1, SERPINE1, TNFAIP3, TNFAIP3, PIK3CD, PDGFB, CD44, CD44, TFF1, ITGA2, CCL20, PLAU, EREG, ELK3, IL24, 208607_s_at, MCAM, TFPI2, CD44, IL1A, PLAUR, CD44, 211340_s_at, PLAU, CD44, CD44, 214456_x_at, CD44, TGFB2, ITGA2, ADTRP, JMJD1C
GO:2000647	negative regulation of stem cell proliferation	35	3	0.12	561	0.00025	0.00025	FERMT1, FERMT1, FERMT1
GO:0042701	progesterone secretion	7	2	0.02	562	0.00025	0.00025	INHBA, INHBA
GO:0010754	negative regulation of cGMP-mediated signaling	7	2	0.02	563	0.00025	0.00025	THBS1, THBS1
GO:0034140	negative regulation of toll-like receptor 3 signaling pathway	7	2	0.02	564	0.00025	0.00025	TNFAIP3, TNFAIP3
GO:0048566	embryonic digestive tract development	87	4	0.3	566	0.00025	0.00025	CXCL8, TNF, CXCL8, TGFB2
GO:0048247	lymphocyte chemotaxis	88	4	0.31	567	0.00026	0.00026	PIK3CD, CCL20, 208607_s_at, 214456_x_at
GO:0007229	integrin-mediated signaling pathway	252	6	0.88	568	0.00027	0.00027	ITGA2, FERMT1, ITGB8, ITGA2, FERMT1, FERMT1
GO:0032695	negative regulation of interleukin-12 production	36	3	0.13	569	0.00027	0.00027	THBS1, THBS1, TNFRSF9
GO:0050729	positive regulation of inflammatory response	260	7	0.91	441	0.00029	3.8e-05	NFKBIA, SERPINE1, ITGA2, TNF, 211796_s_at, C3, ITGA2
GO:0032715	negative regulation of interleukin-6 production	91	4	0.32	576	0.00030	0.00030	TNFAIP3, TNFAIP3, TNF, 218810_at
GO:0061436	establishment of skin barrier	38	3	0.13	578	0.00032	0.00032	SFN, SFN, SFN
GO:0010839	negative regulation of keratinocyte proliferation	38	3	0.13	579	0.00032	0.00032	SFN, SFN, SFN
GO:2001268	negative regulation of cysteine-type endopeptidase activity involved in apoptotic signaling pathway	8	2	0.03	581	0.00033	0.00033	MMP9, PLAUR
GO:0021773	striatal medium spiny neuron differentiation	8	2	0.03	582	0.00033	0.00033	INHBA, INHBA
GO:0010693	negative regulation of alkaline phosphatase activity	8	2	0.03	583	0.00033	0.00033	TNF, TGFB2
GO:0002605	negative regulation of dendritic cell antigen processing and presentation	8	2	0.03	584	0.00033	0.00033	THBS1, THBS1
GO:0034136	negative regulation of toll-like receptor 2 signaling pathway	8	2	0.03	585	0.00033	0.00033	TNFAIP3, TNFAIP3
GO:0006516	glycoprotein catabolic process	41	3	0.14	592	0.00040	0.00040	ADAMTS9, ADAMTS9, ADAMTS9
GO:0070433	negative regulation of nucleotide-binding oligomerization domain containing 2 signaling pathway	9	2	0.03	595	0.00043	0.00043	TNFAIP3, TNFAIP3
GO:0051971	positive regulation of transmission of nerve impulse	9	2	0.03	596	0.00043	0.00043	ITGA2, ITGA2
GO:0045077	negative regulation of interferon-gamma biosynthetic process	9	2	0.03	597	0.00043	0.00043	INHBA, INHBA
GO:0033591	response to L-ascorbic acid	9	2	0.03	598	0.00043	0.00043	ITGA2, ITGA2
GO:0035909	aorta morphogenesis	100	4	0.35	602	0.00043	0.00043	ADAMTS9, ADAMTS9, TGFB2, ADAMTS9
GO:1902176	negative regulation of oxidative stress-induced intrinsic apoptotic signaling pathway	43	3	0.15	606	0.00046	0.00046	215223_s_at, 216841_s_at, 221477_s_at
GO:1902042	negative regulation of extrinsic apoptotic signaling pathway via death domain receptors	103	4	0.36	609	0.00048	0.00048	SERPINE1, ICAM1, TNFAIP3, TNFAIP3
GO:0032495	response to muramyl dipeptide	44	3	0.15	612	0.00050	0.00050	NFKBIA, TNFAIP3, TNFAIP3
GO:0033627	cell adhesion mediated by integrin	145	10	0.51	110	0.00052	1.0e-10	SERPINE1, ICAM1, ITGA2, PLAU, PLAU, FERMT1, TGFB2, ITGA2, FERMT1, FERMT1
GO:0048333	mesodermal cell differentiation	109	4	0.38	622	0.00059	0.00059	ITGA2, INHBA, INHBA, ITGA2
GO:0061042	vascular wound healing	22	5	0.08	174	0.00062	1.2e-08	SERPINE1, TNFAIP3, TNFAIP3, MCAM, 211340_s_at
GO:0010751	negative regulation of nitric oxide mediated signal transduction	11	2	0.04	630	0.00065	0.00065	THBS1, THBS1
GO:0032088	negative regulation of NF-kappaB transcription factor activity	200	5	0.7	637	0.00071	0.00071	NFKBIA, TNFAIP3, TNFAIP3, 218810_at, IRAK2
GO:0046881	positive regulation of follicle-stimulating hormone secretion	12	2	0.04	644	0.00078	0.00078	INHBA, INHBA
GO:0032496	response to lipopolysaccharide	735	20	2.57	72	0.00088	1.3e-12	CARD16, NFKBIA, SERPINE1, ICAM1, TNFAIP3, TNFAIP3, CXCL8, CXCL1, CCL20, IL24, LY96, TNF, TNFRSF9, CXCL3, CXCL2, CXCL8, CXCL5, CXCL5, 218810_at, IRAK2
GO:0048268	clathrin coat assembly	54	3	0.19	653	0.00090	0.00090	CLTB, CLTB, CLTB
GO:0045578	negative regulation of B cell differentiation	13	2	0.05	655	0.00092	0.00092	INHBA, INHBA
GO:0002677	negative regulation of chronic inflammatory response	13	2	0.05	656	0.00092	0.00092	TNFAIP3, TNFAIP3
GO:2000535	regulation of entry of bacterium into host cell	13	2	0.05	657	0.00092	0.00092	CXCL8, CXCL8
GO:0045727	positive regulation of translation	319	6	1.11	659	0.00092	0.00092	THBS1, THBS1, ITGA2, TNF, 218810_at, ITGA2
GO:0010883	regulation of lipid storage	123	4	0.43	660	0.00093	0.00093	NFKBIA, TNF, C3, 218810_at
GO:0031424	keratinization	215	5	0.75	663	0.00098	0.00098	1555673_at, SFN, KRT6B, SFN, SFN
GO:0043388	positive regulation of DNA binding	125	4	0.44	664	0.00099	0.00099	MMP9, ITGA2, PLAUR, ITGA2
GO:0033628	regulation of cell adhesion mediated by integrin	98	7	0.34	204	0.00102	5.7e-08	SERPINE1, PLAU, PLAU, FERMT1, TGFB2, FERMT1, FERMT1
GO:0043122	regulation of I-kappaB kinase/NF-kappaB signaling	581	8	2.03	670	0.00103	0.00103	CARD16, TNFAIP3, TNFAIP3, 205890_s_at, TNF, IL1A, BIRC3, 218810_at
GO:0032691	negative regulation of interleukin-1 beta production	42	4	0.15	402	0.00104	1.4e-05	CARD16, TNFAIP3, TNFAIP3, 218810_at
GO:0045606	positive regulation of epidermal cell differentiation	57	3	0.2	673	0.00106	0.00106	SFN, SFN, SFN
GO:0002581	negative regulation of antigen processing and presentation of peptide or polysaccharide antigen via ...	14	2	0.05	674	0.00107	0.00107	THBS1, THBS1
GO:0034341	response to interferon-gamma	486	15	1.7	116	0.00118	1.9e-10	JAK1, CD44, ICAM1, KYNU, CD44, CD44, CCL20, 205890_s_at, CD44, KYNU, CD44, CD44, CD44, KYNU, CD44
GO:0007596	blood coagulation	835	15	2.91	244	0.00120	2.5e-07	THBS1, THBS1, SERPINE1, PIK3CD, PDGFB, ITGA2, PLAU, 208607_s_at, TFPI2, PLAUR, PLAU, 214456_x_at, ITGA2, ADTRP, JMJD1C
GO:0035722	interleukin-12-mediated signaling pathway	132	4	0.46	680	0.00121	0.00121	JAK1, 215223_s_at, 216841_s_at, 221477_s_at
GO:2001027	negative regulation of endothelial cell chemotaxis	15	2	0.05	683	0.00123	0.00123	THBS1, THBS1
GO:0071947	protein deubiquitination involved in ubiquitin-dependent protein catabolic process	15	2	0.05	684	0.00123	0.00123	TNFAIP3, TNFAIP3
GO:1903671	negative regulation of sprouting angiogenesis	85	5	0.3	397	0.00142	1.3e-05	ADAMTS9, THBS1, THBS1, ADAMTS9, ADAMTS9
GO:0008544	epidermis development	828	17	2.89	163	0.00144	5.2e-09	1555673_at, LAMC2, SOX9, EREG, CST6, TNF, SFN, LAMB3, INHBA, KRT6B, FERMT1, TGFB2, INHBA, FERMT1, SFN, SFN, FERMT1
GO:0001541	ovarian follicle development	141	4	0.49	706	0.00155	0.00155	ICAM1, EREG, INHBA, INHBA
GO:0042541	hemoglobin biosynthetic process	17	2	0.06	708	0.00159	0.00159	INHBA, INHBA
GO:0010748	negative regulation of plasma membrane long-chain fatty acid transport	17	2	0.06	709	0.00159	0.00159	THBS1, THBS1
GO:0006971	hypotonic response	17	2	0.06	710	0.00159	0.00159	ITGA2, ITGA2
GO:0007179	transforming growth factor beta receptor signaling pathway	453	11	1.58	284	0.00166	6.0e-07	THBS1, THBS1, LTBP2, PMEPA1, FERMT1, TGFB2, PMEPA1, PMEPA1, LTBP2, FERMT1, FERMT1
GO:0003229	ventricular cardiac muscle tissue development	144	4	0.5	714	0.00167	0.00167	ADAMTS9, ADAMTS9, TGFB2, ADAMTS9
GO:0071107	response to parathyroid hormone	18	2	0.06	718	0.00178	0.00178	ITGA2, ITGA2
GO:0045650	negative regulation of macrophage differentiation	18	2	0.06	719	0.00178	0.00178	INHBA, INHBA
GO:0002634	regulation of germinal center formation	18	2	0.06	720	0.00178	0.00178	TNFAIP3, TNFAIP3
GO:0032914	positive regulation of transforming growth factor beta1 production	18	2	0.06	721	0.00178	0.00178	THBS1, THBS1
GO:1901889	negative regulation of cell junction assembly	69	3	0.24	724	0.00184	0.00184	THBS1, THBS1, TNF
GO:0000187	activation of MAPK activity	367	6	1.28	727	0.00188	0.00188	THBS1, THBS1, TNF, 208607_s_at, 214456_x_at, IRAK2
GO:0050918	positive chemotaxis	126	7	0.44	251	0.00191	3.2e-07	CXCL8, PDGFB, ITGA2, 208607_s_at, CXCL8, 214456_x_at, ITGA2
GO:0072577	endothelial cell apoptotic process	143	7	0.5	291	0.00191	7.5e-07	THBS1, THBS1, SERPINE1, ICAM1, TNFAIP3, TNFAIP3, TNF
GO:0046827	positive regulation of protein export from nucleus	70	3	0.24	728	0.00192	0.00192	SFN, SFN, SFN
GO:0034144	negative regulation of toll-like receptor 4 signaling pathway	19	2	0.07	733	0.00199	0.00199	TNFAIP3, TNFAIP3
GO:1904707	positive regulation of vascular smooth muscle cell proliferation	71	3	0.25	738	0.00200	0.00200	MMP9, PDGFB, TNF
GO:0090162	establishment of epithelial cell polarity	71	3	0.25	739	0.00200	0.00200	FERMT1, FERMT1, FERMT1
GO:0003094	glomerular filtration	72	3	0.25	742	0.00208	0.00208	PDGFB, MCAM, 211340_s_at
GO:0007249	I-kappaB kinase/NF-kappaB signaling	657	11	2.29	415	0.00211	2.1e-05	CARD16, NFKBIA, TNFAIP3, TNFAIP3, 205890_s_at, LY96, TNF, IL1A, BIRC3, 218810_at, IRAK2
GO:0050966	detection of mechanical stimulus involved in sensory perception of pain	20	2	0.07	747	0.00220	0.00220	ITGA2, ITGA2
GO:0010035	response to inorganic substance	1234	15	4.31	429	0.00227	2.8e-05	THBS1, THBS1, ICAM1, TNFAIP3, TNFAIP3, MMP9, ALOX5AP, TFF1, TNF, IL1A, 215223_s_at, 216841_s_at, 218810_at, 221477_s_at, SPIDR
GO:1903588	negative regulation of blood vessel endothelial cell proliferation involved in sprouting angiogenesi...	21	2	0.07	762	0.00243	0.00243	THBS1, THBS1
GO:0010694	positive regulation of alkaline phosphatase activity	21	2	0.07	763	0.00243	0.00243	ITGA2, ITGA2
GO:0072672	neutrophil extravasation	21	2	0.07	764	0.00243	0.00243	PIK3CD, IL1A
GO:0060100	positive regulation of phagocytosis, engulfment	21	2	0.07	765	0.00243	0.00243	ITGA2, ITGA2
GO:0014910	regulation of smooth muscle cell migration	186	6	0.65	466	0.00246	5.1e-05	SERPINE1, PDGFB, ITGA2, PLAU, PLAU, ITGA2
GO:0043536	positive regulation of blood vessel endothelial cell migration	161	4	0.56	770	0.00250	0.00250	THBS1, THBS1, PDGFB, HDAC9
GO:0051897	positive regulation of protein kinase B signaling	391	6	1.36	772	0.00258	0.00258	THBS1, THBS1, PIK3CD, PDGFB, EREG, TNF
GO:0006957	complement activation, alternative pathway	22	2	0.08	775	0.00267	0.00267	215388_s_at, C3
GO:2001237	negative regulation of extrinsic apoptotic signaling pathway	276	8	0.96	359	0.00292	6.1e-06	THBS1, THBS1, SERPINE1, ICAM1, TNFAIP3, TNFAIP3, TNF, IL1A
GO:0045742	positive regulation of epidermal growth factor receptor signaling pathway	83	3	0.29	795	0.00311	0.00311	MMP9, EREG, PLAUR
GO:0071372	cellular response to follicle-stimulating hormone stimulus	24	2	0.08	796	0.00317	0.00317	INHBA, INHBA
GO:0045785	positive regulation of cell adhesion	982	21	3.43	103	0.00339	3.2e-11	CD44, ICAM1, CD44, CD44, ITGA2, TNF, 208607_s_at, CD44, CD44, 211796_s_at, CD44, CD44, 214456_x_at, MYO10, CD44, FERMT1, TGFB2, COL8A1, ITGA2, FERMT1, FERMT1
GO:0031581	hemidesmosome assembly	25	2	0.09	801	0.00344	0.00344	LAMC2, LAMB3
GO:0050930	induction of positive chemotaxis	25	2	0.09	802	0.00344	0.00344	CXCL8, CXCL8
GO:0050726	positive regulation of interleukin-1 alpha biosynthetic process	1	1	0	806	0.00349	0.00349	CCL20
GO:0061048	negative regulation of branching involved in lung morphogenesis	1	1	0	807	0.00349	0.00349	TNF
GO:0002544	chronic inflammatory response	41	5	0.14	252	0.00355	3.2e-07	THBS1, THBS1, TNFAIP3, TNFAIP3, TNF
GO:1900740	positive regulation of protein insertion into mitochondrial membrane involved in apoptotic signaling...	87	3	0.3	810	0.00356	0.00356	SFN, SFN, SFN
GO:0045091	regulation of single stranded viral RNA replication via double stranded DNA intermediate	26	2	0.09	820	0.00372	0.00372	CXCL8, CXCL8
GO:0070423	nucleotide-binding oligomerization domain containing signaling pathway	99	5	0.35	425	0.00375	2.6e-05	NFKBIA, TNFAIP3, TNFAIP3, BIRC3, IRAK2
GO:0051289	protein homotetramerization	181	4	0.63	825	0.00381	0.00381	TDO2, 215223_s_at, 216841_s_at, 221477_s_at
GO:0045779	negative regulation of bone resorption	27	2	0.09	829	0.00401	0.00401	TNFAIP3, TNFAIP3
GO:2000347	positive regulation of hepatocyte proliferation	27	2	0.09	830	0.00401	0.00401	TNFAIP3, TNFAIP3
GO:0002693	positive regulation of cellular extravasation	27	2	0.09	831	0.00401	0.00401	ICAM1, IL1A
GO:0043652	engulfment of apoptotic cell	27	2	0.09	832	0.00401	0.00401	THBS1, THBS1
GO:0035871	protein K11-linked deubiquitination	27	2	0.09	833	0.00401	0.00401	TNFAIP3, TNFAIP3
GO:0042108	positive regulation of cytokine biosynthetic process	125	6	0.44	356	0.00402	5.4e-06	THBS1, THBS1, CCL20, EREG, TNF, IL1A
GO:0001666	response to hypoxia	887	9	3.1	837	0.00402	0.00402	CARD16, THBS1, THBS1, ICAM1, ITGA2, PLAU, PLAU, TGFB2, ITGA2
GO:0042119	neutrophil activation	1166	17	4.07	288	0.00411	6.9e-07	CD44, CXCL8, MMP9, GLIPR1, CXCL1, CD44, CD44, PLAU, CD44, PLAUR, CD44, CXCL8, PLAU, CD44, CD44, CD44, C3
GO:0050713	negative regulation of interleukin-1 beta secretion	28	2	0.1	844	0.00431	0.00431	CARD16, 218810_at
GO:0070266	necroptotic process	94	3	0.33	848	0.00442	0.00442	LY96, TNF, BIRC3
GO:0050927	positive regulation of positive chemotaxis	54	4	0.19	445	0.00448	3.9e-05	CXCL8, ITGA2, CXCL8, ITGA2
GO:0010759	positive regulation of macrophage chemotaxis	29	2	0.1	851	0.00461	0.00461	THBS1, THBS1
GO:0097154	GABAergic neuron differentiation	29	2	0.1	852	0.00461	0.00461	INHBA, INHBA
GO:0032720	negative regulation of tumor necrosis factor production	96	3	0.34	857	0.00469	0.00469	TNFAIP3, TNFAIP3, 218810_at
GO:0043589	skin morphogenesis	30	2	0.1	859	0.00493	0.00493	ITGA2, ITGA2
GO:0002687	positive regulation of leukocyte migration	255	17	0.89	25	0.00501	3.8e-17	THBS1, THBS1, SERPINE1, ICAM1, CXCL8, CXCL1, ITGA2, CCL20, TNF, CXCL3, CXCL2, IL1A, CXCL8, 211796_s_at, CXCL5, CXCL5, ITGA2
GO:0051781	positive regulation of cell division	196	4	0.68	863	0.00504	0.00504	PDGFB, EREG, IL1A, TGFB2
GO:0042535	positive regulation of tumor necrosis factor biosynthetic process	31	2	0.11	868	0.00526	0.00526	THBS1, THBS1
GO:0070365	hepatocyte differentiation	31	2	0.11	869	0.00526	0.00526	ITGA2, ITGA2
GO:0051798	positive regulation of hair follicle development	31	2	0.11	870	0.00526	0.00526	TNF, TGFB2
GO:0032570	response to progesterone	101	3	0.35	875	0.00540	0.00540	THBS1, THBS1, TGFB2
GO:0043030	regulation of macrophage activation	103	3	0.36	880	0.00570	0.00570	THBS1, THBS1, 218810_at
GO:0002446	neutrophil mediated immunity	1172	17	4.09	290	0.00588	7.4e-07	CD44, MMP9, GLIPR1, CXCL1, CD44, CD44, PLAU, CD44, PLAUR, CD44, PLAU, CD44, CD44, CXCL5, CXCL5, CD44, C3
GO:0071901	negative regulation of protein serine/threonine kinase activity	327	5	1.14	885	0.00593	0.00593	TNFAIP3, TNFAIP3, SFN, SFN, SFN
GO:0060009	Sertoli cell development	33	2	0.12	886	0.00595	0.00595	ICAM1, SOX9
GO:0071407	cellular response to organic cyclic compound	1558	14	5.44	678	0.00636	0.00112	NFKBIA, ICAM1, PDGFB, ITGA2, TNF, INHBA, PMEPA1, 218810_at, PMEPA1, PMEPA1, INHBA, ITGA2, SPIDR, ADTRP
GO:0002576	platelet degranulation	333	5	1.16	897	0.00639	0.00639	THBS1, THBS1, SERPINE1, PDGFB, TGFB2
GO:0014911	positive regulation of smooth muscle cell migration	108	3	0.38	901	0.00650	0.00650	PDGFB, ITGA2, ITGA2
GO:0002548	monocyte chemotaxis	109	3	0.38	905	0.00666	0.00666	SERPINE1, PDGFB, CCL20
GO:0071397	cellular response to cholesterol	35	2	0.12	908	0.00667	0.00667	INHBA, INHBA
GO:0008630	intrinsic apoptotic signaling pathway in response to DNA damage	264	12	0.92	115	0.00684	1.7e-10	CD44, CD44, CD44, TNF, SFN, CD44, CD44, CD44, CD44, CD44, SFN, SFN
GO:1904999	positive regulation of leukocyte adhesion to arterial endothelial cell	2	1	0.01	916	0.00697	0.00697	TNF
GO:0048160	primary follicle stage	2	1	0.01	917	0.00697	0.00697	EREG
GO:0060517	epithelial cell proliferation involved in prostatic bud elongation	2	1	0.01	918	0.00697	0.00697	SOX9
GO:0002876	positive regulation of chronic inflammatory response to antigenic stimulus	2	1	0.01	919	0.00697	0.00697	TNF
GO:0001970	positive regulation of activation of membrane attack complex	2	1	0.01	920	0.00697	0.00697	C3
GO:0030844	positive regulation of intermediate filament depolymerization	2	1	0.01	921	0.00697	0.00697	NES
GO:2000627	positive regulation of miRNA catabolic process	2	1	0.01	922	0.00697	0.00697	218810_at
GO:0035622	intrahepatic bile duct development	2	1	0.01	923	0.00697	0.00697	SOX9
GO:0060784	regulation of cell proliferation involved in tissue homeostasis	2	1	0.01	924	0.00697	0.00697	SOX9
GO:1902893	regulation of pri-miRNA transcription by RNA polymerase II	111	3	0.39	929	0.00700	0.00700	SOX9, PDGFB, TGFB2
GO:0048266	behavioral response to pain	36	2	0.13	932	0.00705	0.00705	THBS1, THBS1
GO:0006825	copper ion transport	37	2	0.13	940	0.00743	0.00743	CP, CP
GO:0001660	fever generation	37	2	0.13	941	0.00743	0.00743	TNF, IL1A
GO:0030277	maintenance of gastrointestinal epithelium	37	2	0.13	942	0.00743	0.00743	SOX9, TFF1
GO:0040037	negative regulation of fibroblast growth factor receptor signaling pathway	37	2	0.13	943	0.00743	0.00743	THBS1, THBS1
GO:0051151	negative regulation of smooth muscle cell differentiation	37	2	0.13	944	0.00743	0.00743	PDGFB, EREG
GO:0072583	clathrin-dependent endocytosis	115	3	0.4	948	0.00772	0.00772	CLTB, CLTB, CLTB
GO:0032693	negative regulation of interleukin-10 production	38	2	0.13	950	0.00783	0.00783	TNFRSF9, 211796_s_at
GO:0061029	eyelid development in camera-type eye	38	2	0.13	951	0.00783	0.00783	INHBA, INHBA
GO:0045428	regulation of nitric oxide biosynthetic process	116	3	0.4	954	0.00790	0.00790	ICAM1, TNF, 218810_at
GO:0051092	positive regulation of NF-kappaB transcription factor activity	351	5	1.23	956	0.00793	0.00793	CARD16, NFKBIA, ICAM1, TNF, IRAK2
GO:0090049	regulation of cell migration involved in sprouting angiogenesis	118	3	0.41	961	0.00828	0.00828	THBS1, THBS1, HDAC9
GO:0050707	regulation of cytokine secretion	402	10	1.4	325	0.00837	1.6e-06	CARD16, TNF, TNFRSF9, 208607_s_at, IL1A, 214456_x_at, FERMT1, 218810_at, FERMT1, FERMT1
GO:0038065	collagen-activated signaling pathway	40	2	0.14	967	0.00865	0.00865	ITGA2, ITGA2
GO:0032967	positive regulation of collagen biosynthetic process	40	2	0.14	968	0.00865	0.00865	ITGA2, ITGA2
GO:0001953	negative regulation of cell-matrix adhesion	121	3	0.42	970	0.00887	0.00887	THBS1, THBS1, SERPINE1
GO:0045639	positive regulation of myeloid cell differentiation	231	4	0.81	971	0.00891	0.00891	TNF, INHBA, 211796_s_at, INHBA
GO:0030336	negative regulation of cell migration	690	9	2.41	638	0.00894	0.00073	NAV3, ADAMTS9, THBS1, THBS1, SERPINE1, NAV3, IL24, ADAMTS9, ADAMTS9
GO:2001241	positive regulation of extrinsic apoptotic signaling pathway in absence of ligand	41	2	0.14	974	0.00907	0.00907	INHBA, INHBA
GO:0071677	positive regulation of mononuclear cell migration	41	2	0.14	975	0.00907	0.00907	SERPINE1, TNF
GO:1902533	positive regulation of intracellular signal transduction	2469	30	8.62	146	0.00923	1.4e-09	CARD16, CD44, THBS1, THBS1, ICAM1, SOX9, PIK3CD, PDGFB, CD44, CD44, CCL20, EREG, 205890_s_at, IL24, TNF, 208607_s_at, CD44, IL1A, BIRC3, CD44, 211796_s_at, CD44, CD44, 214456_x_at, CD44, 218810_at, TGFB2, TNFSF15, IRAK2, LMCD1
GO:0048041	focal adhesion assembly	235	4	0.82	978	0.00945	0.00945	THBS1, THBS1, ITGA2, ITGA2
GO:0009435	NAD biosynthetic process	124	3	0.43	982	0.00948	0.00948	KYNU, KYNU, KYNU
GO:0050727	regulation of inflammatory response	823	15	2.87	241	0.00950	2.1e-07	NFKBIA, SERPINE1, TNFAIP3, TNFAIP3, ITGA2, TNF, 208607_s_at, BIRC3, 211796_s_at, 214456_x_at, 215388_s_at, C3, 218810_at, ITGA2, DUOXA2
GO:0002438	acute inflammatory response to antigenic stimulus	42	2	0.15	988	0.00950	0.00950	ICAM1, C3
GO:0097340	inhibition of cysteine-type endopeptidase activity	42	2	0.15	989	0.00950	0.00950	CARD16, BIRC3
GO:0010951	negative regulation of endopeptidase activity	526	21	1.84	29	0.00953	2.0e-16	CARD16, CD44, THBS1, THBS1, SERPINE1, MMP9, CD44, CD44, CST6, SFN, TFPI2, CD44, BIRC3, PLAUR, CD44, CD44, CD44, CD44, C3, SFN, SFN
GO:0010862	positive regulation of pathway-restricted SMAD protein phosphorylation	126	3	0.44	998	0.00990	0.00990	INHBA, TGFB2, INHBA
GO:0001954	positive regulation of cell-matrix adhesion	126	3	0.44	999	0.00990	0.00990	FERMT1, FERMT1, FERMT1
GO:0031639	plasminogen activation	60	5	0.21	330	0.00994	2.2e-06	THBS1, THBS1, SERPINE1, PLAU, PLAU
GO:0014850	response to muscle activity	43	2	0.15	1000	0.00994	0.00994	ITGA2, ITGA2
GO:0043124	negative regulation of I-kappaB kinase/NF-kappaB signaling	128	3	0.45	1006	0.01033	0.01033	TNFAIP3, TNFAIP3, 218810_at
GO:0045662	negative regulation of myoblast differentiation	44	2	0.15	1008	0.01039	0.01039	SOX9, TNF
GO:0042700	luteinizing hormone signaling pathway	3	1	0.01	1012	0.01044	0.01044	EREG
GO:0010477	response to sulfur dioxide	3	1	0.01	1013	0.01044	0.01044	ICAM1
GO:1901331	positive regulation of odontoblast differentiation	3	1	0.01	1014	0.01044	0.01044	SERPINE1
GO:0000294	nuclear-transcribed mRNA catabolic process, endonucleolytic cleavage-dependent decay	3	1	0.01	1015	0.01044	0.01044	218810_at
GO:0014036	neural crest cell fate specification	3	1	0.01	1016	0.01044	0.01044	SOX9
GO:0035490	regulation of leukotriene production involved in inflammatory response	3	1	0.01	1017	0.01044	0.01044	SERPINE1
GO:0035491	positive regulation of leukotriene production involved in inflammatory response	3	1	0.01	1018	0.01044	0.01044	SERPINE1
GO:0002894	positive regulation of type II hypersensitivity	3	1	0.01	1019	0.01044	0.01044	C3
GO:1904833	positive regulation of removal of superoxide radicals	3	1	0.01	1020	0.01044	0.01044	TNF
GO:0045994	positive regulation of translational initiation by iron	3	1	0.01	1021	0.01044	0.01044	TNF
GO:1901671	positive regulation of superoxide dismutase activity	3	1	0.01	1022	0.01044	0.01044	TNF
GO:0001798	positive regulation of type IIa hypersensitivity	3	1	0.01	1023	0.01044	0.01044	C3
GO:0008625	extrinsic apoptotic signaling pathway via death domain receptors	236	7	0.82	414	0.01059	2.0e-05	THBS1, THBS1, SERPINE1, ICAM1, TNFAIP3, TNFAIP3, TNF
GO:0007186	G-protein coupled receptor signaling pathway	2011	14	7.02	1027	0.01065	0.01065	CXCL8, CXCL1, CCL20, EREG, 205890_s_at, 207356_at, CXCL3, 208607_s_at, CXCL2, CXCL8, 214456_x_at, CXCL5, CXCL5, C3
GO:0010594	regulation of endothelial cell migration	463	8	1.62	557	0.01081	0.00023	ADAMTS9, THBS1, THBS1, PDGFB, HDAC9, 218810_at, ADAMTS9, ADAMTS9
GO:0097327	response to antineoplastic agent	246	4	0.86	1030	0.01103	0.01103	ICAM1, PDGFB, 218810_at, SPIDR
GO:0034698	response to gonadotropin	71	4	0.25	508	0.01146	0.00011	ICAM1, INHBA, PAPPA, INHBA
GO:2000351	regulation of endothelial cell apoptotic process	119	6	0.42	346	0.01160	4.0e-06	THBS1, THBS1, SERPINE1, ICAM1, TNFAIP3, TNFAIP3
GO:0048246	macrophage chemotaxis	77	4	0.27	530	0.01193	0.00016	THBS1, THBS1, 208607_s_at, 214456_x_at
GO:2000353	positive regulation of endothelial cell apoptotic process	48	2	0.17	1043	0.01228	0.01228	THBS1, THBS1
GO:0032026	response to magnesium ion	48	2	0.17	1044	0.01228	0.01228	THBS1, THBS1
GO:0035690	cellular response to drug	882	8	3.08	1047	0.01242	0.01242	ICAM1, TNFAIP3, TNFAIP3, SOX9, PDGFB, TNF, 218810_at, SPIDR
GO:0036066	protein O-linked fucosylation	49	2	0.17	1051	0.01277	0.01277	THBS1, THBS1
GO:0032091	negative regulation of protein binding	258	4	0.9	1054	0.01294	0.01294	CARD16, PDGFB, 215388_s_at, NES
GO:0050715	positive regulation of cytokine secretion	269	7	0.94	458	0.01308	4.7e-05	TNF, 208607_s_at, IL1A, 214456_x_at, FERMT1, FERMT1, FERMT1
GO:0010763	positive regulation of fibroblast migration	50	2	0.17	1058	0.01327	0.01327	THBS1, THBS1
GO:1902894	negative regulation of pri-miRNA transcription by RNA polymerase II	50	2	0.17	1059	0.01327	0.01327	SOX9, PDGFB
GO:0045840	positive regulation of mitotic nuclear division	141	3	0.49	1064	0.01339	0.01339	PDGFB, EREG, IL1A
GO:2000098	negative regulation of smooth muscle cell-matrix adhesion	4	1	0.01	1070	0.01389	0.01389	SERPINE1
GO:0018992	germ-line sex determination	4	1	0.01	1071	0.01389	0.01389	SOX9
GO:0002445	type II hypersensitivity	4	1	0.01	1072	0.01389	0.01389	C3
GO:0060557	positive regulation of vitamin D biosynthetic process	4	1	0.01	1073	0.01389	0.01389	TNF
GO:0060559	positive regulation of calcidiol 1-monooxygenase activity	4	1	0.01	1074	0.01389	0.01389	TNF
GO:0060532	bronchus cartilage development	4	1	0.01	1075	0.01389	0.01389	SOX9
GO:0072190	ureter urothelium development	4	1	0.01	1076	0.01389	0.01389	SOX9
GO:0072197	ureter morphogenesis	4	1	0.01	1077	0.01389	0.01389	SOX9
GO:0072255	metanephric glomerular mesangial cell development	4	1	0.01	1078	0.01389	0.01389	PDGFB
GO:0061145	lung smooth muscle development	4	1	0.01	1079	0.01389	0.01389	SOX9
GO:1902913	positive regulation of neuroepithelial cell differentiation	4	1	0.01	1080	0.01389	0.01389	SERPINE1
GO:0002892	regulation of type II hypersensitivity	4	1	0.01	1081	0.01389	0.01389	C3
GO:0046136	positive regulation of vitamin metabolic process	4	1	0.01	1082	0.01389	0.01389	TNF
GO:0007542	primary sex determination, germ-line	4	1	0.01	1083	0.01389	0.01389	SOX9
GO:0038195	urokinase plasminogen activator signaling pathway	4	1	0.01	1084	0.01389	0.01389	PLAUR
GO:1905176	positive regulation of vascular smooth muscle cell dedifferentiation	4	1	0.01	1085	0.01389	0.01389	PDGFB
GO:0001794	type IIa hypersensitivity	4	1	0.01	1086	0.01389	0.01389	C3
GO:0001796	regulation of type IIa hypersensitivity	4	1	0.01	1087	0.01389	0.01389	C3
GO:0019100	male germ-line sex determination	4	1	0.01	1088	0.01389	0.01389	SOX9
GO:0034142	toll-like receptor 4 signaling pathway	71	4	0.25	509	0.01390	0.00011	NFKBIA, TNFAIP3, TNFAIP3, LY96
GO:0032102	negative regulation of response to external stimulus	676	14	2.36	223	0.01409	1.2e-07	CARD16, THBS1, THBS1, SERPINE1, TNFAIP3, TNFAIP3, PDGFB, PLAU, 208607_s_at, PLAUR, PLAU, 214456_x_at, 218810_at, ADTRP
GO:0010888	negative regulation of lipid storage	52	2	0.18	1100	0.01430	0.01430	NFKBIA, TNF
GO:2000738	positive regulation of stem cell differentiation	52	2	0.18	1101	0.01430	0.01430	SOX9, TGFB2
GO:0051100	negative regulation of binding	408	5	1.42	1102	0.01446	0.01446	CARD16, NFKBIA, PDGFB, 215388_s_at, NES
GO:0048585	negative regulation of response to stimulus	3937	43	13.74	83	0.01446	3.6e-12	CARD16, CD44, THBS1, THBS1, NFKBIA, SERPINE1, ICAM1, TNFAIP3, TNFAIP3, CXCL8, SOX9, MMP9, PDGFB, CD44, CD44, PLAU, EREG, LY96, TNF, 208607_s_at, CD44, IL1A, PLAUR, CD44, CXCL8, PLAU, CD44, CD44, 214456_x_at, 215223_s_at, 216841_s_at, CD44, PMEPA1, FERMT1, 218810_at, RGS17, TGFB2, 221477_s_at, PMEPA1, PMEPA1, ADTRP, FERMT1, FERMT1
GO:0036499	PERK-mediated unfolded protein response	53	2	0.18	1105	0.01483	0.01483	CXCL8, CXCL8
GO:0043032	positive regulation of macrophage activation	53	2	0.18	1106	0.01483	0.01483	THBS1, THBS1
GO:0010596	negative regulation of endothelial cell migration	164	5	0.57	572	0.01489	0.00029	ADAMTS9, THBS1, THBS1, ADAMTS9, ADAMTS9
GO:0031664	regulation of lipopolysaccharide-mediated signaling pathway	57	4	0.2	461	0.01492	4.8e-05	CARD16, TNFAIP3, TNFAIP3, LY96
GO:0051895	negative regulation of focal adhesion assembly	56	2	0.2	1122	0.01646	0.01646	THBS1, THBS1
GO:0090051	negative regulation of cell migration involved in sprouting angiogenesis	56	2	0.2	1123	0.01646	0.01646	THBS1, THBS1
GO:0001975	response to amphetamine	56	2	0.2	1124	0.01646	0.01646	ICAM1, HDAC9
GO:0033993	response to lipid	2214	34	7.73	56	0.01700	1.3e-13	TRIML2, CARD16, THBS1, THBS1, NFKBIA, SERPINE1, ICAM1, TNFAIP3, TNFAIP3, CXCL8, SOX9, CXCL1, ITGA2, CCL20, IL24, LY96, TNF, TNFRSF9, CXCL3, CXCL2, INHBA, CXCL8, CXCL5, CXCL5, PMEPA1, 218810_at, TGFB2, PMEPA1, PMEPA1, PAPPA, INHBA, ITGA2, ADTRP, IRAK2
GO:0001819	positive regulation of cytokine production	951	16	3.32	243	0.01711	2.3e-07	THBS1, THBS1, SERPINE1, CCL20, EREG, LY96, TNF, 208607_s_at, IL1A, BIRC3, 211796_s_at, 214456_x_at, C3, FERMT1, FERMT1, FERMT1
GO:0043123	positive regulation of I-kappaB kinase/NF-kappaB signaling	427	5	1.49	1134	0.01725	0.01725	CARD16, 205890_s_at, TNF, IL1A, BIRC3
GO:0048165	fused antrum stage	5	1	0.02	1135	0.01733	0.01733	EREG
GO:0001550	ovarian cumulus expansion	5	1	0.02	1136	0.01733	0.01733	EREG
GO:1901329	regulation of odontoblast differentiation	5	1	0.02	1137	0.01733	0.01733	SERPINE1
GO:1903701	substantia propria of cornea development	5	1	0.02	1138	0.01733	0.01733	TGFB2
GO:0072254	metanephric glomerular mesangial cell differentiation	5	1	0.02	1139	0.01733	0.01733	PDGFB
GO:0072209	metanephric mesangial cell differentiation	5	1	0.02	1140	0.01733	0.01733	PDGFB
GO:0007538	primary sex determination	5	1	0.02	1141	0.01733	0.01733	SOX9
GO:0006447	regulation of translational initiation by iron	5	1	0.02	1142	0.01733	0.01733	TNF
GO:0019417	sulfur oxidation	5	1	0.02	1143	0.01733	0.01733	MICAL2
GO:1902714	negative regulation of interferon-gamma secretion	5	1	0.02	1144	0.01733	0.01733	218810_at
GO:1900241	positive regulation of phenotypic switching	5	1	0.02	1145	0.01733	0.01733	PDGFB
GO:0061044	negative regulation of vascular wound healing	5	1	0.02	1146	0.01733	0.01733	SERPINE1
GO:0050829	defense response to Gram-negative bacterium	156	3	0.54	1150	0.01751	0.01751	SERPINE1, 207356_at, 211796_s_at
GO:0002675	positive regulation of acute inflammatory response	58	2	0.2	1153	0.01759	0.01759	TNF, C3
GO:1903047	mitotic cell cycle process	2149	14	7.5	1158	0.01804	0.01804	PDGFB, EREG, 205890_s_at, SFN, IL1A, INHBA, BIRC3, PHLDA1, PHLDA1, NES, PHLDA1, INHBA, SFN, SFN
GO:0032755	positive regulation of interleukin-6 production	158	3	0.55	1159	0.01810	0.01810	EREG, TNF, IL1A
GO:0035272	exocrine system development	158	3	0.55	1160	0.01810	0.01810	SOX9, TNF, TGFB2
GO:1905517	macrophage migration	89	4	0.31	570	0.01823	0.00027	THBS1, THBS1, 208607_s_at, 214456_x_at
GO:1903392	negative regulation of adherens junction organization	60	2	0.21	1166	0.01875	0.01875	THBS1, THBS1
GO:0002230	positive regulation of defense response to virus by host	61	2	0.21	1171	0.01934	0.01934	211796_s_at, 218810_at
GO:0010884	positive regulation of lipid storage	61	2	0.21	1172	0.01934	0.01934	C3, 218810_at
GO:0035666	TRIF-dependent toll-like receptor signaling pathway	61	2	0.21	1173	0.01934	0.01934	LY96, BIRC3
GO:0002224	toll-like receptor signaling pathway	322	6	1.12	662	0.01937	0.00097	NFKBIA, TNFAIP3, TNFAIP3, LY96, BIRC3, IRAK2
GO:0030195	negative regulation of blood coagulation	123	8	0.43	177	0.01941	1.3e-08	THBS1, THBS1, SERPINE1, PDGFB, PLAU, PLAUR, PLAU, ADTRP
GO:1900047	negative regulation of hemostasis	123	8	0.43	178	0.01941	1.3e-08	THBS1, THBS1, SERPINE1, PDGFB, PLAU, PLAUR, PLAU, ADTRP
GO:1902624	positive regulation of neutrophil migration	68	9	0.24	78	0.01951	2.4e-12	CXCL8, CXCL1, CXCL3, CXCL2, IL1A, CXCL8, 211796_s_at, CXCL5, CXCL5
GO:0070207	protein homotrimerization	62	2	0.22	1179	0.01994	0.01994	ALOX5AP, TNFRSF9
GO:0045672	positive regulation of osteoclast differentiation	62	2	0.22	1180	0.01994	0.01994	TNF, 211796_s_at
GO:0050869	negative regulation of B cell activation	77	4	0.27	531	0.02057	0.00016	TNFAIP3, TNFAIP3, INHBA, INHBA
GO:0032649	regulation of interferon-gamma production	178	5	0.62	594	0.02072	0.00042	TNF, INHBA, 211796_s_at, 218810_at, INHBA
GO:1990936	vascular smooth muscle cell dedifferentiation	6	1	0.02	1186	0.02076	0.02076	PDGFB
GO:0033031	positive regulation of neutrophil apoptotic process	6	1	0.02	1187	0.02076	0.02076	PIK3CD
GO:0090678	cell dedifferentiation involved in phenotypic switching	6	1	0.02	1188	0.02076	0.02076	PDGFB
GO:2000332	regulation of blood microparticle formation	6	1	0.02	1189	0.02076	0.02076	TNF
GO:2000334	positive regulation of blood microparticle formation	6	1	0.02	1190	0.02076	0.02076	TNF
GO:0048866	stem cell fate specification	6	1	0.02	1191	0.02076	0.02076	SOX9
GO:0002885	positive regulation of hypersensitivity	6	1	0.02	1192	0.02076	0.02076	C3
GO:0010512	negative regulation of phosphatidylinositol biosynthetic process	6	1	0.02	1193	0.02076	0.02076	PDGFB
GO:1905006	negative regulation of epithelial to mesenchymal transition involved in endocardial cushion formatio...	6	1	0.02	1194	0.02076	0.02076	TGFB2
GO:0072564	blood microparticle formation	6	1	0.02	1195	0.02076	0.02076	TNF
GO:0001300	chronological cell aging	6	1	0.02	1196	0.02076	0.02076	SERPINE1
GO:0002925	positive regulation of humoral immune response mediated by circulating immunoglobulin	6	1	0.02	1197	0.02076	0.02076	TNF
GO:0072034	renal vesicle induction	6	1	0.02	1198	0.02076	0.02076	SOX9
GO:1905174	regulation of vascular smooth muscle cell dedifferentiation	6	1	0.02	1199	0.02076	0.02076	PDGFB
GO:0044772	mitotic cell cycle phase transition	1357	10	4.74	1201	0.02077	0.02077	205890_s_at, SFN, INHBA, PHLDA1, PHLDA1, NES, PHLDA1, INHBA, SFN, SFN
GO:0002573	myeloid leukocyte differentiation	474	7	1.65	701	0.02093	0.00142	PIK3CD, MMP9, 205890_s_at, TNF, INHBA, 211796_s_at, INHBA
GO:0010038	response to metal ion	790	7	2.76	1204	0.02116	0.02116	THBS1, THBS1, ICAM1, MMP9, ALOX5AP, TFF1, IL1A
GO:0030512	negative regulation of transforming growth factor beta receptor signaling pathway	168	3	0.59	1205	0.02125	0.02125	PMEPA1, PMEPA1, PMEPA1
GO:0050680	negative regulation of epithelial cell proliferation	371	9	1.29	363	0.02131	6.7e-06	THBS1, THBS1, SOX9, EREG, TNF, SFN, TGFB2, SFN, SFN
GO:0007155	cell adhesion	3367	40	11.75	74	0.02139	2.0e-12	ADAMTS9, CD44, THBS1, THBS1, LAMC2, SERPINE1, ICAM1, CXCL8, SOX9, IL32, CD44, CD44, ITGA2, PLAU, TNF, 208607_s_at, MCAM, LAMB3, CD44, RND1, CD44, 211340_s_at, CXCL8, PLAU, 211796_s_at, CD44, CD44, 214456_x_at, MYO10, CD44, FERMT1, CNTNAP2, ADAMTS9, TGFB2, ITGB8, COL8A1, ADAMTS9, ITGA2, FERMT1, FERMT1
GO:0051785	positive regulation of nuclear division	169	3	0.59	1208	0.02158	0.02158	PDGFB, EREG, IL1A
GO:0050819	negative regulation of coagulation	127	8	0.44	188	0.02174	1.7e-08	THBS1, THBS1, SERPINE1, PDGFB, PLAU, PLAUR, PLAU, ADTRP
GO:0002719	negative regulation of cytokine production involved in immune response	65	2	0.23	1209	0.02179	0.02179	TNF, TGFB2
GO:0009968	negative regulation of signal transduction	3169	38	11.06	88	0.02189	6.4e-12	CARD16, CD44, THBS1, THBS1, NFKBIA, SERPINE1, ICAM1, TNFAIP3, TNFAIP3, CXCL8, SOX9, MMP9, PDGFB, CD44, CD44, EREG, LY96, TNF, CD44, IL1A, PLAUR, CD44, CXCL8, CD44, CD44, 215223_s_at, 216841_s_at, CD44, PMEPA1, FERMT1, 218810_at, RGS17, TGFB2, 221477_s_at, PMEPA1, PMEPA1, FERMT1, FERMT1
GO:0042127	regulation of cell proliferation	3848	41	13.43	102	0.02249	3.0e-11	JAK1, THBS1, THBS1, NFKBIA, LAMC2, TNFAIP3, TNFAIP3, CXCL8, SOX9, MMP9, PDGFB, CXCL1, TFF1, ITGA2, PLAU, EREG, IL24, TNF, TNFRSF9, CXCL3, SFN, CXCL2, IL1A, INHBA, CXCL8, PLAU, 211796_s_at, CXCL5, CXCL5, 215223_s_at, 216841_s_at, NES, FERMT1, TGFB2, 221477_s_at, INHBA, ITGA2, FERMT1, SFN, SFN, FERMT1
GO:0022610	biological adhesion	3383	40	11.81	76	0.02256	2.3e-12	ADAMTS9, CD44, THBS1, THBS1, LAMC2, SERPINE1, ICAM1, CXCL8, SOX9, IL32, CD44, CD44, ITGA2, PLAU, TNF, 208607_s_at, MCAM, LAMB3, CD44, RND1, CD44, 211340_s_at, CXCL8, PLAU, 211796_s_at, CD44, CD44, 214456_x_at, MYO10, CD44, FERMT1, CNTNAP2, ADAMTS9, TGFB2, ITGB8, COL8A1, ADAMTS9, ITGA2, FERMT1, FERMT1
GO:0006929	substrate-dependent cell migration	67	2	0.23	1219	0.02306	0.02306	ITGA2, ITGA2
GO:1902895	positive regulation of pri-miRNA transcription by RNA polymerase II	67	2	0.23	1220	0.02306	0.02306	PDGFB, TGFB2
GO:0006977	DNA damage response, signal transduction by p53 class mediator resulting in cell cycle arrest	174	3	0.61	1221	0.02327	0.02327	SFN, SFN, SFN
GO:0050777	negative regulation of immune response	309	4	1.08	1223	0.02338	0.02338	TNFAIP3, TNFAIP3, TNF, TGFB2
GO:0090200	positive regulation of release of cytochrome c from mitochondria	68	2	0.24	1226	0.02370	0.02370	MMP9, PLAUR
GO:1902043	positive regulation of extrinsic apoptotic signaling pathway via death domain receptors	68	2	0.24	1227	0.02370	0.02370	THBS1, THBS1
GO:0010632	regulation of epithelial cell migration	643	13	2.24	276	0.02378	4.4e-07	ADAMTS9, THBS1, THBS1, SOX9, MMP9, PDGFB, ITGA2, HDAC9, 218810_at, ADAMTS9, TGFB2, ADAMTS9, ITGA2
GO:0060395	SMAD protein signal transduction	176	3	0.61	1228	0.02397	0.02397	INHBA, TGFB2, INHBA
GO:2001180	negative regulation of interleukin-10 secretion	7	1	0.02	1229	0.02418	0.02418	TNFRSF9
GO:2001183	negative regulation of interleukin-12 secretion	7	1	0.02	1230	0.02418	0.02418	TNFRSF9
GO:0042704	uterine wall breakdown	7	1	0.02	1231	0.02418	0.02418	TGFB2
GO:0071505	response to mycophenolic acid	7	1	0.02	1232	0.02418	0.02418	PDGFB
GO:0071506	cellular response to mycophenolic acid	7	1	0.02	1233	0.02418	0.02418	PDGFB
GO:0002540	leukotriene production involved in inflammatory response	7	1	0.02	1234	0.02418	0.02418	SERPINE1
GO:0002538	arachidonic acid metabolite production involved in inflammatory response	7	1	0.02	1235	0.02418	0.02418	SERPINE1
GO:0035793	positive regulation of metanephric mesenchymal cell migration by platelet-derived growth factor rece...	7	1	0.02	1236	0.02418	0.02418	PDGFB
GO:2000591	positive regulation of metanephric mesenchymal cell migration	7	1	0.02	1237	0.02418	0.02418	PDGFB
GO:1904636	response to ionomycin	7	1	0.02	1238	0.02418	0.02418	218810_at
GO:1904637	cellular response to ionomycin	7	1	0.02	1239	0.02418	0.02418	218810_at
GO:0060221	retinal rod cell differentiation	7	1	0.02	1240	0.02418	0.02418	SOX9
GO:1900238	regulation of metanephric mesenchymal cell migration by platelet-derived growth factor receptor-beta...	7	1	0.02	1241	0.02418	0.02418	PDGFB
GO:0072431	signal transduction involved in mitotic G1 DNA damage checkpoint	177	3	0.62	1246	0.02432	0.02432	SFN, SFN, SFN
GO:1902400	intracellular signal transduction involved in G1 DNA damage checkpoint	177	3	0.62	1247	0.02432	0.02432	SFN, SFN, SFN
GO:0002756	MyD88-independent toll-like receptor signaling pathway	69	2	0.24	1249	0.02435	0.02435	LY96, BIRC3
GO:0045944	positive regulation of transcription by RNA polymerase II	2908	17	10.15	1255	0.02476	0.02476	NFKBIA, SERPINE1, SOX9, PDGFB, ELK3, MAF, TNF, IL1A, INHBA, 211796_s_at, MICAL2, CEBPD, 218810_at, EHF, TGFB2, EHF, INHBA
GO:0072413	signal transduction involved in mitotic cell cycle checkpoint	180	3	0.63	1260	0.02540	0.02540	SFN, SFN, SFN
GO:1902402	signal transduction involved in mitotic DNA damage checkpoint	180	3	0.63	1261	0.02540	0.02540	SFN, SFN, SFN
GO:1902403	signal transduction involved in mitotic DNA integrity checkpoint	180	3	0.63	1262	0.02540	0.02540	SFN, SFN, SFN
GO:0042742	defense response to bacterium	474	5	1.65	1263	0.02566	0.02566	SERPINE1, CCL20, TNF, 207356_at, 211796_s_at
GO:0046688	response to copper ion	71	2	0.25	1264	0.02568	0.02568	ICAM1, IL1A
GO:0031116	positive regulation of microtubule polymerization	71	2	0.25	1265	0.02568	0.02568	NAV3, NAV3
GO:0002455	humoral immune response mediated by circulating immunoglobulin	182	3	0.64	1271	0.02613	0.02613	TNF, 211796_s_at, C3
GO:0042476	odontogenesis	320	4	1.12	1272	0.02614	0.02614	SERPINE1, INHBA, TGFB2, INHBA
GO:0010575	positive regulation of vascular endothelial growth factor production	72	2	0.25	1273	0.02636	0.02636	IL1A, C3
GO:1903845	negative regulation of cellular response to transforming growth factor beta stimulus	184	3	0.64	1278	0.02687	0.02687	PMEPA1, PMEPA1, PMEPA1
GO:0070427	nucleotide-binding oligomerization domain containing 1 signaling pathway	10	3	0.03	350	0.02716	4.9e-06	NFKBIA, TNFAIP3, TNFAIP3
GO:0070384	Harderian gland development	8	1	0.03	1283	0.02759	0.02759	SOX9
GO:0072191	ureter smooth muscle development	8	1	0.03	1284	0.02759	0.02759	SOX9
GO:0072193	ureter smooth muscle cell differentiation	8	1	0.03	1285	0.02759	0.02759	SOX9
GO:2000391	positive regulation of neutrophil extravasation	8	1	0.03	1286	0.02759	0.02759	IL1A
GO:0090677	reversible differentiation	8	1	0.03	1287	0.02759	0.02759	PDGFB
GO:2000389	regulation of neutrophil extravasation	8	1	0.03	1288	0.02759	0.02759	IL1A
GO:0014034	neural crest cell fate commitment	8	1	0.03	1289	0.02759	0.02759	SOX9
GO:0060018	astrocyte fate commitment	8	1	0.03	1290	0.02759	0.02759	SOX9
GO:0002883	regulation of hypersensitivity	8	1	0.03	1291	0.02759	0.02759	C3
GO:0071072	negative regulation of phospholipid biosynthetic process	8	1	0.03	1292	0.02759	0.02759	PDGFB
GO:0003274	endocardial cushion fusion	8	1	0.03	1293	0.02759	0.02759	TGFB2
GO:0035788	cell migration involved in metanephros development	8	1	0.03	1294	0.02759	0.02759	PDGFB
GO:0035789	metanephric mesenchymal cell migration	8	1	0.03	1295	0.02759	0.02759	PDGFB
GO:0072679	thymocyte migration	8	1	0.03	1296	0.02759	0.02759	CCL20
GO:2000589	regulation of metanephric mesenchymal cell migration	8	1	0.03	1297	0.02759	0.02759	PDGFB
GO:1900127	positive regulation of hyaluronan biosynthetic process	8	1	0.03	1298	0.02759	0.02759	PDGFB
GO:1905954	positive regulation of lipid localization	186	3	0.65	1299	0.02762	0.02762	NFKBIA, C3, 218810_at
GO:0030823	regulation of cGMP metabolic process	74	2	0.26	1300	0.02773	0.02773	THBS1, THBS1
GO:0003203	endocardial cushion morphogenesis	74	2	0.26	1301	0.02773	0.02773	SOX9, TGFB2
GO:0017015	regulation of transforming growth factor beta receptor signaling pathway	276	8	0.96	360	0.02830	6.1e-06	THBS1, THBS1, PMEPA1, FERMT1, PMEPA1, PMEPA1, FERMT1, FERMT1
GO:0014068	positive regulation of phosphatidylinositol 3-kinase signaling	188	3	0.66	1308	0.02839	0.02839	SOX9, PDGFB, TGFB2
GO:2001240	negative regulation of extrinsic apoptotic signaling pathway in absence of ligand	75	2	0.26	1310	0.02842	0.02842	TNF, IL1A
GO:1901099	negative regulation of signal transduction in absence of ligand	75	2	0.26	1311	0.02842	0.02842	TNF, IL1A
GO:0071695	anatomical structure maturation	342	7	1.19	547	0.02884	0.00021	EREG, RND1, FERMT1, CNTNAP2, TGFB2, FERMT1, FERMT1
GO:2001239	regulation of extrinsic apoptotic signaling pathway in absence of ligand	118	4	0.41	648	0.02904	0.00080	TNF, IL1A, INHBA, INHBA
GO:0043542	endothelial cell migration	554	8	1.93	641	0.02970	0.00076	ADAMTS9, THBS1, THBS1, PDGFB, HDAC9, 218810_at, ADAMTS9, ADAMTS9
GO:0002755	MyD88-dependent toll-like receptor signaling pathway	77	2	0.27	1316	0.02983	0.02983	LY96, IRAK2
GO:0031112	positive regulation of microtubule polymerization or depolymerization	77	2	0.27	1317	0.02983	0.02983	NAV3, NAV3
GO:0032609	interferon-gamma production	205	5	0.72	647	0.03034	0.00079	TNF, INHBA, 211796_s_at, 218810_at, INHBA
GO:0044770	cell cycle phase transition	1446	10	5.05	1323	0.03038	0.03038	205890_s_at, SFN, INHBA, PHLDA1, PHLDA1, NES, PHLDA1, INHBA, SFN, SFN
GO:0045736	negative regulation of cyclin-dependent protein serine/threonine kinase activity	78	2	0.27	1324	0.03055	0.03055	TNFAIP3, TNFAIP3
GO:0036065	fucosylation	78	2	0.27	1325	0.03055	0.03055	THBS1, THBS1
GO:0045987	positive regulation of smooth muscle contraction	78	2	0.27	1326	0.03055	0.03055	ITGA2, ITGA2
GO:2001235	positive regulation of apoptotic signaling pathway	477	9	1.66	460	0.03063	4.8e-05	THBS1, THBS1, MMP9, SFN, INHBA, PLAUR, INHBA, SFN, SFN
GO:0010633	negative regulation of epithelial cell migration	212	5	0.74	654	0.03074	0.00092	ADAMTS9, THBS1, THBS1, ADAMTS9, ADAMTS9
GO:0002824	positive regulation of adaptive immune response based on somatic recombination of immune receptors b...	194	3	0.68	1327	0.03074	0.03074	TNF, 211796_s_at, C3
GO:0071109	superior temporal gyrus development	9	1	0.03	1329	0.03098	0.03098	CNTNAP2
GO:2000427	positive regulation of apoptotic cell clearance	9	1	0.03	1330	0.03098	0.03098	C3
GO:0003104	positive regulation of glomerular filtration	9	1	0.03	1331	0.03098	0.03098	PDGFB
GO:0003275	apoptotic process involved in outflow tract morphogenesis	9	1	0.03	1332	0.03098	0.03098	TGFB2
GO:0035787	cell migration involved in kidney development	9	1	0.03	1333	0.03098	0.03098	PDGFB
GO:1901668	regulation of superoxide dismutase activity	9	1	0.03	1334	0.03098	0.03098	TNF
GO:1902256	regulation of apoptotic process involved in outflow tract morphogenesis	9	1	0.03	1335	0.03098	0.03098	TGFB2
GO:0050716	positive regulation of interleukin-1 secretion	79	2	0.28	1336	0.03127	0.03127	208607_s_at, 214456_x_at
GO:0002701	negative regulation of production of molecular mediator of immune response	80	2	0.28	1344	0.03200	0.03200	TNF, TGFB2
GO:0032757	positive regulation of interleukin-8 production	80	2	0.28	1345	0.03200	0.03200	SERPINE1, TNF
GO:0043065	positive regulation of apoptotic process	1642	15	5.73	626	0.03202	0.00062	THBS1, THBS1, PIK3CD, MMP9, 205890_s_at, TNF, SFN, INHBA, PLAUR, 218810_at, TGFB2, INHBA, TNFSF15, SFN, SFN
GO:0090068	positive regulation of cell cycle process	679	6	2.37	1347	0.03221	0.03221	PDGFB, EREG, SFN, IL1A, SFN, SFN
GO:0071260	cellular response to mechanical stimulus	198	3	0.69	1348	0.03237	0.03237	SOX9, ITGA2, ITGA2
GO:0001942	hair follicle development	241	8	0.84	331	0.03242	2.2e-06	SOX9, TNF, INHBA, FERMT1, TGFB2, INHBA, FERMT1, FERMT1
GO:1902041	regulation of extrinsic apoptotic signaling pathway via death domain receptors	186	6	0.65	467	0.03247	5.1e-05	THBS1, THBS1, SERPINE1, ICAM1, TNFAIP3, TNFAIP3
GO:0009612	response to mechanical stimulus	533	7	1.86	779	0.03249	0.00275	THBS1, THBS1, NFKBIA, SOX9, ITGA2, CNTNAP2, ITGA2
GO:0032350	regulation of hormone metabolic process	81	2	0.28	1349	0.03274	0.03274	TNF, DUOXA2
GO:0007026	negative regulation of microtubule depolymerization	81	2	0.28	1350	0.03274	0.03274	NAV3, NAV3
GO:0002708	positive regulation of lymphocyte mediated immunity	199	3	0.69	1351	0.03279	0.03279	TNF, 211796_s_at, C3
GO:0043068	positive regulation of programmed cell death	1651	15	5.76	632	0.03314	0.00066	THBS1, THBS1, PIK3CD, MMP9, 205890_s_at, TNF, SFN, INHBA, PLAUR, 218810_at, TGFB2, INHBA, TNFSF15, SFN, SFN
GO:0032874	positive regulation of stress-activated MAPK cascade	346	4	1.21	1355	0.03342	0.03342	TNF, IL1A, 218810_at, TGFB2
GO:0002714	positive regulation of B cell mediated immunity	82	2	0.29	1356	0.03348	0.03348	TNF, C3
GO:0002891	positive regulation of immunoglobulin mediated immune response	82	2	0.29	1357	0.03348	0.03348	TNF, C3
GO:0010574	regulation of vascular endothelial growth factor production	82	2	0.29	1358	0.03348	0.03348	IL1A, C3
GO:0030521	androgen receptor signaling pathway	201	3	0.7	1361	0.03362	0.03362	PMEPA1, PMEPA1, PMEPA1
GO:0098773	skin epidermis development	244	8	0.85	335	0.03363	2.5e-06	SOX9, TNF, INHBA, FERMT1, TGFB2, INHBA, FERMT1, FERMT1
GO:0031571	mitotic G1 DNA damage checkpoint	202	3	0.71	1362	0.03405	0.03405	SFN, SFN, SFN
GO:0044819	mitotic G1/S transition checkpoint	202	3	0.71	1363	0.03405	0.03405	SFN, SFN, SFN
GO:0010648	negative regulation of cell communication	3396	40	11.85	80	0.03408	2.6e-12	CARD16, CD44, THBS1, THBS1, NFKBIA, SERPINE1, ICAM1, TNFAIP3, TNFAIP3, CXCL8, SOX9, MMP9, PDGFB, CD44, CD44, EREG, LY96, TNF, CD44, IL1A, INHBA, PLAUR, CD44, CXCL8, CD44, CD44, 215223_s_at, 216841_s_at, CD44, PMEPA1, FERMT1, 218810_at, RGS17, TGFB2, 221477_s_at, PMEPA1, PMEPA1, INHBA, FERMT1, FERMT1
GO:1904037	positive regulation of epithelial cell apoptotic process	83	2	0.29	1365	0.03423	0.03423	THBS1, THBS1
GO:2000826	regulation of heart morphogenesis	83	2	0.29	1366	0.03423	0.03423	SOX9, TGFB2
GO:0070304	positive regulation of stress-activated protein kinase signaling cascade	349	4	1.22	1368	0.03433	0.03433	TNF, IL1A, 218810_at, TGFB2
GO:0045163	clustering of voltage-gated potassium channels	10	1	0.03	1369	0.03437	0.03437	CNTNAP2
GO:0002248	connective tissue replacement involved in inflammatory response wound healing	10	1	0.03	1370	0.03437	0.03437	IL1A
GO:0046813	receptor-mediated virion attachment to host cell	10	1	0.03	1371	0.03437	0.03437	ICAM1
GO:0097187	dentinogenesis	10	1	0.03	1372	0.03437	0.03437	SERPINE1
GO:0051140	regulation of NK T cell proliferation	10	1	0.03	1373	0.03437	0.03437	211796_s_at
GO:0051142	positive regulation of NK T cell proliferation	10	1	0.03	1374	0.03437	0.03437	211796_s_at
GO:0051795	positive regulation of timing of catagen	10	1	0.03	1375	0.03437	0.03437	TGFB2
GO:1903844	regulation of cellular response to transforming growth factor beta stimulus	292	8	1.02	381	0.03455	9.2e-06	THBS1, THBS1, PMEPA1, FERMT1, PMEPA1, PMEPA1, FERMT1, FERMT1
GO:0023057	negative regulation of signaling	3402	40	11.87	81	0.03459	2.7e-12	CARD16, CD44, THBS1, THBS1, NFKBIA, SERPINE1, ICAM1, TNFAIP3, TNFAIP3, CXCL8, SOX9, MMP9, PDGFB, CD44, CD44, EREG, LY96, TNF, CD44, IL1A, INHBA, PLAUR, CD44, CXCL8, CD44, CD44, 215223_s_at, 216841_s_at, CD44, PMEPA1, FERMT1, 218810_at, RGS17, TGFB2, 221477_s_at, PMEPA1, PMEPA1, INHBA, FERMT1, FERMT1
GO:0001816	cytokine production	1675	28	5.85	85	0.03469	3.9e-12	NAV3, CARD16, THBS1, THBS1, SERPINE1, TNFAIP3, TNFAIP3, PIK3CD, NAV3, CCL20, EREG, MAF, LY96, TNF, TNFRSF9, 208607_s_at, IL1A, INHBA, BIRC3, 211796_s_at, 214456_x_at, C3, FERMT1, 218810_at, TGFB2, INHBA, FERMT1, FERMT1
GO:0050704	regulation of interleukin-1 secretion	113	4	0.39	634	0.03479	0.00068	CARD16, 208607_s_at, 214456_x_at, 218810_at
GO:0018149	peptide cross-linking	84	2	0.29	1378	0.03499	0.03499	THBS1, THBS1
GO:0071312	cellular response to alkaloid	84	2	0.29	1379	0.03499	0.03499	ICAM1, SPIDR
GO:0002821	positive regulation of adaptive immune response	205	3	0.72	1382	0.03533	0.03533	TNF, 211796_s_at, C3
GO:0010573	vascular endothelial growth factor production	85	2	0.3	1383	0.03575	0.03575	IL1A, C3
GO:0030858	positive regulation of epithelial cell differentiation	144	5	0.5	529	0.03582	0.00016	SERPINE1, SOX9, SFN, SFN, SFN
GO:0022404	molting cycle process	250	8	0.87	337	0.03610	2.9e-06	SOX9, TNF, INHBA, FERMT1, TGFB2, INHBA, FERMT1, FERMT1
GO:0022405	hair cycle process	250	8	0.87	338	0.03610	2.9e-06	SOX9, TNF, INHBA, FERMT1, TGFB2, INHBA, FERMT1, FERMT1
GO:0044783	G1 DNA damage checkpoint	208	3	0.73	1388	0.03664	0.03664	SFN, SFN, SFN
GO:0008283	cell proliferation	4868	44	16.99	141	0.03675	9.2e-10	JAK1, THBS1, THBS1, NFKBIA, LAMC2, TNFAIP3, TNFAIP3, CXCL8, SOX9, MMP9, PDGFB, CXCL1, TFF1, ITGA2, PLAU, EREG, IL24, TNF, TNFRSF9, CXCL3, SFN, CXCL2, IL1A, INHBA, CXCL8, PLAU, 211796_s_at, CXCL5, CXCL5, 215223_s_at, 216841_s_at, NES, FERMT1, EHF, TGFB2, 221477_s_at, EHF, COL8A1, INHBA, ITGA2, FERMT1, SFN, SFN, FERMT1
GO:0071236	cellular response to antibiotic	358	4	1.25	1390	0.03715	0.03715	TNFAIP3, TNFAIP3, PDGFB, 218810_at
GO:1904030	negative regulation of cyclin-dependent protein kinase activity	87	2	0.3	1391	0.03730	0.03730	TNFAIP3, TNFAIP3
GO:0045648	positive regulation of erythrocyte differentiation	87	2	0.3	1392	0.03730	0.03730	INHBA, INHBA
GO:0032924	activin receptor signaling pathway	87	2	0.3	1393	0.03730	0.03730	INHBA, INHBA
GO:0061046	regulation of branching involved in lung morphogenesis	12	2	0.04	645	0.03745	0.00078	SOX9, TNF
GO:0060558	regulation of calcidiol 1-monooxygenase activity	11	1	0.04	1397	0.03774	0.03774	TNF
GO:0032497	detection of lipopolysaccharide	11	1	0.04	1398	0.03774	0.03774	LY96
GO:0061343	cell adhesion involved in heart morphogenesis	11	1	0.04	1399	0.03774	0.03774	TGFB2
GO:0042637	catagen	11	1	0.04	1400	0.03774	0.03774	TGFB2
GO:0002246	wound healing involved in inflammatory response	11	1	0.04	1401	0.03774	0.03774	IL1A
GO:0003383	apical constriction	11	1	0.04	1402	0.03774	0.03774	FRMD6
GO:0072223	metanephric glomerular mesangium development	11	1	0.04	1403	0.03774	0.03774	PDGFB
GO:0002866	positive regulation of acute inflammatory response to antigenic stimulus	11	1	0.04	1404	0.03774	0.03774	C3
GO:0002524	hypersensitivity	11	1	0.04	1405	0.03774	0.03774	C3
GO:0070842	aggresome assembly	11	1	0.04	1406	0.03774	0.03774	205890_s_at
GO:0071362	cellular response to ether	11	1	0.04	1407	0.03774	0.03774	218810_at
GO:1903347	negative regulation of bicellular tight junction assembly	11	1	0.04	1408	0.03774	0.03774	TNF
GO:0051794	regulation of timing of catagen	11	1	0.04	1409	0.03774	0.03774	TGFB2
GO:0000278	mitotic cell cycle	2606	15	9.1	1412	0.03838	0.03838	PDGFB, EREG, 205890_s_at, TNF, SFN, IL1A, INHBA, BIRC3, PHLDA1, PHLDA1, NES, PHLDA1, INHBA, SFN, SFN
GO:1905953	negative regulation of lipid localization	107	4	0.37	617	0.03858	0.00055	THBS1, THBS1, NFKBIA, TNF
GO:0014065	phosphatidylinositol 3-kinase signaling	363	4	1.27	1415	0.03877	0.03877	SOX9, PIK3CD, PDGFB, TGFB2
GO:0031114	regulation of microtubule depolymerization	89	2	0.31	1416	0.03887	0.03887	NAV3, NAV3
GO:0002831	regulation of response to biotic stimulus	304	7	1.06	500	0.03915	0.00010	CARD16, TNFAIP3, TNFAIP3, LY96, BIRC3, 211796_s_at, 218810_at
GO:0006953	acute-phase response	128	4	0.45	675	0.03940	0.00108	TNF, 208607_s_at, IL1A, 214456_x_at
GO:0070536	protein K63-linked deubiquitination	90	2	0.31	1422	0.03966	0.03966	TNFAIP3, TNFAIP3
GO:1901343	negative regulation of vasculature development	309	8	1.08	400	0.04012	1.4e-05	ADAMTS9, THBS1, THBS1, SERPINE1, PDGFB, ADAMTS9, TGFB2, ADAMTS9
GO:0050766	positive regulation of phagocytosis	113	4	0.39	635	0.04015	0.00068	ITGA2, TNF, C3, ITGA2
GO:0072678	T cell migration	91	2	0.32	1426	0.04046	0.04046	PIK3CD, CCL20
GO:0072422	signal transduction involved in DNA damage checkpoint	217	3	0.76	1428	0.04071	0.04071	SFN, SFN, SFN
GO:0072401	signal transduction involved in DNA integrity checkpoint	217	3	0.76	1429	0.04071	0.04071	SFN, SFN, SFN
GO:0070498	interleukin-1-mediated signaling pathway	217	3	0.76	1430	0.04071	0.04071	NFKBIA, IL1A, IRAK2
GO:0043242	negative regulation of protein complex disassembly	217	3	0.76	1431	0.04071	0.04071	NAV3, NAV3, TNF
GO:0050714	positive regulation of protein secretion	556	8	1.94	643	0.04106	0.00077	TNF, 208607_s_at, IL1A, 214456_x_at, FERMT1, TGFB2, FERMT1, FERMT1
GO:2001179	regulation of interleukin-10 secretion	12	1	0.04	1432	0.04110	0.04110	TNFRSF9
GO:0033029	regulation of neutrophil apoptotic process	12	1	0.04	1433	0.04110	0.04110	PIK3CD
GO:0002740	negative regulation of cytokine secretion involved in immune response	12	1	0.04	1434	0.04110	0.04110	TNF
GO:0072757	cellular response to camptothecin	12	1	0.04	1435	0.04110	0.04110	SPIDR
GO:0003415	chondrocyte hypertrophy	12	1	0.04	1436	0.04110	0.04110	SOX9
GO:0097368	establishment of Sertoli cell barrier	12	1	0.04	1437	0.04110	0.04110	ICAM1
GO:0060374	mast cell differentiation	12	1	0.04	1438	0.04110	0.04110	PIK3CD
GO:1903936	cellular response to sodium arsenite	12	1	0.04	1439	0.04110	0.04110	218810_at
GO:2001300	lipoxin metabolic process	12	1	0.04	1440	0.04110	0.04110	ALOX5AP
GO:2001301	lipoxin biosynthetic process	12	1	0.04	1441	0.04110	0.04110	ALOX5AP
GO:0010762	regulation of fibroblast migration	92	2	0.32	1444	0.04127	0.04127	THBS1, THBS1
GO:0072210	metanephric nephron development	92	2	0.32	1445	0.04127	0.04127	SOX9, PDGFB
GO:0043588	skin development	722	16	2.52	164	0.04142	5.2e-09	1555673_at, SOX9, ITGA2, EREG, TNF, SFN, INHBA, KRT6B, FERMT1, TGFB2, INHBA, ITGA2, FERMT1, SFN, SFN, FERMT1
GO:0071108	protein K48-linked deubiquitination	93	2	0.32	1447	0.04208	0.04208	TNFAIP3, TNFAIP3
GO:0072395	signal transduction involved in cell cycle checkpoint	220	3	0.77	1448	0.04212	0.04212	SFN, SFN, SFN
GO:0045429	positive regulation of nitric oxide biosynthetic process	94	2	0.33	1450	0.04290	0.04290	ICAM1, TNF
GO:1904407	positive regulation of nitric oxide metabolic process	94	2	0.33	1451	0.04290	0.04290	ICAM1, TNF
GO:0048545	response to steroid hormone	1042	10	3.64	815	0.04311	0.00365	THBS1, THBS1, ICAM1, TNF, PMEPA1, TGFB2, PMEPA1, PMEPA1, PAPPA, ADTRP
GO:0001781	neutrophil apoptotic process	13	1	0.05	1457	0.04445	0.04445	PIK3CD
GO:0060556	regulation of vitamin D biosynthetic process	13	1	0.05	1458	0.04445	0.04445	TNF
GO:0071895	odontoblast differentiation	13	1	0.05	1459	0.04445	0.04445	SERPINE1
GO:0045726	positive regulation of integrin biosynthetic process	13	1	0.05	1460	0.04445	0.04445	TGFB2
GO:0097065	anterior head development	13	1	0.05	1461	0.04445	0.04445	SOX9
GO:0072144	glomerular mesangial cell development	13	1	0.05	1462	0.04445	0.04445	PDGFB
GO:0071504	cellular response to heparin	13	1	0.05	1463	0.04445	0.04445	SOX9
GO:2000330	positive regulation of T-helper 17 cell lineage commitment	13	1	0.05	1464	0.04445	0.04445	211796_s_at
GO:0010735	positive regulation of transcription via serum response element binding	13	1	0.05	1465	0.04445	0.04445	MICAL2
GO:0072289	metanephric nephron tubule formation	13	1	0.05	1466	0.04445	0.04445	SOX9
GO:0048818	positive regulation of hair follicle maturation	13	1	0.05	1467	0.04445	0.04445	TGFB2
GO:2000138	positive regulation of cell proliferation involved in heart morphogenesis	13	1	0.05	1468	0.04445	0.04445	SOX9
GO:1905064	negative regulation of vascular smooth muscle cell differentiation	13	1	0.05	1469	0.04445	0.04445	PDGFB
GO:0038113	interleukin-9-mediated signaling pathway	13	1	0.05	1470	0.04445	0.04445	JAK1
GO:0003278	apoptotic process involved in heart morphogenesis	13	1	0.05	1471	0.04445	0.04445	TGFB2
GO:0035754	B cell chemotaxis	13	1	0.05	1472	0.04445	0.04445	PIK3CD
GO:0071355	cellular response to interleukin-9	13	1	0.05	1473	0.04445	0.04445	JAK1
GO:0071316	cellular response to nicotine	13	1	0.05	1474	0.04445	0.04445	TNF
GO:0044828	negative regulation by host of viral genome replication	13	1	0.05	1475	0.04445	0.04445	218810_at
GO:0046533	negative regulation of photoreceptor cell differentiation	13	1	0.05	1476	0.04445	0.04445	SOX9
GO:0010936	negative regulation of macrophage cytokine production	13	1	0.05	1477	0.04445	0.04445	TGFB2
GO:1900239	regulation of phenotypic switching	13	1	0.05	1478	0.04445	0.04445	PDGFB
GO:0060729	intestinal epithelial structure maintenance	13	1	0.05	1479	0.04445	0.04445	SOX9
GO:0060021	roof of mouth development	225	3	0.79	1480	0.04452	0.04452	INHBA, TGFB2, INHBA
GO:0071354	cellular response to interleukin-6	96	2	0.34	1481	0.04456	0.04456	JAK1, ICAM1
GO:0085029	extracellular matrix assembly	97	2	0.34	1484	0.04539	0.04539	LAMC2, SOX9
GO:0071396	cellular response to lipid	1470	23	5.13	149	0.04565	1.5e-09	CARD16, NFKBIA, SERPINE1, ICAM1, TNFAIP3, TNFAIP3, CXCL8, SOX9, ITGA2, CCL20, IL24, LY96, TNF, INHBA, CXCL8, PMEPA1, 218810_at, PMEPA1, PMEPA1, INHBA, ITGA2, ADTRP, IRAK2
GO:0050728	negative regulation of inflammatory response	244	5	0.85	715	0.04572	0.00170	TNFAIP3, TNFAIP3, 208607_s_at, 214456_x_at, 218810_at
GO:0071158	positive regulation of cell cycle arrest	228	3	0.8	1486	0.04599	0.04599	SFN, SFN, SFN
GO:0045661	regulation of myoblast differentiation	99	2	0.35	1487	0.04708	0.04708	SOX9, TNF
GO:0030855	epithelial cell differentiation	1570	17	5.48	438	0.04711	3.4e-05	1555673_at, SERPINE1, ICAM1, SOX9, PDGFB, ITGA2, EREG, MAF, TNF, SFN, KRT6B, EHF, FRMD6, EHF, ITGA2, SFN, SFN
GO:0002863	positive regulation of inflammatory response to antigenic stimulus	16	2	0.06	697	0.04742	0.00140	TNF, C3
GO:0030799	regulation of cyclic nucleotide metabolic process	231	3	0.81	1488	0.04748	0.04748	THBS1, THBS1, 205890_s_at
GO:0071104	response to interleukin-9	14	1	0.05	1490	0.04778	0.04778	JAK1
GO:2000020	positive regulation of male gonad development	14	1	0.05	1491	0.04778	0.04778	SOX9
GO:0071205	protein localization to juxtaparanode region of axon	14	1	0.05	1492	0.04778	0.04778	CNTNAP2
GO:0001866	NK T cell proliferation	14	1	0.05	1493	0.04778	0.04778	211796_s_at
GO:0033034	positive regulation of myeloid cell apoptotic process	14	1	0.05	1494	0.04778	0.04778	PIK3CD
GO:1902075	cellular response to salt	14	1	0.05	1495	0.04778	0.04778	218810_at
GO:0072143	mesangial cell development	14	1	0.05	1496	0.04778	0.04778	PDGFB
GO:0071503	response to heparin	14	1	0.05	1497	0.04778	0.04778	SOX9
GO:0071639	positive regulation of monocyte chemotactic protein-1 production	14	1	0.05	1498	0.04778	0.04778	IL1A
GO:1905007	positive regulation of epithelial to mesenchymal transition involved in endocardial cushion formatio...	14	1	0.05	1499	0.04778	0.04778	TGFB2
GO:0045080	positive regulation of chemokine biosynthetic process	14	1	0.05	1500	0.04778	0.04778	TNF
GO:0072608	interleukin-10 secretion	14	1	0.05	1501	0.04778	0.04778	TNFRSF9
GO:0035509	negative regulation of myosin-light-chain-phosphatase activity	14	1	0.05	1502	0.04778	0.04778	TNF
GO:0072008	glomerular mesangial cell differentiation	14	1	0.05	1503	0.04778	0.04778	PDGFB
GO:1902622	regulation of neutrophil migration	77	9	0.27	91	0.04806	7.6e-12	CXCL8, CXCL1, CXCL3, CXCL2, IL1A, CXCL8, 211796_s_at, CXCL5, CXCL5
GO:0030099	myeloid cell differentiation	1014	10	3.54	790	0.04865	0.00301	THBS1, THBS1, NFKBIA, PIK3CD, MMP9, 205890_s_at, TNF, INHBA, 211796_s_at, INHBA
GO:0042551	neuron maturation	101	2	0.35	1509	0.04880	0.04880	RND1, CNTNAP2
GO:0022602	ovulation cycle process	110	4	0.38	624	0.04915	0.00061	EREG, INHBA, TGFB2, INHBA
GO:0002705	positive regulation of leukocyte mediated immunity	235	3	0.82	1513	0.04951	0.04951	TNF, 211796_s_at, C3
GO:0090184	positive regulation of kidney development	102	2	0.36	1514	0.04966	0.04966	SOX9, PDGFB
GO:0010942	positive regulation of cell death	1765	15	6.16	688	0.04986	0.00129	THBS1, THBS1, PIK3CD, MMP9, 205890_s_at, TNF, SFN, INHBA, PLAUR, 218810_at, TGFB2, INHBA, TNFSF15, SFN, SFN

## Sheet: overlap_BPA_BPS (n=43)
GO.ID	Term	Annotated	Significant	Expected	Rank in classic	elim	classic	genes
GO:0032364	oxygen homeostasis	15	2	0.02	67	0.00011	0.00011	215223_s_at, 216841_s_at
GO:0042108	positive regulation of cytokine biosynthetic process	125	4	0.13	17	0.00024	8.7e-06	THBS1, 204908_s_at, TNF, IL1A
GO:0032729	positive regulation of interferon-gamma production	120	3	0.12	85	0.00027	0.00027	204908_s_at, TNF, 211796_s_at
GO:0030198	extracellular matrix organization	880	6	0.91	87	0.00027	0.00027	THBS1, MMP9, 204908_s_at, TNF, ITGB8, PDPN
GO:0035722	interleukin-12-mediated signaling pathway	132	3	0.14	91	0.00035	0.00035	JAK1, 215223_s_at, 216841_s_at
GO:0045414	regulation of interleukin-8 biosynthetic process	28	2	0.03	97	0.00039	0.00039	204908_s_at, TNF
GO:0010469	regulation of signaling receptor activity	1016	6	1.05	110	0.00058	0.00058	TNFSF10, CXCL1, TNF, IL1A, INHBA, 211796_s_at
GO:2001238	positive regulation of extrinsic apoptotic signaling pathway	159	3	0.16	112	0.00060	0.00060	THBS1, TNFSF10, INHBA
GO:0006825	copper ion transport	37	2	0.04	114	0.00068	0.00068	CP, CP
GO:0001660	fever generation	37	2	0.04	115	0.00068	0.00068	TNF, IL1A
GO:0030335	positive regulation of cell migration	1211	9	1.25	5	0.00068	3.1e-06	THBS1, MMP9, CXCL1, TNF, IL1A, 211796_s_at, 215223_s_at, 216841_s_at, PDPN
GO:0008285	negative regulation of cell proliferation	1724	9	1.79	47	0.00083	5.2e-05	THBS1, CXCL1, TNF, IL1A, INHBA, 215223_s_at, 216841_s_at, CD109, PDPN
GO:1902176	negative regulation of oxidative stress-induced intrinsic apoptotic signaling pathway	43	2	0.04	129	0.00092	0.00092	215223_s_at, 216841_s_at
GO:0043123	positive regulation of I-kappaB kinase/NF-kappaB signaling	427	4	0.44	134	0.00098	0.00098	TNFSF10, S100A4, TNF, IL1A
GO:0043312	neutrophil degranulation	1136	6	1.18	136	0.00103	0.00103	SERPINA3, MMP9, CXCL1, MGAM, CHI3L1, SERPINA1
GO:0005983	starch catabolic process	1	1	0	137	0.00104	0.00104	MGAM
GO:0061048	negative regulation of branching involved in lung morphogenesis	1	1	0	138	0.00104	0.00104	TNF
GO:0019430	removal of superoxide radicals	55	3	0.06	32	0.00127	2.6e-05	TNF, 215223_s_at, 216841_s_at
GO:0042534	regulation of tumor necrosis factor biosynthetic process	51	2	0.05	154	0.00129	0.00129	THBS1, 204908_s_at
GO:0010951	negative regulation of endopeptidase activity	526	5	0.55	78	0.00180	0.00020	THBS1, SERPINA3, MMP9, CD109, SERPINA1
GO:0008625	extrinsic apoptotic signaling pathway via death domain receptors	236	3	0.24	179	0.00188	0.00188	THBS1, TNFSF10, TNF
GO:0045672	positive regulation of osteoclast differentiation	62	2	0.06	180	0.00190	0.00190	TNF, 211796_s_at
GO:0090023	positive regulation of neutrophil chemotaxis	62	2	0.06	181	0.00190	0.00190	CXCL1, 211796_s_at
GO:0001942	hair follicle development	241	3	0.25	185	0.00200	0.00200	TNF, INHBA, CD109
GO:1904999	positive regulation of leukocyte adhesion to arterial endothelial cell	2	1	0	192	0.00207	0.00207	TNF
GO:0002876	positive regulation of chronic inflammatory response to antigenic stimulus	2	1	0	193	0.00207	0.00207	TNF
GO:0001836	release of cytochrome c from mitochondria	139	4	0.14	27	0.00224	1.3e-05	TNFSF10, MMP9, 215223_s_at, 216841_s_at
GO:0090200	positive regulation of release of cytochrome c from mitochondria	68	2	0.07	199	0.00228	0.00228	TNFSF10, MMP9
GO:1901889	negative regulation of cell junction assembly	69	2	0.07	201	0.00235	0.00235	THBS1, TNF
GO:0001818	negative regulation of cytokine production	574	5	0.59	89	0.00246	0.00030	THBS1, 204908_s_at, TNF, INHBA, 211796_s_at
GO:1904707	positive regulation of vascular smooth muscle cell proliferation	71	2	0.07	206	0.00248	0.00248	MMP9, TNF
GO:0034763	negative regulation of transmembrane transport	263	3	0.27	211	0.00256	0.00256	THBS1, MMP9, TNF
GO:0050715	positive regulation of cytokine secretion	269	3	0.28	219	0.00272	0.00272	TNF, 208607_s_at, IL1A
GO:2001240	negative regulation of extrinsic apoptotic signaling pathway in absence of ligand	75	2	0.08	222	0.00277	0.00277	TNF, IL1A
GO:0048246	macrophage chemotaxis	77	2	0.08	226	0.00291	0.00291	THBS1, 208607_s_at
GO:0017015	regulation of transforming growth factor beta receptor signaling pathway	276	3	0.29	227	0.00293	0.00293	THBS1, PMEPA1, CD109
GO:1901671	positive regulation of superoxide dismutase activity	3	1	0	229	0.00311	0.00311	TNF
GO:0045994	positive regulation of translational initiation by iron	3	1	0	230	0.00311	0.00311	TNF
GO:0030225	macrophage differentiation	81	2	0.08	235	0.00322	0.00322	MMP9, INHBA
GO:0071675	regulation of mononuclear cell migration	83	2	0.09	241	0.00337	0.00337	THBS1, TNF
GO:0043687	post-translational protein modification	1032	5	1.07	256	0.00406	0.00406	CP, CD109, CP, SERPINA1, CPM
GO:0060279	positive regulation of ovulation	4	1	0	257	0.00414	0.00414	INHBA
GO:1904328	regulation of myofibroblast contraction	4	1	0	258	0.00414	0.00414	PDPN
GO:0060559	positive regulation of calcidiol 1-monooxygenase activity	4	1	0	259	0.00414	0.00414	TNF
GO:0042088	T-helper 1 type immune response	93	2	0.1	268	0.00421	0.00421	204908_s_at, 211796_s_at
GO:0019221	cytokine-mediated signaling pathway	1811	9	1.88	60	0.00481	7.6e-05	JAK1, MMP9, CXCL1, TNF, 208607_s_at, IL1A, 211796_s_at, 215223_s_at, 216841_s_at
GO:0046882	negative regulation of follicle-stimulating hormone secretion	5	1	0.01	283	0.00517	0.00517	INHBA
GO:0070995	NADPH oxidation	5	1	0.01	284	0.00517	0.00517	FMO1
GO:0002268	follicular dendritic cell differentiation	5	1	0.01	285	0.00517	0.00517	204908_s_at
GO:0000023	maltose metabolic process	5	1	0.01	286	0.00517	0.00517	MGAM
GO:1901731	positive regulation of platelet aggregation	5	1	0.01	287	0.00517	0.00517	PDPN
GO:0045082	positive regulation of interleukin-10 biosynthetic process	5	1	0.01	288	0.00517	0.00517	204908_s_at
GO:0070741	response to interleukin-6	104	2	0.11	290	0.00524	0.00524	JAK1, CHI3L1
GO:0090288	negative regulation of cellular response to growth factor stimulus	344	3	0.36	291	0.00541	0.00541	THBS1, PMEPA1, CD109
GO:1905953	negative regulation of lipid localization	107	2	0.11	293	0.00554	0.00554	THBS1, TNF
GO:0032722	positive regulation of chemokine production	111	2	0.12	301	0.00594	0.00594	TNF, IL1A
GO:0009611	response to wounding	1666	7	1.73	162	0.00596	0.00144	THBS1, DPYSL3, 208607_s_at, IL1A, CD109, PDPN, SERPINA1
GO:0044245	polysaccharide digestion	6	1	0.01	304	0.00620	0.00620	MGAM
GO:0002925	positive regulation of humoral immune response mediated by circulating immunoglobulin	6	1	0.01	305	0.00620	0.00620	TNF
GO:2000334	positive regulation of blood microparticle formation	6	1	0.01	306	0.00620	0.00620	TNF
GO:0000187	activation of MAPK activity	367	3	0.38	313	0.00647	0.00647	THBS1, TNF, 208607_s_at
GO:0042701	progesterone secretion	7	1	0.01	322	0.00723	0.00723	INHBA
GO:0010754	negative regulation of cGMP-mediated signaling	7	1	0.01	323	0.00723	0.00723	THBS1
GO:0050830	defense response to Gram-positive bacterium	124	2	0.13	326	0.00736	0.00736	TNF, 207356_at
GO:0001937	negative regulation of endothelial cell proliferation	124	2	0.13	327	0.00736	0.00736	THBS1, TNF
GO:0035987	endodermal cell differentiation	126	2	0.13	330	0.00759	0.00759	MMP9, INHBA
GO:0051897	positive regulation of protein kinase B signaling	391	3	0.41	333	0.00770	0.00770	THBS1, TNF, CHI3L1
GO:0000060	protein import into nucleus, translocation	129	2	0.13	335	0.00795	0.00795	204908_s_at, TNF
GO:0032655	regulation of interleukin-12 production	129	2	0.13	336	0.00795	0.00795	THBS1, 211796_s_at
GO:1901224	positive regulation of NIK/NF-kappaB signaling	130	2	0.13	337	0.00806	0.00806	TNF, CHI3L1
GO:0010693	negative regulation of alkaline phosphatase activity	8	1	0.01	343	0.00826	0.00826	TNF
GO:0002605	negative regulation of dendritic cell antigen processing and presentation	8	1	0.01	344	0.00826	0.00826	THBS1
GO:0021773	striatal medium spiny neuron differentiation	8	1	0.01	345	0.00826	0.00826	INHBA
GO:2000391	positive regulation of neutrophil extravasation	8	1	0.01	346	0.00826	0.00826	IL1A
GO:2001268	negative regulation of cysteine-type endopeptidase activity involved in apoptotic signaling pathway	8	1	0.01	347	0.00826	0.00826	MMP9
GO:0042093	T-helper cell differentiation	133	2	0.14	352	0.00843	0.00843	204908_s_at, 211796_s_at
GO:0010761	fibroblast migration	133	2	0.14	353	0.00843	0.00843	THBS1, TNS1
GO:0071621	granulocyte chemotaxis	206	4	0.21	52	0.00887	6.1e-05	THBS1, CXCL1, 208607_s_at, 211796_s_at
GO:1905863	invadopodium organization	9	1	0.01	361	0.00929	0.00929	PDPN
GO:0045077	negative regulation of interferon-gamma biosynthetic process	9	1	0.01	362	0.00929	0.00929	INHBA
GO:0071109	superior temporal gyrus development	9	1	0.01	363	0.00929	0.00929	CNTNAP2
GO:0072577	endothelial cell apoptotic process	143	2	0.15	370	0.00968	0.00968	THBS1, TNF
GO:0006030	chitin metabolic process	10	1	0.01	377	0.01032	0.01032	CHI3L1
GO:0006032	chitin catabolic process	10	1	0.01	378	0.01032	0.01032	CHI3L1
GO:0051140	regulation of NK T cell proliferation	10	1	0.01	379	0.01032	0.01032	211796_s_at
GO:0051142	positive regulation of NK T cell proliferation	10	1	0.01	380	0.01032	0.01032	211796_s_at
GO:0002248	connective tissue replacement involved in inflammatory response wound healing	10	1	0.01	381	0.01032	0.01032	IL1A
GO:0045163	clustering of voltage-gated potassium channels	10	1	0.01	382	0.01032	0.01032	CNTNAP2
GO:0072674	multinuclear osteoclast differentiation	10	1	0.01	383	0.01032	0.01032	CD109
GO:0072675	osteoclast fusion	10	1	0.01	384	0.01032	0.01032	CD109
GO:0006501	C-terminal protein lipidation	149	2	0.15	388	0.01048	0.01048	CD109, CPM
GO:0060393	regulation of pathway-restricted SMAD protein phosphorylation	153	2	0.16	397	0.01102	0.01102	INHBA, PMEPA1
GO:0032760	positive regulation of tumor necrosis factor production	154	2	0.16	401	0.01116	0.01116	THBS1, 211796_s_at
GO:0045415	negative regulation of interleukin-8 biosynthetic process	11	1	0.01	404	0.01134	0.01134	204908_s_at
GO:0002246	wound healing involved in inflammatory response	11	1	0.01	405	0.01134	0.01134	IL1A
GO:0010751	negative regulation of nitric oxide mediated signal transduction	11	1	0.01	406	0.01134	0.01134	THBS1
GO:1903347	negative regulation of bicellular tight junction assembly	11	1	0.01	407	0.01134	0.01134	TNF
GO:0006959	humoral immune response	470	4	0.49	159	0.01138	0.00139	204908_s_at, TNF, 207356_at, 211796_s_at
GO:0050829	defense response to Gram-negative bacterium	156	2	0.16	410	0.01143	0.01143	207356_at, 211796_s_at
GO:0042060	wound healing	1376	6	1.43	218	0.01171	0.00272	THBS1, 208607_s_at, IL1A, CD109, PDPN, SERPINA1
GO:0032755	positive regulation of interleukin-6 production	158	2	0.16	414	0.01171	0.01171	TNF, IL1A
GO:1903557	positive regulation of tumor necrosis factor superfamily cytokine production	160	2	0.17	417	0.01200	0.01200	THBS1, 211796_s_at
GO:0006879	cellular iron ion homeostasis	161	2	0.17	420	0.01214	0.01214	CP, CP
GO:0060389	pathway-restricted SMAD protein phosphorylation	161	2	0.17	421	0.01214	0.01214	INHBA, PMEPA1
GO:0046881	positive regulation of follicle-stimulating hormone secretion	12	1	0.01	424	0.01237	0.01237	INHBA
GO:0002740	negative regulation of cytokine secretion involved in immune response	12	1	0.01	425	0.01237	0.01237	TNF
GO:0006970	response to osmotic stress	166	2	0.17	432	0.01287	0.01287	FMO1, TNF
GO:0030512	negative regulation of transforming growth factor beta receptor signaling pathway	168	2	0.17	436	0.01316	0.01316	PMEPA1, CD109
GO:0032278	positive regulation of gonadotropin secretion	13	1	0.01	438	0.01339	0.01339	INHBA
GO:0045578	negative regulation of B cell differentiation	13	1	0.01	439	0.01339	0.01339	INHBA
GO:0038113	interleukin-9-mediated signaling pathway	13	1	0.01	440	0.01339	0.01339	JAK1
GO:0071355	cellular response to interleukin-9	13	1	0.01	441	0.01339	0.01339	JAK1
GO:0071316	cellular response to nicotine	13	1	0.01	442	0.01339	0.01339	TNF
GO:2000330	positive regulation of T-helper 17 cell lineage commitment	13	1	0.01	443	0.01339	0.01339	211796_s_at
GO:0042536	negative regulation of tumor necrosis factor biosynthetic process	13	1	0.01	444	0.01339	0.01339	204908_s_at
GO:0018410	C-terminal protein amino acid modification	170	2	0.18	446	0.01346	0.01346	CD109, CPM
GO:0002455	humoral immune response mediated by circulating immunoglobulin	182	3	0.19	128	0.01367	0.00089	204908_s_at, TNF, 211796_s_at
GO:0002687	positive regulation of leukocyte migration	255	5	0.26	16	0.01383	6.5e-06	THBS1, CXCL1, TNF, IL1A, 211796_s_at
GO:0071205	protein localization to juxtaparanode region of axon	14	1	0.01	451	0.01441	0.01441	CNTNAP2
GO:0001866	NK T cell proliferation	14	1	0.01	452	0.01441	0.01441	211796_s_at
GO:0071639	positive regulation of monocyte chemotactic protein-1 production	14	1	0.01	453	0.01441	0.01441	IL1A
GO:1901072	glucosamine-containing compound catabolic process	14	1	0.01	454	0.01441	0.01441	CHI3L1
GO:0045080	positive regulation of chemokine biosynthetic process	14	1	0.01	455	0.01441	0.01441	TNF
GO:0002581	negative regulation of antigen processing and presentation of peptide or polysaccharide antigen via ...	14	1	0.01	456	0.01441	0.01441	THBS1
GO:0035509	negative regulation of myosin-light-chain-phosphatase activity	14	1	0.01	457	0.01441	0.01441	TNF
GO:0071104	response to interleukin-9	14	1	0.01	458	0.01441	0.01441	JAK1
GO:0051216	cartilage development	498	3	0.52	460	0.01477	0.01477	MAF, CHI3L1, ITGB8
GO:0051289	protein homotetramerization	181	2	0.19	462	0.01516	0.01516	215223_s_at, 216841_s_at
GO:0090594	inflammatory response to wounding	15	1	0.02	463	0.01543	0.01543	IL1A
GO:0097527	necroptotic signaling pathway	15	1	0.02	464	0.01543	0.01543	TNF
GO:0071550	death-inducing signaling complex assembly	15	1	0.02	465	0.01543	0.01543	TNF
GO:2000328	regulation of T-helper 17 cell lineage commitment	15	1	0.02	466	0.01543	0.01543	211796_s_at
GO:2001027	negative regulation of endothelial cell chemotaxis	15	1	0.02	467	0.01543	0.01543	THBS1
GO:1903845	negative regulation of cellular response to transforming growth factor beta stimulus	184	2	0.19	468	0.01564	0.01564	PMEPA1, CD109
GO:1902041	regulation of extrinsic apoptotic signaling pathway via death domain receptors	186	2	0.19	470	0.01596	0.01596	THBS1, TNFSF10
GO:0061045	negative regulation of wound healing	187	2	0.19	472	0.01612	0.01612	THBS1, CD109
GO:0051135	positive regulation of NK T cell activation	16	1	0.02	475	0.01645	0.01645	211796_s_at
GO:0060838	lymphatic endothelial cell fate commitment	16	1	0.02	476	0.01645	0.01645	PDPN
GO:0010757	negative regulation of plasminogen activation	16	1	0.02	477	0.01645	0.01645	THBS1
GO:0002580	regulation of antigen processing and presentation of peptide or polysaccharide antigen via MHC class...	16	1	0.02	478	0.01645	0.01645	THBS1
GO:0097709	connective tissue replacement	16	1	0.02	479	0.01645	0.01645	IL1A
GO:2001237	negative regulation of extrinsic apoptotic signaling pathway	276	4	0.29	73	0.01673	0.00019	THBS1, TNFSF10, TNF, IL1A
GO:1903670	regulation of sprouting angiogenesis	191	2	0.2	484	0.01678	0.01678	JAK1, THBS1
GO:0019730	antimicrobial humoral response	192	2	0.2	486	0.01694	0.01694	204908_s_at, 207356_at
GO:0043382	positive regulation of memory T cell differentiation	17	1	0.02	490	0.01747	0.01747	211796_s_at
GO:0045416	positive regulation of interleukin-8 biosynthetic process	17	1	0.02	491	0.01747	0.01747	TNF
GO:0010746	regulation of plasma membrane long-chain fatty acid transport	17	1	0.02	492	0.01747	0.01747	THBS1
GO:0010748	negative regulation of plasma membrane long-chain fatty acid transport	17	1	0.02	493	0.01747	0.01747	THBS1
GO:0042541	hemoglobin biosynthetic process	17	1	0.02	494	0.01747	0.01747	INHBA
GO:0009612	response to mechanical stimulus	533	3	0.55	496	0.01767	0.01767	THBS1, CHI3L1, CNTNAP2
GO:0045682	regulation of epidermis development	201	2	0.21	501	0.01846	0.01846	TNF, CD109
GO:0032914	positive regulation of transforming growth factor beta1 production	18	1	0.02	502	0.01849	0.01849	THBS1
GO:0045650	negative regulation of macrophage differentiation	18	1	0.02	503	0.01849	0.01849	INHBA
GO:0099612	protein localization to axon	18	1	0.02	504	0.01849	0.01849	CNTNAP2
GO:0032819	positive regulation of natural killer cell proliferation	18	1	0.02	505	0.01849	0.01849	211796_s_at
GO:0010991	negative regulation of SMAD protein complex assembly	18	1	0.02	506	0.01849	0.01849	PMEPA1
GO:2000321	positive regulation of T-helper 17 cell differentiation	18	1	0.02	507	0.01849	0.01849	211796_s_at
GO:0045073	regulation of chemokine biosynthetic process	18	1	0.02	508	0.01849	0.01849	TNF
GO:0035507	regulation of myosin-light-chain-phosphatase activity	18	1	0.02	509	0.01849	0.01849	TNF
GO:0006672	ceramide metabolic process	203	2	0.21	513	0.01881	0.01881	TNF, ITGB8
GO:0006911	phagocytosis, engulfment	204	2	0.21	514	0.01898	0.01898	THBS1, 211796_s_at
GO:0043281	regulation of cysteine-type endopeptidase activity involved in apoptotic process	572	4	0.59	224	0.01910	0.00284	THBS1, TNFSF10, MMP9, TNF
GO:0015908	fatty acid transport	206	2	0.21	516	0.01933	0.01933	THBS1, SLCO2A1
GO:0051133	regulation of NK T cell activation	19	1	0.02	517	0.01951	0.01951	211796_s_at
GO:0010990	regulation of SMAD protein complex assembly	19	1	0.02	518	0.01951	0.01951	PMEPA1
GO:0042033	chemokine biosynthetic process	19	1	0.02	519	0.01951	0.01951	TNF
GO:0090154	positive regulation of sphingolipid biosynthetic process	19	1	0.02	520	0.01951	0.01951	TNF
GO:0060664	epithelial cell proliferation involved in salivary gland morphogenesis	19	1	0.02	521	0.01951	0.01951	TNF
GO:2000304	positive regulation of ceramide biosynthetic process	19	1	0.02	522	0.01951	0.01951	TNF
GO:0015911	plasma membrane long-chain fatty acid transport	19	1	0.02	523	0.01951	0.01951	THBS1
GO:0050755	chemokine metabolic process	19	1	0.02	524	0.01951	0.01951	TNF
GO:0034765	regulation of ion transmembrane transport	1004	4	1.04	528	0.01971	0.01971	THBS1, MMP9, KCNJ16, CLIC6
GO:0070374	positive regulation of ERK1 and ERK2 cascade	557	3	0.58	530	0.01984	0.01984	TNF, CHI3L1, IL1A
GO:0034766	negative regulation of ion transmembrane transport	210	2	0.22	534	0.02004	0.02004	THBS1, MMP9
GO:0009617	response to bacterium	1191	6	1.23	157	0.02028	0.00131	CXCL1, 204908_s_at, FMO1, TNF, 207356_at, 211796_s_at
GO:0071345	cellular response to cytokine stimulus	2527	12	2.62	14	0.02121	5.6e-06	JAK1, THBS1, DPYSL3, MMP9, CXCL1, TNF, 208607_s_at, CHI3L1, IL1A, 211796_s_at, 215223_s_at, 216841_s_at
GO:0002315	marginal zone B cell differentiation	21	1	0.02	543	0.02154	0.02154	204908_s_at
GO:0043380	regulation of memory T cell differentiation	21	1	0.02	544	0.02154	0.02154	211796_s_at
GO:0035234	ectopic germ cell programmed cell death	21	1	0.02	545	0.02154	0.02154	IL1A
GO:0046348	amino sugar catabolic process	21	1	0.02	546	0.02154	0.02154	CHI3L1
GO:1903588	negative regulation of blood vessel endothelial cell proliferation involved in sprouting angiogenesi...	21	1	0.02	547	0.02154	0.02154	THBS1
GO:2000318	positive regulation of T-helper 17 type immune response	21	1	0.02	548	0.02154	0.02154	211796_s_at
GO:1903035	negative regulation of response to wounding	222	2	0.23	554	0.02223	0.02223	THBS1, CD109
GO:0001932	regulation of protein phosphorylation	3366	10	3.49	177	0.02244	0.00179	THBS1, MMP9, TNF, 208607_s_at, CHI3L1, IL1A, INHBA, 211796_s_at, PMEPA1, CD109
GO:0043379	memory T cell differentiation	22	1	0.02	557	0.02256	0.02256	211796_s_at
GO:0090713	immunological memory process	22	1	0.02	558	0.02256	0.02256	211796_s_at
GO:0090715	immunological memory formation process	22	1	0.02	559	0.02256	0.02256	211796_s_at
GO:0055072	iron ion homeostasis	227	2	0.24	562	0.02317	0.02317	CP, CP
GO:0099024	plasma membrane invagination	228	2	0.24	563	0.02336	0.02336	THBS1, 211796_s_at
GO:0006952	defense response	3579	13	3.71	40	0.02338	3.7e-05	JAK1, THBS1, SERPINA3, CXCL1, 204908_s_at, TNF, 207356_at, 208607_s_at, CHI3L1, IL1A, INHBA, 211796_s_at, SERPINA1
GO:0032817	regulation of natural killer cell proliferation	23	1	0.02	565	0.02357	0.02357	211796_s_at
GO:0051132	NK T cell activation	23	1	0.02	566	0.02357	0.02357	211796_s_at
GO:0010749	regulation of nitric oxide mediated signal transduction	23	1	0.02	567	0.02357	0.02357	THBS1
GO:0051549	positive regulation of keratinocyte migration	23	1	0.02	568	0.02357	0.02357	MMP9
GO:0031622	positive regulation of fever generation	24	1	0.02	573	0.02458	0.02458	TNF
GO:0071372	cellular response to follicle-stimulating hormone stimulus	24	1	0.02	574	0.02458	0.02458	INHBA
GO:2000343	positive regulation of chemokine (C-X-C motif) ligand 2 production	24	1	0.02	575	0.02458	0.02458	TNF
GO:0090091	positive regulation of extracellular matrix disassembly	24	1	0.02	576	0.02458	0.02458	PDPN
GO:0033993	response to lipid	2214	6	2.29	581	0.02519	0.02519	THBS1, CXCL1, FMO1, TNF, INHBA, PMEPA1
GO:0010455	positive regulation of cell fate commitment	25	1	0.03	584	0.02559	0.02559	211796_s_at
GO:0098756	response to interleukin-21	25	1	0.03	585	0.02559	0.02559	JAK1
GO:0098757	cellular response to interleukin-21	25	1	0.03	586	0.02559	0.02559	JAK1
GO:0032740	positive regulation of interleukin-17 production	25	1	0.03	587	0.02559	0.02559	211796_s_at
GO:0038155	interleukin-23-mediated signaling pathway	25	1	0.03	588	0.02559	0.02559	211796_s_at
GO:0001787	natural killer cell proliferation	25	1	0.03	589	0.02559	0.02559	211796_s_at
GO:0038114	interleukin-21-mediated signaling pathway	25	1	0.03	590	0.02559	0.02559	JAK1
GO:0051918	negative regulation of fibrinolysis	25	1	0.03	591	0.02559	0.02559	THBS1
GO:0060394	negative regulation of pathway-restricted SMAD protein phosphorylation	25	1	0.03	592	0.02559	0.02559	PMEPA1
GO:0044130	negative regulation of growth of symbiont in host	25	1	0.03	593	0.02559	0.02559	TNF
GO:0010536	positive regulation of activation of Janus kinase activity	25	1	0.03	594	0.02559	0.02559	211796_s_at
GO:0071356	cellular response to tumor necrosis factor	615	3	0.64	596	0.02565	0.02565	THBS1, TNF, CHI3L1
GO:2000116	regulation of cysteine-type endopeptidase activity	643	4	0.67	270	0.02598	0.00431	THBS1, TNFSF10, MMP9, TNF
GO:0006919	activation of cysteine-type endopeptidase activity involved in apoptotic process	243	2	0.25	602	0.02629	0.02629	TNFSF10, TNF
GO:1901550	regulation of endothelial cell development	26	1	0.03	604	0.02661	0.02661	TNF
GO:1903140	regulation of establishment of endothelial barrier	26	1	0.03	605	0.02661	0.02661	TNF
GO:0060839	endothelial cell fate commitment	26	1	0.03	606	0.02661	0.02661	PDPN
GO:0044146	negative regulation of growth of symbiont involved in interaction with host	26	1	0.03	607	0.02661	0.02661	TNF
GO:2000192	negative regulation of fatty acid transport	26	1	0.03	608	0.02661	0.02661	THBS1
GO:0097193	intrinsic apoptotic signaling pathway	704	5	0.73	118	0.02688	0.00076	MMP9, 204908_s_at, TNF, 215223_s_at, 216841_s_at
GO:0061448	connective tissue development	630	3	0.65	612	0.02728	0.02728	MAF, CHI3L1, ITGB8
GO:0010324	membrane invagination	248	2	0.26	613	0.02729	0.02729	THBS1, 211796_s_at
GO:0090101	negative regulation of transmembrane receptor protein serine/threonine kinase signaling pathway	248	2	0.26	614	0.02729	0.02729	PMEPA1, CD109
GO:0032675	regulation of interleukin-6 production	248	2	0.26	615	0.02729	0.02729	TNF, IL1A
GO:0032905	transforming growth factor beta1 production	27	1	0.03	616	0.02761	0.02761	THBS1
GO:0032908	regulation of transforming growth factor beta1 production	27	1	0.03	617	0.02761	0.02761	THBS1
GO:0043652	engulfment of apoptotic cell	27	1	0.03	618	0.02761	0.02761	THBS1
GO:0031620	regulation of fever generation	27	1	0.03	619	0.02761	0.02761	TNF
GO:0060693	regulation of branching involved in salivary gland morphogenesis	27	1	0.03	620	0.02761	0.02761	TNF
GO:0071637	regulation of monocyte chemotactic protein-1 production	27	1	0.03	621	0.02761	0.02761	IL1A
GO:0071605	monocyte chemotactic protein-1 production	27	1	0.03	622	0.02761	0.02761	IL1A
GO:2000319	regulation of T-helper 17 cell differentiation	27	1	0.03	623	0.02761	0.02761	211796_s_at
GO:0022617	extracellular matrix disassembly	250	2	0.26	626	0.02770	0.02770	MMP9, PDPN
GO:0009628	response to abiotic stimulus	2912	7	3.02	628	0.02817	0.02817	THBS1, 204908_s_at, FMO1, TNF, CHI3L1, IL1A, CNTNAP2
GO:0032725	positive regulation of granulocyte macrophage colony-stimulating factor production	28	1	0.03	630	0.02862	0.02862	211796_s_at
GO:0042297	vocal learning	28	1	0.03	631	0.02862	0.02862	CNTNAP2
GO:0098596	imitative learning	28	1	0.03	632	0.02862	0.02862	CNTNAP2
GO:0051023	regulation of immunoglobulin secretion	28	1	0.03	633	0.02862	0.02862	TNF
GO:0044126	regulation of growth of symbiont in host	28	1	0.03	634	0.02862	0.02862	TNF
GO:0072540	T-helper 17 cell lineage commitment	28	1	0.03	635	0.02862	0.02862	211796_s_at
GO:0020027	hemoglobin metabolic process	28	1	0.03	636	0.02862	0.02862	INHBA
GO:0046916	cellular transition metal ion homeostasis	255	2	0.26	638	0.02873	0.02873	CP, CP
GO:0045446	endothelial cell differentiation	259	2	0.27	640	0.02956	0.02956	TNF, PDPN
GO:0015732	prostaglandin transport	29	1	0.03	641	0.02963	0.02963	SLCO2A1
GO:0071803	positive regulation of podosome assembly	29	1	0.03	642	0.02963	0.02963	TNF
GO:0060836	lymphatic endothelial cell differentiation	29	1	0.03	643	0.02963	0.02963	PDPN
GO:0097154	GABAergic neuron differentiation	29	1	0.03	644	0.02963	0.02963	INHBA
GO:0046325	negative regulation of glucose import	29	1	0.03	645	0.02963	0.02963	TNF
GO:0010755	regulation of plasminogen activation	29	1	0.03	646	0.02963	0.02963	THBS1
GO:0010759	positive regulation of macrophage chemotaxis	29	1	0.03	647	0.02963	0.02963	THBS1
GO:0002739	regulation of cytokine secretion involved in immune response	29	1	0.03	648	0.02963	0.02963	TNF
GO:0045086	positive regulation of interleukin-2 biosynthetic process	29	1	0.03	649	0.02963	0.02963	IL1A
GO:0044144	modulation of growth of symbiont involved in interaction with host	29	1	0.03	650	0.02963	0.02963	TNF
GO:0042113	B cell activation	652	3	0.68	655	0.02978	0.02978	204908_s_at, INHBA, 211796_s_at
GO:0034612	response to tumor necrosis factor	659	3	0.68	658	0.03060	0.03060	THBS1, TNF, CHI3L1
GO:0008630	intrinsic apoptotic signaling pathway in response to DNA damage	264	2	0.27	659	0.03062	0.03062	204908_s_at, TNF
GO:2000316	regulation of T-helper 17 type immune response	30	1	0.03	660	0.03064	0.03064	211796_s_at
GO:0045064	T-helper 2 cell differentiation	30	1	0.03	661	0.03064	0.03064	204908_s_at
GO:0031652	positive regulation of heat generation	31	1	0.03	667	0.03164	0.03164	TNF
GO:0098598	learned vocalization behavior or vocal learning	31	1	0.03	668	0.03164	0.03164	CNTNAP2
GO:0021794	thalamus development	31	1	0.03	669	0.03164	0.03164	CNTNAP2
GO:0051798	positive regulation of hair follicle development	31	1	0.03	670	0.03164	0.03164	TNF
GO:0051764	actin crosslink formation	31	1	0.03	671	0.03164	0.03164	DPYSL3
GO:0042535	positive regulation of tumor necrosis factor biosynthetic process	31	1	0.03	672	0.03164	0.03164	THBS1
GO:0044117	growth of symbiont in host	31	1	0.03	673	0.03164	0.03164	TNF
GO:0032635	interleukin-6 production	270	2	0.28	675	0.03191	0.03191	TNF, IL1A
GO:0090100	positive regulation of transmembrane receptor protein serine/threonine kinase signaling pathway	271	2	0.28	676	0.03212	0.03212	THBS1, INHBA
GO:0032102	negative regulation of response to external stimulus	676	3	0.7	678	0.03265	0.03265	THBS1, 208607_s_at, CD109
GO:1903960	negative regulation of anion transmembrane transport	32	1	0.03	679	0.03265	0.03265	THBS1
GO:2000010	positive regulation of protein localization to cell surface	32	1	0.03	680	0.03265	0.03265	TNF
GO:0051044	positive regulation of membrane protein ectodomain proteolysis	32	1	0.03	681	0.03265	0.03265	TNF
GO:2000341	regulation of chemokine (C-X-C motif) ligand 2 production	32	1	0.03	682	0.03265	0.03265	TNF
GO:0044110	growth involved in symbiotic interaction	32	1	0.03	683	0.03265	0.03265	TNF
GO:0044116	growth of symbiont involved in interaction with host	32	1	0.03	684	0.03265	0.03265	TNF
GO:0010533	regulation of activation of Janus kinase activity	32	1	0.03	685	0.03265	0.03265	211796_s_at
GO:0009615	response to virus	682	3	0.71	688	0.03338	0.03338	204908_s_at, TNF, 211796_s_at
GO:0051101	regulation of DNA binding	277	2	0.29	689	0.03343	0.03343	MMP9, 204908_s_at
GO:0045161	neuronal ion channel clustering	33	1	0.03	690	0.03365	0.03365	CNTNAP2
GO:0051917	regulation of fibrinolysis	33	1	0.03	691	0.03365	0.03365	THBS1
GO:1905523	positive regulation of macrophage migration	33	1	0.03	692	0.03365	0.03365	THBS1
GO:0042635	positive regulation of hair cycle	33	1	0.03	693	0.03365	0.03365	TNF
GO:0002374	cytokine secretion involved in immune response	34	1	0.04	698	0.03465	0.03465	TNF
GO:0010623	programmed cell death involved in cell development	34	1	0.04	699	0.03465	0.03465	IL1A
GO:0038110	interleukin-2-mediated signaling pathway	34	1	0.04	700	0.03465	0.03465	JAK1
GO:1905038	regulation of membrane lipid metabolic process	34	1	0.04	701	0.03465	0.03465	TNF
GO:0090153	regulation of sphingolipid biosynthetic process	34	1	0.04	702	0.03465	0.03465	TNF
GO:0035723	interleukin-15-mediated signaling pathway	34	1	0.04	703	0.03465	0.03465	JAK1
GO:0071350	cellular response to interleukin-15	34	1	0.04	704	0.03465	0.03465	JAK1
GO:2000303	regulation of ceramide biosynthetic process	34	1	0.04	705	0.03465	0.03465	TNF
GO:0007044	cell-substrate junction assembly	283	2	0.29	707	0.03477	0.03477	THBS1, TNS1
GO:0001906	cell killing	286	2	0.3	708	0.03544	0.03544	207356_at, 211796_s_at
GO:0002467	germinal center formation	35	1	0.04	709	0.03565	0.03565	204908_s_at
GO:0048535	lymph node development	35	1	0.04	710	0.03565	0.03565	PDPN
GO:0031650	regulation of heat generation	35	1	0.04	711	0.03565	0.03565	TNF
GO:0071397	cellular response to cholesterol	35	1	0.04	712	0.03565	0.03565	INHBA
GO:1900122	positive regulation of receptor binding	35	1	0.04	713	0.03565	0.03565	MMP9
GO:0032695	negative regulation of interleukin-12 production	36	1	0.04	718	0.03665	0.03665	THBS1
GO:0048266	behavioral response to pain	36	1	0.04	719	0.03665	0.03665	THBS1
GO:0071622	regulation of granulocyte chemotaxis	100	3	0.1	71	0.03671	0.00015	THBS1, CXCL1, 211796_s_at
GO:0042325	regulation of phosphorylation	3690	10	3.82	245	0.03674	0.00354	THBS1, MMP9, TNF, 208607_s_at, CHI3L1, IL1A, INHBA, 211796_s_at, PMEPA1, CD109
GO:0030277	maintenance of gastrointestinal epithelium	37	1	0.04	724	0.03765	0.03765	SERPINA3
GO:0070106	interleukin-27-mediated signaling pathway	37	1	0.04	725	0.03765	0.03765	JAK1
GO:0032816	positive regulation of natural killer cell activation	37	1	0.04	726	0.03765	0.03765	211796_s_at
GO:0002295	T-helper cell lineage commitment	37	1	0.04	727	0.03765	0.03765	211796_s_at
GO:0040037	negative regulation of fibroblast growth factor receptor signaling pathway	37	1	0.04	728	0.03765	0.03765	THBS1
GO:0070757	interleukin-35-mediated signaling pathway	37	1	0.04	729	0.03765	0.03765	JAK1
GO:0032645	regulation of granulocyte macrophage colony-stimulating factor production	37	1	0.04	730	0.03765	0.03765	211796_s_at
GO:0097296	activation of cysteine-type endopeptidase activity involved in apoptotic signaling pathway	37	1	0.04	731	0.03765	0.03765	TNFSF10
GO:0045076	regulation of interleukin-2 biosynthetic process	37	1	0.04	732	0.03765	0.03765	IL1A
GO:0070672	response to interleukin-15	37	1	0.04	733	0.03765	0.03765	JAK1
GO:0051547	regulation of keratinocyte migration	37	1	0.04	734	0.03765	0.03765	MMP9
GO:0002040	sprouting angiogenesis	297	2	0.31	735	0.03795	0.03795	JAK1, THBS1
GO:0002544	chronic inflammatory response	41	2	0.04	125	0.03863	0.00084	THBS1, TNF
GO:0098597	observational learning	38	1	0.04	737	0.03865	0.03865	CNTNAP2
GO:0032693	negative regulation of interleukin-10 production	38	1	0.04	738	0.03865	0.03865	211796_s_at
GO:0034116	positive regulation of heterotypic cell-cell adhesion	38	1	0.04	739	0.03865	0.03865	TNF
GO:0071352	cellular response to interleukin-2	38	1	0.04	740	0.03865	0.03865	JAK1
GO:0046641	positive regulation of alpha-beta T cell proliferation	38	1	0.04	741	0.03865	0.03865	211796_s_at
GO:1903587	regulation of blood vessel endothelial cell proliferation involved in sprouting angiogenesis	38	1	0.04	742	0.03865	0.03865	THBS1
GO:0010839	negative regulation of keratinocyte proliferation	38	1	0.04	743	0.03865	0.03865	CD109
GO:0061029	eyelid development in camera-type eye	38	1	0.04	744	0.03865	0.03865	INHBA
GO:0006909	phagocytosis	723	3	0.75	747	0.03866	0.03866	THBS1, TNF, 211796_s_at
GO:0030183	B cell differentiation	301	2	0.31	748	0.03889	0.03889	204908_s_at, INHBA
GO:0046330	positive regulation of JNK cascade	302	2	0.31	749	0.03912	0.03912	TNF, IL1A
GO:0051179	localization	14984	31	15.53	2	0.03918	3.3e-07	JAK1, CP, THBS1, DPYSL3, SERPINA3, MMP9, SLCO2A1, CXCL1, 204908_s_at, PCDH7, MGAM, TNF, 207356_at, 208607_s_at, TUBA1A, CHI3L1, IL1A, INHBA, 211796_s_at, 215223_s_at, 216841_s_at, S100A6, CNTNAP2, KCNJ16, TNS1, LTBP2, CD109, PDPN, CP, CLIC6, SERPINA1
GO:0021756	striatum development	48	2	0.05	145	0.03960	0.00114	INHBA, CNTNAP2
GO:0002313	mature B cell differentiation involved in immune response	39	1	0.04	750	0.03965	0.03965	204908_s_at
GO:0048305	immunoglobulin secretion	39	1	0.04	751	0.03965	0.03965	TNF
GO:0070669	response to interleukin-2	39	1	0.04	752	0.03965	0.03965	JAK1
GO:0003158	endothelium development	305	2	0.32	753	0.03983	0.03983	TNF, PDPN
GO:0032496	response to lipopolysaccharide	735	3	0.76	755	0.04027	0.04027	CXCL1, FMO1, TNF
GO:0051260	protein homooligomerization	736	3	0.76	756	0.04041	0.04041	DPYSL3, 215223_s_at, 216841_s_at
GO:0045727	positive regulation of translation	319	3	0.33	271	0.04045	0.00439	THBS1, 204908_s_at, TNF
GO:0043373	CD4-positive, alpha-beta T cell lineage commitment	40	1	0.04	757	0.04064	0.04064	211796_s_at
GO:0010225	response to UV-C	40	1	0.04	758	0.04064	0.04064	204908_s_at
GO:0031223	auditory behavior	40	1	0.04	759	0.04064	0.04064	CNTNAP2
GO:0002827	positive regulation of T-helper 1 type immune response	40	1	0.04	760	0.04064	0.04064	211796_s_at
GO:0006954	inflammatory response	1582	9	1.64	33	0.04077	2.7e-05	THBS1, SERPINA3, CXCL1, TNF, 208607_s_at, CHI3L1, IL1A, 211796_s_at, SERPINA1
GO:0061041	regulation of wound healing	324	3	0.34	273	0.04115	0.00459	THBS1, CD109, PDPN
GO:0001934	positive regulation of protein phosphorylation	2366	8	2.45	209	0.04135	0.00254	THBS1, MMP9, TNF, 208607_s_at, CHI3L1, IL1A, INHBA, 211796_s_at
GO:2001239	regulation of extrinsic apoptotic signaling pathway in absence of ligand	118	3	0.12	82	0.04146	0.00025	TNF, IL1A, INHBA
GO:0071677	positive regulation of mononuclear cell migration	41	1	0.04	763	0.04164	0.04164	TNF
GO:0032604	granulocyte macrophage colony-stimulating factor production	41	1	0.04	764	0.04164	0.04164	211796_s_at
GO:2001241	positive regulation of extrinsic apoptotic signaling pathway in absence of ligand	41	1	0.04	765	0.04164	0.04164	INHBA
GO:0070372	regulation of ERK1 and ERK2 cascade	748	3	0.78	768	0.04207	0.04207	TNF, CHI3L1, IL1A
GO:0016064	immunoglobulin mediated immune response	330	3	0.34	275	0.04232	0.00483	204908_s_at, TNF, 211796_s_at
GO:0071371	cellular response to gonadotropin stimulus	42	1	0.04	770	0.04263	0.04263	INHBA
GO:0042832	defense response to protozoan	42	1	0.04	771	0.04263	0.04263	204908_s_at
GO:1901071	glucosamine-containing compound metabolic process	42	1	0.04	772	0.04263	0.04263	CHI3L1
GO:0072567	chemokine (C-X-C motif) ligand 2 production	42	1	0.04	773	0.04263	0.04263	TNF
GO:0043271	negative regulation of ion transport	317	2	0.33	775	0.04270	0.04270	THBS1, MMP9
GO:0019724	B cell mediated immunity	332	3	0.34	277	0.04279	0.00491	204908_s_at, TNF, 211796_s_at
GO:0001946	lymphangiogenesis	43	1	0.04	778	0.04363	0.04363	PDPN
GO:0001562	response to protozoan	43	1	0.04	779	0.04363	0.04363	204908_s_at
GO:0010829	negative regulation of glucose transmembrane transport	43	1	0.04	780	0.04363	0.04363	TNF
GO:0032270	positive regulation of cellular protein metabolic process	3825	10	3.96	272	0.04409	0.00458	THBS1, TNFSF10, MMP9, 204908_s_at, TNF, 208607_s_at, CHI3L1, IL1A, INHBA, 211796_s_at
GO:0046425	regulation of JAK-STAT cascade	323	2	0.33	782	0.04416	0.04416	204908_s_at, 211796_s_at
GO:0001501	skeletal system development	1299	4	1.35	783	0.04458	0.04458	MMP9, MAF, CHI3L1, ITGB8
GO:0045662	negative regulation of myoblast differentiation	44	1	0.05	784	0.04462	0.04462	TNF
GO:0045624	positive regulation of T-helper cell differentiation	44	1	0.05	785	0.04462	0.04462	211796_s_at
GO:0071801	regulation of podosome assembly	44	1	0.05	786	0.04462	0.04462	TNF
GO:1904892	regulation of STAT cascade	326	2	0.34	790	0.04490	0.04490	204908_s_at, 211796_s_at
GO:0002237	response to molecule of bacterial origin	772	3	0.8	792	0.04548	0.04548	CXCL1, FMO1, TNF
GO:0009651	response to salt stress	45	1	0.05	793	0.04561	0.04561	TNF
GO:0072148	epithelial cell fate commitment	45	1	0.05	794	0.04561	0.04561	PDPN
GO:0032891	negative regulation of organic acid transport	45	1	0.05	795	0.04561	0.04561	THBS1
GO:0032660	regulation of interleukin-17 production	45	1	0.05	796	0.04561	0.04561	211796_s_at
GO:0006955	immune response	4562	15	4.73	31	0.04569	2.4e-05	JAK1, THBS1, SERPINA3, TNFSF10, MMP9, CXCL1, 204908_s_at, MGAM, TNF, 207356_at, 208607_s_at, CHI3L1, IL1A, 211796_s_at, SERPINA1
GO:0042742	defense response to bacterium	474	4	0.49	161	0.04653	0.00144	204908_s_at, TNF, 207356_at, 211796_s_at
GO:0030730	sequestering of triglyceride	46	1	0.05	798	0.04660	0.04660	TNF
GO:0007183	SMAD protein complex assembly	46	1	0.05	799	0.04660	0.04660	PMEPA1
GO:0042976	activation of Janus kinase activity	46	1	0.05	800	0.04660	0.04660	211796_s_at
GO:0001573	ganglioside metabolic process	46	1	0.05	801	0.04660	0.04660	ITGB8
GO:0032354	response to follicle-stimulating hormone	46	1	0.05	802	0.04660	0.04660	INHBA
GO:0071636	positive regulation of transforming growth factor beta production	46	1	0.05	803	0.04660	0.04660	THBS1
GO:0008584	male gonad development	334	2	0.35	806	0.04689	0.04689	TNFSF10, INHBA
GO:0034605	cellular response to heat	334	2	0.35	807	0.04689	0.04689	THBS1, IL1A
GO:0046546	development of primary male sexual characteristics	335	2	0.35	808	0.04714	0.04714	TNFSF10, INHBA
GO:0055076	transition metal ion homeostasis	336	2	0.35	810	0.04740	0.04740	CP, CP
GO:0001916	positive regulation of T cell mediated cytotoxicity	47	1	0.05	811	0.04759	0.04759	211796_s_at
GO:0009404	toxin metabolic process	47	1	0.05	812	0.04759	0.04759	FMO1
GO:0000185	activation of MAPKKK activity	47	1	0.05	813	0.04759	0.04759	TNF
GO:0045649	regulation of macrophage differentiation	47	1	0.05	814	0.04759	0.04759	INHBA
GO:0042094	interleukin-2 biosynthetic process	47	1	0.05	815	0.04759	0.04759	IL1A
GO:0002363	alpha-beta T cell lineage commitment	47	1	0.05	816	0.04759	0.04759	211796_s_at
GO:0010038	response to metal ion	790	3	0.82	817	0.04814	0.04814	THBS1, MMP9, IL1A
GO:0043280	positive regulation of cysteine-type endopeptidase activity involved in apoptotic process	339	2	0.35	818	0.04815	0.04815	TNFSF10, TNF
GO:0051262	protein tetramerization	340	2	0.35	819	0.04841	0.04841	215223_s_at, 216841_s_at
GO:0032026	response to magnesium ion	48	1	0.05	821	0.04858	0.04858	THBS1
GO:0032717	negative regulation of interleukin-8 production	48	1	0.05	822	0.04858	0.04858	204908_s_at
GO:0036315	cellular response to sterol	48	1	0.05	823	0.04858	0.04858	INHBA
GO:0010715	regulation of extracellular matrix disassembly	48	1	0.05	824	0.04858	0.04858	PDPN
GO:2000353	positive regulation of endothelial cell apoptotic process	48	1	0.05	825	0.04858	0.04858	THBS1
GO:0051546	keratinocyte migration	48	1	0.05	826	0.04858	0.04858	MMP9
GO:0006497	protein lipidation	341	2	0.35	828	0.04866	0.04866	CD109, CPM
GO:0070371	ERK1 and ERK2 cascade	794	3	0.82	829	0.04874	0.04874	TNF, CHI3L1, IL1A
GO:0043524	negative regulation of neuron apoptotic process	342	2	0.35	830	0.04892	0.04892	215223_s_at, 216841_s_at
GO:0072606	interleukin-8 secretion	49	1	0.05	834	0.04956	0.04956	CHI3L1
GO:0002043	blood vessel endothelial cell proliferation involved in sprouting angiogenesis	49	1	0.05	835	0.04956	0.04956	THBS1
GO:0036066	protein O-linked fucosylation	49	1	0.05	836	0.04956	0.04956	THBS1
GO:0032874	positive regulation of stress-activated MAPK cascade	346	2	0.36	838	0.04994	0.04994	TNF, IL1A

## Sheet: overlap_BPF_BPS (n=27)
GO.ID	Term	Annotated	Significant	Expected	Rank in classic	elim	classic	genes
GO:0001836	release of cytochrome c from mitochondria	139	3	0.09	64	0.00010	0.00010	MMP9, 215223_s_at, 216841_s_at
GO:0045766	positive regulation of angiogenesis	435	4	0.28	72	0.00017	0.00017	JAK1, THBS1, IL1A, ITGB8
GO:0006825	copper ion transport	37	2	0.02	85	0.00027	0.00027	CP, CP
GO:0001660	fever generation	37	2	0.02	86	0.00027	0.00027	TNF, IL1A
GO:0019221	cytokine-mediated signaling pathway	1811	9	1.19	13	0.00027	1.1e-06	JAK1, MMP9, CXCL1, TNF, 208607_s_at, IL1A, 211796_s_at, 215223_s_at, 216841_s_at
GO:1902176	negative regulation of oxidative stress-induced intrinsic apoptotic signaling pathway	43	2	0.03	100	0.00036	0.00036	215223_s_at, 216841_s_at
GO:0030730	sequestering of triglyceride	46	2	0.03	103	0.00042	0.00042	TNF, OSBPL8
GO:0010469	regulation of signaling receptor activity	1016	5	0.66	110	0.00044	0.00044	CXCL1, TNF, IL1A, INHBA, 211796_s_at
GO:0019430	removal of superoxide radicals	55	3	0.04	29	0.00049	6.3e-06	TNF, 215223_s_at, 216841_s_at
GO:0010888	negative regulation of lipid storage	52	2	0.03	117	0.00053	0.00053	TNF, OSBPL8
GO:0061048	negative regulation of branching involved in lung morphogenesis	1	1	0	122	0.00065	0.00065	TNF
GO:0050715	positive regulation of cytokine secretion	269	3	0.18	126	0.00070	0.00070	TNF, 208607_s_at, IL1A
GO:0045672	positive regulation of osteoclast differentiation	62	2	0.04	128	0.00076	0.00076	TNF, 211796_s_at
GO:0090023	positive regulation of neutrophil chemotaxis	62	2	0.04	129	0.00076	0.00076	CXCL1, 211796_s_at
GO:1904707	positive regulation of vascular smooth muscle cell proliferation	71	2	0.05	136	0.00099	0.00099	MMP9, TNF
GO:2001240	negative regulation of extrinsic apoptotic signaling pathway in absence of ligand	75	2	0.05	150	0.00111	0.00111	TNF, IL1A
GO:0048246	macrophage chemotaxis	77	2	0.05	153	0.00117	0.00117	THBS1, 208607_s_at
GO:0030225	macrophage differentiation	81	2	0.05	158	0.00129	0.00129	MMP9, INHBA
GO:1904999	positive regulation of leukocyte adhesion to arterial endothelial cell	2	1	0	161	0.00131	0.00131	TNF
GO:0002876	positive regulation of chronic inflammatory response to antigenic stimulus	2	1	0	162	0.00131	0.00131	TNF
GO:0071675	regulation of mononuclear cell migration	83	2	0.05	165	0.00135	0.00135	THBS1, TNF
GO:0000187	activation of MAPK activity	367	3	0.24	173	0.00172	0.00172	THBS1, TNF, 208607_s_at
GO:1901671	positive regulation of superoxide dismutase activity	3	1	0	178	0.00196	0.00196	TNF
GO:0045994	positive regulation of translational initiation by iron	3	1	0	179	0.00196	0.00196	TNF
GO:0051897	positive regulation of protein kinase B signaling	391	3	0.26	186	0.00206	0.00206	THBS1, TNF, OSBPL8
GO:0042108	positive regulation of cytokine biosynthetic process	125	3	0.08	53	0.00221	7.4e-05	THBS1, TNF, IL1A
GO:0008285	negative regulation of cell proliferation	1724	7	1.13	57	0.00226	8.6e-05	THBS1, CXCL1, TNF, IL1A, INHBA, 215223_s_at, 216841_s_at
GO:0030198	extracellular matrix organization	880	4	0.58	198	0.00239	0.00239	THBS1, MMP9, TNF, ITGB8
GO:0016477	cell migration	3445	12	2.25	4	0.00261	4.3e-07	JAK1, THBS1, MMP9, CXCL1, TNF, 207356_at, 208607_s_at, IL1A, 211796_s_at, 215223_s_at, 216841_s_at, OSBPL8
GO:0060279	positive regulation of ovulation	4	1	0	207	0.00262	0.00262	INHBA
GO:0060559	positive regulation of calcidiol 1-monooxygenase activity	4	1	0	208	0.00262	0.00262	TNF
GO:0032729	positive regulation of interferon-gamma production	120	2	0.08	223	0.00280	0.00280	TNF, 211796_s_at
GO:0050830	defense response to Gram-positive bacterium	124	2	0.08	227	0.00298	0.00298	TNF, 207356_at
GO:0001937	negative regulation of endothelial cell proliferation	124	2	0.08	228	0.00298	0.00298	THBS1, TNF
GO:0035987	endodermal cell differentiation	126	2	0.08	230	0.00308	0.00308	MMP9, INHBA
GO:0007179	transforming growth factor beta receptor signaling pathway	453	3	0.3	231	0.00313	0.00313	THBS1, PMEPA1, LTBP2
GO:0032655	regulation of interleukin-12 production	129	2	0.08	233	0.00322	0.00322	THBS1, 211796_s_at
GO:0046882	negative regulation of follicle-stimulating hormone secretion	5	1	0	236	0.00327	0.00327	INHBA
GO:0071621	granulocyte chemotaxis	206	4	0.13	34	0.00337	9.4e-06	THBS1, CXCL1, 208607_s_at, 211796_s_at
GO:0002925	positive regulation of humoral immune response mediated by circulating immunoglobulin	6	1	0	247	0.00392	0.00392	TNF
GO:2000334	positive regulation of blood microparticle formation	6	1	0	248	0.00392	0.00392	TNF
GO:0072577	endothelial cell apoptotic process	143	2	0.09	251	0.00394	0.00394	THBS1, TNF
GO:0060393	regulation of pathway-restricted SMAD protein phosphorylation	153	2	0.1	265	0.00449	0.00449	INHBA, PMEPA1
GO:0032760	positive regulation of tumor necrosis factor production	154	2	0.1	266	0.00455	0.00455	THBS1, 211796_s_at
GO:0042701	progesterone secretion	7	1	0	267	0.00457	0.00457	INHBA
GO:0010754	negative regulation of cGMP-mediated signaling	7	1	0	268	0.00457	0.00457	THBS1
GO:0050829	defense response to Gram-negative bacterium	156	2	0.1	270	0.00467	0.00467	207356_at, 211796_s_at
GO:0032755	positive regulation of interleukin-6 production	158	2	0.1	272	0.00478	0.00478	TNF, IL1A
GO:2001238	positive regulation of extrinsic apoptotic signaling pathway	159	2	0.1	274	0.00484	0.00484	THBS1, INHBA
GO:0001934	positive regulation of protein phosphorylation	2366	8	1.55	58	0.00488	8.6e-05	THBS1, MMP9, TNF, 208607_s_at, IL1A, INHBA, 211796_s_at, OSBPL8
GO:0006879	cellular iron ion homeostasis	161	2	0.11	277	0.00496	0.00496	CP, CP
GO:0002687	positive regulation of leukocyte migration	255	5	0.17	5	0.00511	6.0e-07	THBS1, CXCL1, TNF, IL1A, 211796_s_at
GO:0046324	regulation of glucose import	165	2	0.11	281	0.00520	0.00520	TNF, OSBPL8
GO:0010693	negative regulation of alkaline phosphatase activity	8	1	0.01	282	0.00522	0.00522	TNF
GO:0002605	negative regulation of dendritic cell antigen processing and presentation	8	1	0.01	283	0.00522	0.00522	THBS1
GO:0021773	striatal medium spiny neuron differentiation	8	1	0.01	284	0.00522	0.00522	INHBA
GO:2000391	positive regulation of neutrophil extravasation	8	1	0.01	285	0.00522	0.00522	IL1A
GO:2001268	negative regulation of cysteine-type endopeptidase activity involved in apoptotic signaling pathway	8	1	0.01	286	0.00522	0.00522	MMP9
GO:0090204	protein localization to nuclear pore	9	1	0.01	294	0.00588	0.00588	OSBPL8
GO:0045077	negative regulation of interferon-gamma biosynthetic process	9	1	0.01	295	0.00588	0.00588	INHBA
GO:0051289	protein homotetramerization	181	2	0.12	303	0.00623	0.00623	215223_s_at, 216841_s_at
GO:0051142	positive regulation of NK T cell proliferation	10	1	0.01	307	0.00653	0.00653	211796_s_at
GO:0002248	connective tissue replacement involved in inflammatory response wound healing	10	1	0.01	308	0.00653	0.00653	IL1A
GO:1903670	regulation of sprouting angiogenesis	191	2	0.13	311	0.00691	0.00691	JAK1, THBS1
GO:0010751	negative regulation of nitric oxide mediated signal transduction	11	1	0.01	315	0.00718	0.00718	THBS1
GO:1903347	negative regulation of bicellular tight junction assembly	11	1	0.01	316	0.00718	0.00718	TNF
GO:0006672	ceramide metabolic process	203	2	0.13	328	0.00777	0.00777	TNF, ITGB8
GO:0046881	positive regulation of follicle-stimulating hormone secretion	12	1	0.01	329	0.00783	0.00783	INHBA
GO:0002740	negative regulation of cytokine secretion involved in immune response	12	1	0.01	330	0.00783	0.00783	TNF
GO:0006911	phagocytosis, engulfment	204	2	0.13	333	0.00784	0.00784	THBS1, 211796_s_at
GO:0015908	fatty acid transport	206	2	0.13	335	0.00799	0.00799	THBS1, SLCO2A1
GO:0034766	negative regulation of ion transmembrane transport	210	2	0.14	338	0.00829	0.00829	THBS1, MMP9
GO:0045578	negative regulation of B cell differentiation	13	1	0.01	340	0.00848	0.00848	INHBA
GO:0038113	interleukin-9-mediated signaling pathway	13	1	0.01	341	0.00848	0.00848	JAK1
GO:0071316	cellular response to nicotine	13	1	0.01	342	0.00848	0.00848	TNF
GO:2000330	positive regulation of T-helper 17 cell lineage commitment	13	1	0.01	343	0.00848	0.00848	211796_s_at
GO:0071639	positive regulation of monocyte chemotactic protein-1 production	14	1	0.01	349	0.00913	0.00913	IL1A
GO:0045080	positive regulation of chemokine biosynthetic process	14	1	0.01	350	0.00913	0.00913	TNF
GO:0002581	negative regulation of antigen processing and presentation of peptide or polysaccharide antigen via ...	14	1	0.01	351	0.00913	0.00913	THBS1
GO:0035509	negative regulation of myosin-light-chain-phosphatase activity	14	1	0.01	352	0.00913	0.00913	TNF
GO:0097527	necroptotic signaling pathway	15	1	0.01	363	0.00977	0.00977	TNF
GO:0071550	death-inducing signaling complex assembly	15	1	0.01	364	0.00977	0.00977	TNF
GO:2001027	negative regulation of endothelial cell chemotaxis	15	1	0.01	365	0.00977	0.00977	THBS1
GO:0008625	extrinsic apoptotic signaling pathway via death domain receptors	236	2	0.15	371	0.01037	0.01037	THBS1, TNF
GO:0010757	negative regulation of plasminogen activation	16	1	0.01	372	0.01042	0.01042	THBS1
GO:0001942	hair follicle development	241	2	0.16	379	0.01079	0.01079	TNF, INHBA
GO:0098773	skin epidermis development	244	2	0.16	382	0.01105	0.01105	TNF, INHBA
GO:0043382	positive regulation of memory T cell differentiation	17	1	0.01	383	0.01107	0.01107	211796_s_at
GO:0045416	positive regulation of interleukin-8 biosynthetic process	17	1	0.01	384	0.01107	0.01107	TNF
GO:0010746	regulation of plasma membrane long-chain fatty acid transport	17	1	0.01	385	0.01107	0.01107	THBS1
GO:0010748	negative regulation of plasma membrane long-chain fatty acid transport	17	1	0.01	386	0.01107	0.01107	THBS1
GO:0042541	hemoglobin biosynthetic process	17	1	0.01	387	0.01107	0.01107	INHBA
GO:0022404	molting cycle process	250	2	0.16	393	0.01157	0.01157	TNF, INHBA
GO:0022405	hair cycle process	250	2	0.16	394	0.01157	0.01157	TNF, INHBA
GO:0032914	positive regulation of transforming growth factor beta1 production	18	1	0.01	396	0.01172	0.01172	THBS1
GO:0045650	negative regulation of macrophage differentiation	18	1	0.01	397	0.01172	0.01172	INHBA
GO:0032819	positive regulation of natural killer cell proliferation	18	1	0.01	398	0.01172	0.01172	211796_s_at
GO:0010991	negative regulation of SMAD protein complex assembly	18	1	0.01	399	0.01172	0.01172	PMEPA1
GO:0007229	integrin-mediated signaling pathway	252	2	0.16	405	0.01175	0.01175	DST, ITGB8
GO:0006954	inflammatory response	1582	6	1.04	108	0.01231	0.00044	THBS1, CXCL1, TNF, 208607_s_at, IL1A, 211796_s_at
GO:0010990	regulation of SMAD protein complex assembly	19	1	0.01	411	0.01236	0.01236	PMEPA1
GO:0090154	positive regulation of sphingolipid biosynthetic process	19	1	0.01	412	0.01236	0.01236	TNF
GO:0060664	epithelial cell proliferation involved in salivary gland morphogenesis	19	1	0.01	413	0.01236	0.01236	TNF
GO:2000304	positive regulation of ceramide biosynthetic process	19	1	0.01	414	0.01236	0.01236	TNF
GO:0015911	plasma membrane long-chain fatty acid transport	19	1	0.01	415	0.01236	0.01236	THBS1
GO:0030334	regulation of cell migration	2070	9	1.35	18	0.01252	3.4e-06	THBS1, MMP9, CXCL1, TNF, IL1A, 211796_s_at, 215223_s_at, 216841_s_at, OSBPL8
GO:0030335	positive regulation of cell migration	1211	8	0.79	8	0.01277	6.3e-07	THBS1, MMP9, CXCL1, TNF, IL1A, 211796_s_at, 215223_s_at, 216841_s_at
GO:0033993	response to lipid	2214	5	1.45	426	0.01294	0.01294	THBS1, CXCL1, TNF, INHBA, PMEPA1
GO:0090100	positive regulation of transmembrane receptor protein serine/threonine kinase signaling pathway	271	2	0.18	432	0.01349	0.01349	THBS1, INHBA
GO:2000147	positive regulation of cell motility	1231	8	0.81	9	0.01350	7.2e-07	THBS1, MMP9, CXCL1, TNF, IL1A, 211796_s_at, 215223_s_at, 216841_s_at
GO:0043380	regulation of memory T cell differentiation	21	1	0.01	435	0.01366	0.01366	211796_s_at
GO:0035234	ectopic germ cell programmed cell death	21	1	0.01	436	0.01366	0.01366	IL1A
GO:1903588	negative regulation of blood vessel endothelial cell proliferation involved in sprouting angiogenesi...	21	1	0.01	437	0.01366	0.01366	THBS1
GO:0010891	negative regulation of sequestering of triglyceride	21	1	0.01	438	0.01366	0.01366	OSBPL8
GO:0006955	immune response	4562	9	2.99	170	0.01389	0.00159	JAK1, THBS1, MMP9, CXCL1, TNF, 207356_at, 208607_s_at, IL1A, 211796_s_at
GO:0017015	regulation of transforming growth factor beta receptor signaling pathway	276	2	0.18	442	0.01397	0.01397	THBS1, PMEPA1
GO:0043379	memory T cell differentiation	22	1	0.01	445	0.01430	0.01430	211796_s_at
GO:0090713	immunological memory process	22	1	0.01	446	0.01430	0.01430	211796_s_at
GO:0090715	immunological memory formation process	22	1	0.01	447	0.01430	0.01430	211796_s_at
GO:0010038	response to metal ion	790	3	0.52	449	0.01439	0.01439	THBS1, MMP9, IL1A
GO:0051272	positive regulation of cellular component movement	1261	8	0.83	10	0.01464	8.6e-07	THBS1, MMP9, CXCL1, TNF, IL1A, 211796_s_at, 215223_s_at, 216841_s_at
GO:0001906	cell killing	286	2	0.19	453	0.01494	0.01494	207356_at, 211796_s_at
GO:0032817	regulation of natural killer cell proliferation	23	1	0.02	454	0.01495	0.01495	211796_s_at
GO:0051549	positive regulation of keratinocyte migration	23	1	0.02	455	0.01495	0.01495	MMP9
GO:0042633	hair cycle	290	2	0.19	465	0.01534	0.01534	TNF, INHBA
GO:0042303	molting cycle	290	2	0.19	466	0.01534	0.01534	TNF, INHBA
GO:2000145	regulation of cell motility	2183	9	1.43	28	0.01540	5.3e-06	THBS1, MMP9, CXCL1, TNF, IL1A, 211796_s_at, 215223_s_at, 216841_s_at, OSBPL8
GO:1903844	regulation of cellular response to transforming growth factor beta stimulus	292	2	0.19	467	0.01554	0.01554	THBS1, PMEPA1
GO:0051639	actin filament network formation	24	1	0.02	468	0.01559	0.01559	COBLL1
GO:0031622	positive regulation of fever generation	24	1	0.02	469	0.01559	0.01559	TNF
GO:0071372	cellular response to follicle-stimulating hormone stimulus	24	1	0.02	470	0.01559	0.01559	INHBA
GO:2000343	positive regulation of chemokine (C-X-C motif) ligand 2 production	24	1	0.02	471	0.01559	0.01559	TNF
GO:0040017	positive regulation of locomotion	1299	8	0.85	12	0.01616	1.1e-06	THBS1, MMP9, CXCL1, TNF, IL1A, 211796_s_at, 215223_s_at, 216841_s_at
GO:0098756	response to interleukin-21	25	1	0.02	478	0.01624	0.01624	JAK1
GO:0098757	cellular response to interleukin-21	25	1	0.02	479	0.01624	0.01624	JAK1
GO:0032740	positive regulation of interleukin-17 production	25	1	0.02	480	0.01624	0.01624	211796_s_at
GO:0038155	interleukin-23-mediated signaling pathway	25	1	0.02	481	0.01624	0.01624	211796_s_at
GO:0001787	natural killer cell proliferation	25	1	0.02	482	0.01624	0.01624	211796_s_at
GO:0038114	interleukin-21-mediated signaling pathway	25	1	0.02	483	0.01624	0.01624	JAK1
GO:0051918	negative regulation of fibrinolysis	25	1	0.02	484	0.01624	0.01624	THBS1
GO:0060394	negative regulation of pathway-restricted SMAD protein phosphorylation	25	1	0.02	485	0.01624	0.01624	PMEPA1
GO:0044130	negative regulation of growth of symbiont in host	25	1	0.02	486	0.01624	0.01624	TNF
GO:0010536	positive regulation of activation of Janus kinase activity	25	1	0.02	487	0.01624	0.01624	211796_s_at
GO:0046330	positive regulation of JNK cascade	302	2	0.2	493	0.01656	0.01656	TNF, IL1A
GO:1901550	regulation of endothelial cell development	26	1	0.02	494	0.01688	0.01688	TNF
GO:1903140	regulation of establishment of endothelial barrier	26	1	0.02	495	0.01688	0.01688	TNF
GO:0044146	negative regulation of growth of symbiont involved in interaction with host	26	1	0.02	496	0.01688	0.01688	TNF
GO:2000192	negative regulation of fatty acid transport	26	1	0.02	497	0.01688	0.01688	THBS1
GO:0032905	transforming growth factor beta1 production	27	1	0.02	502	0.01753	0.01753	THBS1
GO:0032908	regulation of transforming growth factor beta1 production	27	1	0.02	503	0.01753	0.01753	THBS1
GO:0043652	engulfment of apoptotic cell	27	1	0.02	504	0.01753	0.01753	THBS1
GO:0031620	regulation of fever generation	27	1	0.02	505	0.01753	0.01753	TNF
GO:0060693	regulation of branching involved in salivary gland morphogenesis	27	1	0.02	506	0.01753	0.01753	TNF
GO:0032725	positive regulation of granulocyte macrophage colony-stimulating factor production	28	1	0.02	515	0.01817	0.01817	211796_s_at
GO:0045414	regulation of interleukin-8 biosynthetic process	28	1	0.02	516	0.01817	0.01817	TNF
GO:0051023	regulation of immunoglobulin secretion	28	1	0.02	517	0.01817	0.01817	TNF
GO:0044126	regulation of growth of symbiont in host	28	1	0.02	518	0.01817	0.01817	TNF
GO:0020027	hemoglobin metabolic process	28	1	0.02	519	0.01817	0.01817	INHBA
GO:0015732	prostaglandin transport	29	1	0.02	526	0.01881	0.01881	SLCO2A1
GO:0071803	positive regulation of podosome assembly	29	1	0.02	527	0.01881	0.01881	TNF
GO:0097154	GABAergic neuron differentiation	29	1	0.02	528	0.01881	0.01881	INHBA
GO:0046325	negative regulation of glucose import	29	1	0.02	529	0.01881	0.01881	TNF
GO:0010755	regulation of plasminogen activation	29	1	0.02	530	0.01881	0.01881	THBS1
GO:0010759	positive regulation of macrophage chemotaxis	29	1	0.02	531	0.01881	0.01881	THBS1
GO:0045086	positive regulation of interleukin-2 biosynthetic process	29	1	0.02	532	0.01881	0.01881	IL1A
GO:0008090	retrograde axonal transport	29	1	0.02	533	0.01881	0.01881	DST
GO:0044144	modulation of growth of symbiont involved in interaction with host	29	1	0.02	534	0.01881	0.01881	TNF
GO:0042228	interleukin-8 biosynthetic process	30	1	0.02	543	0.01946	0.01946	TNF
GO:0034605	cellular response to heat	334	2	0.22	549	0.02000	0.02000	THBS1, IL1A
GO:0009725	response to hormone	2472	5	1.62	550	0.02005	0.02005	THBS1, TNF, INHBA, PMEPA1, OSBPL8
GO:0031652	positive regulation of heat generation	31	1	0.02	551	0.02010	0.02010	TNF
GO:0051798	positive regulation of hair follicle development	31	1	0.02	552	0.02010	0.02010	TNF
GO:0042535	positive regulation of tumor necrosis factor biosynthetic process	31	1	0.02	553	0.02010	0.02010	THBS1
GO:0044117	growth of symbiont in host	31	1	0.02	554	0.02010	0.02010	TNF
GO:0040012	regulation of locomotion	2347	9	1.54	35	0.02029	9.6e-06	THBS1, MMP9, CXCL1, TNF, IL1A, 211796_s_at, 215223_s_at, 216841_s_at, OSBPL8
GO:1903960	negative regulation of anion transmembrane transport	32	1	0.02	564	0.02074	0.02074	THBS1
GO:2000010	positive regulation of protein localization to cell surface	32	1	0.02	565	0.02074	0.02074	TNF
GO:0051044	positive regulation of membrane protein ectodomain proteolysis	32	1	0.02	566	0.02074	0.02074	TNF
GO:2000341	regulation of chemokine (C-X-C motif) ligand 2 production	32	1	0.02	567	0.02074	0.02074	TNF
GO:0044110	growth involved in symbiotic interaction	32	1	0.02	568	0.02074	0.02074	TNF
GO:0044116	growth of symbiont involved in interaction with host	32	1	0.02	569	0.02074	0.02074	TNF
GO:0010533	regulation of activation of Janus kinase activity	32	1	0.02	570	0.02074	0.02074	211796_s_at
GO:0043524	negative regulation of neuron apoptotic process	342	2	0.22	573	0.02091	0.02091	215223_s_at, 216841_s_at
GO:0090288	negative regulation of cellular response to growth factor stimulus	344	2	0.23	574	0.02114	0.02114	THBS1, PMEPA1
GO:0051270	regulation of cellular component movement	2373	9	1.55	38	0.02115	1.1e-05	THBS1, MMP9, CXCL1, TNF, IL1A, 211796_s_at, 215223_s_at, 216841_s_at, OSBPL8
GO:0032874	positive regulation of stress-activated MAPK cascade	346	2	0.23	577	0.02137	0.02137	TNF, IL1A
GO:0051917	regulation of fibrinolysis	33	1	0.02	578	0.02138	0.02138	THBS1
GO:1905523	positive regulation of macrophage migration	33	1	0.02	579	0.02138	0.02138	THBS1
GO:0042635	positive regulation of hair cycle	33	1	0.02	580	0.02138	0.02138	TNF
GO:0070304	positive regulation of stress-activated protein kinase signaling cascade	349	2	0.23	581	0.02171	0.02171	TNF, IL1A
GO:0010623	programmed cell death involved in cell development	34	1	0.02	584	0.02202	0.02202	IL1A
GO:0038110	interleukin-2-mediated signaling pathway	34	1	0.02	585	0.02202	0.02202	JAK1
GO:1905038	regulation of membrane lipid metabolic process	34	1	0.02	586	0.02202	0.02202	TNF
GO:0090153	regulation of sphingolipid biosynthetic process	34	1	0.02	587	0.02202	0.02202	TNF
GO:0035723	interleukin-15-mediated signaling pathway	34	1	0.02	588	0.02202	0.02202	JAK1
GO:0071350	cellular response to interleukin-15	34	1	0.02	589	0.02202	0.02202	JAK1
GO:2000303	regulation of ceramide biosynthetic process	34	1	0.02	590	0.02202	0.02202	TNF
GO:0071622	regulation of granulocyte chemotaxis	100	3	0.07	47	0.02260	3.8e-05	THBS1, CXCL1, 211796_s_at
GO:0031650	regulation of heat generation	35	1	0.02	596	0.02266	0.02266	TNF
GO:0071397	cellular response to cholesterol	35	1	0.02	597	0.02266	0.02266	INHBA
GO:1900122	positive regulation of receptor binding	35	1	0.02	598	0.02266	0.02266	MMP9
GO:0032695	negative regulation of interleukin-12 production	36	1	0.02	603	0.02330	0.02330	THBS1
GO:0048266	behavioral response to pain	36	1	0.02	604	0.02330	0.02330	THBS1
GO:0070106	interleukin-27-mediated signaling pathway	37	1	0.02	607	0.02394	0.02394	JAK1
GO:0032816	positive regulation of natural killer cell activation	37	1	0.02	608	0.02394	0.02394	211796_s_at
GO:0040037	negative regulation of fibroblast growth factor receptor signaling pathway	37	1	0.02	609	0.02394	0.02394	THBS1
GO:0070757	interleukin-35-mediated signaling pathway	37	1	0.02	610	0.02394	0.02394	JAK1
GO:0032645	regulation of granulocyte macrophage colony-stimulating factor production	37	1	0.02	611	0.02394	0.02394	211796_s_at
GO:0045076	regulation of interleukin-2 biosynthetic process	37	1	0.02	612	0.02394	0.02394	IL1A
GO:0070672	response to interleukin-15	37	1	0.02	613	0.02394	0.02394	JAK1
GO:0051547	regulation of keratinocyte migration	37	1	0.02	614	0.02394	0.02394	MMP9
GO:0002544	chronic inflammatory response	41	2	0.03	93	0.02419	0.00033	THBS1, TNF
GO:0032693	negative regulation of interleukin-10 production	38	1	0.02	623	0.02458	0.02458	211796_s_at
GO:0034116	positive regulation of heterotypic cell-cell adhesion	38	1	0.02	624	0.02458	0.02458	TNF
GO:0071352	cellular response to interleukin-2	38	1	0.02	625	0.02458	0.02458	JAK1
GO:1903587	regulation of blood vessel endothelial cell proliferation involved in sprouting angiogenesis	38	1	0.02	626	0.02458	0.02458	THBS1
GO:0061029	eyelid development in camera-type eye	38	1	0.02	627	0.02458	0.02458	INHBA
GO:0048305	immunoglobulin secretion	39	1	0.03	633	0.02522	0.02522	TNF
GO:0010889	regulation of sequestering of triglyceride	39	1	0.03	634	0.02522	0.02522	OSBPL8
GO:0070669	response to interleukin-2	39	1	0.03	635	0.02522	0.02522	JAK1
GO:2001239	regulation of extrinsic apoptotic signaling pathway in absence of ligand	118	3	0.08	50	0.02554	6.3e-05	TNF, IL1A, INHBA
GO:0036150	phosphatidylserine acyl-chain remodeling	40	1	0.03	640	0.02586	0.02586	OSBPL8
GO:0046628	positive regulation of insulin receptor signaling pathway	40	1	0.03	641	0.02586	0.02586	OSBPL8
GO:0002827	positive regulation of T-helper 1 type immune response	40	1	0.03	642	0.02586	0.02586	211796_s_at
GO:0010324	membrane invagination	248	3	0.16	119	0.02622	0.00056	FCHO2, THBS1, 211796_s_at
GO:0071677	positive regulation of mononuclear cell migration	41	1	0.03	649	0.02650	0.02650	TNF
GO:0032604	granulocyte macrophage colony-stimulating factor production	41	1	0.03	650	0.02650	0.02650	211796_s_at
GO:2001241	positive regulation of extrinsic apoptotic signaling pathway in absence of ligand	41	1	0.03	651	0.02650	0.02650	INHBA
GO:0071371	cellular response to gonadotropin stimulus	42	1	0.03	652	0.02714	0.02714	INHBA
GO:0072567	chemokine (C-X-C motif) ligand 2 production	42	1	0.03	653	0.02714	0.02714	TNF
GO:0001959	regulation of cytokine-mediated signaling pathway	398	2	0.26	656	0.02771	0.02771	JAK1, TNF
GO:0010829	negative regulation of glucose transmembrane transport	43	1	0.03	658	0.02777	0.02777	TNF
GO:0045662	negative regulation of myoblast differentiation	44	1	0.03	663	0.02841	0.02841	TNF
GO:0071801	regulation of podosome assembly	44	1	0.03	664	0.02841	0.02841	TNF
GO:0010035	response to inorganic substance	1234	6	0.81	65	0.02874	0.00011	THBS1, MMP9, TNF, IL1A, 215223_s_at, 216841_s_at
GO:0010634	positive regulation of epithelial cell migration	407	2	0.27	669	0.02887	0.02887	THBS1, MMP9
GO:0009651	response to salt stress	45	1	0.03	672	0.02905	0.02905	TNF
GO:0032891	negative regulation of organic acid transport	45	1	0.03	673	0.02905	0.02905	THBS1
GO:0032660	regulation of interleukin-17 production	45	1	0.03	674	0.02905	0.02905	211796_s_at
GO:0007183	SMAD protein complex assembly	46	1	0.03	678	0.02968	0.02968	PMEPA1
GO:0042976	activation of Janus kinase activity	46	1	0.03	679	0.02968	0.02968	211796_s_at
GO:0001573	ganglioside metabolic process	46	1	0.03	680	0.02968	0.02968	ITGB8
GO:0032354	response to follicle-stimulating hormone	46	1	0.03	681	0.02968	0.02968	INHBA
GO:0071636	positive regulation of transforming growth factor beta production	46	1	0.03	682	0.02968	0.02968	THBS1
GO:0048545	response to steroid hormone	1042	3	0.68	684	0.02969	0.02969	THBS1, TNF, PMEPA1
GO:0006952	defense response	3579	9	2.34	84	0.02991	0.00027	JAK1, THBS1, CXCL1, TNF, 207356_at, 208607_s_at, IL1A, INHBA, 211796_s_at
GO:0001916	positive regulation of T cell mediated cytotoxicity	47	1	0.03	688	0.03032	0.03032	211796_s_at
GO:0000185	activation of MAPKKK activity	47	1	0.03	689	0.03032	0.03032	TNF
GO:0045649	regulation of macrophage differentiation	47	1	0.03	690	0.03032	0.03032	INHBA
GO:0042094	interleukin-2 biosynthetic process	47	1	0.03	691	0.03032	0.03032	IL1A
GO:0060759	regulation of response to cytokine stimulus	419	2	0.27	693	0.03046	0.03046	JAK1, TNF
GO:0009408	response to heat	422	2	0.28	695	0.03086	0.03086	THBS1, IL1A
GO:0032026	response to magnesium ion	48	1	0.03	696	0.03096	0.03096	THBS1
GO:0036315	cellular response to sterol	48	1	0.03	697	0.03096	0.03096	INHBA
GO:2000353	positive regulation of endothelial cell apoptotic process	48	1	0.03	698	0.03096	0.03096	THBS1
GO:0051546	keratinocyte migration	48	1	0.03	699	0.03096	0.03096	MMP9
GO:0034763	negative regulation of transmembrane transport	263	3	0.17	123	0.03150	0.00066	THBS1, MMP9, TNF
GO:0043123	positive regulation of I-kappaB kinase/NF-kappaB signaling	427	2	0.28	703	0.03153	0.03153	TNF, IL1A
GO:0002043	blood vessel endothelial cell proliferation involved in sprouting angiogenesis	49	1	0.03	704	0.03159	0.03159	THBS1
GO:0036066	protein O-linked fucosylation	49	1	0.03	705	0.03159	0.03159	THBS1
GO:0010763	positive regulation of fibroblast migration	50	1	0.03	710	0.03223	0.03223	THBS1
GO:0051797	regulation of hair follicle development	50	1	0.03	711	0.03223	0.03223	TNF
GO:1905953	negative regulation of lipid localization	107	3	0.07	49	0.03254	4.7e-05	THBS1, TNF, OSBPL8
GO:0007169	transmembrane receptor protein tyrosine kinase signaling pathway	1890	4	1.24	715	0.03275	0.03275	JAK1, THBS1, MMP9, OSBPL8
GO:0042533	tumor necrosis factor biosynthetic process	51	1	0.03	716	0.03286	0.03286	THBS1
GO:0042534	regulation of tumor necrosis factor biosynthetic process	51	1	0.03	717	0.03286	0.03286	THBS1
GO:0046328	regulation of JNK cascade	440	2	0.29	718	0.03331	0.03331	TNF, IL1A
GO:0006959	humoral immune response	470	3	0.31	241	0.03393	0.00347	TNF, 207356_at, 211796_s_at
GO:1902001	fatty acid transmembrane transport	53	1	0.03	721	0.03413	0.03413	THBS1
GO:0051043	regulation of membrane protein ectodomain proteolysis	53	1	0.03	722	0.03413	0.03413	TNF
GO:0043032	positive regulation of macrophage activation	53	1	0.03	723	0.03413	0.03413	THBS1
GO:2001275	positive regulation of glucose import in response to insulin stimulus	53	1	0.03	724	0.03413	0.03413	OSBPL8
GO:0050901	leukocyte tethering or rolling	53	1	0.03	725	0.03413	0.03413	TNF
GO:0032147	activation of protein kinase activity	873	5	0.57	79	0.03419	0.00022	THBS1, TNF, 208607_s_at, 211796_s_at, OSBPL8
GO:0048268	clathrin coat assembly	54	1	0.04	729	0.03476	0.03476	FCHO2
GO:1901889	negative regulation of cell junction assembly	69	2	0.05	135	0.03577	0.00094	THBS1, TNF
GO:0070723	response to cholesterol	56	1	0.04	735	0.03602	0.03602	INHBA
GO:0002825	regulation of T-helper 1 type immune response	56	1	0.04	736	0.03602	0.03602	211796_s_at
GO:0051895	negative regulation of focal adhesion assembly	56	1	0.04	737	0.03602	0.03602	THBS1
GO:0090051	negative regulation of cell migration involved in sprouting angiogenesis	56	1	0.04	738	0.03602	0.03602	THBS1
GO:1901215	negative regulation of neuron death	460	2	0.3	741	0.03613	0.03613	215223_s_at, 216841_s_at
GO:0010758	regulation of macrophage chemotaxis	57	1	0.04	744	0.03666	0.03666	THBS1
GO:0032620	interleukin-17 production	57	1	0.04	745	0.03666	0.03666	211796_s_at
GO:0045944	positive regulation of transcription by RNA polymerase II	2908	5	1.9	749	0.03728	0.03728	MAF, TNF, IL1A, INHBA, 211796_s_at
GO:0002675	positive regulation of acute inflammatory response	58	1	0.04	750	0.03729	0.03729	TNF
GO:0032814	regulation of natural killer cell activation	58	1	0.04	751	0.03729	0.03729	211796_s_at
GO:0032800	receptor biosynthetic process	58	1	0.04	752	0.03729	0.03729	TNF
GO:0071800	podosome assembly	59	1	0.04	755	0.03792	0.03792	TNF
GO:0042730	fibrinolysis	59	1	0.04	756	0.03792	0.03792	THBS1
GO:0006658	phosphatidylserine metabolic process	59	1	0.04	757	0.03792	0.03792	OSBPL8
GO:0031639	plasminogen activation	60	1	0.04	759	0.03855	0.03855	THBS1
GO:1903792	negative regulation of anion transport	60	1	0.04	760	0.03855	0.03855	THBS1
GO:1903392	negative regulation of adherens junction organization	60	1	0.04	761	0.03855	0.03855	THBS1
GO:0050995	negative regulation of lipid catabolic process	60	1	0.04	762	0.03855	0.03855	TNF
GO:0030011	maintenance of cell polarity	61	1	0.04	766	0.03918	0.03918	DST
GO:0002230	positive regulation of defense response to virus by host	61	1	0.04	767	0.03918	0.03918	211796_s_at
GO:0043252	sodium-independent organic anion transport	62	1	0.04	769	0.03981	0.03981	SLCO2A1
GO:2000191	regulation of fatty acid transport	62	1	0.04	770	0.03981	0.03981	THBS1
GO:0032733	positive regulation of interleukin-10 production	63	1	0.04	772	0.04044	0.04044	211796_s_at
GO:0042104	positive regulation of activated T cell proliferation	63	1	0.04	773	0.04044	0.04044	211796_s_at
GO:0060330	regulation of response to interferon-gamma	63	1	0.04	774	0.04044	0.04044	JAK1
GO:0060334	regulation of interferon-gamma-mediated signaling pathway	63	1	0.04	775	0.04044	0.04044	JAK1
GO:1900120	regulation of receptor binding	63	1	0.04	776	0.04044	0.04044	MMP9
GO:1900048	positive regulation of hemostasis	64	1	0.04	778	0.04107	0.04107	THBS1
GO:2001273	regulation of glucose import in response to insulin stimulus	64	1	0.04	779	0.04107	0.04107	OSBPL8
GO:0030194	positive regulation of blood coagulation	64	1	0.04	780	0.04107	0.04107	THBS1
GO:0070102	interleukin-6-mediated signaling pathway	65	1	0.04	783	0.04170	0.04170	JAK1
GO:0032369	negative regulation of lipid transport	65	1	0.04	784	0.04170	0.04170	THBS1
GO:1905521	regulation of macrophage migration	65	1	0.04	785	0.04170	0.04170	THBS1
GO:0051216	cartilage development	498	2	0.33	789	0.04172	0.04172	MAF, ITGB8
GO:0044381	glucose import in response to insulin stimulus	66	1	0.04	792	0.04233	0.04233	OSBPL8
GO:0080134	regulation of response to stress	3510	8	2.3	157	0.04250	0.00126	JAK1, THBS1, TNF, 208607_s_at, IL1A, 211796_s_at, 215223_s_at, 216841_s_at
GO:0043523	regulation of neuron apoptotic process	505	2	0.33	794	0.04278	0.04278	215223_s_at, 216841_s_at
GO:0001914	regulation of T cell mediated cytotoxicity	67	1	0.04	795	0.04295	0.04295	211796_s_at
GO:0034114	regulation of heterotypic cell-cell adhesion	67	1	0.04	796	0.04295	0.04295	TNF
GO:0001818	negative regulation of cytokine production	574	4	0.38	114	0.04330	0.00049	THBS1, TNF, INHBA, 211796_s_at
GO:1902043	positive regulation of extrinsic apoptotic signaling pathway via death domain receptors	68	1	0.04	798	0.04358	0.04358	THBS1
GO:0090200	positive regulation of release of cytochrome c from mitochondria	68	1	0.04	799	0.04358	0.04358	MMP9
GO:0038111	interleukin-7-mediated signaling pathway	69	1	0.05	800	0.04421	0.04421	JAK1
GO:1903959	regulation of anion transmembrane transport	69	1	0.05	801	0.04421	0.04421	THBS1
GO:0036314	response to sterol	69	1	0.05	802	0.04421	0.04421	INHBA
GO:0007254	JNK cascade	516	2	0.34	804	0.04448	0.04448	TNF, IL1A
GO:0098760	response to interleukin-7	70	1	0.05	805	0.04483	0.04483	JAK1
GO:0098761	cellular response to interleukin-7	70	1	0.05	806	0.04483	0.04483	JAK1
GO:0060445	branching involved in salivary gland morphogenesis	70	1	0.05	807	0.04483	0.04483	TNF
GO:0045637	regulation of myeloid cell differentiation	630	4	0.41	125	0.04524	0.00070	THBS1, TNF, INHBA, 211796_s_at
GO:0050820	positive regulation of coagulation	71	1	0.05	811	0.04546	0.04546	THBS1
GO:0034698	response to gonadotropin	71	1	0.05	812	0.04546	0.04546	INHBA
GO:0046688	response to copper ion	71	1	0.05	813	0.04546	0.04546	IL1A
GO:0010575	positive regulation of vascular endothelial growth factor production	72	1	0.05	819	0.04609	0.04609	IL1A
GO:0042634	regulation of hair cycle	72	1	0.05	820	0.04609	0.04609	TNF
GO:0055114	oxidation-reduction process	2108	4	1.38	821	0.04609	0.04609	CP, 215223_s_at, 216841_s_at, CP
GO:0045444	fat cell differentiation	529	2	0.35	823	0.04651	0.04651	TNF, OSBPL8
GO:0032872	regulation of stress-activated MAPK cascade	533	2	0.35	825	0.04714	0.04714	TNF, IL1A
GO:0030823	regulation of cGMP metabolic process	74	1	0.05	826	0.04734	0.04734	THBS1
GO:0070302	regulation of stress-activated protein kinase signaling cascade	536	2	0.35	829	0.04762	0.04762	TNF, IL1A
GO:0043281	regulation of cysteine-type endopeptidase activity involved in apoptotic process	572	3	0.37	300	0.04830	0.00599	THBS1, MMP9, TNF
GO:0048265	response to pain	77	1	0.05	833	0.04921	0.04921	THBS1
GO:0071634	regulation of transforming growth factor beta production	77	1	0.05	834	0.04921	0.04921	THBS1
GO:0045601	regulation of endothelial cell differentiation	78	1	0.05	838	0.04983	0.04983	TNF
GO:0036065	fucosylation	78	1	0.05	839	0.04983	0.04983	THBS1

## Sheet: overlap_all (n=22)
GO.ID	Term	Annotated	Significant	Expected	Rank in classic	elim	classic	genes
GO:0010469	regulation of signaling receptor activity	1016	5	0.53	85	0.00014	0.00014	CXCL1, TNF, IL1A, INHBA, 211796_s_at
GO:0006825	copper ion transport	37	2	0.02	94	0.00017	0.00017	CP, CP
GO:0001660	fever generation	37	2	0.02	95	0.00017	0.00017	TNF, IL1A
GO:1902176	negative regulation of oxidative stress-induced intrinsic apoptotic signaling pathway	43	2	0.02	112	0.00023	0.00023	215223_s_at, 216841_s_at
GO:0019430	removal of superoxide radicals	55	3	0.03	29	0.00030	3.0e-06	TNF, 215223_s_at, 216841_s_at
GO:0050715	positive regulation of cytokine secretion	269	3	0.14	128	0.00035	0.00035	TNF, 208607_s_at, IL1A
GO:0090023	positive regulation of neutrophil chemotaxis	62	2	0.03	136	0.00047	0.00047	CXCL1, 211796_s_at
GO:0045672	positive regulation of osteoclast differentiation	62	2	0.03	137	0.00047	0.00047	TNF, 211796_s_at
GO:0061048	negative regulation of branching involved in lung morphogenesis	1	1	0	143	0.00052	0.00052	TNF
GO:1904707	positive regulation of vascular smooth muscle cell proliferation	71	2	0.04	148	0.00062	0.00062	MMP9, TNF
GO:0008285	negative regulation of cell proliferation	1724	7	0.89	50	0.00064	1.5e-05	THBS1, CXCL1, TNF, IL1A, INHBA, 215223_s_at, 216841_s_at
GO:2001240	negative regulation of extrinsic apoptotic signaling pathway in absence of ligand	75	2	0.04	156	0.00069	0.00069	TNF, IL1A
GO:0048246	macrophage chemotaxis	77	2	0.04	162	0.00073	0.00073	THBS1, 208607_s_at
GO:0071675	regulation of mononuclear cell migration	83	2	0.04	170	0.00084	0.00084	THBS1, TNF
GO:0000187	activation of MAPK activity	367	3	0.19	172	0.00086	0.00086	THBS1, TNF, 208607_s_at
GO:0030198	extracellular matrix organization	880	4	0.46	178	0.00096	0.00096	THBS1, MMP9, TNF, ITGB8
GO:0042108	positive regulation of cytokine biosynthetic process	125	3	0.06	57	0.00099	3.6e-05	THBS1, TNF, IL1A
GO:0002876	positive regulation of chronic inflammatory response to antigenic stimulus	2	1	0	182	0.00104	0.00104	TNF
GO:1904999	positive regulation of leukocyte adhesion to arterial endothelial cell	2	1	0	183	0.00104	0.00104	TNF
GO:0045994	positive regulation of translational initiation by iron	3	1	0	203	0.00155	0.00155	TNF
GO:1901671	positive regulation of superoxide dismutase activity	3	1	0	204	0.00155	0.00155	TNF
GO:0032729	positive regulation of interferon-gamma production	120	2	0.06	216	0.00175	0.00175	TNF, 211796_s_at
GO:0001937	negative regulation of endothelial cell proliferation	124	2	0.06	221	0.00187	0.00187	THBS1, TNF
GO:0050830	defense response to Gram-positive bacterium	124	2	0.06	222	0.00187	0.00187	TNF, 207356_at
GO:0035987	endodermal cell differentiation	126	2	0.07	223	0.00193	0.00193	MMP9, INHBA
GO:0071621	granulocyte chemotaxis	206	4	0.11	32	0.00201	3.5e-06	THBS1, CXCL1, 208607_s_at, 211796_s_at
GO:0032655	regulation of interleukin-12 production	129	2	0.07	227	0.00202	0.00202	THBS1, 211796_s_at
GO:0060279	positive regulation of ovulation	4	1	0	228	0.00207	0.00207	INHBA
GO:0060559	positive regulation of calcidiol 1-monooxygenase activity	4	1	0	229	0.00207	0.00207	TNF
GO:0072577	endothelial cell apoptotic process	143	2	0.07	247	0.00247	0.00247	THBS1, TNF
GO:0046882	negative regulation of follicle-stimulating hormone secretion	5	1	0	251	0.00259	0.00259	INHBA
GO:0006955	immune response	4562	9	2.36	103	0.00275	0.00020	JAK1, THBS1, MMP9, CXCL1, TNF, 207356_at, 208607_s_at, IL1A, 211796_s_at
GO:0060393	regulation of pathway-restricted SMAD protein phosphorylation	153	2	0.08	257	0.00282	0.00282	INHBA, PMEPA1
GO:0032760	positive regulation of tumor necrosis factor production	154	2	0.08	258	0.00286	0.00286	THBS1, 211796_s_at
GO:0050829	defense response to Gram-negative bacterium	156	2	0.08	260	0.00293	0.00293	207356_at, 211796_s_at
GO:0002687	positive regulation of leukocyte migration	255	5	0.13	8	0.00297	1.7e-07	THBS1, CXCL1, TNF, IL1A, 211796_s_at
GO:0032755	positive regulation of interleukin-6 production	158	2	0.08	261	0.00301	0.00301	TNF, IL1A
GO:2001238	positive regulation of extrinsic apoptotic signaling pathway	159	2	0.08	263	0.00304	0.00304	THBS1, INHBA
GO:0002925	positive regulation of humoral immune response mediated by circulating immunoglobulin	6	1	0	266	0.00310	0.00310	TNF
GO:2000334	positive regulation of blood microparticle formation	6	1	0	267	0.00310	0.00310	TNF
GO:0006879	cellular iron ion homeostasis	161	2	0.08	270	0.00312	0.00312	CP, CP
GO:0042701	progesterone secretion	7	1	0	277	0.00362	0.00362	INHBA
GO:0010754	negative regulation of cGMP-mediated signaling	7	1	0	278	0.00362	0.00362	THBS1
GO:0051289	protein homotetramerization	181	2	0.09	286	0.00392	0.00392	215223_s_at, 216841_s_at
GO:2001268	negative regulation of cysteine-type endopeptidase activity involved in apoptotic signaling pathway	8	1	0	292	0.00414	0.00414	MMP9
GO:2000391	positive regulation of neutrophil extravasation	8	1	0	293	0.00414	0.00414	IL1A
GO:0010693	negative regulation of alkaline phosphatase activity	8	1	0	294	0.00414	0.00414	TNF
GO:0002605	negative regulation of dendritic cell antigen processing and presentation	8	1	0	295	0.00414	0.00414	THBS1
GO:0021773	striatal medium spiny neuron differentiation	8	1	0	296	0.00414	0.00414	INHBA
GO:1903670	regulation of sprouting angiogenesis	191	2	0.1	301	0.00435	0.00435	JAK1, THBS1
GO:0033993	response to lipid	2214	5	1.15	304	0.00455	0.00455	THBS1, CXCL1, TNF, INHBA, PMEPA1
GO:0045077	negative regulation of interferon-gamma biosynthetic process	9	1	0	305	0.00465	0.00465	INHBA
GO:0006954	inflammatory response	1582	6	0.82	78	0.00473	0.00011	THBS1, CXCL1, TNF, 208607_s_at, IL1A, 211796_s_at
GO:0006911	phagocytosis, engulfment	204	2	0.11	312	0.00495	0.00495	THBS1, 211796_s_at
GO:0051142	positive regulation of NK T cell proliferation	10	1	0.01	316	0.00517	0.00517	211796_s_at
GO:0002248	connective tissue replacement involved in inflammatory response wound healing	10	1	0.01	317	0.00517	0.00517	IL1A
GO:0030335	positive regulation of cell migration	1211	8	0.63	1	0.00529	7.6e-08	THBS1, MMP9, CXCL1, TNF, IL1A, 211796_s_at, 215223_s_at, 216841_s_at
GO:1903347	negative regulation of bicellular tight junction assembly	11	1	0.01	327	0.00569	0.00569	TNF
GO:0010751	negative regulation of nitric oxide mediated signal transduction	11	1	0.01	328	0.00569	0.00569	THBS1
GO:0002740	negative regulation of cytokine secretion involved in immune response	12	1	0.01	336	0.00620	0.00620	TNF
GO:0046881	positive regulation of follicle-stimulating hormone secretion	12	1	0.01	337	0.00620	0.00620	INHBA
GO:0034763	negative regulation of transmembrane transport	263	3	0.14	126	0.00639	0.00032	THBS1, MMP9, TNF
GO:0008625	extrinsic apoptotic signaling pathway via death domain receptors	236	2	0.12	344	0.00656	0.00656	THBS1, TNF
GO:2000330	positive regulation of T-helper 17 cell lineage commitment	13	1	0.01	345	0.00672	0.00672	211796_s_at
GO:0038113	interleukin-9-mediated signaling pathway	13	1	0.01	346	0.00672	0.00672	JAK1
GO:0045578	negative regulation of B cell differentiation	13	1	0.01	347	0.00672	0.00672	INHBA
GO:0071316	cellular response to nicotine	13	1	0.01	348	0.00672	0.00672	TNF
GO:0001942	hair follicle development	241	2	0.12	352	0.00683	0.00683	TNF, INHBA
GO:0071639	positive regulation of monocyte chemotactic protein-1 production	14	1	0.01	362	0.00723	0.00723	IL1A
GO:0002581	negative regulation of antigen processing and presentation of peptide or polysaccharide antigen via ...	14	1	0.01	363	0.00723	0.00723	THBS1
GO:0035509	negative regulation of myosin-light-chain-phosphatase activity	14	1	0.01	364	0.00723	0.00723	TNF
GO:0045080	positive regulation of chemokine biosynthetic process	14	1	0.01	365	0.00723	0.00723	TNF
GO:0010038	response to metal ion	790	3	0.41	371	0.00746	0.00746	THBS1, MMP9, IL1A
GO:2001027	negative regulation of endothelial cell chemotaxis	15	1	0.01	374	0.00775	0.00775	THBS1
GO:0071550	death-inducing signaling complex assembly	15	1	0.01	375	0.00775	0.00775	TNF
GO:0097527	necroptotic signaling pathway	15	1	0.01	376	0.00775	0.00775	TNF
GO:0010757	negative regulation of plasminogen activation	16	1	0.01	384	0.00826	0.00826	THBS1
GO:0090100	positive regulation of transmembrane receptor protein serine/threonine kinase signaling pathway	271	2	0.14	393	0.00856	0.00856	THBS1, INHBA
GO:0043382	positive regulation of memory T cell differentiation	17	1	0.01	395	0.00877	0.00877	211796_s_at
GO:0042541	hemoglobin biosynthetic process	17	1	0.01	396	0.00877	0.00877	INHBA
GO:0045416	positive regulation of interleukin-8 biosynthetic process	17	1	0.01	397	0.00877	0.00877	TNF
GO:0010748	negative regulation of plasma membrane long-chain fatty acid transport	17	1	0.01	398	0.00877	0.00877	THBS1
GO:0017015	regulation of transforming growth factor beta receptor signaling pathway	276	2	0.14	402	0.00887	0.00887	THBS1, PMEPA1
GO:0032914	positive regulation of transforming growth factor beta1 production	18	1	0.01	409	0.00929	0.00929	THBS1
GO:0032819	positive regulation of natural killer cell proliferation	18	1	0.01	410	0.00929	0.00929	211796_s_at
GO:0045650	negative regulation of macrophage differentiation	18	1	0.01	411	0.00929	0.00929	INHBA
GO:0010991	negative regulation of SMAD protein complex assembly	18	1	0.01	412	0.00929	0.00929	PMEPA1
GO:0001906	cell killing	286	2	0.15	417	0.00950	0.00950	207356_at, 211796_s_at
GO:0001934	positive regulation of protein phosphorylation	2366	7	1.23	82	0.00978	0.00012	THBS1, MMP9, TNF, 208607_s_at, IL1A, INHBA, 211796_s_at
GO:2000304	positive regulation of ceramide biosynthetic process	19	1	0.01	424	0.00980	0.00980	TNF
GO:0060664	epithelial cell proliferation involved in salivary gland morphogenesis	19	1	0.01	425	0.00980	0.00980	TNF
GO:0046330	positive regulation of JNK cascade	302	2	0.16	447	0.01054	0.01054	TNF, IL1A
GO:1903588	negative regulation of blood vessel endothelial cell proliferation involved in sprouting angiogenesi...	21	1	0.01	451	0.01083	0.01083	THBS1
GO:0035234	ectopic germ cell programmed cell death	21	1	0.01	452	0.01083	0.01083	IL1A
GO:0051549	positive regulation of keratinocyte migration	23	1	0.01	471	0.01185	0.01185	MMP9
GO:0031622	positive regulation of fever generation	24	1	0.01	484	0.01236	0.01236	TNF
GO:2000343	positive regulation of chemokine (C-X-C motif) ligand 2 production	24	1	0.01	485	0.01236	0.01236	TNF
GO:0071372	cellular response to follicle-stimulating hormone stimulus	24	1	0.01	486	0.01236	0.01236	INHBA
GO:0034605	cellular response to heat	334	2	0.17	490	0.01277	0.01277	THBS1, IL1A
GO:0051918	negative regulation of fibrinolysis	25	1	0.01	493	0.01288	0.01288	THBS1
GO:0010536	positive regulation of activation of Janus kinase activity	25	1	0.01	494	0.01288	0.01288	211796_s_at
GO:0098756	response to interleukin-21	25	1	0.01	495	0.01288	0.01288	JAK1
GO:0098757	cellular response to interleukin-21	25	1	0.01	496	0.01288	0.01288	JAK1
GO:0044130	negative regulation of growth of symbiont in host	25	1	0.01	497	0.01288	0.01288	TNF
GO:0032740	positive regulation of interleukin-17 production	25	1	0.01	498	0.01288	0.01288	211796_s_at
GO:0038155	interleukin-23-mediated signaling pathway	25	1	0.01	499	0.01288	0.01288	211796_s_at
GO:0038114	interleukin-21-mediated signaling pathway	25	1	0.01	500	0.01288	0.01288	JAK1
GO:0060394	negative regulation of pathway-restricted SMAD protein phosphorylation	25	1	0.01	501	0.01288	0.01288	PMEPA1
GO:0043524	negative regulation of neuron apoptotic process	342	2	0.18	510	0.01335	0.01335	215223_s_at, 216841_s_at
GO:1903140	regulation of establishment of endothelial barrier	26	1	0.01	511	0.01339	0.01339	TNF
GO:1901550	regulation of endothelial cell development	26	1	0.01	512	0.01339	0.01339	TNF
GO:0044146	negative regulation of growth of symbiont involved in interaction with host	26	1	0.01	513	0.01339	0.01339	TNF
GO:0090288	negative regulation of cellular response to growth factor stimulus	344	2	0.18	518	0.01350	0.01350	THBS1, PMEPA1
GO:0080134	regulation of response to stress	3510	8	1.82	102	0.01354	0.00020	JAK1, THBS1, TNF, 208607_s_at, IL1A, 211796_s_at, 215223_s_at, 216841_s_at
GO:0032874	positive regulation of stress-activated MAPK cascade	346	2	0.18	519	0.01365	0.01365	TNF, IL1A
GO:0070304	positive regulation of stress-activated protein kinase signaling cascade	349	2	0.18	522	0.01388	0.01388	TNF, IL1A
GO:0031620	regulation of fever generation	27	1	0.01	523	0.01390	0.01390	TNF
GO:0043652	engulfment of apoptotic cell	27	1	0.01	524	0.01390	0.01390	THBS1
GO:0060693	regulation of branching involved in salivary gland morphogenesis	27	1	0.01	525	0.01390	0.01390	TNF
GO:0045944	positive regulation of transcription by RNA polymerase II	2908	5	1.51	533	0.01417	0.01417	MAF, TNF, IL1A, INHBA, 211796_s_at
GO:0044126	regulation of growth of symbiont in host	28	1	0.01	538	0.01441	0.01441	TNF
GO:0032725	positive regulation of granulocyte macrophage colony-stimulating factor production	28	1	0.01	539	0.01441	0.01441	211796_s_at
GO:0051023	regulation of immunoglobulin secretion	28	1	0.01	540	0.01441	0.01441	TNF
GO:0015732	prostaglandin transport	29	1	0.02	547	0.01492	0.01492	SLCO2A1
GO:0097154	GABAergic neuron differentiation	29	1	0.02	548	0.01492	0.01492	INHBA
GO:0046325	negative regulation of glucose import	29	1	0.02	549	0.01492	0.01492	TNF
GO:0044144	modulation of growth of symbiont involved in interaction with host	29	1	0.02	550	0.01492	0.01492	TNF
GO:0071803	positive regulation of podosome assembly	29	1	0.02	551	0.01492	0.01492	TNF
GO:0010759	positive regulation of macrophage chemotaxis	29	1	0.02	552	0.01492	0.01492	THBS1
GO:0045086	positive regulation of interleukin-2 biosynthetic process	29	1	0.02	553	0.01492	0.01492	IL1A
GO:0006357	regulation of transcription by RNA polymerase II	5452	7	2.82	565	0.01556	0.01556	MAF, TNF, IL1A, INHBA, 211796_s_at, 215223_s_at, 216841_s_at
GO:0048545	response to steroid hormone	1042	3	0.54	569	0.01578	0.01578	THBS1, TNF, PMEPA1
GO:0031652	positive regulation of heat generation	31	1	0.02	571	0.01594	0.01594	TNF
GO:0044117	growth of symbiont in host	31	1	0.02	572	0.01594	0.01594	TNF
GO:0042535	positive regulation of tumor necrosis factor biosynthetic process	31	1	0.02	573	0.01594	0.01594	THBS1
GO:0051798	positive regulation of hair follicle development	31	1	0.02	574	0.01594	0.01594	TNF
GO:0010533	regulation of activation of Janus kinase activity	32	1	0.02	579	0.01645	0.01645	211796_s_at
GO:2000341	regulation of chemokine (C-X-C motif) ligand 2 production	32	1	0.02	580	0.01645	0.01645	TNF
GO:0044110	growth involved in symbiotic interaction	32	1	0.02	581	0.01645	0.01645	TNF
GO:0044116	growth of symbiont involved in interaction with host	32	1	0.02	582	0.01645	0.01645	TNF
GO:2000010	positive regulation of protein localization to cell surface	32	1	0.02	583	0.01645	0.01645	TNF
GO:0051044	positive regulation of membrane protein ectodomain proteolysis	32	1	0.02	584	0.01645	0.01645	TNF
GO:0051917	regulation of fibrinolysis	33	1	0.02	588	0.01696	0.01696	THBS1
GO:1905523	positive regulation of macrophage migration	33	1	0.02	589	0.01696	0.01696	THBS1
GO:0042635	positive regulation of hair cycle	33	1	0.02	590	0.01696	0.01696	TNF
GO:0051897	positive regulation of protein kinase B signaling	391	2	0.2	591	0.01720	0.01720	THBS1, TNF
GO:0010623	programmed cell death involved in cell development	34	1	0.02	593	0.01747	0.01747	IL1A
GO:0035723	interleukin-15-mediated signaling pathway	34	1	0.02	594	0.01747	0.01747	JAK1
GO:0038110	interleukin-2-mediated signaling pathway	34	1	0.02	595	0.01747	0.01747	JAK1
GO:0071350	cellular response to interleukin-15	34	1	0.02	596	0.01747	0.01747	JAK1
GO:0071622	regulation of granulocyte chemotaxis	100	3	0.05	51	0.01750	1.8e-05	THBS1, CXCL1, 211796_s_at
GO:0001959	regulation of cytokine-mediated signaling pathway	398	2	0.21	603	0.01779	0.01779	JAK1, TNF
GO:0031650	regulation of heat generation	35	1	0.02	605	0.01798	0.01798	TNF
GO:1900122	positive regulation of receptor binding	35	1	0.02	606	0.01798	0.01798	MMP9
GO:0071397	cellular response to cholesterol	35	1	0.02	607	0.01798	0.01798	INHBA
GO:0048266	behavioral response to pain	36	1	0.02	611	0.01849	0.01849	THBS1
GO:0032695	negative regulation of interleukin-12 production	36	1	0.02	612	0.01849	0.01849	THBS1
GO:0010634	positive regulation of epithelial cell migration	407	2	0.21	614	0.01855	0.01855	THBS1, MMP9
GO:0002544	chronic inflammatory response	41	2	0.02	106	0.01898	0.00021	THBS1, TNF
GO:0070757	interleukin-35-mediated signaling pathway	37	1	0.02	620	0.01900	0.01900	JAK1
GO:0051547	regulation of keratinocyte migration	37	1	0.02	621	0.01900	0.01900	MMP9
GO:0070672	response to interleukin-15	37	1	0.02	622	0.01900	0.01900	JAK1
GO:0070106	interleukin-27-mediated signaling pathway	37	1	0.02	623	0.01900	0.01900	JAK1
GO:0040037	negative regulation of fibroblast growth factor receptor signaling pathway	37	1	0.02	624	0.01900	0.01900	THBS1
GO:0045076	regulation of interleukin-2 biosynthetic process	37	1	0.02	625	0.01900	0.01900	IL1A
GO:0032645	regulation of granulocyte macrophage colony-stimulating factor production	37	1	0.02	626	0.01900	0.01900	211796_s_at
GO:1903587	regulation of blood vessel endothelial cell proliferation involved in sprouting angiogenesis	38	1	0.02	629	0.01951	0.01951	THBS1
GO:0061029	eyelid development in camera-type eye	38	1	0.02	630	0.01951	0.01951	INHBA
GO:0034116	positive regulation of heterotypic cell-cell adhesion	38	1	0.02	631	0.01951	0.01951	TNF
GO:0071352	cellular response to interleukin-2	38	1	0.02	632	0.01951	0.01951	JAK1
GO:0032693	negative regulation of interleukin-10 production	38	1	0.02	633	0.01951	0.01951	211796_s_at
GO:0060759	regulation of response to cytokine stimulus	419	2	0.22	636	0.01959	0.01959	JAK1, TNF
GO:2001239	regulation of extrinsic apoptotic signaling pathway in absence of ligand	118	3	0.06	55	0.01979	3.0e-05	TNF, IL1A, INHBA
GO:0009408	response to heat	422	2	0.22	640	0.01985	0.01985	THBS1, IL1A
GO:0070669	response to interleukin-2	39	1	0.02	641	0.02002	0.02002	JAK1
GO:0048305	immunoglobulin secretion	39	1	0.02	642	0.02002	0.02002	TNF
GO:0043123	positive regulation of I-kappaB kinase/NF-kappaB signaling	427	2	0.22	644	0.02029	0.02029	TNF, IL1A
GO:0002827	positive regulation of T-helper 1 type immune response	40	1	0.02	646	0.02053	0.02053	211796_s_at
GO:0032604	granulocyte macrophage colony-stimulating factor production	41	1	0.02	650	0.02104	0.02104	211796_s_at
GO:2001241	positive regulation of extrinsic apoptotic signaling pathway in absence of ligand	41	1	0.02	651	0.02104	0.02104	INHBA
GO:0071677	positive regulation of mononuclear cell migration	41	1	0.02	652	0.02104	0.02104	TNF
GO:0055114	oxidation-reduction process	2108	4	1.09	653	0.02108	0.02108	CP, 215223_s_at, 216841_s_at, CP
GO:0006959	humoral immune response	470	3	0.24	213	0.02139	0.00174	TNF, 207356_at, 211796_s_at
GO:0046328	regulation of JNK cascade	440	2	0.23	654	0.02146	0.02146	TNF, IL1A
GO:0072567	chemokine (C-X-C motif) ligand 2 production	42	1	0.02	655	0.02154	0.02154	TNF
GO:0071371	cellular response to gonadotropin stimulus	42	1	0.02	656	0.02154	0.02154	INHBA
GO:0010829	negative regulation of glucose transmembrane transport	43	1	0.02	658	0.02205	0.02205	TNF
GO:0045662	negative regulation of myoblast differentiation	44	1	0.02	660	0.02256	0.02256	TNF
GO:0071801	regulation of podosome assembly	44	1	0.02	661	0.02256	0.02256	TNF
GO:0010628	positive regulation of gene expression	4794	7	2.48	379	0.02271	0.00778	THBS1, MAF, TNF, IL1A, INHBA, 211796_s_at, ITGB8
GO:0009651	response to salt stress	45	1	0.02	664	0.02307	0.02307	TNF
GO:0032660	regulation of interleukin-17 production	45	1	0.02	665	0.02307	0.02307	211796_s_at
GO:0006366	transcription by RNA polymerase II	5885	7	3.05	667	0.02314	0.02314	MAF, TNF, IL1A, INHBA, 211796_s_at, 215223_s_at, 216841_s_at
GO:1901215	negative regulation of neuron death	460	2	0.24	668	0.02332	0.02332	215223_s_at, 216841_s_at
GO:0042976	activation of Janus kinase activity	46	1	0.02	670	0.02357	0.02357	211796_s_at
GO:0030730	sequestering of triglyceride	46	1	0.02	671	0.02357	0.02357	TNF
GO:0001573	ganglioside metabolic process	46	1	0.02	672	0.02357	0.02357	ITGB8
GO:0032354	response to follicle-stimulating hormone	46	1	0.02	673	0.02357	0.02357	INHBA
GO:0001916	positive regulation of T cell mediated cytotoxicity	47	1	0.02	679	0.02408	0.02408	211796_s_at
GO:0000185	activation of MAPKKK activity	47	1	0.02	680	0.02408	0.02408	TNF
GO:0042094	interleukin-2 biosynthetic process	47	1	0.02	681	0.02408	0.02408	IL1A
GO:2000353	positive regulation of endothelial cell apoptotic process	48	1	0.02	685	0.02458	0.02458	THBS1
GO:0032026	response to magnesium ion	48	1	0.02	686	0.02458	0.02458	THBS1
GO:0051546	keratinocyte migration	48	1	0.02	687	0.02458	0.02458	MMP9
GO:0036315	cellular response to sterol	48	1	0.02	688	0.02458	0.02458	INHBA
GO:0002043	blood vessel endothelial cell proliferation involved in sprouting angiogenesis	49	1	0.03	693	0.02509	0.02509	THBS1
GO:0036066	protein O-linked fucosylation	49	1	0.03	694	0.02509	0.02509	THBS1
GO:0010763	positive regulation of fibroblast migration	50	1	0.03	699	0.02560	0.02560	THBS1
GO:0051797	regulation of hair follicle development	50	1	0.03	700	0.02560	0.02560	TNF
GO:0042533	tumor necrosis factor biosynthetic process	51	1	0.03	704	0.02610	0.02610	THBS1
GO:0042534	regulation of tumor necrosis factor biosynthetic process	51	1	0.03	705	0.02610	0.02610	THBS1
GO:0010888	negative regulation of lipid storage	52	1	0.03	711	0.02661	0.02661	TNF
GO:0001818	negative regulation of cytokine production	574	4	0.3	100	0.02678	0.00019	THBS1, TNF, INHBA, 211796_s_at
GO:0051216	cartilage development	498	2	0.26	714	0.02702	0.02702	MAF, ITGB8
GO:0050901	leukocyte tethering or rolling	53	1	0.03	715	0.02711	0.02711	TNF
GO:0043032	positive regulation of macrophage activation	53	1	0.03	716	0.02711	0.02711	THBS1
GO:0051043	regulation of membrane protein ectodomain proteolysis	53	1	0.03	717	0.02711	0.02711	TNF
GO:0043523	regulation of neuron apoptotic process	505	2	0.26	726	0.02773	0.02773	215223_s_at, 216841_s_at
GO:0035556	intracellular signal transduction	6973	11	3.61	101	0.02791	0.00019	JAK1, THBS1, MMP9, CXCL1, TNF, 208607_s_at, IL1A, INHBA, 211796_s_at, 215223_s_at, 216841_s_at
GO:1901889	negative regulation of cell junction assembly	69	2	0.04	147	0.02810	0.00058	THBS1, TNF
GO:0001501	skeletal system development	1299	3	0.67	728	0.02813	0.02813	MMP9, MAF, ITGB8
GO:0070723	response to cholesterol	56	1	0.03	729	0.02863	0.02863	INHBA
GO:0051895	negative regulation of focal adhesion assembly	56	1	0.03	730	0.02863	0.02863	THBS1
GO:0002825	regulation of T-helper 1 type immune response	56	1	0.03	731	0.02863	0.02863	211796_s_at
GO:0090051	negative regulation of cell migration involved in sprouting angiogenesis	56	1	0.03	732	0.02863	0.02863	THBS1
GO:0007254	JNK cascade	516	2	0.27	736	0.02885	0.02885	TNF, IL1A
GO:0010758	regulation of macrophage chemotaxis	57	1	0.03	737	0.02913	0.02913	THBS1
GO:0032620	interleukin-17 production	57	1	0.03	738	0.02913	0.02913	211796_s_at
GO:0051896	regulation of protein kinase B signaling	522	2	0.27	742	0.02947	0.02947	THBS1, TNF
GO:0002675	positive regulation of acute inflammatory response	58	1	0.03	743	0.02963	0.02963	TNF
GO:0032800	receptor biosynthetic process	58	1	0.03	744	0.02963	0.02963	TNF
GO:0042730	fibrinolysis	59	1	0.03	749	0.03014	0.03014	THBS1
GO:0071800	podosome assembly	59	1	0.03	750	0.03014	0.03014	TNF
GO:0030225	macrophage differentiation	81	2	0.04	168	0.03050	0.00080	MMP9, INHBA
GO:0032872	regulation of stress-activated MAPK cascade	533	2	0.28	753	0.03063	0.03063	TNF, IL1A
GO:0050995	negative regulation of lipid catabolic process	60	1	0.03	754	0.03064	0.03064	TNF
GO:1903392	negative regulation of adherens junction organization	60	1	0.03	755	0.03064	0.03064	THBS1
GO:0043281	regulation of cysteine-type endopeptidase activity involved in apoptotic process	572	3	0.3	262	0.03071	0.00304	THBS1, MMP9, TNF
GO:0070302	regulation of stress-activated protein kinase signaling cascade	536	2	0.28	759	0.03094	0.03094	TNF, IL1A
GO:0014070	response to organic cyclic compound	2373	4	1.23	761	0.03100	0.03100	THBS1, TNF, INHBA, PMEPA1
GO:0002230	positive regulation of defense response to virus by host	61	1	0.03	763	0.03114	0.03114	211796_s_at
GO:0043252	sodium-independent organic anion transport	62	1	0.03	767	0.03165	0.03165	SLCO2A1
GO:1900120	regulation of receptor binding	63	1	0.03	771	0.03215	0.03215	MMP9
GO:0032733	positive regulation of interleukin-10 production	63	1	0.03	772	0.03215	0.03215	211796_s_at
GO:0060330	regulation of response to interferon-gamma	63	1	0.03	773	0.03215	0.03215	JAK1
GO:0060334	regulation of interferon-gamma-mediated signaling pathway	63	1	0.03	774	0.03215	0.03215	JAK1
GO:0042104	positive regulation of activated T cell proliferation	63	1	0.03	775	0.03215	0.03215	211796_s_at
GO:1900048	positive regulation of hemostasis	64	1	0.03	777	0.03265	0.03265	THBS1
GO:0030194	positive regulation of blood coagulation	64	1	0.03	778	0.03265	0.03265	THBS1
GO:1905521	regulation of macrophage migration	65	1	0.03	783	0.03315	0.03315	THBS1
GO:0070102	interleukin-6-mediated signaling pathway	65	1	0.03	784	0.03315	0.03315	JAK1
GO:0070374	positive regulation of ERK1 and ERK2 cascade	557	2	0.29	790	0.03320	0.03320	TNF, IL1A
GO:0009266	response to temperature stimulus	565	2	0.29	792	0.03408	0.03408	THBS1, IL1A
GO:0001914	regulation of T cell mediated cytotoxicity	67	1	0.03	793	0.03416	0.03416	211796_s_at
GO:0034114	regulation of heterotypic cell-cell adhesion	67	1	0.03	794	0.03416	0.03416	TNF
GO:0090200	positive regulation of release of cytochrome c from mitochondria	68	1	0.04	796	0.03466	0.03466	MMP9
GO:1902043	positive regulation of extrinsic apoptotic signaling pathway via death domain receptors	68	1	0.04	797	0.03466	0.03466	THBS1
GO:0038111	interleukin-7-mediated signaling pathway	69	1	0.04	798	0.03516	0.03516	JAK1
GO:0036314	response to sterol	69	1	0.04	799	0.03516	0.03516	INHBA
GO:0009725	response to hormone	2472	4	1.28	802	0.03533	0.03533	THBS1, TNF, INHBA, PMEPA1
GO:0045926	negative regulation of growth	579	2	0.3	804	0.03564	0.03564	TNF, INHBA
GO:0098760	response to interleukin-7	70	1	0.04	805	0.03566	0.03566	JAK1
GO:0098761	cellular response to interleukin-7	70	1	0.04	806	0.03566	0.03566	JAK1
GO:0060445	branching involved in salivary gland morphogenesis	70	1	0.04	807	0.03566	0.03566	TNF
GO:0051402	neuron apoptotic process	580	2	0.3	808	0.03575	0.03575	215223_s_at, 216841_s_at
GO:0043122	regulation of I-kappaB kinase/NF-kappaB signaling	581	2	0.3	810	0.03586	0.03586	TNF, IL1A
GO:0032940	secretion by cell	3467	8	1.8	99	0.03608	0.00018	THBS1, MMP9, CXCL1, TNF, 208607_s_at, IL1A, INHBA, LTBP2
GO:0034698	response to gonadotropin	71	1	0.04	811	0.03616	0.03616	INHBA
GO:0046688	response to copper ion	71	1	0.04	812	0.03616	0.03616	IL1A
GO:0050820	positive regulation of coagulation	71	1	0.04	813	0.03616	0.03616	THBS1
GO:0010575	positive regulation of vascular endothelial growth factor production	72	1	0.04	819	0.03666	0.03666	IL1A
GO:0042634	regulation of hair cycle	72	1	0.04	820	0.03666	0.03666	TNF
GO:0097193	intrinsic apoptotic signaling pathway	704	4	0.36	132	0.03697	0.00041	MMP9, TNF, 215223_s_at, 216841_s_at
GO:0030823	regulation of cGMP metabolic process	74	1	0.04	824	0.03766	0.03766	THBS1
GO:1903508	positive regulation of nucleic acid-templated transcription	3739	5	1.94	825	0.03782	0.03782	MAF, TNF, IL1A, INHBA, 211796_s_at
GO:0045893	positive regulation of transcription, DNA-templated	3739	5	1.94	826	0.03782	0.03782	MAF, TNF, IL1A, INHBA, 211796_s_at
GO:1902680	positive regulation of RNA biosynthetic process	3742	5	1.94	827	0.03794	0.03794	MAF, TNF, IL1A, INHBA, 211796_s_at
GO:2000116	regulation of cysteine-type endopeptidase activity	643	3	0.33	299	0.03815	0.00422	THBS1, MMP9, TNF
GO:0002274	myeloid leukocyte activation	1468	3	0.76	829	0.03843	0.03843	THBS1, MMP9, CXCL1
GO:0071396	cellular response to lipid	1470	3	0.76	830	0.03856	0.03856	TNF, INHBA, PMEPA1
GO:0048265	response to pain	77	1	0.04	834	0.03916	0.03916	THBS1
GO:0043491	protein kinase B signaling	614	2	0.32	839	0.03966	0.03966	THBS1, TNF
GO:0045601	regulation of endothelial cell differentiation	78	1	0.04	840	0.03966	0.03966	TNF
GO:0036065	fucosylation	78	1	0.04	841	0.03966	0.03966	THBS1
GO:0071356	cellular response to tumor necrosis factor	615	2	0.32	842	0.03977	0.03977	THBS1, TNF
GO:0071276	cellular response to cadmium ion	79	1	0.04	843	0.04016	0.04016	MMP9
GO:0050716	positive regulation of interleukin-1 secretion	79	1	0.04	844	0.04016	0.04016	208607_s_at
GO:0032735	positive regulation of interleukin-12 production	81	1	0.04	851	0.04115	0.04115	211796_s_at
GO:0030511	positive regulation of transforming growth factor beta receptor signaling pathway	81	1	0.04	852	0.04115	0.04115	THBS1
GO:1903846	positive regulation of cellular response to transforming growth factor beta stimulus	81	1	0.04	853	0.04115	0.04115	THBS1
GO:0061844	antimicrobial humoral immune response mediated by antimicrobial peptide	81	1	0.04	854	0.04115	0.04115	207356_at
GO:0006953	acute-phase response	128	3	0.07	58	0.04141	3.9e-05	TNF, 208607_s_at, IL1A
GO:0061448	connective tissue development	630	2	0.33	856	0.04155	0.04155	MAF, ITGB8
GO:0010574	regulation of vascular endothelial growth factor production	82	1	0.04	857	0.04165	0.04165	IL1A
GO:0040036	regulation of fibroblast growth factor receptor signaling pathway	82	1	0.04	858	0.04165	0.04165	THBS1
GO:0050691	regulation of defense response to virus by host	83	1	0.04	863	0.04215	0.04215	211796_s_at
GO:0045742	positive regulation of epidermal growth factor receptor signaling pathway	83	1	0.04	864	0.04215	0.04215	MMP9
GO:1904037	positive regulation of epithelial cell apoptotic process	83	1	0.04	865	0.04215	0.04215	THBS1
GO:0018149	peptide cross-linking	84	1	0.04	867	0.04265	0.04265	THBS1
GO:0070306	lens fiber cell differentiation	84	1	0.04	868	0.04265	0.04265	MAF
GO:0045786	negative regulation of cell cycle	1531	3	0.79	869	0.04271	0.04271	THBS1, TNF, INHBA
GO:0007050	cell cycle arrest	641	2	0.33	871	0.04287	0.04287	THBS1, INHBA
GO:0010573	vascular endothelial growth factor production	85	1	0.04	873	0.04314	0.04314	IL1A
GO:0002711	positive regulation of T cell mediated immunity	85	1	0.04	874	0.04314	0.04314	211796_s_at
GO:1903671	negative regulation of sprouting angiogenesis	85	1	0.04	875	0.04314	0.04314	THBS1
GO:0001913	T cell mediated cytotoxicity	85	1	0.04	876	0.04314	0.04314	211796_s_at
GO:0034105	positive regulation of tissue remodeling	85	1	0.04	877	0.04314	0.04314	211796_s_at
GO:1905953	negative regulation of lipid localization	107	2	0.06	194	0.04330	0.00140	THBS1, TNF
GO:1901571	fatty acid derivative transport	86	1	0.04	879	0.04364	0.04364	SLCO2A1
GO:0032743	positive regulation of interleukin-2 production	86	1	0.04	880	0.04364	0.04364	IL1A
GO:0071715	icosanoid transport	86	1	0.04	881	0.04364	0.04364	SLCO2A1
GO:0032924	activin receptor signaling pathway	87	1	0.05	884	0.04414	0.04414	INHBA
GO:0045648	positive regulation of erythrocyte differentiation	87	1	0.05	885	0.04414	0.04414	INHBA
GO:0060674	placenta blood vessel development	87	1	0.05	886	0.04414	0.04414	ITGB8
GO:0048566	embryonic digestive tract development	87	1	0.05	887	0.04414	0.04414	TNF
GO:0071407	cellular response to organic cyclic compound	1558	3	0.81	890	0.04462	0.04462	TNF, INHBA, PMEPA1
GO:0048247	lymphocyte chemotaxis	88	1	0.05	891	0.04463	0.04463	208607_s_at
GO:0045684	positive regulation of epidermis development	88	1	0.05	892	0.04463	0.04463	TNF
GO:0051403	stress-activated MAPK cascade	656	2	0.34	894	0.04470	0.04470	TNF, IL1A
GO:0007249	I-kappaB kinase/NF-kappaB signaling	657	2	0.34	895	0.04482	0.04482	TNF, IL1A
GO:0034612	response to tumor necrosis factor	659	2	0.34	896	0.04506	0.04506	THBS1, TNF
GO:0044364	disruption of cells of other organism	89	1	0.05	897	0.04513	0.04513	207356_at
GO:0031640	killing of cells of other organism	89	1	0.05	898	0.04513	0.04513	207356_at
GO:0043243	positive regulation of protein complex disassembly	89	1	0.05	899	0.04513	0.04513	TNF
GO:1901186	positive regulation of ERBB signaling pathway	90	1	0.05	902	0.04563	0.04563	MMP9
GO:0032715	negative regulation of interleukin-6 production	91	1	0.05	904	0.04612	0.04612	TNF
GO:0046006	regulation of activated T cell proliferation	91	1	0.05	905	0.04612	0.04612	211796_s_at
GO:0032653	regulation of interleukin-10 production	91	1	0.05	906	0.04612	0.04612	211796_s_at
GO:0051254	positive regulation of RNA metabolic process	3953	5	2.05	908	0.04652	0.04652	MAF, TNF, IL1A, INHBA, 211796_s_at
GO:0010762	regulation of fibroblast migration	92	1	0.05	909	0.04662	0.04662	THBS1
GO:0030593	neutrophil chemotaxis	165	3	0.09	73	0.04678	8.2e-05	CXCL1, 208607_s_at, 211796_s_at
GO:2001258	negative regulation of cation channel activity	93	1	0.05	911	0.04711	0.04711	MMP9
GO:0042088	T-helper 1 type immune response	93	1	0.05	912	0.04711	0.04711	211796_s_at
GO:1904407	positive regulation of nitric oxide metabolic process	94	1	0.05	916	0.04761	0.04761	TNF
GO:0045429	positive regulation of nitric oxide biosynthetic process	94	1	0.05	917	0.04761	0.04761	TNF
GO:0032613	interleukin-10 production	94	1	0.05	918	0.04761	0.04761	211796_s_at
GO:0009615	response to virus	682	2	0.35	921	0.04793	0.04793	TNF, 211796_s_at
GO:0046903	secretion	3767	8	1.95	127	0.04803	0.00033	THBS1, MMP9, CXCL1, TNF, 208607_s_at, IL1A, INHBA, LTBP2
GO:0001912	positive regulation of leukocyte mediated cytotoxicity	95	1	0.05	922	0.04810	0.04810	211796_s_at
GO:0045123	cellular extravasation	109	2	0.06	195	0.04845	0.00145	TNF, IL1A
GO:0071354	cellular response to interleukin-6	96	1	0.05	923	0.04860	0.04860	JAK1
GO:0060338	regulation of type I interferon-mediated signaling pathway	97	1	0.05	925	0.04909	0.04909	JAK1
GO:0097192	extrinsic apoptotic signaling pathway in absence of ligand	184	3	0.1	80	0.04946	0.00011	TNF, IL1A, INHBA
GO:0038034	signal transduction in absence of ligand	184	3	0.1	81	0.04946	0.00011	TNF, IL1A, INHBA

## Sheet: atleast2 (n=166)
GO.ID	Term	Annotated	Significant	Expected	Rank in classic	elim	classic	genes
GO:0001922	B-1 B cell homeostasis	4	2	0.02	473	0.00010	0.00010	TNFAIP3, TNFAIP3
GO:0060279	positive regulation of ovulation	4	2	0.02	474	0.00010	0.00010	INHBA, INHBA
GO:0090291	negative regulation of osteoclast proliferation	4	2	0.02	475	0.00010	0.00010	TNFAIP3, TNFAIP3
GO:0014910	regulation of smooth muscle cell migration	186	6	0.77	485	0.00013	0.00013	SERPINE1, PDGFB, ITGA2, PLAU, PLAU, ITGA2
GO:0042060	wound healing	1376	37	5.7	6	0.00014	5.6e-20	CD44, THBS1, THBS1, SERPINE1, TNFAIP3, TNFAIP3, PIK3CD, PDGFB, CD44, CD44, TFF1, ITGA2, CCL20, PLAU, EREG, ELK3, IL24, 208607_s_at, MCAM, TFPI2, CD44, IL1A, PLAUR, CD44, 211340_s_at, PLAU, CD44, CD44, 214456_x_at, CD44, TGFB2, CD109, PDPN, ITGA2, ADTRP, SERPINA1, JMJD1C
GO:0051918	negative regulation of fibrinolysis	25	3	0.1	495	0.00015	0.00015	THBS1, THBS1, SERPINE1
GO:0060394	negative regulation of pathway-restricted SMAD protein phosphorylation	25	3	0.1	496	0.00015	0.00015	PMEPA1, PMEPA1, PMEPA1
GO:2000349	negative regulation of CD40 signaling pathway	5	2	0.02	503	0.00017	0.00017	TNFAIP3, TNFAIP3
GO:1905929	positive regulation of invadopodium disassembly	5	2	0.02	504	0.00017	0.00017	NAV3, NAV3
GO:0046882	negative regulation of follicle-stimulating hormone secretion	5	2	0.02	505	0.00017	0.00017	INHBA, INHBA
GO:0043616	keratinocyte proliferation	106	8	0.44	177	0.00017	1.5e-08	EREG, SFN, FERMT1, CD109, FERMT1, SFN, SFN, FERMT1
GO:0035987	endodermal cell differentiation	126	5	0.52	510	0.00019	0.00019	MMP9, LAMB3, INHBA, COL8A1, INHBA
GO:0008285	negative regulation of cell proliferation	1724	28	7.15	117	0.00019	5.4e-10	THBS1, THBS1, TNFAIP3, TNFAIP3, CXCL8, SOX9, CXCL1, TFF1, EREG, IL24, TNF, TNFRSF9, SFN, IL1A, INHBA, CXCL8, 215223_s_at, 216841_s_at, FERMT1, TGFB2, 221477_s_at, CD109, PDPN, INHBA, FERMT1, SFN, SFN, FERMT1
GO:0031663	lipopolysaccharide-mediated signaling pathway	134	7	0.56	311	0.00021	1.5e-06	CARD16, NFKBIA, TNFAIP3, TNFAIP3, LY96, TNF, IRAK2
GO:0002687	positive regulation of leukocyte migration	255	17	1.06	30	0.00022	7.2e-16	THBS1, THBS1, SERPINE1, ICAM1, CXCL8, CXCL1, ITGA2, CCL20, TNF, CXCL3, CXCL2, IL1A, CXCL8, 211796_s_at, CXCL5, CXCL5, ITGA2
GO:2000352	negative regulation of endothelial cell apoptotic process	71	4	0.29	521	0.00022	0.00022	SERPINE1, ICAM1, TNFAIP3, TNFAIP3
GO:0000079	regulation of cyclin-dependent protein serine/threonine kinase activity	205	6	0.85	525	0.00022	0.00022	TNFAIP3, TNFAIP3, PDGFB, SFN, SFN, SFN
GO:0051897	positive regulation of protein kinase B signaling	391	8	1.62	533	0.00024	0.00024	THBS1, THBS1, PIK3CD, PDGFB, EREG, TNF, CHI3L1, OSBPL8
GO:0050900	leukocyte migration	992	31	4.11	13	0.00026	1.4e-18	CD44, THBS1, THBS1, SERPINE1, ICAM1, CXCL8, PIK3CD, MMP9, PDGFB, CXCL1, CD44, CD44, ITGA2, CCL20, TNF, CXCL3, 208607_s_at, CXCL2, CD44, IL1A, CD44, CXCL8, 211796_s_at, CD44, CD44, 214456_x_at, CXCL5, CXCL5, CD44, TGFB2, ITGA2
GO:2000379	positive regulation of reactive oxygen species metabolic process	212	6	0.88	539	0.00027	0.00027	THBS1, THBS1, ICAM1, PDGFB, TNF, 218810_at
GO:0048661	positive regulation of smooth muscle cell proliferation	210	8	0.87	339	0.00027	2.9e-06	THBS1, THBS1, MMP9, PDGFB, ITGA2, EREG, TNF, ITGA2
GO:0007596	blood coagulation	835	17	3.46	205	0.00030	7.9e-08	THBS1, THBS1, SERPINE1, PIK3CD, PDGFB, ITGA2, PLAU, 208607_s_at, TFPI2, PLAUR, PLAU, 214456_x_at, PDPN, ITGA2, ADTRP, SERPINA1, JMJD1C
GO:0003334	keratinocyte development	32	3	0.13	546	0.00032	0.00032	SFN, SFN, SFN
GO:0010803	regulation of tumor necrosis factor-mediated signaling pathway	142	5	0.59	549	0.00033	0.00033	CARD16, TNFAIP3, TNFAIP3, TNF, BIRC3
GO:0042701	progesterone secretion	7	2	0.03	555	0.00035	0.00035	INHBA, INHBA
GO:0010754	negative regulation of cGMP-mediated signaling	7	2	0.03	556	0.00035	0.00035	THBS1, THBS1
GO:0034140	negative regulation of toll-like receptor 3 signaling pathway	7	2	0.03	557	0.00035	0.00035	TNFAIP3, TNFAIP3
GO:0042730	fibrinolysis	59	6	0.24	236	0.00036	1.7e-07	THBS1, THBS1, SERPINE1, PLAU, PLAUR, PLAU
GO:0007050	cell cycle arrest	641	10	2.66	560	0.00036	0.00036	THBS1, THBS1, CXCL8, SFN, INHBA, CXCL8, TGFB2, INHBA, SFN, SFN
GO:0014075	response to amine	82	4	0.34	564	0.00039	0.00039	ICAM1, ITGA2, HDAC9, ITGA2
GO:0045727	positive regulation of translation	319	7	1.32	565	0.00039	0.00039	THBS1, THBS1, 204908_s_at, ITGA2, TNF, 218810_at, ITGA2
GO:0050691	regulation of defense response to virus by host	83	4	0.34	568	0.00040	0.00040	TNFAIP3, TNFAIP3, 211796_s_at, 218810_at
GO:2000647	negative regulation of stem cell proliferation	35	3	0.15	571	0.00041	0.00041	FERMT1, FERMT1, FERMT1
GO:0032496	response to lipopolysaccharide	735	21	3.05	67	0.00042	4.3e-12	CARD16, NFKBIA, SERPINE1, ICAM1, TNFAIP3, TNFAIP3, CXCL8, CXCL1, CCL20, FMO1, IL24, LY96, TNF, TNFRSF9, CXCL3, CXCL2, CXCL8, CXCL5, CXCL5, 218810_at, IRAK2
GO:0032695	negative regulation of interleukin-12 production	36	3	0.15	577	0.00045	0.00045	THBS1, THBS1, TNFRSF9
GO:2001268	negative regulation of cysteine-type endopeptidase activity involved in apoptotic signaling pathway	8	2	0.03	582	0.00047	0.00047	MMP9, PLAUR
GO:0021773	striatal medium spiny neuron differentiation	8	2	0.03	583	0.00047	0.00047	INHBA, INHBA
GO:0010693	negative regulation of alkaline phosphatase activity	8	2	0.03	584	0.00047	0.00047	TNF, TGFB2
GO:0002605	negative regulation of dendritic cell antigen processing and presentation	8	2	0.03	585	0.00047	0.00047	THBS1, THBS1
GO:0034136	negative regulation of toll-like receptor 2 signaling pathway	8	2	0.03	586	0.00047	0.00047	TNFAIP3, TNFAIP3
GO:0048566	embryonic digestive tract development	87	4	0.36	587	0.00048	0.00048	CXCL8, TNF, CXCL8, TGFB2
GO:0030277	maintenance of gastrointestinal epithelium	37	3	0.15	588	0.00049	0.00049	SERPINA3, SOX9, TFF1
GO:0048247	lymphocyte chemotaxis	88	4	0.36	594	0.00050	0.00050	PIK3CD, CCL20, 208607_s_at, 214456_x_at
GO:0010634	positive regulation of epithelial cell migration	407	10	1.69	368	0.00052	8.4e-06	THBS1, THBS1, SOX9, MMP9, PDGFB, ITGA2, HDAC9, 218810_at, TGFB2, ITGA2
GO:0061436	establishment of skin barrier	38	3	0.16	598	0.00053	0.00053	SFN, SFN, SFN
GO:2001238	positive regulation of extrinsic apoptotic signaling pathway	159	5	0.66	601	0.00055	0.00055	THBS1, THBS1, TNFSF10, INHBA, INHBA
GO:0032715	negative regulation of interleukin-6 production	91	4	0.38	603	0.00057	0.00057	TNFAIP3, TNFAIP3, TNF, 218810_at
GO:0042108	positive regulation of cytokine biosynthetic process	125	7	0.52	295	0.00058	9.7e-07	THBS1, THBS1, 204908_s_at, CCL20, EREG, TNF, IL1A
GO:0071109	superior temporal gyrus development	9	2	0.04	604	0.00060	0.00060	CNTNAP2, CNTNAP2
GO:0070433	negative regulation of nucleotide-binding oligomerization domain containing 2 signaling pathway	9	2	0.04	605	0.00060	0.00060	TNFAIP3, TNFAIP3
GO:0051971	positive regulation of transmission of nerve impulse	9	2	0.04	606	0.00060	0.00060	ITGA2, ITGA2
GO:0045077	negative regulation of interferon-gamma biosynthetic process	9	2	0.04	607	0.00060	0.00060	INHBA, INHBA
GO:0033591	response to L-ascorbic acid	9	2	0.04	608	0.00060	0.00060	ITGA2, ITGA2
GO:0006516	glycoprotein catabolic process	41	3	0.17	614	0.00066	0.00066	ADAMTS9, ADAMTS9, ADAMTS9
GO:0032720	negative regulation of tumor necrosis factor production	96	4	0.4	618	0.00070	0.00070	TNFAIP3, TNFAIP3, 204908_s_at, 218810_at
GO:0050729	positive regulation of inflammatory response	260	7	1.08	478	0.00073	0.00011	NFKBIA, SERPINE1, ITGA2, TNF, 211796_s_at, C3, ITGA2
GO:0045163	clustering of voltage-gated potassium channels	10	2	0.04	622	0.00075	0.00075	CNTNAP2, CNTNAP2
GO:1902176	negative regulation of oxidative stress-induced intrinsic apoptotic signaling pathway	43	3	0.18	623	0.00076	0.00076	215223_s_at, 216841_s_at, 221477_s_at
GO:0032495	response to muramyl dipeptide	44	3	0.18	629	0.00082	0.00082	NFKBIA, TNFAIP3, TNFAIP3
GO:0035909	aorta morphogenesis	100	4	0.41	630	0.00082	0.00082	ADAMTS9, ADAMTS9, TGFB2, ADAMTS9
GO:0033627	cell adhesion mediated by integrin	145	10	0.6	119	0.00087	5.7e-10	SERPINE1, ICAM1, ITGA2, PLAU, PLAU, FERMT1, TGFB2, ITGA2, FERMT1, FERMT1
GO:0061042	vascular wound healing	22	5	0.09	185	0.00088	2.8e-08	SERPINE1, TNFAIP3, TNFAIP3, MCAM, 211340_s_at
GO:0010751	negative regulation of nitric oxide mediated signal transduction	11	2	0.05	638	0.00092	0.00092	THBS1, THBS1
GO:0046881	positive regulation of follicle-stimulating hormone secretion	12	2	0.05	650	0.00110	0.00110	INHBA, INHBA
GO:0048333	mesodermal cell differentiation	109	4	0.45	654	0.00113	0.00113	ITGA2, INHBA, INHBA, ITGA2
GO:0045578	negative regulation of B cell differentiation	13	2	0.05	663	0.00129	0.00129	INHBA, INHBA
GO:0002677	negative regulation of chronic inflammatory response	13	2	0.05	664	0.00129	0.00129	TNFAIP3, TNFAIP3
GO:2000535	regulation of entry of bacterium into host cell	13	2	0.05	665	0.00129	0.00129	CXCL8, CXCL8
GO:0010888	negative regulation of lipid storage	52	3	0.22	667	0.00133	0.00133	NFKBIA, TNF, OSBPL8
GO:0072583	clathrin-dependent endocytosis	115	4	0.48	671	0.00137	0.00137	FCHO2, CLTB, CLTB, CLTB
GO:0071674	mononuclear cell migration	146	6	0.61	421	0.00140	3.5e-05	THBS1, THBS1, SERPINE1, PDGFB, CCL20, TNF
GO:0032691	negative regulation of interleukin-1 beta production	42	4	0.17	412	0.00147	2.8e-05	CARD16, TNFAIP3, TNFAIP3, 218810_at
GO:0071205	protein localization to juxtaparanode region of axon	14	2	0.06	678	0.00150	0.00150	CNTNAP2, CNTNAP2
GO:0002581	negative regulation of antigen processing and presentation of peptide or polysaccharide antigen via ...	14	2	0.06	679	0.00150	0.00150	THBS1, THBS1
GO:2001239	regulation of extrinsic apoptotic signaling pathway in absence of ligand	118	4	0.49	680	0.00151	0.00151	TNF, IL1A, INHBA, INHBA
GO:0032088	negative regulation of NF-kappaB transcription factor activity	200	5	0.83	681	0.00152	0.00152	NFKBIA, TNFAIP3, TNFAIP3, 218810_at, IRAK2
GO:0033628	regulation of cell adhesion mediated by integrin	98	7	0.41	238	0.00169	1.8e-07	SERPINE1, PLAU, PLAU, FERMT1, TGFB2, FERMT1, FERMT1
GO:2001027	negative regulation of endothelial cell chemotaxis	15	2	0.06	685	0.00173	0.00173	THBS1, THBS1
GO:0071947	protein deubiquitination involved in ubiquitin-dependent protein catabolic process	15	2	0.06	686	0.00173	0.00173	TNFAIP3, TNFAIP3
GO:0045606	positive regulation of epidermal cell differentiation	57	3	0.24	688	0.00173	0.00173	SFN, SFN, SFN
GO:0043388	positive regulation of DNA binding	125	4	0.52	695	0.00186	0.00186	MMP9, ITGA2, PLAUR, ITGA2
GO:0030336	negative regulation of cell migration	690	11	2.86	498	0.00192	0.00015	NAV3, ADAMTS9, THBS1, THBS1, DPYSL3, SERPINE1, NAV3, IL24, ADAMTS9, ADAMTS9, OSBPL8
GO:0031424	keratinization	215	5	0.89	707	0.00208	0.00208	1555673_at, SFN, KRT6B, SFN, SFN
GO:0043123	positive regulation of I-kappaB kinase/NF-kappaB signaling	427	7	1.77	711	0.00211	0.00211	CARD16, TNFSF10, S100A4, 205890_s_at, TNF, IL1A, BIRC3
GO:0008630	intrinsic apoptotic signaling pathway in response to DNA damage	264	13	1.09	96	0.00213	9.4e-11	CD44, CD44, CD44, 204908_s_at, TNF, SFN, CD44, CD44, CD44, CD44, CD44, SFN, SFN
GO:0042541	hemoglobin biosynthetic process	17	2	0.07	713	0.00223	0.00223	INHBA, INHBA
GO:0010748	negative regulation of plasma membrane long-chain fatty acid transport	17	2	0.07	714	0.00223	0.00223	THBS1, THBS1
GO:0006971	hypotonic response	17	2	0.07	715	0.00223	0.00223	ITGA2, ITGA2
GO:0035722	interleukin-12-mediated signaling pathway	132	4	0.55	719	0.00227	0.00227	JAK1, 215223_s_at, 216841_s_at, 221477_s_at
GO:1903671	negative regulation of sprouting angiogenesis	85	5	0.35	413	0.00233	2.9e-05	ADAMTS9, THBS1, THBS1, ADAMTS9, ADAMTS9
GO:0071107	response to parathyroid hormone	18	2	0.07	727	0.00250	0.00250	ITGA2, ITGA2
GO:0045650	negative regulation of macrophage differentiation	18	2	0.07	728	0.00250	0.00250	INHBA, INHBA
GO:0002634	regulation of germinal center formation	18	2	0.07	729	0.00250	0.00250	TNFAIP3, TNFAIP3
GO:0032914	positive regulation of transforming growth factor beta1 production	18	2	0.07	730	0.00250	0.00250	THBS1, THBS1
GO:0034341	response to interferon-gamma	486	15	2.01	136	0.00266	2.1e-09	JAK1, CD44, ICAM1, KYNU, CD44, CD44, CCL20, 205890_s_at, CD44, KYNU, CD44, CD44, CD44, KYNU, CD44
GO:0034144	negative regulation of toll-like receptor 4 signaling pathway	19	2	0.08	738	0.00279	0.00279	TNFAIP3, TNFAIP3
GO:0090200	positive regulation of release of cytochrome c from mitochondria	68	3	0.28	745	0.00287	0.00287	TNFSF10, MMP9, PLAUR
GO:0001541	ovarian follicle development	141	4	0.58	746	0.00288	0.00288	ICAM1, EREG, INHBA, INHBA
GO:1901889	negative regulation of cell junction assembly	69	3	0.29	749	0.00299	0.00299	THBS1, THBS1, TNF
GO:0050966	detection of mechanical stimulus involved in sensory perception of pain	20	2	0.08	750	0.00309	0.00309	ITGA2, ITGA2
GO:0003229	ventricular cardiac muscle tissue development	144	4	0.6	752	0.00311	0.00311	ADAMTS9, ADAMTS9, TGFB2, ADAMTS9
GO:0046827	positive regulation of protein export from nucleus	70	3	0.29	753	0.00312	0.00312	SFN, SFN, SFN
GO:0050918	positive chemotaxis	126	7	0.52	297	0.00315	1.0e-06	CXCL8, PDGFB, ITGA2, 208607_s_at, CXCL8, 214456_x_at, ITGA2
GO:0072577	endothelial cell apoptotic process	143	7	0.59	326	0.00315	2.4e-06	THBS1, THBS1, SERPINE1, ICAM1, TNFAIP3, TNFAIP3, TNF
GO:1904707	positive regulation of vascular smooth muscle cell proliferation	71	3	0.29	760	0.00325	0.00325	MMP9, PDGFB, TNF
GO:0090162	establishment of epithelial cell polarity	71	3	0.29	761	0.00325	0.00325	FERMT1, FERMT1, FERMT1
GO:0003094	glomerular filtration	72	3	0.3	765	0.00338	0.00338	PDGFB, MCAM, 211340_s_at
GO:1903588	negative regulation of blood vessel endothelial cell proliferation involved in sprouting angiogenesi...	21	2	0.09	767	0.00340	0.00340	THBS1, THBS1
GO:0010694	positive regulation of alkaline phosphatase activity	21	2	0.09	768	0.00340	0.00340	ITGA2, ITGA2
GO:0072672	neutrophil extravasation	21	2	0.09	769	0.00340	0.00340	PIK3CD, IL1A
GO:0060100	positive regulation of phagocytosis, engulfment	21	2	0.09	770	0.00340	0.00340	ITGA2, ITGA2
GO:0006957	complement activation, alternative pathway	22	2	0.09	786	0.00373	0.00373	215388_s_at, C3
GO:0005983	starch catabolic process	1	1	0	798	0.00414	0.00414	MGAM
GO:0050726	positive regulation of interleukin-1 alpha biosynthetic process	1	1	0	799	0.00414	0.00414	CCL20
GO:0061048	negative regulation of branching involved in lung morphogenesis	1	1	0	800	0.00414	0.00414	TNF
GO:0007044	cell-substrate junction assembly	283	7	1.17	512	0.00430	0.00019	THBS1, THBS1, LAMC2, ITGA2, LAMB3, TNS1, ITGA2
GO:0000187	activation of MAPK activity	367	6	1.52	806	0.00441	0.00441	THBS1, THBS1, TNF, 208607_s_at, 214456_x_at, IRAK2
GO:0071372	cellular response to follicle-stimulating hormone stimulus	24	2	0.1	808	0.00444	0.00444	INHBA, INHBA
GO:0043536	positive regulation of blood vessel endothelial cell migration	161	4	0.67	811	0.00463	0.00463	THBS1, THBS1, PDGFB, HDAC9
GO:0031581	hemidesmosome assembly	25	2	0.1	814	0.00481	0.00481	LAMC2, LAMB3
GO:0050930	induction of positive chemotaxis	25	2	0.1	815	0.00481	0.00481	CXCL8, CXCL8
GO:0002544	chronic inflammatory response	41	5	0.17	287	0.00500	7.6e-07	THBS1, THBS1, TNFAIP3, TNFAIP3, TNF
GO:0045742	positive regulation of epidermal growth factor receptor signaling pathway	83	3	0.34	818	0.00503	0.00503	MMP9, EREG, PLAUR
GO:0045091	regulation of single stranded viral RNA replication via double stranded DNA intermediate	26	2	0.11	821	0.00520	0.00520	CXCL8, CXCL8
GO:0032649	regulation of interferon-gamma production	178	6	0.74	477	0.00524	0.00010	204908_s_at, TNF, INHBA, 211796_s_at, 218810_at, INHBA
GO:2001237	negative regulation of extrinsic apoptotic signaling pathway	276	9	1.14	330	0.00535	2.5e-06	THBS1, THBS1, SERPINE1, ICAM1, TNFAIP3, TNFAIP3, TNFSF10, TNF, IL1A
GO:0030512	negative regulation of transforming growth factor beta receptor signaling pathway	168	4	0.7	826	0.00537	0.00537	PMEPA1, PMEPA1, PMEPA1, CD109
GO:0045779	negative regulation of bone resorption	27	2	0.11	830	0.00560	0.00560	TNFAIP3, TNFAIP3
GO:2000347	positive regulation of hepatocyte proliferation	27	2	0.11	831	0.00560	0.00560	TNFAIP3, TNFAIP3
GO:0002693	positive regulation of cellular extravasation	27	2	0.11	832	0.00560	0.00560	ICAM1, IL1A
GO:0043652	engulfment of apoptotic cell	27	2	0.11	833	0.00560	0.00560	THBS1, THBS1
GO:0035871	protein K11-linked deubiquitination	27	2	0.11	834	0.00560	0.00560	TNFAIP3, TNFAIP3
GO:0042119	neutrophil activation	1166	21	4.83	178	0.00565	1.7e-08	CD44, SERPINA3, CXCL8, MMP9, GLIPR1, CXCL1, CD44, CD44, PLAU, MGAM, CHI3L1, CD44, PLAUR, CD44, CXCL8, PLAU, CD44, CD44, CD44, C3, SERPINA1
GO:1900740	positive regulation of protein insertion into mitochondrial membrane involved in apoptotic signaling...	87	3	0.36	842	0.00574	0.00574	SFN, SFN, SFN
GO:0045414	regulation of interleukin-8 biosynthetic process	28	2	0.12	848	0.00601	0.00601	204908_s_at, TNF
GO:0050713	negative regulation of interleukin-1 beta secretion	28	2	0.12	849	0.00601	0.00601	CARD16, 218810_at
GO:0042297	vocal learning	28	2	0.12	850	0.00601	0.00601	CNTNAP2, CNTNAP2
GO:0070423	nucleotide-binding oligomerization domain containing signaling pathway	99	5	0.41	447	0.00608	6.0e-05	NFKBIA, TNFAIP3, TNFAIP3, BIRC3, IRAK2
GO:0050927	positive regulation of positive chemotaxis	54	4	0.22	457	0.00628	7.6e-05	CXCL8, ITGA2, CXCL8, ITGA2
GO:0010759	positive regulation of macrophage chemotaxis	29	2	0.12	863	0.00644	0.00644	THBS1, THBS1
GO:0097154	GABAergic neuron differentiation	29	2	0.12	864	0.00644	0.00644	INHBA, INHBA
GO:0032653	regulation of interleukin-10 production	91	3	0.38	868	0.00650	0.00650	204908_s_at, TNFRSF9, 211796_s_at
GO:0001934	positive regulation of protein phosphorylation	2366	32	9.81	139	0.00686	2.4e-09	CD44, THBS1, THBS1, ICAM1, SOX9, MMP9, PDGFB, CD44, CD44, CCL20, EREG, IL24, TNF, 208607_s_at, CHI3L1, CD44, IL1A, INHBA, PLAUR, CD44, 211796_s_at, CD44, CD44, 214456_x_at, CD44, C3, 218810_at, TGFB2, INHBA, OSBPL8, TNFSF15, IRAK2
GO:0043589	skin morphogenesis	30	2	0.12	873	0.00688	0.00688	ITGA2, ITGA2
GO:0051289	protein homotetramerization	181	4	0.75	876	0.00696	0.00696	TDO2, 215223_s_at, 216841_s_at, 221477_s_at
GO:0002455	humoral immune response mediated by circulating immunoglobulin	182	4	0.75	880	0.00710	0.00710	204908_s_at, TNF, 211796_s_at, C3
GO:0070266	necroptotic process	94	3	0.39	881	0.00711	0.00711	LY96, TNF, BIRC3
GO:0042535	positive regulation of tumor necrosis factor biosynthetic process	31	2	0.13	884	0.00734	0.00734	THBS1, THBS1
GO:0070365	hepatocyte differentiation	31	2	0.13	885	0.00734	0.00734	ITGA2, ITGA2
GO:0021794	thalamus development	31	2	0.13	886	0.00734	0.00734	CNTNAP2, CNTNAP2
GO:0051798	positive regulation of hair follicle development	31	2	0.13	887	0.00734	0.00734	TNF, TGFB2
GO:0045785	positive regulation of cell adhesion	982	22	4.07	101	0.00751	1.4e-10	CD44, ICAM1, CD44, CD44, ITGA2, TNF, 208607_s_at, CD44, CD44, 211796_s_at, CD44, CD44, 214456_x_at, MYO10, CD44, FERMT1, TGFB2, COL8A1, PDPN, ITGA2, FERMT1, FERMT1
GO:0050663	cytokine secretion	460	11	1.91	347	0.00781	3.8e-06	CARD16, TNF, TNFRSF9, 208607_s_at, CHI3L1, IL1A, 214456_x_at, FERMT1, 218810_at, FERMT1, FERMT1
GO:0007155	cell adhesion	3367	44	13.96	63	0.00783	3.0e-12	DST, ADAMTS9, CD44, THBS1, THBS1, LAMC2, SERPINE1, ICAM1, CXCL8, SOX9, IL32, CD44, CD44, ITGA2, PLAU, PCDH7, TNF, 208607_s_at, MCAM, LAMB3, CD44, RND1, CD44, 211340_s_at, CXCL8, PLAU, 211796_s_at, CD44, CD44, 214456_x_at, MYO10, CD44, FERMT1, CNTNAP2, CNTNAP2, ADAMTS9, TGFB2, ITGB8, COL8A1, PDPN, ADAMTS9, ITGA2, FERMT1, FERMT1
GO:0002446	neutrophil mediated immunity	1172	21	4.86	179	0.00806	1.9e-08	CD44, SERPINA3, MMP9, GLIPR1, CXCL1, CD44, CD44, PLAU, MGAM, CHI3L1, CD44, PLAUR, CD44, PLAU, CD44, CD44, CXCL5, CXCL5, CD44, C3, SERPINA1
GO:1904999	positive regulation of leukocyte adhesion to arterial endothelial cell	2	1	0.01	902	0.00827	0.00827	TNF
GO:0048160	primary follicle stage	2	1	0.01	903	0.00827	0.00827	EREG
GO:0060517	epithelial cell proliferation involved in prostatic bud elongation	2	1	0.01	904	0.00827	0.00827	SOX9
GO:0002876	positive regulation of chronic inflammatory response to antigenic stimulus	2	1	0.01	905	0.00827	0.00827	TNF
GO:0001970	positive regulation of activation of membrane attack complex	2	1	0.01	906	0.00827	0.00827	C3
[truncated: 365 more rows]
