# Supplementary material for: Genome-wide expression changes induced by bisphenol A, F and S in human stem cell derived hepatocyte-like cells
Source: EXCLI J. 2020 Nov 4;19:1459–76. doi: 10.17179/excli2020-2934 (PMC7726493; doi:10.17179/excli2020-2934)
Supplement: supplementary_tables_4A_GO_analysis_H9 up [file EXCLI-19-1459-s-009.xlsx]

## Sheet: Bisphenol A_only (n=41)
GO.ID	Term	Annotated	Significant	Expected	Rank in classic	elim	classic	genes
GO:0008206	bile acid metabolic process	100	3	0.1	59	0.00013	0.00013	1555854_at, AKR1C1, AKR1C1
GO:0035457	cellular response to interferon-alpha	27	2	0.03	65	0.00032	0.00032	IFIT2, IFIT3
GO:0097267	omega-hydroxylase P450 pathway	28	2	0.03	67	0.00035	0.00035	CYP1B1, CYP1B1
GO:0033629	negative regulation of cell adhesion mediated by integrin	29	2	0.03	69	0.00037	0.00037	CYP1B1, CYP1B1
GO:0042632	cholesterol homeostasis	160	3	0.16	72	0.00052	0.00052	1555854_at, AKR1C1, AKR1C1
GO:0055114	oxidation-reduction process	2108	8	2.07	79	0.00084	0.00084	1555854_at, CYP1B1, CYP1B1, AKR1C1, ACADSB, AKR1C2, AKR1C2, AKR1C1
GO:0019373	epoxygenase P450 pathway	45	2	0.04	81	0.00090	0.00090	CYP1B1, CYP1B1
GO:0009404	toxin metabolic process	47	2	0.05	84	0.00099	0.00099	CYP1B1, CYP1B1
GO:0051607	defense response to virus	463	4	0.45	85	0.00107	0.00107	MX1, TRIM22, IFIT2, IFIT3
GO:0051259	protein complex oligomerization	1258	6	1.23	86	0.00130	0.00130	1555854_at, AKR1C1, GLRB, SORL1, TRIM22, AKR1C1
GO:0042572	retinol metabolic process	54	2	0.05	87	0.00130	0.00130	CYP1B1, CYP1B1
GO:0046466	membrane lipid catabolic process	54	2	0.05	88	0.00130	0.00130	CYP1B1, CYP1B1
GO:0008210	estrogen metabolic process	58	2	0.06	92	0.00150	0.00150	CYP1B1, CYP1B1
GO:1901657	glycosyl compound metabolic process	309	8	0.3	11	0.00189	5.7e-10	1555854_at, AKR1C1, LCT, AKR1C2, AKR1C2, AKR1C1, KLB, KLB
GO:2000266	regulation of blood coagulation, intrinsic pathway	2	1	0	97	0.00196	0.00196	SERPINC1
GO:0010575	positive regulation of vascular endothelial growth factor production	72	2	0.07	99	0.00229	0.00229	CYP1B1, CYP1B1
GO:1902997	negative regulation of neurofibrillary tangle assembly	3	1	0	104	0.00294	0.00294	SORL1
GO:1902955	positive regulation of early endosome to recycling endosome transport	3	1	0	105	0.00294	0.00294	SORL1
GO:1902948	negative regulation of tau-protein kinase activity	3	1	0	106	0.00294	0.00294	SORL1
GO:1902771	positive regulation of choline O-acetyltransferase activity	3	1	0	107	0.00294	0.00294	SORL1
GO:0046683	response to organophosphorus	320	3	0.31	113	0.00380	0.00380	1555854_at, AKR1C1, AKR1C1
GO:0030855	epithelial cell differentiation	1570	6	1.54	114	0.00394	0.00394	1555854_at, AKR1C1, CSTA, AKR1C2, AKR1C2, AKR1C1
GO:0008631	intrinsic apoptotic signaling pathway in response to oxidative stress	115	2	0.11	120	0.00573	0.00573	CYP1B1, CYP1B1
GO:0097112	gamma-aminobutyric acid receptor clustering	6	1	0.01	121	0.00588	0.00588	GLRB
GO:0044245	polysaccharide digestion	6	1	0.01	122	0.00588	0.00588	LCT
GO:0016125	sterol metabolic process	378	3	0.37	124	0.00603	0.00603	CYP1B1, CYP1B1, SORL1
GO:0007601	visual perception	389	3	0.38	127	0.00653	0.00653	CYP1B1, CYP1B1, GLRB
GO:0030199	collagen fibril organization	126	2	0.12	129	0.00684	0.00684	CYP1B1, CYP1B1
GO:0015705	iodide transport	7	1	0.01	130	0.00685	0.00685	ANO1
GO:1902960	negative regulation of aspartic-type endopeptidase activity involved in amyloid precursor protein ca...	8	1	0.01	133	0.00783	0.00783	SORL1
GO:1902963	negative regulation of metalloendopeptidase activity involved in amyloid precursor protein catabolic...	8	1	0.01	134	0.00783	0.00783	SORL1
GO:0006809	nitric oxide biosynthetic process	148	2	0.15	143	0.00932	0.00932	CYP1B1, CYP1B1
GO:1902953	positive regulation of ER to Golgi vesicle-mediated transport	10	1	0.01	144	0.00977	0.00977	SORL1
GO:0060012	synaptic transmission, glycinergic	11	1	0.01	148	0.01075	0.01075	GLRB
GO:0036092	phosphatidylinositol-3-phosphate biosynthetic process	160	2	0.16	149	0.01081	0.01081	KLB, KLB
GO:0046427	positive regulation of JAK-STAT cascade	167	2	0.16	150	0.01173	0.01173	CYP1B1, CYP1B1
GO:1904894	positive regulation of STAT cascade	170	2	0.17	151	0.01214	0.01214	CYP1B1, CYP1B1
GO:1902476	chloride transmembrane transport	181	2	0.18	159	0.01367	0.01367	GLRB, ANO1
GO:2001137	positive regulation of endocytic recycling	15	1	0.01	162	0.01463	0.01463	SORL1
GO:0007586	digestion	265	6	0.26	20	0.01637	2.2e-07	1555854_at, AKR1C1, LCT, AKR1C2, AKR1C2, AKR1C1
GO:0032088	negative regulation of NF-kappaB transcription factor activity	200	2	0.2	166	0.01651	0.01651	CYP1B1, CYP1B1
GO:1902965	regulation of protein localization to early endosome	17	1	0.02	167	0.01656	0.01656	SORL1
GO:1902966	positive regulation of protein localization to early endosome	17	1	0.02	168	0.01656	0.01656	SORL1
GO:0003373	dynamin family protein polymerization involved in membrane fission	18	1	0.02	170	0.01753	0.01753	MX1
GO:0003374	dynamin family protein polymerization involved in mitochondrial fission	18	1	0.02	171	0.01753	0.01753	MX1
GO:0045053	protein retention in Golgi apparatus	19	1	0.02	175	0.01849	0.01849	SORL1
GO:0006821	chloride transport	213	2	0.21	176	0.01858	0.01858	GLRB, ANO1
GO:0070301	cellular response to hydrogen peroxide	216	2	0.21	178	0.01908	0.01908	CYP1B1, CYP1B1
GO:0098661	inorganic anion transmembrane transport	226	2	0.22	184	0.02076	0.02076	GLRB, ANO1
GO:0043065	positive regulation of apoptotic process	1642	5	1.61	185	0.02127	0.02127	CYP1B1, CYP1B1, ADCY10, IFIT2, FAM162A
GO:1905666	regulation of protein localization to endosome	22	1	0.02	186	0.02138	0.02138	SORL1
GO:1905668	positive regulation of protein localization to endosome	22	1	0.02	187	0.02138	0.02138	SORL1
GO:0070863	positive regulation of protein exit from endoplasmic reticulum	22	1	0.02	188	0.02138	0.02138	SORL1
GO:1902946	protein localization to early endosome	22	1	0.02	189	0.02138	0.02138	SORL1
GO:0043068	positive regulation of programmed cell death	1651	5	1.62	190	0.02172	0.02172	CYP1B1, CYP1B1, ADCY10, IFIT2, FAM162A
GO:0060013	righting reflex	26	1	0.03	194	0.02522	0.02522	GLRB
GO:0007338	single fertilization	253	2	0.25	199	0.02560	0.02560	GLRB, LRMP
GO:2001135	regulation of endocytic recycling	27	1	0.03	202	0.02618	0.02618	SORL1
GO:0032091	negative regulation of protein binding	258	2	0.25	204	0.02655	0.02655	SORL1, IFIT2
GO:0014029	neural crest formation	28	1	0.03	205	0.02714	0.02714	KBTBD8
GO:0090148	membrane fission	28	1	0.03	206	0.02714	0.02714	MX1
GO:0010942	positive regulation of cell death	1765	5	1.73	208	0.02800	0.02800	CYP1B1, CYP1B1, ADCY10, IFIT2, FAM162A
GO:1902430	negative regulation of amyloid-beta formation	29	1	0.03	209	0.02809	0.02809	SORL1
GO:0050961	detection of temperature stimulus involved in sensory perception	30	1	0.03	212	0.02905	0.02905	ANO1
GO:0050965	detection of temperature stimulus involved in sensory perception of pain	30	1	0.03	213	0.02905	0.02905	ANO1
GO:0042127	regulation of cell proliferation	3848	8	3.78	215	0.03031	0.03031	1555854_at, CYP1B1, CYP1B1, AKR1C2, AKR1C2, IFIT3, KLB, KLB
GO:0046854	phosphatidylinositol phosphorylation	288	2	0.28	219	0.03250	0.03250	KLB, KLB
GO:0051260	protein homooligomerization	736	3	0.72	226	0.03521	0.03521	1555854_at, AKR1C1, AKR1C1
GO:0008637	apoptotic mitochondrial changes	310	2	0.3	231	0.03716	0.03716	IFIT2, FAM162A
GO:0046834	lipid phosphorylation	313	2	0.31	232	0.03781	0.03781	KLB, KLB
GO:0070262	peptidyl-serine dephosphorylation	40	1	0.04	234	0.03855	0.03855	PPP2R2D
GO:0003351	epithelial cilium movement	41	1	0.04	236	0.03949	0.03949	ADCY10
GO:0046425	regulation of JAK-STAT cascade	323	2	0.32	237	0.04003	0.04003	CYP1B1, CYP1B1
GO:0002438	acute inflammatory response to antigenic stimulus	42	1	0.04	238	0.04043	0.04043	SERPINC1
GO:0016048	detection of temperature stimulus	42	1	0.04	239	0.04043	0.04043	ANO1
GO:1904892	regulation of STAT cascade	326	2	0.32	242	0.04070	0.04070	CYP1B1, CYP1B1
GO:0032460	negative regulation of protein oligomerization	43	1	0.04	245	0.04138	0.04138	SORL1
GO:0008283	cell proliferation	4868	9	4.78	246	0.04187	0.04187	1555854_at, CYP1B1, CYP1B1, AKR1C2, AKR1C2, COL8A2, IFIT3, KLB, KLB
GO:0042542	response to hydrogen peroxide	336	2	0.33	248	0.04298	0.04298	CYP1B1, CYP1B1
GO:0009566	fertilization	337	2	0.33	249	0.04321	0.04321	GLRB, LRMP
GO:0007186	G-protein coupled receptor signaling pathway	2011	5	1.97	253	0.04526	0.04526	1555854_at, GLRB, AKR1C2, AKR1C2, ANO1
GO:0007034	vacuolar transport	349	2	0.34	254	0.04601	0.04601	ATP6V0D2, SORL1
GO:0036010	protein localization to endosome	48	1	0.05	255	0.04608	0.04608	SORL1
GO:0071236	cellular response to antibiotic	358	2	0.35	257	0.04816	0.04816	CYP1B1, CYP1B1
GO:0050951	sensory perception of temperature stimulus	51	1	0.05	258	0.04889	0.04889	ANO1
GO:0060004	reflex	52	1	0.05	260	0.04983	0.04983	GLRB
GO:1902003	regulation of amyloid-beta formation	52	1	0.05	261	0.04983	0.04983	SORL1

## Sheet: Bisphenol F_only (n=354)
GO.ID	Term	Annotated	Significant	Expected	Rank in classic	elim	classic	genes
GO:0003323	type B pancreatic cell development	61	5	0.46	134	0.00010	0.00010	CDK6, CDK6, CDK6, CDK6, RFX3
GO:0036369	transcription factor catabolic process	13	3	0.1	140	0.00012	0.00012	MDM2, MDM2, MDM2
GO:0072717	cellular response to actinomycin D	14	3	0.11	146	0.00015	0.00015	MDM2, MDM2, MDM2
GO:0044328	canonical Wnt signaling pathway involved in positive regulation of endothelial cell migration	3	2	0.02	156	0.00017	0.00017	PLPP3, PLPP3
GO:0044329	canonical Wnt signaling pathway involved in positive regulation of cell-cell adhesion	3	2	0.02	157	0.00017	0.00017	PLPP3, PLPP3
GO:0044330	canonical Wnt signaling pathway involved in positive regulation of wound healing	3	2	0.02	158	0.00017	0.00017	PLPP3, PLPP3
GO:2000734	negative regulation of glial cell-derived neurotrophic factor receptor signaling pathway involved in...	3	2	0.02	159	0.00017	0.00017	GATA3, GATA3
GO:2000703	negative regulation of fibroblast growth factor receptor signaling pathway involved in ureteric bud ...	3	2	0.02	160	0.00017	0.00017	GATA3, GATA3
GO:2000854	positive regulation of corticosterone secretion	3	2	0.02	161	0.00017	0.00017	CRH, TAC1
GO:2001247	positive regulation of phosphatidylcholine biosynthetic process	3	2	0.02	162	0.00017	0.00017	ACSL3, ACSL3
GO:2000607	negative regulation of cell proliferation involved in mesonephros development	3	2	0.02	163	0.00017	0.00017	GATA3, GATA3
GO:0045472	response to ether	37	4	0.28	172	0.00018	0.00018	MDM2, CRH, MDM2, MDM2
GO:1990034	calcium ion export across plasma membrane	15	3	0.11	177	0.00018	0.00018	ATP2B1, ATP2B1, ATP2B1
GO:0010575	positive regulation of vascular endothelial growth factor production	72	5	0.55	190	0.00022	0.00022	ADORA2B, SULF1, CCBE1, CCBE1, CCBE1
GO:0003281	ventricular septum development	211	8	1.6	191	0.00022	0.00022	MDM2, GATA3, GATA3, MDM2, HEY1, NOTCH1, MDM2, LRP2
GO:0014912	negative regulation of smooth muscle cell migration	73	5	0.55	196	0.00024	0.00024	IGFBP3, IGFBP3, SEMA6D, SEMA6D, SEMA6D
GO:0045663	positive regulation of myoblast differentiation	41	4	0.31	203	0.00026	0.00026	IGFBP3, IGFBP3, BOC, CDON
GO:0010760	negative regulation of macrophage chemotaxis	17	3	0.13	207	0.00027	0.00027	MMP28, MMP28, MMP28
GO:0099526	presynapse to nucleus signaling pathway	4	2	0.03	230	0.00034	0.00034	PCLO, PCLO
GO:0071228	cellular response to tumor cell	4	2	0.03	231	0.00034	0.00034	TXNIP, TXNIP
GO:0007089	traversing start control point of mitotic cell cycle	19	3	0.14	244	0.00038	0.00038	MDM2, MDM2, MDM2
GO:0060017	parathyroid gland development	19	3	0.14	245	0.00038	0.00038	GATA3, GATA3, HOXA3
GO:0006977	DNA damage response, signal transduction by p53 class mediator resulting in cell cycle arrest	174	7	1.32	247	0.00039	0.00039	MDM2, MDM4, PLAGL1, MDM2, TRIAP1, E2F7, MDM2
GO:0001954	positive regulation of cell-matrix adhesion	126	6	0.96	254	0.00041	0.00041	KDR, CDK6, IQGAP1, CDK6, CDK6, CDK6
GO:1904754	positive regulation of vascular associated smooth muscle cell migration	47	4	0.36	262	0.00045	0.00045	MDM2, IQGAP1, MDM2, MDM2
GO:0071494	cellular response to UV-C	21	3	0.16	280	0.00052	0.00052	MDM2, MDM2, MDM2
GO:0001806	type IV hypersensitivity	5	2	0.04	285	0.00056	0.00056	GATA3, GATA3
GO:1901536	negative regulation of DNA demethylation	5	2	0.04	286	0.00056	0.00056	GATA3, GATA3
GO:0071305	cellular response to vitamin D	51	4	0.39	291	0.00061	0.00061	ATP2B1, PTN, ATP2B1, ATP2B1
GO:0071157	negative regulation of cell cycle arrest	52	4	0.39	296	0.00066	0.00066	MDM2, MDM4, MDM2, MDM2
GO:2000773	negative regulation of cellular senescence	55	4	0.42	314	0.00081	0.00081	CDK6, CDK6, CDK6, CDK6
GO:0003219	cardiac right ventricle formation	6	2	0.05	319	0.00084	0.00084	NOTCH1, HAND1
GO:0002572	pro-T cell differentiation	6	2	0.05	320	0.00084	0.00084	GATA3, GATA3
GO:0061290	canonical Wnt signaling pathway involved in metanephric kidney development	6	2	0.05	321	0.00084	0.00084	GATA3, GATA3
GO:0003365	establishment of cell polarity involved in ameboidal cell migration	6	2	0.05	322	0.00084	0.00084	AMOT, AMOTL1
GO:0072268	pattern specification involved in metanephros development	6	2	0.05	323	0.00084	0.00084	OSR1, IRX2
GO:1904837	beta-catenin-TCF complex assembly	97	5	0.74	333	0.00088	0.00088	TLE4, TLE4, LEF1, TLE4, TLE4
GO:1902254	negative regulation of intrinsic apoptotic signaling pathway by p53 class mediator	57	4	0.43	340	0.00093	0.00093	MDM2, MDM2, TRIAP1, MDM2
GO:0048146	positive regulation of fibroblast proliferation	149	6	1.13	347	0.00100	0.00100	JUN, DDR2, CDK6, CDK6, CDK6, CDK6
GO:0045668	negative regulation of osteoblast differentiation	100	5	0.76	348	0.00101	0.00101	CDK6, NOTCH1, CDK6, CDK6, CDK6
GO:0009952	anterior/posterior pattern specification	477	12	3.62	224	0.00109	0.00032	HOXB7, HOXB6, HOXB2, MSX1, PBX1, PGAP1, NOTCH1, LEF1, CDON, OSR1, HOXA3, NR2F2
GO:0003230	cardiac atrium development	102	5	0.77	354	0.00111	0.00111	MDM2, MYH6, MDM2, NOTCH1, MDM2
GO:0033600	negative regulation of mammary gland epithelial cell proliferation	7	2	0.05	359	0.00117	0.00117	GATA3, GATA3
GO:0035162	embryonic hemopoiesis	61	4	0.46	362	0.00120	0.00120	KDR, GATA3, GATA3, PBX1
GO:0042220	response to cocaine	105	5	0.8	369	0.00126	0.00126	MDM2, CRH, TIAM1, MDM2, MDM2
GO:0070848	response to growth factor	1793	33	13.59	22	0.00134	2.6e-06	JUN, LUM, DCN, FEZ1, KDR, FOXO3, MDM2, MSX1, ANKRD1, TAC1, MEIS2, PTN, MXRA5, GATA3, GATA3, SULF1, IQGAP1, MYH6, NTRK2, TPR, FBN2, MDM2, NOTCH1, LEF1, CCBE1, MDM2, GDF15, DUSP15, SHISA2, LRP2, COL3A1, CCBE1, CCBE1
GO:0051782	negative regulation of cell division	29	3	0.22	375	0.00136	0.00136	TXNIP, TXNIP, E2F7
GO:0060707	trophoblast giant cell differentiation	30	3	0.23	386	0.00150	0.00150	HAND1, E2F7, NR2F2
GO:0071442	positive regulation of histone H3-K14 acetylation	8	2	0.06	390	0.00156	0.00156	GATA3, GATA3
GO:0001974	blood vessel remodeling	113	5	0.86	400	0.00174	0.00174	AXL, MDM2, MDM2, MDM2, HOXA3
GO:0030198	extracellular matrix organization	880	19	6.67	99	0.00176	4.9e-05	SPP1, TGFBI, LUM, DCN, KDR, DDR2, HAPLN1, SPP1, SULF1, FBN2, NOTCH1, NDNF, CRISPLD2, SMOC2, ADAMTS2, SCUBE3, HAPLN1, COL3A1, COL12A1
GO:0042127	regulation of cell proliferation	3848	57	29.17	13	0.00178	6.0e-07	BNC1, TXNIP, TXNIP, JUN, KDR, MEIS1, FOXO3, EDNRB, PPM1D, FAS, FAS, ATF5, DDR2, MDM2, CRH, MDM4, MSX1, TNFRSF10C, TAC1, CDK6, TFRC, MEIS2, PTN, GATA3, GATA3, IGFBP3, IGFBP3, PBX1, SULF1, TIAM1, MBD2, EYA1, NTRK2, HIST1H2AC, MDM2, NOTCH1, VTCN1, STYK1, LEF1, CDK6, CTHRC1, CDON, NRK, E2F7, OSR1, SOX7, C18orf54, MDM2, DUSP15, LRP2, GJB6, ABL2, CDK6, HOXA3, NR2F2, CDK6, PTPN14
GO:0072643	interferon-gamma secretion	32	3	0.24	404	0.00182	0.00182	GATA3, GATA3, VTCN1
GO:0060411	cardiac septum morphogenesis	230	7	1.74	413	0.00196	0.00196	MDM2, MDM2, HEY1, NOTCH1, HAND1, MDM2, LRP2
GO:0042998	positive regulation of Golgi to plasma membrane protein transport	9	2	0.07	415	0.00199	0.00199	ACSL3, ACSL3
GO:2000866	positive regulation of estradiol secretion	9	2	0.07	416	0.00199	0.00199	SPP1, SPP1
GO:0072179	nephric duct formation	9	2	0.07	417	0.00199	0.00199	GATA3, GATA3
GO:0014043	negative regulation of neuron maturation	9	2	0.07	418	0.00199	0.00199	EDNRB, BCL11A
GO:0046827	positive regulation of protein export from nucleus	70	4	0.53	419	0.00200	0.00200	MDM2, TPR, MDM2, MDM2
GO:1904707	positive regulation of vascular smooth muscle cell proliferation	71	4	0.54	424	0.00211	0.00211	JUN, MDM2, MDM2, MDM2
GO:2000352	negative regulation of endothelial cell apoptotic process	71	4	0.54	425	0.00211	0.00211	KDR, GATA3, GATA3, NDNF
GO:0055010	ventricular cardiac muscle tissue morphogenesis	122	5	0.92	439	0.00243	0.00243	MYH6, NOTCH1, PTCD2, HAND1, LRP2
GO:1902896	terminal web assembly	10	2	0.08	440	0.00248	0.00248	EZR, EZR
GO:0035799	ureter maturation	10	2	0.08	441	0.00248	0.00248	GATA3, GATA3
GO:0072107	positive regulation of ureteric bud formation	10	2	0.08	442	0.00248	0.00248	GATA3, GATA3
GO:0031214	biomineral tissue development	308	8	2.33	448	0.00257	0.00257	SPP1, ZBTB40, DDR2, PTN, SPP1, FBN2, WDR72, OSR1
GO:0009612	response to mechanical stimulus	533	11	4.04	452	0.00270	0.00270	TXNIP, TXNIP, JUN, DCN, FAS, FAS, ANKRD1, MEIS2, MBD2, COL3A1, SLITRK6
GO:0030199	collagen fibril organization	126	5	0.96	455	0.00280	0.00280	LUM, DDR2, ADAMTS2, COL3A1, COL12A1
GO:0048747	muscle fiber development	126	5	0.96	456	0.00280	0.00280	FLNC, MYH6, FBXO22, PTCD2, LEF1
GO:0008285	negative regulation of cell proliferation	1724	26	13.07	305	0.00283	0.00072	JUN, MEIS1, PPM1D, ATF5, MDM4, MSX1, CDK6, PTN, GATA3, GATA3, IGFBP3, IGFBP3, SULF1, HIST1H2AC, NOTCH1, VTCN1, CDK6, NRK, E2F7, SOX7, C18orf54, GJB6, CDK6, NR2F2, CDK6, PTPN14
GO:0048704	embryonic skeletal system morphogenesis	246	7	1.86	461	0.00286	0.00286	HOXB7, HOXB6, HOXB2, EYA1, HOXA1, OSR1, HOXA3
GO:0021591	ventricular system development	66	7	0.5	14	0.00288	7.1e-07	CDK6, SEMA6D, CDK6, SEMA6D, SEMA6D, CDK6, CDK6
GO:0045646	regulation of erythrocyte differentiation	129	5	0.98	465	0.00310	0.00310	FOXO3, CDK6, CDK6, CDK6, CDK6
GO:0072182	regulation of nephron tubule epithelial cell differentiation	40	3	0.3	472	0.00346	0.00346	GATA3, GATA3, OSR1
GO:0060087	relaxation of vascular smooth muscle	12	2	0.09	478	0.00359	0.00359	ADORA2B, GUCY1A1
GO:0001951	intestinal D-glucose absorption	12	2	0.09	479	0.00359	0.00359	EZR, EZR
GO:0060374	mast cell differentiation	12	2	0.09	480	0.00359	0.00359	GATA3, GATA3
GO:0006710	androgen catabolic process	12	2	0.09	481	0.00359	0.00359	SPP1, SPP1
GO:2000683	regulation of cellular response to X-ray	12	2	0.09	482	0.00359	0.00359	GATA3, GATA3
GO:2000611	positive regulation of thyroid hormone generation	12	2	0.09	483	0.00359	0.00359	GATA3, GATA3
GO:0060842	arterial endothelial cell differentiation	12	2	0.09	484	0.00359	0.00359	HEY1, NOTCH1
GO:0042421	norepinephrine biosynthetic process	12	2	0.09	485	0.00359	0.00359	GATA3, GATA3
GO:0071312	cellular response to alkaloid	84	4	0.64	491	0.00388	0.00388	MDM2, CRH, MDM2, MDM2
GO:0071391	cellular response to estrogen stimulus	42	3	0.32	497	0.00398	0.00398	MDM2, MDM2, MDM2
GO:0071773	cellular response to BMP stimulus	407	9	3.09	501	0.00413	0.00413	MSX1, GATA3, GATA3, SULF1, MYH6, NOTCH1, LEF1, GDF15, LRP2
GO:1900041	negative regulation of interleukin-2 secretion	13	2	0.1	504	0.00423	0.00423	EZR, EZR
GO:2000553	positive regulation of T-helper 2 cell cytokine production	13	2	0.1	505	0.00423	0.00423	GATA3, GATA3
GO:2000664	positive regulation of interleukin-5 secretion	13	2	0.1	506	0.00423	0.00423	GATA3, GATA3
GO:2000667	positive regulation of interleukin-13 secretion	13	2	0.1	507	0.00423	0.00423	GATA3, GATA3
GO:0040007	growth	2396	32	18.16	378	0.00439	0.00137	ZMAT3, GIGYF2, SPP1, MEIS1, FOXO3, ATF5, DDR2, MSX1, EZR, GATA3, GATA3, SPP1, IGFBP3, IGFBP3, TMEM97, TMEM97, SQSTM1, TIAM1, IQGAP1, MYH6, EZR, NOTCH1, ZMAT3, BNC2, LEF1, NLGN4X, BCL11A, NRK, ZMAT3, WISP1, SLITRK6, BNC2
GO:0043281	regulation of cysteine-type endopeptidase activity involved in apoptotic process	572	11	4.34	515	0.00459	0.00459	FAS, FAS, MDM2, HIP1, TNFRSF10C, MDM2, TRIAP1, LEF1, SOX7, TNFSF15, MDM2
GO:0050768	negative regulation of neurogenesis	678	16	5.14	116	0.00473	7.1e-05	PRTG, SPP1, MEIS1, FOXO3, EDNRB, MDM2, PTN, SPP1, PBX1, MDM2, NOTCH1, BCL11A, PRTG, MDM2, COL3A1, ASAP1
GO:0007612	learning	342	8	2.59	521	0.00482	0.00482	LRRN4, JUN, CRH, TAC1, MEIS2, PTN, NTRK2, NLGN4X
GO:0042474	middle ear morphogenesis	45	3	0.34	522	0.00483	0.00483	MSX1, EYA1, OSR1
GO:0033993	response to lipid	2214	34	16.78	121	0.00485	7.6e-05	SPP1, TXNIP, TXNIP, JUN, DCN, AXL, CPT1A, FOXO3, EDNRB, FAS, FAS, MDM2, CRH, ANKRD1, TNFRSF10C, TAC1, DDX17, ATP2B1, PTN, SPP1, ATP2B1, MBD2, ATP2B1, MDM2, HEY1, NOTCH1, LEF1, NEFL, PDK4, OSR1, MDM2, GJB6, ABL2, NR2F2
GO:0072143	mesangial cell development	14	2	0.11	523	0.00491	0.00491	NOTCH1, OSR1
GO:0043278	response to morphine	90	4	0.68	528	0.00496	0.00496	MDM2, TAC1, MDM2, MDM2
GO:0072009	nephron epithelium development	255	9	1.93	149	0.00503	0.00016	HOXB7, GATA3, GATA3, PBX1, IQGAP1, EYA1, NOTCH1, OSR1, IRX2
GO:0043518	negative regulation of DNA damage response, signal transduction by p53 class mediator	46	3	0.35	533	0.00514	0.00514	MDM2, MDM2, MDM2
GO:0045780	positive regulation of bone resorption	46	3	0.35	534	0.00514	0.00514	SPP1, TFRC, SPP1
GO:1903789	regulation of amino acid transmembrane transport	15	2	0.11	546	0.00563	0.00563	SEPT2, OSR1
GO:0036337	Fas signaling pathway	15	2	0.11	547	0.00563	0.00563	FAS, FAS
GO:0097527	necroptotic signaling pathway	15	2	0.11	548	0.00563	0.00563	FAS, FAS
GO:0071453	cellular response to oxygen levels	589	11	4.47	556	0.00568	0.00568	FOXO3, FAS, FAS, MDM2, MDM4, ANKRD1, PTN, MDM2, NOTCH1, NDNF, MDM2
GO:0032026	response to magnesium ion	48	3	0.36	559	0.00580	0.00580	MDM2, MDM2, MDM2
GO:0016055	Wnt signaling pathway	1344	23	10.19	205	0.00585	0.00026	TBL1X, FOXO3, TLE4, PLPP3, GATA3, GATA3, PLPP3, SULF1, TIAM1, MBD2, MYH6, TLE4, NOTCH1, LEF1, CTHRC1, SOX7, WISP1, SHISA2, CSNK1G1, TLE4, AMOTL1, TLE4, WDR61
GO:0072332	intrinsic apoptotic signaling pathway by p53 class mediator	209	9	1.58	79	0.00587	3.4e-05	ZMAT3, MDM2, MSX1, MDM2, TRIAP1, AEN, ZMAT3, ZMAT3, MDM2
GO:0045664	regulation of neuron differentiation	1547	28	11.73	64	0.00596	2.1e-05	SPP1, FEZ1, MEIS1, FOXO3, EDNRB, UST, MDM2, ANKRD1, PTN, GATA3, GATA3, SPP1, PBX1, TCF4, TIAM1, IQGAP1, TCF4, EYA1, NTRK2, MDM2, NOTCH1, NDNF, NEFL, BCL11A, CDON, MDM2, ABL2, ASAP1
GO:0010595	positive regulation of endothelial cell migration	287	9	2.18	239	0.00598	0.00037	KDR, PLPP3, GATA3, GATA3, PLPP3, CCBE1, AMOTL1, CCBE1, CCBE1
GO:0048008	platelet-derived growth factor receptor signaling pathway	152	5	1.15	566	0.00619	0.00619	TXNIP, TXNIP, HIP1, IQGAP1, ABL2
GO:0042490	mechanoreceptor differentiation	152	5	1.15	567	0.00619	0.00619	NTRK2, NOTCH1, CTHRC1, MCOLN3, SLITRK6
GO:0001649	osteoblast differentiation	541	14	4.1	122	0.00624	7.7e-05	SPP1, DDR2, CDK6, SPP1, IGFBP3, RSL1D1, IGFBP3, FBN2, NOTCH1, LEF1, CDK6, CTHRC1, CDK6, CDK6
GO:0070301	cellular response to hydrogen peroxide	216	6	1.64	570	0.00630	0.00630	AXL, FOXO3, MDM2, 209631_s_at, MDM2, MDM2
GO:0010332	response to gamma radiation	153	5	1.16	571	0.00636	0.00636	MDM2, GATA3, GATA3, MDM2, MDM2
GO:0022614	membrane to membrane docking	16	2	0.12	573	0.00641	0.00641	EZR, EZR
GO:0071599	otic vesicle development	50	3	0.38	576	0.00650	0.00650	GATA3, GATA3, EYA1
GO:0043586	tongue development	50	3	0.38	577	0.00650	0.00650	BNC2, LEF1, BNC2
GO:0090103	cochlea morphogenesis	50	3	0.38	578	0.00650	0.00650	EYA1, HOXA1, CTHRC1
GO:0009267	cellular response to starvation	360	8	2.73	580	0.00651	0.00651	JUN, PPM1D, DSC2, FAS, FAS, SESN1, FBXO22, PDK4
GO:0010039	response to iron ion	98	4	0.74	584	0.00669	0.00669	MDM2, MDM2, CYBRD1, MDM2
GO:0003181	atrioventricular valve morphogenesis	69	5	0.52	176	0.00674	0.00018	MDM2, MDM2, HEY1, NOTCH1, MDM2
GO:0007568	aging	754	16	5.72	194	0.00683	0.00024	JUN, DCN, MME, FOXO3, EDNRB, CDK6, ATP2B1, RSL1D1, ATP2B1, MBD2, ATP2B1, CDK6, GJB6, COL3A1, CDK6, CDK6
GO:2000678	negative regulation of transcription regulatory region DNA binding	51	3	0.39	588	0.00686	0.00686	MSX1, HEY1, HAND1
GO:0060541	respiratory system development	523	10	3.96	592	0.00700	0.00700	SMCHD1, CRH, PTN, NOTCH1, CRISPLD2, LEF1, ADAMTS2, CCBE1, CCBE1, CCBE1
GO:0035909	aorta morphogenesis	100	4	0.76	595	0.00718	0.00718	EYA1, HEY1, NOTCH1, COL3A1
GO:0051660	establishment of centrosome localization	17	2	0.13	596	0.00722	0.00722	EZR, EZR
GO:1902966	positive regulation of protein localization to early endosome	17	2	0.13	597	0.00722	0.00722	EZR, EZR
GO:0043622	cortical microtubule organization	17	2	0.13	598	0.00722	0.00722	EZR, EZR
GO:0044539	long-chain fatty acid import	17	2	0.13	599	0.00722	0.00722	ACSL3, ACSL3
GO:1903364	positive regulation of cellular protein catabolic process	369	8	2.8	605	0.00750	0.00750	NUB1, MDM2, EZR, EZR, MDM2, FBXO22, MDM2, LRP2
GO:0003144	embryonic heart tube formation	1	1	0.01	608	0.00758	0.00758	HAND1
GO:0002882	positive regulation of chronic inflammatory response to non-antigenic stimulus	1	1	0.01	609	0.00758	0.00758	ADORA2B
GO:0032023	trypsinogen activation	1	1	0.01	610	0.00758	0.00758	CUZD1
GO:0072168	specification of anterior mesonephric tubule identity	1	1	0.01	611	0.00758	0.00758	OSR1
GO:0072169	specification of posterior mesonephric tubule identity	1	1	0.01	612	0.00758	0.00758	OSR1
GO:0072184	renal vesicle progenitor cell differentiation	1	1	0.01	613	0.00758	0.00758	OSR1
GO:0072259	metanephric interstitial fibroblast development	1	1	0.01	614	0.00758	0.00758	OSR1
GO:0007634	optokinetic behavior	1	1	0.01	615	0.00758	0.00758	HOXA1
GO:0010954	positive regulation of protein processing	53	3	0.4	623	0.00763	0.00763	CCBE1, CCBE1, CCBE1
GO:0001654	eye development	879	14	6.66	625	0.00767	0.00767	JUN, MEIS1, MEIS2, ATP2B1, PTN, GATA3, GATA3, ATP2B1, NTRK2, ATP2B1, FBN2, CDON, ADAMTS18, SLITRK6
GO:0014002	astrocyte development	102	4	0.77	626	0.00769	0.00769	CDK6, CDK6, CDK6, CDK6
GO:0002040	sprouting angiogenesis	297	7	2.25	627	0.00785	0.00785	KDR, NOTCH1, LEF1, E2F7, CCBE1, CCBE1, CCBE1
GO:0045944	positive regulation of transcription by RNA polymerase II	2908	34	22.05	628	0.00787	0.00787	JUN, LUM, TBL1X, DCN, MEIS1, FOXO3, HOXB7, ATF5, HOXB2, MSX1, ANKRD1, MEIS2, DDX17, PLAGL1, GATA3, GATA3, PBX1, TCF4, SQSTM1, TCF4, EYA1, HOXA1, VGLL1, TRIAP1, HEY1, NOTCH1, HAND1, LEF1, BRD4, CDON, E2F7, OSR1, WDR61, RFX3
GO:0010975	regulation of neuron projection development	1174	19	8.9	398	0.00799	0.00171	SPP1, FEZ1, UST, MDM2, ANKRD1, PTN, GATA3, GATA3, SPP1, TIAM1, IQGAP1, NTRK2, MDM2, NDNF, NEFL, BCL11A, MDM2, ABL2, ASAP1
GO:0032673	regulation of interleukin-4 production	54	3	0.41	633	0.00804	0.00804	GATA3, GATA3, LEF1
GO:0061311	cell surface receptor signaling pathway involved in heart development	54	3	0.41	634	0.00804	0.00804	MSX1, HEY1, NOTCH1
GO:0003190	atrioventricular valve formation	18	2	0.14	636	0.00809	0.00809	HEY1, NOTCH1
GO:0032532	regulation of microvillus length	18	2	0.14	637	0.00809	0.00809	EZR, EZR
GO:0051901	positive regulation of mitochondrial depolarization	18	2	0.14	638	0.00809	0.00809	DCN, KDR
GO:2000617	positive regulation of histone H3-K9 acetylation	18	2	0.14	639	0.00809	0.00809	GATA3, GATA3
GO:0050673	epithelial cell proliferation	992	17	7.52	394	0.00818	0.00164	JUN, KDR, EDNRB, CDK6, PTN, GATA3, GATA3, IGFBP3, IGFBP3, SULF1, EYA1, NOTCH1, CDK6, OSR1, CDK6, NR2F2, CDK6
GO:0032835	glomerulus development	163	5	1.24	647	0.00825	0.00825	ENPEP, SULF1, IQGAP1, NOTCH1, OSR1
GO:0001525	angiogenesis	1296	22	9.82	251	0.00844	0.00040	JUN, TGFBI, DCN, KDR, MEIS1, ENPEP, PTN, AMOT, SULF1, HEY1, NOTCH1, NDNF, HAND1, LEF1, WASF2, UNC5B, E2F7, CCBE1, AMOTL1, HOXA3, CCBE1, CCBE1
GO:2000811	negative regulation of anoikis	55	3	0.42	652	0.00846	0.00846	NTRK2, NOTCH1, PDK4
GO:0003208	cardiac ventricle morphogenesis	182	8	1.38	126	0.00896	8.1e-05	GATA3, GATA3, MYH6, HEY1, NOTCH1, PTCD2, HAND1, LRP2
GO:0019800	peptide cross-linking via chondroitin 4-sulfate glycosaminoglycan	19	2	0.14	660	0.00899	0.00899	DCN, NDNF
GO:0001764	neuron migration	383	8	2.9	668	0.00926	0.00926	MATN2, AXL, GATA3, GATA3, NTRK2, NDNF, COL3A1, NR2F2
GO:0001568	blood vessel development	1761	32	13.35	36	0.00928	4.9e-06	JUN, TGFBI, DCN, KDR, MEIS1, ENPEP, MDM2, PTN, AMOT, SULF1, EYA1, HOXA1, NTRK2, MDM2, HEY1, NOTCH1, NDNF, HAND1, LEF1, WASF2, UNC5B, E2F7, OSR1, CCBE1, MDM2, LRP2, COL3A1, AMOTL1, HOXA3, CCBE1, NR2F2, CCBE1
GO:0030900	forebrain development	977	19	7.41	181	0.00938	0.00019	AXL, FEZ1, ATF5, CRH, MSX1, CDK6, PTN, PGAP1, NTRK2, NOTCH1, LEF1, NEFL, CDK6, CDON, LRP2, COL3A1, CDK6, NR2F2, CDK6
GO:0003266	regulation of secondary heart field cardioblast proliferation	20	2	0.15	678	0.00994	0.00994	EYA1, NOTCH1
GO:0038007	netrin-activated signaling pathway	20	2	0.15	679	0.00994	0.00994	UNC5C, UNC5B
GO:0071394	cellular response to testosterone stimulus	20	2	0.15	680	0.00994	0.00994	SPP1, SPP1
GO:0072080	nephron tubule development	223	8	1.69	227	0.01082	0.00032	HOXB7, GATA3, GATA3, PBX1, EYA1, NOTCH1, OSR1, IRX2
GO:0014911	positive regulation of smooth muscle cell migration	108	7	0.82	58	0.01083	1.9e-05	MDM2, IQGAP1, MDM2, SEMA6D, SEMA6D, MDM2, SEMA6D
GO:0021545	cranial nerve development	113	4	0.86	701	0.01092	0.01092	HOXB2, HOXA1, SLITRK6, HOXA3
GO:0033564	anterior/posterior axon guidance	21	2	0.16	702	0.01094	0.01094	UNC5C, UNC5B
GO:0071455	cellular response to hyperoxia	21	2	0.16	703	0.01094	0.01094	FAS, FAS
GO:0048752	semicircular canal morphogenesis	21	2	0.16	704	0.01094	0.01094	EYA1, HOXA1
GO:0048545	response to steroid hormone	1042	19	7.9	256	0.01124	0.00042	SPP1, TXNIP, TXNIP, FOXO3, MDM2, CRH, DDX17, ATP2B1, PTN, SPP1, ATP2B1, ATP2B1, MDM2, HEY1, NOTCH1, LEF1, NEFL, MDM2, NR2F2
GO:0016925	protein sumoylation	245	6	1.86	709	0.01131	0.01131	MDM2, EYA1, TPR, MDM2, BCL11A, MDM2
GO:0043154	negative regulation of cysteine-type endopeptidase activity involved in apoptotic process	245	6	1.86	710	0.01131	0.01131	MDM2, TNFRSF10C, MDM2, TRIAP1, LEF1, MDM2
GO:0002027	regulation of heart rate	245	6	1.86	711	0.01131	0.01131	DSC2, MDM2, TAC1, MYH6, MDM2, MDM2
GO:1990000	amyloid fibril formation	62	3	0.47	714	0.01173	0.01173	MDM2, MDM2, MDM2
GO:0002088	lens development in camera-type eye	178	5	1.35	717	0.01176	0.01176	MEIS1, GATA3, GATA3, CDON, SLITRK6
GO:0061326	renal tubule development	227	8	1.72	238	0.01184	0.00037	HOXB7, GATA3, GATA3, PBX1, EYA1, NOTCH1, OSR1, IRX2
GO:1903753	negative regulation of p38MAPK cascade	22	2	0.17	720	0.01197	0.01197	EZR, EZR
GO:0035898	parathyroid hormone secretion	22	2	0.17	721	0.01197	0.01197	GATA3, GATA3
GO:0002002	regulation of angiotensin levels in blood	22	2	0.17	722	0.01197	0.01197	MME, ENPEP
GO:0002003	angiotensin maturation	22	2	0.17	723	0.01197	0.01197	MME, ENPEP
GO:0061314	Notch signaling involved in heart development	22	2	0.17	724	0.01197	0.01197	HEY1, NOTCH1
GO:0060536	cartilage morphogenesis	22	2	0.17	725	0.01197	0.01197	MSX1, HAND1
GO:0050678	regulation of epithelial cell proliferation	851	15	6.45	434	0.01224	0.00233	JUN, KDR, EDNRB, CDK6, PTN, GATA3, GATA3, SULF1, EYA1, NOTCH1, CDK6, OSR1, CDK6, NR2F2, CDK6
GO:0022617	extracellular matrix disassembly	250	6	1.9	735	0.01240	0.01240	SPP1, DCN, DDR2, SPP1, FBN2, SCUBE3
GO:0003416	endochondral bone growth	64	3	0.49	740	0.01278	0.01278	DDR2, BNC2, BNC2
GO:0003016	respiratory system process	64	3	0.49	741	0.01278	0.01278	CCBE1, CCBE1, CCBE1
GO:0001501	skeletal system development	1299	22	9.85	255	0.01299	0.00041	TGFBI, LUM, MEIS1, HOXB7, HOXB6, HOXB2, HAPLN1, MSX1, PBX1, SULF1, BBX, EYA1, HOXA1, FBN2, HAND1, WASF2, OSR1, HAPLN1, COL3A1, COL12A1, HOXA3, TRIM45
GO:1902533	positive regulation of intracellular signal transduction	2469	29	18.72	745	0.01301	0.01301	JUN, DCN, AXL, KDR, FAS, FAS, DDR2, HIP1, CRH, ADORA2B, MSX1, ANKRD1, TNFRSF10C, GATA3, GATA3, 209631_s_at, IGFBP3, IGFBP3, TIAM1, IQGAP1, NTRK2, NOTCH1, BRD4, UNC5B, CDON, NRK, TNFSF15, DUSP15, COL3A1
GO:0090520	sphingolipid mediated signaling pathway	23	2	0.17	747	0.01304	0.01304	EZR, EZR
GO:0003376	sphingosine-1-phosphate signaling pathway	23	2	0.17	748	0.01304	0.01304	EZR, EZR
GO:0001570	vasculogenesis	183	5	1.39	749	0.01313	0.01313	KDR, AMOT, NTRK2, HEY1, NOTCH1
GO:0060037	pharyngeal system development	65	3	0.49	751	0.01332	0.01332	GATA3, GATA3, EYA1
GO:0032689	negative regulation of interferon-gamma production	65	3	0.49	752	0.01332	0.01332	AXL, GATA3, GATA3
GO:0008217	regulation of blood pressure	409	8	3.1	755	0.01334	0.01334	MME, EDNRB, ENPEP, CRH, TAC1, MYH6, GUCY1A1, NR2F2
GO:0043410	positive regulation of MAPK cascade	1337	18	10.14	761	0.01403	0.01403	JUN, AXL, KDR, FAS, FAS, DDR2, ADORA2B, TNFRSF10C, 209631_s_at, IGFBP3, IGFBP3, TIAM1, IQGAP1, NTRK2, NOTCH1, CDON, NRK, DUSP15
GO:0090102	cochlea development	117	6	0.89	209	0.01409	0.00028	GATA3, GATA3, EYA1, HOXA1, CTHRC1, SLITRK6
GO:0043065	positive regulation of apoptotic process	1642	21	12.45	762	0.01415	0.01415	ZMAT3, TXNIP, TXNIP, JUN, FOXO3, FAS, FAS, HIP1, MSX1, ANKRD1, UNC5C, PTN, IGFBP3, IGFBP3, SQSTM1, TIAM1, NOTCH1, ZMAT3, ZMAT3, SOX7, TNFSF15
GO:0034379	very-low-density lipoprotein particle assembly	24	2	0.18	763	0.01416	0.01416	ACSL3, ACSL3
GO:0043010	camera-type eye development	764	12	5.79	769	0.01443	0.01443	JUN, MEIS1, ATP2B1, PTN, GATA3, GATA3, ATP2B1, NTRK2, ATP2B1, FBN2, CDON, SLITRK6
GO:0043068	positive regulation of programmed cell death	1651	21	12.52	774	0.01495	0.01495	ZMAT3, TXNIP, TXNIP, JUN, FOXO3, FAS, FAS, HIP1, MSX1, ANKRD1, UNC5C, PTN, IGFBP3, IGFBP3, SQSTM1, TIAM1, NOTCH1, ZMAT3, ZMAT3, SOX7, TNFSF15
GO:0061880	regulation of anterograde axonal transport of mitochondrion	2	1	0.02	777	0.01510	0.01510	FEZ1
GO:0061881	positive regulation of anterograde axonal transport of mitochondrion	2	1	0.02	778	0.01510	0.01510	FEZ1
GO:0072208	metanephric smooth muscle tissue development	2	1	0.02	779	0.01510	0.01510	OSR1
GO:1904290	negative regulation of mitotic DNA damage checkpoint	2	1	0.02	780	0.01510	0.01510	PPP1R10
GO:1904266	regulation of Schwann cell chemotaxis	2	1	0.02	781	0.01510	0.01510	TIAM1
GO:1904268	positive regulation of Schwann cell chemotaxis	2	1	0.02	782	0.01510	0.01510	TIAM1
GO:0099554	trans-synaptic signaling by soluble gas, modulating synaptic transmission	2	1	0.02	783	0.01510	0.01510	GUCY1B1
GO:0099555	trans-synaptic signaling by nitric oxide, modulating synaptic transmission	2	1	0.02	784	0.01510	0.01510	GUCY1B1
GO:1905407	regulation of creatine transmembrane transporter activity	2	1	0.02	785	0.01510	0.01510	OSR1
GO:1905408	negative regulation of creatine transmembrane transporter activity	2	1	0.02	786	0.01510	0.01510	OSR1
GO:0003270	Notch signaling pathway involved in regulation of secondary heart field cardioblast proliferation	2	1	0.02	787	0.01510	0.01510	NOTCH1
GO:0021569	rhombomere 3 development	2	1	0.02	788	0.01510	0.01510	HOXB2
GO:1905274	regulation of modification of postsynaptic actin cytoskeleton	2	1	0.02	789	0.01510	0.01510	TIAM1
GO:0090094	metanephric cap mesenchymal cell proliferation involved in metanephros development	2	1	0.02	790	0.01510	0.01510	OSR1
GO:0036497	eIF2alpha dephosphorylation in response to endoplasmic reticulum stress	2	1	0.02	791	0.01510	0.01510	PPP1R15A
GO:1903916	regulation of endoplasmic reticulum stress-induced eIF2 alpha dephosphorylation	2	1	0.02	792	0.01510	0.01510	PPP1R15A
GO:1903917	positive regulation of endoplasmic reticulum stress-induced eIF2 alpha dephosphorylation	2	1	0.02	793	0.01510	0.01510	PPP1R15A
GO:1900149	positive regulation of Schwann cell migration	2	1	0.02	794	0.01510	0.01510	TIAM1
GO:0048389	intermediate mesoderm development	2	1	0.02	795	0.01510	0.01510	OSR1
GO:1990751	Schwann cell chemotaxis	2	1	0.02	796	0.01510	0.01510	TIAM1
GO:0035695	mitophagy by induced vacuole formation	2	1	0.02	797	0.01510	0.01510	SPATA18
GO:0099159	regulation of modification of postsynaptic structure	2	1	0.02	798	0.01510	0.01510	TIAM1
GO:0060876	semicircular canal formation	2	1	0.02	799	0.01510	0.01510	HOXA1
GO:0060843	venous endothelial cell differentiation	2	1	0.02	800	0.01510	0.01510	NOTCH1
GO:0007522	visceral muscle development	2	1	0.02	801	0.01510	0.01510	MYH6
GO:0072185	metanephric cap development	2	1	0.02	802	0.01510	0.01510	OSR1
GO:0072186	metanephric cap morphogenesis	2	1	0.02	803	0.01510	0.01510	OSR1
GO:0098885	modification of postsynaptic actin cytoskeleton	2	1	0.02	804	0.01510	0.01510	TIAM1
GO:0031104	dendrite regeneration	2	1	0.02	805	0.01510	0.01510	MATN2
GO:0042418	epinephrine biosynthetic process	2	1	0.02	806	0.01510	0.01510	PNMT
GO:0099550	trans-synaptic signaling, modulating synaptic transmission	25	2	0.19	810	0.01531	0.01531	GUCY1B1, NTRK2
GO:0009650	UV protection	25	2	0.19	811	0.01531	0.01531	SCARA3, SCARA3
GO:0008354	germ cell migration	25	2	0.19	812	0.01531	0.01531	PLPP3, PLPP3
GO:0060456	positive regulation of digestive system process	25	2	0.19	813	0.01531	0.01531	CRH, TAC1
GO:0045599	negative regulation of fat cell differentiation	125	4	0.95	814	0.01533	0.01533	RUNX1T1, GATA3, GATA3, RUNX1T1
GO:0080135	regulation of cellular response to stress	1704	29	12.92	90	0.01554	4.6e-05	SPP1, PPP1R10, PPP1R15A, FOXO3, FAS, FAS, MDM2, MSX1, ANKRD1, CDK6, EZR, 209631_s_at, SPP1, RSL1D1, TIAM1, EYA1, TPR, EZR, MDM2, TRIAP1, CXorf57, CDK6, NRK, MDM2, SVIP, DUSP15, CDK6, FIGN, CDK6
GO:0043523	regulation of neuron apoptotic process	505	9	3.83	815	0.01559	0.01559	JUN, AXL, FOXO3, GATA3, GATA3, NTRK2, NDNF, NEFL, UNC5B
GO:0003283	atrial septum development	69	3	0.52	816	0.01563	0.01563	MDM2, MDM2, MDM2
GO:0048538	thymus development	126	4	0.96	819	0.01574	0.01574	GATA3, GATA3, PBX1, HOXA3
GO:0010942	positive regulation of cell death	1765	22	13.38	822	0.01591	0.01591	ZMAT3, TXNIP, TXNIP, JUN, FOXO3, FAS, FAS, HIP1, CRH, MSX1, ANKRD1, UNC5C, PTN, IGFBP3, IGFBP3, SQSTM1, TIAM1, NOTCH1, ZMAT3, ZMAT3, SOX7, TNFSF15
GO:0051569	regulation of histone H3-K4 methylation	70	3	0.53	825	0.01624	0.01624	GATA3, GATA3, WDR61
GO:0021602	cranial nerve morphogenesis	70	3	0.53	826	0.01624	0.01624	HOXB2, HOXA1, HOXA3
GO:0009888	tissue development	4468	67	33.87	1	0.01644	2.8e-08	BNC1, SPP1, TXNIP, TXNIP, EMP1, JUN, TGFBI, LUM, DCN, MEST, CPT1A, KDR, ZBTB40, MEIS1, EDNRB, DSC2, HOXB7, DDR2, MDM2, HOXB2, MSX1, ANKRD1, CDK6, EZR, DDX17, PTN, GATA3, GATA3, SPP1, PBX1, SULF1, TIAM1, IQGAP1, MYH6, EYA1, FBN2, EZR, MDM2, HEY1, NOTCH1, FBXO22, PTCD2, HAND1, BNC2, LEF1, CDK6, CTHRC1, WDR72, CDON, NRK, E2F7, OSR1, IRX2, SOX7, MDM2, MCOLN3, LRP2, RBP2, COL3A1, SLITRK6, COL12A1, CDK…
GO:0010941	regulation of cell death	4172	54	31.63	110	0.01650	6.0e-05	ZMAT3, TXNIP, TXNIP, SON, JUN, PPP1R10, AXL, KDR, FOXO3, EDNRB, FAS, FAS, ATF5, DDR2, MDM2, HIP1, CRH, MDM4, MSX1, ANKRD1, UNC5C, TNFRSF10C, PTN, GATA3, GATA3, 209631_s_at, IGFBP3, RSL1D1, IGFBP3, SQSTM1, TIAM1, EYA1, NTRK2, MDM2, TM7SF3, TRIAP1, NOTCH1, ZMAT3, NDNF, VTCN1, LEF1, NEFL, PDK4, TM7SF3, UNC5B, NRK, ZMAT3, OSR1, SOX7, TNFSF15, MDM2, WISP1, GDF15, ABL2
GO:0021675	nerve development	194	5	1.47	827	0.01651	0.01651	HOXB2, SULF1, HOXA1, SLITRK6, HOXA3
GO:0060982	coronary artery morphogenesis	26	2	0.2	828	0.01651	0.01651	NOTCH1, LRP2
GO:0060068	vagina development	26	2	0.2	829	0.01651	0.01651	AXL, LRP2
GO:0061564	axon development	1273	19	9.65	503	0.01661	0.00414	SPP1, JUN, LUM, MATN2, FEZ1, UST, UNC5C, EZR, GATA3, GATA3, SPP1, TIAM1, NTRK2, EZR, NOTCH1, NEFL, BOC, UNC5B, SLITRK6
GO:0051707	response to other organism	1878	23	14.24	833	0.01670	0.01670	JUN, DCN, SEC14L1, AXL, EDNRB, PPM1D, FAS, FAS, ANKRD1, TNFRSF10C, AIM2, TAC1, CDK6, DDX17, GATA3, GATA3, NOTCH1, VTCN1, GUCY1A1, CDK6, GJB6, CDK6, CDK6
GO:0007409	axonogenesis	1174	18	8.9	495	0.01671	0.00396	SPP1, LUM, MATN2, FEZ1, UST, UNC5C, EZR, GATA3, GATA3, SPP1, TIAM1, NTRK2, EZR, NOTCH1, NEFL, BOC, UNC5B, SLITRK6
GO:0090596	sensory organ morphogenesis	605	14	4.59	200	0.01684	0.00024	MEIS1, MSX1, PTN, GATA3, GATA3, EYA1, HOXA1, NTRK2, FBN2, CTHRC1, CDON, OSR1, GJB6, SLITRK6
GO:0043207	response to external biotic stimulus	1880	23	14.25	834	0.01689	0.01689	JUN, DCN, SEC14L1, AXL, EDNRB, PPM1D, FAS, FAS, ANKRD1, TNFRSF10C, AIM2, TAC1, CDK6, DDX17, GATA3, GATA3, NOTCH1, VTCN1, GUCY1A1, CDK6, GJB6, CDK6, CDK6
GO:0048699	generation of neurons	3674	57	27.85	8	0.01701	1.3e-07	GIGYF2, SEPT2, PRTG, SPP1, JUN, LUM, MATN2, AXL, FEZ1, MEIS1, FOXO3, EDNRB, ATF5, UST, MDM2, ANKRD1, UNC5C, CDK6, EZR, PTN, GATA3, GATA3, SPP1, PBX1, TCF4, ANKS1A, TIAM1, IQGAP1, TCF4, EYA1, NTRK2, EZR, MDM2, NOTCH1, NDNF, LEF1, NEFL, NLGN4X, BCL11A, CDK6, CTHRC1, BOC, UNC5B, CDON, NRK, PRTG, MDM2, MCOLN3, DUSP15, LRP2, ABL2, COL3A1, SLITRK6, CDK6, ASAP1, NR2F2, CDK6
GO:0071229	cellular response to acid chemical	515	9	3.9	838	0.01746	0.01746	CPT1A, KDR, NTRK2, SESN1, BCL11A, PDK4, OSR1, ABL2, COL3A1
GO:0098868	bone growth	72	3	0.55	839	0.01750	0.01750	DDR2, BNC2, BNC2
GO:0035871	protein K11-linked deubiquitination	27	2	0.2	840	0.01774	0.01774	OTUD7B, USP37
GO:0060872	semicircular canal development	27	2	0.2	841	0.01774	0.01774	EYA1, HOXA1
GO:0071363	cellular response to growth factor stimulus	1733	29	13.14	111	0.01782	6.2e-05	JUN, DCN, FEZ1, KDR, FOXO3, MDM2, MSX1, ANKRD1, TAC1, PTN, GATA3, GATA3, SULF1, IQGAP1, MYH6, NTRK2, FBN2, MDM2, NOTCH1, LEF1, CCBE1, MDM2, GDF15, DUSP15, SHISA2, LRP2, COL3A1, CCBE1, CCBE1
GO:0060317	cardiac epithelial to mesenchymal transition	73	3	0.55	845	0.01815	0.01815	MSX1, HEY1, NOTCH1
GO:0007263	nitric oxide mediated signal transduction	73	3	0.55	846	0.01815	0.01815	GUCY1B1, NDNF, GUCY1A1
GO:0060113	inner ear receptor cell differentiation	133	4	1.01	851	0.01881	0.01881	NOTCH1, CTHRC1, MCOLN3, SLITRK6
GO:0048015	phosphatidylinositol-mediated signaling	436	8	3.31	853	0.01882	0.01882	DCN, KDR, EZR, GATA3, GATA3, NTRK2, EZR, UNC5B
GO:0006470	protein dephosphorylation	794	12	6.02	854	0.01888	0.01888	PPP1R10, PPP1R15A, PPM1D, PLPP3, PTN, IGFBP3, IGFBP3, PLPP3, MYH6, EYA1, DUSP15, PTPN14
GO:0016322	neuron remodeling	28	2	0.21	855	0.01901	0.01901	ANKS1A, BCL11A
GO:2000643	positive regulation of early endosome to late endosome transport	28	2	0.21	856	0.01901	0.01901	EZR, EZR
GO:0042473	outer ear morphogenesis	28	2	0.21	857	0.01901	0.01901	EYA1, HOXA1
GO:0120039	plasma membrane bounded cell projection morphogenesis	1707	23	12.94	561	0.01914	0.00580	SPP1, LUM, MATN2, FEZ1, UST, UNC5C, EZR, GATA3, GATA3, SPP1, TIAM1, IQGAP1, NTRK2, EZR, NOTCH1, NEFL, BCL11A, WASF2, BOC, UNC5B, NRK, LRP2, SLITRK6
GO:0043491	protein kinase B signaling	614	10	4.65	863	0.01956	0.01956	AXL, KDR, FOXO3, MDM2, HIP1, GATA3, GATA3, NTRK2, MDM2, MDM2
GO:0048858	cell projection morphogenesis	1712	23	12.98	563	0.01969	0.00600	SPP1, LUM, MATN2, FEZ1, UST, UNC5C, EZR, GATA3, GATA3, SPP1, TIAM1, IQGAP1, NTRK2, EZR, NOTCH1, NEFL, BCL11A, WASF2, BOC, UNC5B, NRK, LRP2, SLITRK6
GO:0048483	autonomic nervous system development	135	4	1.02	867	0.01975	0.01975	EDNRB, HOXB2, GATA3, GATA3
GO:2000117	negative regulation of cysteine-type endopeptidase activity	279	6	2.12	870	0.02016	0.02016	MDM2, TNFRSF10C, MDM2, TRIAP1, LEF1, MDM2
GO:0038083	peptidyl-tyrosine autophosphorylation	136	4	1.03	873	0.02023	0.02023	KDR, IQGAP1, STYK1, ABL2
GO:1901213	regulation of transcription from RNA polymerase II promoter involved in heart development	29	2	0.22	874	0.02032	0.02032	MSX1, NOTCH1
GO:0035914	skeletal muscle cell differentiation	137	4	1.04	879	0.02071	0.02071	ANKRD1, DDX17, NOTCH1, CDON
GO:0071456	cellular response to hypoxia	531	9	4.03	881	0.02081	0.02081	FOXO3, MDM2, MDM4, ANKRD1, PTN, MDM2, NOTCH1, NDNF, MDM2
GO:0071480	cellular response to gamma radiation	77	3	0.58	882	0.02089	0.02089	MDM2, MDM2, MDM2
GO:0048265	response to pain	77	3	0.58	883	0.02089	0.02089	EDNRB, CRH, TAC1
GO:0048017	inositol lipid-mediated signaling	445	8	3.37	884	0.02097	0.02097	DCN, KDR, EZR, GATA3, GATA3, NTRK2, EZR, UNC5B
GO:0050680	negative regulation of epithelial cell proliferation	371	9	2.81	431	0.02098	0.00225	CDK6, PTN, GATA3, GATA3, SULF1, CDK6, CDK6, NR2F2, CDK6
GO:0060291	long-term synaptic potentiation	207	5	1.57	885	0.02118	0.02118	CRH, PTN, NSG1, SQSTM1, NTRK2
GO:0007605	sensory perception of sound	363	7	2.75	886	0.02142	0.02142	TBL1X, PGAP1, EYA1, HOXA1, LRP2, GJB6, SLITRK6
GO:0009314	response to radiation	1094	19	8.29	308	0.02144	0.00076	LRRN4, JUN, MME, PPM1D, MDM2, MEIS2, PTN, GATA3, GATA3, EYA1, HOXA1, MDM2, TRIAP1, AEN, ELOVL4, SCARA3, SCARA3, MDM2, COL3A1
GO:0071353	cellular response to interleukin-4	78	3	0.59	889	0.02160	0.02160	GATA3, GATA3, LEF1
GO:0045064	T-helper 2 cell differentiation	30	2	0.23	890	0.02166	0.02166	GATA3, GATA3
GO:0030953	astral microtubule organization	30	2	0.23	891	0.02166	0.02166	EZR, EZR
GO:0043067	regulation of programmed cell death	3889	51	29.48	117	0.02182	7.2e-05	ZMAT3, TXNIP, TXNIP, SON, JUN, PPP1R10, AXL, KDR, FOXO3, EDNRB, FAS, FAS, ATF5, DDR2, MDM2, HIP1, MDM4, MSX1, ANKRD1, UNC5C, TNFRSF10C, PTN, GATA3, GATA3, IGFBP3, RSL1D1, IGFBP3, SQSTM1, TIAM1, EYA1, NTRK2, MDM2, TM7SF3, TRIAP1, NOTCH1, ZMAT3, NDNF, VTCN1, LEF1, NEFL, PDK4, TM7SF3, UNC5B, NRK, ZMAT3, OSR1, SOX7, TNFSF15, MDM2, GDF15, ABL2
GO:0003008	system process	3961	49	30.03	252	0.02189	0.00040	LRRN4, GIGYF2, JUN, TGFBI, LUM, TBL1X, MME, GUCY1B1, EDNRB, DSC2, ENPEP, GABRP, MDM2, HOXB2, CRH, ADORA2B, TAC1, MEIS2, EZR, ATP2B1, RGS16, RGS16, PTN, GATA3, GATA3, SULF1, ATP2B1, TIAM1, PGAP1, MYH6, EYA1, HOXA1, NTRK2, ATP2B1, EZR, MDM2, LEF1, NEFL, NLGN4X, GUCY1A1, CCBE1, MDM2, LRP2, GJB6, IGDCC3, SLITRK6, CCBE1, NR2F2, CCBE1
GO:0035418	protein localization to synapse	79	3	0.6	898	0.02233	0.02233	NSG1, PCLO, PCLO
GO:0030324	lung development	451	8	3.42	902	0.02249	0.02249	CRH, PTN, NOTCH1, CRISPLD2, ADAMTS2, CCBE1, CCBE1, CCBE1
GO:0021598	abducens nerve morphogenesis	3	1	0.02	904	0.02257	0.02257	HOXA1
GO:0021599	abducens nerve formation	3	1	0.02	905	0.02257	0.02257	HOXA1
GO:0021560	abducens nerve development	3	1	0.02	906	0.02257	0.02257	HOXA1
GO:0021570	rhombomere 4 development	3	1	0.02	907	0.02257	0.02257	HOXB2
GO:0099627	neurotransmitter receptor cycle	3	1	0.02	908	0.02257	0.02257	NSG1
GO:0099630	postsynaptic neurotransmitter receptor cycle	3	1	0.02	909	0.02257	0.02257	NSG1
GO:0032877	positive regulation of DNA endoreduplication	3	1	0.02	910	0.02257	0.02257	E2F7
GO:1904881	cellular response to hydrogen sulfide	3	1	0.02	911	0.02257	0.02257	KDR
GO:0060007	linear vestibuloocular reflex	3	1	0.02	912	0.02257	0.02257	SLITRK6
GO:0036496	regulation of translational initiation by eIF2 alpha dephosphorylation	3	1	0.02	913	0.02257	0.02257	PPP1R15A
GO:0036135	Schwann cell migration	3	1	0.02	914	0.02257	0.02257	TIAM1
GO:1900147	regulation of Schwann cell migration	3	1	0.02	915	0.02257	0.02257	TIAM1
GO:1902310	positive regulation of peptidyl-serine dephosphorylation	3	1	0.02	916	0.02257	0.02257	PPP1R15A
GO:0007231	osmosensory signaling pathway	3	1	0.02	917	0.02257	0.02257	OSR1
GO:0035645	enteric smooth muscle cell differentiation	3	1	0.02	918	0.02257	0.02257	EDNRB
GO:0072272	proximal/distal pattern formation involved in metanephric nephron development	3	1	0.02	919	0.02257	0.02257	IRX2
GO:0048585	negative regulation of response to stimulus	3937	53	29.85	70	0.02291	2.5e-05	OTUD7B, SPP1, PPP1R10, DCN, PPP1R15A, SEC14L1, AXL, KDR, FOXO3, FAS, FAS, DDR2, MDM2, CDK6, EZR, RGS16, RGS16, DLK1, GATA3, GATA3, 209631_s_at, SPP1, IGFBP3, IGFBP3, SULF1, EYA1, NTRK2, FBN2, EZR, MDM2, SESN1, TRIAP1, HEY1, NOTCH1, CXorf57, MMP28, LEF1, NLGN4X, CDK6, CTHRC1, UNC5B, OSR1, MDM2, ADAMTS18, SVIP, SHISA2, LRP2, COL3A1, CDK6, LYPD6, MMP28, MMP28, CDK6
GO:0035815	positive regulation of renal sodium excretion	31	2	0.24	925	0.02304	0.02304	EDNRB, TAC1
GO:0051270	regulation of cellular component movement	2373	43	17.99	6	0.02320	1.0e-07	JUN, DCN, FEZ1, KDR, DSC2, DDR2, 205347_s_at, MDM2, UNC5C, TAC1, CDK6, PLPP3, PTN, AMOT, GATA3, GATA3, IGFBP3, IGFBP3, PLPP3, SULF1, TIAM1, IQGAP1, TTBK2, MDM2, NOTCH1, MMP28, SEMA6D, LEF1, CDK6, SEMA6D, CCBE1, MDM2, ABL2, COL3A1, SEMA6D, AMOTL1, CDK6, MMP28, MMP28, CCBE1, NR2F2, CDK6, CCBE1
GO:0060563	neuroepithelial cell differentiation	143	4	1.08	930	0.02379	0.02379	NOTCH1, LEF1, MCOLN3, SLITRK6
GO:2001023	regulation of response to drug	214	5	1.62	933	0.02403	0.02403	SEPT2, FOXO3, CRH, 209631_s_at, OSR1
GO:0007519	skeletal muscle tissue development	372	7	2.82	934	0.02407	0.02407	DCN, ANKRD1, DDX17, NOTCH1, FBXO22, CDON, NR2F2
GO:0019896	axonal transport of mitochondrion	32	2	0.24	937	0.02446	0.02446	FEZ1, NEFL
GO:0003214	cardiac left ventricle morphogenesis	32	2	0.24	938	0.02446	0.02446	NOTCH1, HAND1
GO:0007016	cytoskeletal anchoring at plasma membrane	32	2	0.24	939	0.02446	0.02446	EZR, EZR
GO:0048812	neuron projection morphogenesis	1647	22	12.49	621	0.02473	0.00761	SPP1, LUM, MATN2, FEZ1, UST, UNC5C, EZR, GATA3, GATA3, SPP1, TIAM1, IQGAP1, NTRK2, EZR, NOTCH1, NEFL, BCL11A, BOC, UNC5B, NRK, LRP2, SLITRK6
GO:0036294	cellular response to decreased oxygen levels	548	9	4.15	941	0.02484	0.02484	FOXO3, MDM2, MDM4, ANKRD1, PTN, MDM2, NOTCH1, NDNF, MDM2
GO:0048608	reproductive structure development	1062	17	8.05	467	0.02490	0.00330	SPP1, DCN, AXL, FOXO3, GATA3, GATA3, SPP1, SULF1, HEY1, NOTCH1, HAND1, LEF1, NRK, E2F7, OSR1, LRP2, NR2F2
GO:0051412	response to corticosterone	45	6	0.34	17	0.02524	1.1e-06	FOXO3, CRH, ATP2B1, ATP2B1, ATP2B1, NEFL
GO:0035116	embryonic hindlimb morphogenesis	83	3	0.63	944	0.02539	0.02539	MSX1, NOTCH1, OSR1
GO:0032496	response to lipopolysaccharide	735	11	5.57	947	0.02553	0.02553	JUN, DCN, AXL, EDNRB, FAS, FAS, ANKRD1, TNFRSF10C, TAC1, NOTCH1, GJB6
GO:0030323	respiratory tube development	463	8	3.51	950	0.02576	0.02576	CRH, PTN, NOTCH1, CRISPLD2, ADAMTS2, CCBE1, CCBE1, CCBE1
GO:0072697	protein localization to cell cortex	33	2	0.25	951	0.02591	0.02591	EZR, EZR
GO:0043517	positive regulation of DNA damage response, signal transduction by p53 class mediator	33	2	0.25	952	0.02591	0.02591	MSX1, ANKRD1
GO:0061085	regulation of histone H3-K27 methylation	33	2	0.25	953	0.02591	0.02591	GATA3, GATA3
GO:0032990	cell part morphogenesis	1762	23	13.36	650	0.02595	0.00835	SPP1, LUM, MATN2, FEZ1, UST, UNC5C, EZR, GATA3, GATA3, SPP1, TIAM1, IQGAP1, NTRK2, EZR, NOTCH1, NEFL, BCL11A, WASF2, BOC, UNC5B, NRK, LRP2, SLITRK6
GO:0061458	reproductive system development	1069	17	8.1	474	0.02616	0.00352	SPP1, DCN, AXL, FOXO3, GATA3, GATA3, SPP1, SULF1, HEY1, NOTCH1, HAND1, LEF1, NRK, E2F7, OSR1, LRP2, NR2F2
GO:0030513	positive regulation of BMP signaling pathway	84	3	0.64	957	0.02618	0.02618	MSX1, SULF1, NOTCH1
GO:0006182	cGMP biosynthetic process	84	3	0.64	958	0.02618	0.02618	GUCY1B1, ADORA2B, GUCY1A1
GO:0045445	myoblast differentiation	191	8	1.45	138	0.02657	0.00011	ANKRD1, DDX17, IGFBP3, IGFBP3, NOTCH1, BOC, CDON, EID2B
GO:0070670	response to interleukin-4	85	3	0.64	963	0.02699	0.02699	GATA3, GATA3, LEF1
GO:0001893	maternal placenta development	85	3	0.64	964	0.02699	0.02699	SPP1, SPP1, NR2F2
GO:0060325	face morphogenesis	85	3	0.64	965	0.02699	0.02699	MSX1, CRISPLD2, LEF1
GO:0040037	negative regulation of fibroblast growth factor receptor signaling pathway	37	4	0.28	173	0.02703	0.00018	GATA3, GATA3, SULF1, SHISA2
GO:0010171	body morphogenesis	149	4	1.13	967	0.02714	0.02714	MSX1, CRISPLD2, LEF1, CDON
GO:0030509	BMP signaling pathway	382	7	2.9	968	0.02727	0.02727	MSX1, SULF1, MYH6, NOTCH1, LEF1, GDF15, LRP2
GO:0003184	pulmonary valve morphogenesis	34	2	0.26	969	0.02739	0.02739	HEY1, NOTCH1
GO:0003177	pulmonary valve development	34	2	0.26	970	0.02739	0.02739	HEY1, NOTCH1
GO:1903651	positive regulation of cytoplasmic transport	34	2	0.26	971	0.02739	0.02739	EZR, EZR
GO:0048589	developmental growth	1560	21	11.83	649	0.02745	0.00832	GIGYF2, SPP1, MEIS1, FOXO3, ATF5, DDR2, EZR, GATA3, GATA3, SPP1, TIAM1, IQGAP1, MYH6, EZR, NOTCH1, BNC2, NLGN4X, BCL11A, NRK, SLITRK6, BNC2
GO:0008015	blood circulation	1258	18	9.54	630	0.02756	0.00789	MME, GUCY1B1, EDNRB, DSC2, ENPEP, MDM2, HOXB2, CRH, ADORA2B, TAC1, ATP2B1, ATP2B1, MYH6, ATP2B1, MDM2, GUCY1A1, MDM2, NR2F2
GO:0009607	response to biotic stimulus	1992	25	15.1	674	0.02771	0.00970	TXNIP, TXNIP, JUN, DCN, SEC14L1, AXL, EDNRB, PPM1D, FAS, FAS, ANKRD1, TNFRSF10C, AIM2, TAC1, CDK6, DDX17, GATA3, GATA3, NOTCH1, VTCN1, GUCY1A1, CDK6, GJB6, CDK6, CDK6
GO:2000145	regulation of cell motility	2183	41	16.55	5	0.02796	8.0e-08	JUN, DCN, KDR, DDR2, 205347_s_at, MDM2, UNC5C, TAC1, CDK6, PLPP3, PTN, AMOT, GATA3, GATA3, IGFBP3, IGFBP3, PLPP3, SULF1, TIAM1, IQGAP1, TTBK2, MDM2, NOTCH1, MMP28, SEMA6D, LEF1, CDK6, SEMA6D, CCBE1, MDM2, ABL2, COL3A1, SEMA6D, AMOTL1, CDK6, MMP28, MMP28, CCBE1, NR2F2, CDK6, CCBE1
GO:0032703	negative regulation of interleukin-2 production	48	4	0.36	274	0.02855	0.00048	EZR, GATA3, GATA3, EZR
GO:0060253	negative regulation of glial cell proliferation	35	2	0.27	981	0.02891	0.02891	PTN, NOTCH1
GO:0060021	roof of mouth development	225	5	1.71	986	0.02897	0.02897	MSX1, BNC2, LEF1, OSR1, BNC2
GO:0060538	skeletal muscle organ development	388	7	2.94	990	0.02933	0.02933	DCN, ANKRD1, DDX17, NOTCH1, FBXO22, CDON, NR2F2
GO:0032436	positive regulation of proteasomal ubiquitin-dependent protein catabolic process	226	5	1.71	991	0.02945	0.02945	NUB1, MDM2, MDM2, FBXO22, MDM2
GO:0034612	response to tumor necrosis factor	659	10	5	996	0.02984	0.02984	NUB1, FOXO3, FAS, FAS, ANKRD1, TNFRSF10C, AIM2, GATA3, GATA3, TNFSF15
GO:0003162	atrioventricular node development	4	1	0.03	998	0.02998	0.02998	NOTCH1
GO:1904210	VCP-NPL4-UFD1 AAA ATPase complex assembly	4	1	0.03	999	0.02998	0.02998	SVIP
GO:1904240	negative regulation of VCP-NPL4-UFD1 AAA ATPase complex assembly	4	1	0.03	1000	0.02998	0.02998	SVIP
GO:1904239	regulation of VCP-NPL4-UFD1 AAA ATPase complex assembly	4	1	0.03	1001	0.02998	0.02998	SVIP
GO:1903849	positive regulation of aorta morphogenesis	4	1	0.03	1002	0.02998	0.02998	NOTCH1
GO:1904799	regulation of neuron remodeling	4	1	0.03	1003	0.02998	0.02998	BCL11A
GO:0003213	cardiac right atrium morphogenesis	4	1	0.03	1004	0.02998	0.02998	NOTCH1
GO:0052565	response to defense-related host nitric oxide production	4	1	0.03	1005	0.02998	0.02998	GUCY1A1
GO:0052551	response to defense-related nitric oxide production by other organism involved in symbiotic interact...	4	1	0.03	1006	0.02998	0.02998	GUCY1A1
GO:0070093	negative regulation of glucagon secretion	4	1	0.03	1007	0.02998	0.02998	CRH
GO:1904800	negative regulation of neuron remodeling	4	1	0.03	1008	0.02998	0.02998	BCL11A
GO:2000173	negative regulation of branching morphogenesis of a nerve	4	1	0.03	1009	0.02998	0.02998	BCL11A
GO:0038060	nitric oxide-cGMP-mediated signaling pathway	4	1	0.03	1010	0.02998	0.02998	GUCY1B1
GO:0036304	umbilical cord morphogenesis	4	1	0.03	1011	0.02998	0.02998	HEY1
GO:0061027	umbilical cord development	4	1	0.03	1012	0.02998	0.02998	HEY1
GO:1901187	regulation of ephrin receptor signaling pathway	4	1	0.03	1013	0.02998	0.02998	ANKS1A
GO:0072190	ureter urothelium development	4	1	0.03	1014	0.02998	0.02998	OSR1
GO:0072194	kidney smooth muscle tissue development	4	1	0.03	1015	0.02998	0.02998	OSR1
GO:1904391	response to ciliary neurotrophic factor	4	1	0.03	1016	0.02998	0.02998	PTN
GO:1904389	rod bipolar cell differentiation	4	1	0.03	1017	0.02998	0.02998	PTN
GO:1904373	response to kainic acid	4	1	0.03	1018	0.02998	0.02998	PTN
GO:0042414	epinephrine metabolic process	4	1	0.03	1019	0.02998	0.02998	PNMT
GO:0009713	catechol-containing compound biosynthetic process	48	4	0.36	275	0.03008	0.00048	PNMT, GATA3, GATA3, 209631_s_at
GO:0042423	catecholamine biosynthetic process	48	4	0.36	276	0.03008	0.00048	PNMT, GATA3, GATA3, 209631_s_at
GO:0003198	epithelial to mesenchymal transition involved in endocardial cushion formation	36	2	0.27	1023	0.03046	0.03046	MSX1, NOTCH1
GO:0030208	dermatan sulfate biosynthetic process	36	2	0.27	1024	0.03046	0.03046	DCN, UST
GO:0003013	circulatory system process	1275	18	9.67	658	0.03066	0.00898	MME, GUCY1B1, EDNRB, DSC2, ENPEP, MDM2, HOXB2, CRH, ADORA2B, TAC1, ATP2B1, ATP2B1, MYH6, ATP2B1, MDM2, GUCY1A1, MDM2, NR2F2
GO:0030282	bone mineralization	229	5	1.74	1025	0.03092	0.03092	ZBTB40, DDR2, PTN, FBN2, OSR1
GO:0072078	nephron tubule morphogenesis	168	7	1.27	220	0.03097	0.00031	HOXB7, GATA3, GATA3, PBX1, EYA1, OSR1, IRX2
GO:0050905	neuromuscular process	231	5	1.75	1026	0.03192	0.03192	GIGYF2, HOXA1, NEFL, IGDCC3, SLITRK6
GO:0001991	regulation of systemic arterial blood pressure by circulatory renin-angiotensin	37	2	0.28	1028	0.03204	0.03204	MME, ENPEP
GO:0036295	cellular response to increased oxygen levels	37	2	0.28	1029	0.03204	0.03204	FAS, FAS
GO:0097296	activation of cysteine-type endopeptidase activity involved in apoptotic signaling pathway	37	2	0.28	1030	0.03204	0.03204	FAS, FAS
GO:0042491	inner ear auditory receptor cell differentiation	91	3	0.69	1032	0.03213	0.03213	NOTCH1, MCOLN3, SLITRK6
GO:0050954	sensory perception of mechanical stimulus	396	7	3	1033	0.03222	0.03222	TBL1X, PGAP1, EYA1, HOXA1, LRP2, GJB6, SLITRK6
GO:0007517	muscle organ development	897	16	6.8	385	0.03236	0.00149	DCN, MEIS1, MSX1, ANKRD1, DDX17, MYH6, NOTCH1, FBXO22, PTCD2, HAND1, LEF1, CDON, LRP2, COL3A1, NR2F2, EID2B
GO:0044342	type B pancreatic cell proliferation	38	2	0.29	1037	0.03365	0.03365	IGFBP3, IGFBP3
GO:0019934	cGMP-mediated signaling	38	2	0.29	1038	0.03365	0.03365	GUCY1B1, EDNRB
GO:2001212	regulation of vasculogenesis	38	2	0.29	1039	0.03365	0.03365	KDR, HEY1
GO:0051402	neuron apoptotic process	580	9	4.4	1044	0.03388	0.03388	JUN, AXL, FOXO3, GATA3, GATA3, NTRK2, NDNF, NEFL, UNC5B
GO:0071108	protein K48-linked deubiquitination	93	3	0.71	1045	0.03395	0.03395	OTUD7B, MINDY2, USP37
GO:0045778	positive regulation of ossification	235	5	1.78	1046	0.03399	0.03399	DDR2, TAC1, FBN2, CTHRC1, OSR1
GO:0048514	blood vessel morphogenesis	1526	28	11.57	56	0.03419	1.7e-05	JUN, TGFBI, DCN, KDR, MEIS1, ENPEP, PTN, AMOT, SULF1, EYA1, HOXA1, NTRK2, HEY1, NOTCH1, NDNF, HAND1, LEF1, WASF2, UNC5B, E2F7, CCBE1, LRP2, COL3A1, AMOTL1, HOXA3, CCBE1, NR2F2, CCBE1
GO:0033280	response to vitamin D	90	6	0.68	113	0.03447	6.6e-05	SPP1, ATP2B1, PTN, SPP1, ATP2B1, ATP2B1
GO:0002237	response to molecule of bacterial origin	772	11	5.85	1049	0.03462	0.03462	JUN, DCN, AXL, EDNRB, FAS, FAS, ANKRD1, TNFRSF10C, TAC1, NOTCH1, GJB6
GO:0003407	neural retina development	161	4	1.22	1050	0.03462	0.03462	ATP2B1, PTN, ATP2B1, ATP2B1
GO:0072088	nephron epithelium morphogenesis	175	7	1.33	250	0.03549	0.00040	HOXB7, GATA3, GATA3, PBX1, EYA1, OSR1, IRX2
GO:0072132	mesenchyme morphogenesis	114	8	0.86	24	0.03567	2.7e-06	MDM2, MSX1, MDM2, HEY1, NOTCH1, LEF1, OSR1, MDM2
GO:0034504	protein localization to nucleus	681	10	5.16	1060	0.03606	0.03606	OTUD7B, TXNIP, TXNIP, PPP1R10, MDM2, MSX1, TPR, MDM2, MDM2, TAF3
GO:0043516	regulation of DNA damage response, signal transduction by p53 class mediator	86	5	0.65	277	0.03634	0.00051	MDM2, MSX1, ANKRD1, MDM2, MDM2
GO:0008016	regulation of heart contraction	589	9	4.47	1063	0.03679	0.03679	DSC2, MDM2, TAC1, ATP2B1, ATP2B1, MYH6, ATP2B1, MDM2, MDM2
GO:0007567	parturition	40	2	0.3	1064	0.03698	0.03698	CRH, NRK
GO:0030205	dermatan sulfate metabolic process	40	2	0.3	1065	0.03698	0.03698	DCN, UST
GO:0007155	cell adhesion	3367	41	25.52	397	0.03716	0.00171	SPP1, TGFBI, AXL, FEZ1, KDR, DSC2, DDR2, HAPLN1, CDK6, TFRC, EZR, PLPP3, PTN, GATA3, GATA3, SPP1, PLPP3, TIAM1, SVEP1, IQGAP1, PPFIBP1, EZR, NOTCH1, NDNF, VTCN1, STYK1, CUZD1, LEF1, NLGN4X, SMOC2, CDK6, BOC, CDON, WISP1, ADAMTS18, HAPLN1, ABL2, COL3A1, COL12A1, CDK6, CDK6
GO:0072081	specification of nephron tubule identity	6	2	0.05	324	0.03720	0.00084	OSR1, IRX2
GO:0072047	proximal/distal pattern formation involved in nephron development	6	2	0.05	325	0.03720	0.00084	OSR1, IRX2
GO:0010841	positive regulation of circadian sleep/wake cycle, wakefulness	5	1	0.04	1069	0.03734	0.03734	CRH
GO:1904289	regulation of mitotic DNA damage checkpoint	5	1	0.04	1070	0.03734	0.03734	PPP1R10
GO:2001055	positive regulation of mesenchymal cell apoptotic process	5	1	0.04	1071	0.03734	0.03734	MSX1
GO:0072560	type B pancreatic cell maturation	5	1	0.04	1072	0.03734	0.03734	RFX3
GO:0003218	cardiac left ventricle formation	5	1	0.04	1073	0.03734	0.03734	HAND1
GO:0036022	limb joint morphogenesis	5	1	0.04	1074	0.03734	0.03734	OSR1
GO:0036023	embryonic skeletal limb joint morphogenesis	5	1	0.04	1075	0.03734	0.03734	OSR1
GO:0032811	negative regulation of epinephrine secretion	5	1	0.04	1076	0.03734	0.03734	CRH
GO:0045105	intermediate filament polymerization or depolymerization	5	1	0.04	1077	0.03734	0.03734	NEFL
GO:0033685	negative regulation of luteinizing hormone secretion	5	1	0.04	1078	0.03734	0.03734	CRH
GO:1903937	response to acrylamide	5	1	0.04	1079	0.03734	0.03734	NEFL
GO:0014846	esophagus smooth muscle contraction	5	1	0.04	1080	0.03734	0.03734	SULF1
GO:0072086	specification of loop of Henle identity	5	1	0.04	1081	0.03734	0.03734	IRX2
GO:0071314	cellular response to cocaine	5	1	0.04	1082	0.03734	0.03734	CRH
GO:0090214	spongiotrophoblast layer developmental growth	5	1	0.04	1083	0.03734	0.03734	NRK
GO:0060720	spongiotrophoblast cell proliferation	5	1	0.04	1084	0.03734	0.03734	NRK
GO:0060721	regulation of spongiotrophoblast cell proliferation	5	1	0.04	1085	0.03734	0.03734	NRK
GO:0060722	cell proliferation involved in embryonic placenta development	5	1	0.04	1086	0.03734	0.03734	NRK
GO:0060723	regulation of cell proliferation involved in embryonic placenta development	5	1	0.04	1087	0.03734	0.03734	NRK
GO:1902255	positive regulation of intrinsic apoptotic signaling pathway by p53 class mediator	5	1	0.04	1088	0.03734	0.03734	MSX1
GO:1904397	negative regulation of neuromuscular junction development	5	1	0.04	1089	0.03734	0.03734	PTN
GO:0021536	diencephalon development	165	4	1.25	1090	0.03736	0.03736	CRH, MSX1, PTN, LEF1
GO:0045665	negative regulation of neuron differentiation	517	12	3.92	295	0.03749	0.00065	SPP1, MEIS1, FOXO3, EDNRB, MDM2, SPP1, PBX1, MDM2, NOTCH1, BCL11A, MDM2, ASAP1
GO:0043408	regulation of MAPK cascade	1824	21	13.83	1093	0.03847	0.03847	JUN, AXL, KDR, FAS, FAS, DDR2, ADORA2B, TNFRSF10C, EZR, 209631_s_at, IGFBP3, IGFBP3, TIAM1, IQGAP1, NTRK2, EZR, NOTCH1, CDON, NRK, GDF15, DUSP15
GO:0032968	positive regulation of transcription elongation from RNA polymerase II promoter	41	2	0.31	1094	0.03868	0.03868	BRD4, WDR61
GO:0035855	megakaryocyte development	41	2	0.31	1095	0.03868	0.03868	MEIS1, WASF2
GO:0072028	nephron morphogenesis	180	7	1.36	267	0.03894	0.00047	HOXB7, GATA3, GATA3, PBX1, EYA1, OSR1, IRX2
GO:0061333	renal tubule morphogenesis	180	7	1.36	268	0.03894	0.00047	HOXB7, GATA3, GATA3, PBX1, EYA1, OSR1, IRX2
GO:0007600	sensory perception	1192	15	9.04	1103	0.03938	0.03938	TGFBI, LUM, TBL1X, MME, EDNRB, TAC1, RGS16, RGS16, PGAP1, EYA1, HOXA1, LEF1, LRP2, GJB6, SLITRK6
GO:0022610	biological adhesion	3383	41	25.65	408	0.03938	0.00186	SPP1, TGFBI, AXL, FEZ1, KDR, DSC2, DDR2, HAPLN1, CDK6, TFRC, EZR, PLPP3, PTN, GATA3, GATA3, SPP1, PLPP3, TIAM1, SVEP1, IQGAP1, PPFIBP1, EZR, NOTCH1, NDNF, VTCN1, STYK1, CUZD1, LEF1, NLGN4X, SMOC2, CDK6, BOC, CDON, WISP1, ADAMTS18, HAPLN1, ABL2, COL3A1, COL12A1, CDK6, CDK6
GO:0030073	insulin secretion	504	8	3.82	1104	0.03942	0.03942	CPT1A, CRH, PCLO, TIAM1, PCLO, TM7SF3, TM7SF3, RFX3
GO:1990089	response to nerve growth factor	168	4	1.27	1105	0.03949	0.03949	FOXO3, TAC1, PTN, NTRK2
GO:0060977	coronary vasculature morphogenesis	42	2	0.32	1110	0.04042	0.04042	NOTCH1, LRP2
GO:0007620	copulation	42	2	0.32	1111	0.04042	0.04042	EDNRB, TAC1
GO:0008306	associative learning	171	4	1.3	1117	0.04169	0.04169	LRRN4, CRH, TAC1, MEIS2
GO:0032570	response to progesterone	101	3	0.77	1118	0.04174	0.04174	TXNIP, TXNIP, PTN
GO:0048009	insulin-like growth factor receptor signaling pathway	101	3	0.77	1119	0.04174	0.04174	GIGYF2, IGFBP3, IGFBP3
GO:0050651	dermatan sulfate proteoglycan biosynthetic process	43	2	0.33	1123	0.04218	0.04218	DCN, UST
GO:0099632	protein transport within plasma membrane	43	2	0.33	1124	0.04218	0.04218	HIP1, NSG1
GO:0099637	neurotransmitter receptor transport	43	2	0.33	1125	0.04218	0.04218	HIP1, NSG1
GO:0090141	positive regulation of mitochondrial fission	43	2	0.33	1126	0.04218	0.04218	DCN, KDR
GO:1901798	positive regulation of signal transduction by p53 class mediator	43	2	0.33	1127	0.04218	0.04218	MSX1, ANKRD1
GO:0032434	regulation of proteasomal ubiquitin-dependent protein catabolic process	333	6	2.52	1131	0.04226	0.04226	NUB1, MDM2, MDM2, FBXO22, MDM2, SVIP
GO:0045597	positive regulation of cell differentiation	2357	29	17.87	594	0.04239	0.00717	JUN, AXL, FEZ1, KDR, FOXO3, DDR2, ANKRD1, PTN, GATA3, GATA3, IGFBP3, IGFBP3, TCF4, TIAM1, IQGAP1, TCF4, NTRK2, FBN2, NOTCH1, NDNF, LEF1, NEFL, CTHRC1, BOC, CDON, GDF15, LRP2, ABL2, RFX3
GO:0035315	hair cell differentiation	102	3	0.77	1133	0.04277	0.04277	NOTCH1, MCOLN3, SLITRK6
GO:0060323	head morphogenesis	102	3	0.77	1134	0.04277	0.04277	MSX1, CRISPLD2, LEF1
GO:0016202	regulation of striated muscle tissue development	334	6	2.53	1136	0.04278	0.04278	MEIS1, DDX17, NOTCH1, FBXO22, LEF1, CDON
GO:0060548	negative regulation of cell death	2440	35	18.5	189	0.04309	0.00022	SON, JUN, PPP1R10, AXL, KDR, EDNRB, FAS, FAS, ATF5, DDR2, MDM2, CRH, MDM4, MSX1, TNFRSF10C, GATA3, GATA3, 209631_s_at, SQSTM1, EYA1, NTRK2, MDM2, TM7SF3, TRIAP1, NOTCH1, NDNF, VTCN1, LEF1, NEFL, PDK4, TM7SF3, UNC5B, OSR1, MDM2, WISP1
GO:0006357	regulation of transcription by RNA polymerase II	5452	70	41.33	34	0.04360	4.5e-06	BNC1, OTUD7B, TXNIP, TXNIP, JUN, LUM, TBL1X, DCN, MEIS1, FOXO3, EDNRB, HOXB7, TLE4, ATF5, HOXB6, MDM2, HOXB2, MDM4, MSX1, ANKRD1, MEIS2, EZR, BRD2, DDX17, PLAGL1, GATA3, GATA3, PBX1, SULF1, TCF4, BBX, SQSTM1, TCF4, MBD2, MYH6, EYA1, HOXA1, BRD2, TPR, VGLL1, TLE4, EZR, MDM2, ZNF395, TRIAP1, HEY1, NOTCH1, HAND1, LEF1, BCL11A, BRD4, KCTD1, CDON, TCEAL7, E2F7, OSR1, IRX2, SOX7, MDM2, GDF15, LRP2, TLE…
GO:0007050	cell cycle arrest	641	14	4.86	259	0.04363	0.00043	PPP1R15A, GAS7, MDM2, MDM4, CDK6, PLAGL1, MDM2, TRIAP1, NOTCH1, CDK6, E2F7, MDM2, CDK6, CDK6
GO:0030330	DNA damage response, signal transduction by p53 class mediator	315	10	2.39	151	0.04377	0.00016	FOXO3, MDM2, MDM4, MSX1, ANKRD1, PLAGL1, MDM2, TRIAP1, E2F7, MDM2
GO:2000179	positive regulation of neural precursor cell proliferation	103	3	0.78	1139	0.04382	0.04382	NOTCH1, CDON, LRP2
GO:0030828	positive regulation of cGMP biosynthetic process	44	2	0.33	1141	0.04397	0.04397	ADORA2B, GUCY1A1
GO:0021854	hypothalamus development	44	2	0.33	1142	0.04397	0.04397	CRH, LEF1
GO:0032753	positive regulation of interleukin-4 production	44	2	0.33	1143	0.04397	0.04397	GATA3, GATA3
GO:0045662	negative regulation of myoblast differentiation	44	2	0.33	1144	0.04397	0.04397	NOTCH1, EID2B
GO:0048762	mesenchymal cell differentiation	516	8	3.91	1146	0.04419	0.04419	EDNRB, MSX1, DDX17, TIAM1, HEY1, NOTCH1, LEF1, OSR1
GO:0010840	regulation of circadian sleep/wake cycle, wakefulness	6	1	0.05	1147	0.04464	0.04464	CRH
GO:0003192	mitral valve formation	6	1	0.05	1148	0.04464	0.04464	NOTCH1
GO:0003169	coronary vein morphogenesis	6	1	0.05	1149	0.04464	0.04464	NOTCH1
GO:1905457	negative regulation of lymphoid progenitor cell differentiation	6	1	0.05	1150	0.04464	0.04464	NOTCH1
GO:0042746	circadian sleep/wake cycle, wakefulness	6	1	0.05	1151	0.04464	0.04464	CRH
GO:1904880	response to hydrogen sulfide	6	1	0.05	1152	0.04464	0.04464	KDR
GO:0098989	NMDA selective glutamate receptor signaling pathway	6	1	0.05	1153	0.04464	0.04464	TIAM1
GO:0110024	positive regulation of cardiac muscle myoblast proliferation	6	1	0.05	1154	0.04464	0.04464	MEIS2
GO:1905719	protein localization to perinuclear region of cytoplasm	6	1	0.05	1155	0.04464	0.04464	SQSTM1
GO:0071930	negative regulation of transcription involved in G1/S transition of mitotic cell cycle	6	1	0.05	1156	0.04464	0.04464	E2F7
GO:0086100	endothelin receptor signaling pathway	6	1	0.05	1157	0.04464	0.04464	EDNRB
GO:2001160	regulation of histone H3-K79 methylation	6	1	0.05	1158	0.04464	0.04464	WDR61
GO:2001162	positive regulation of histone H3-K79 methylation	6	1	0.05	1159	0.04464	0.04464	WDR61
GO:0007497	posterior midgut development	6	1	0.05	1160	0.04464	0.04464	EDNRB
GO:0035880	embryonic nail plate morphogenesis	6	1	0.05	1161	0.04464	0.04464	MSX1
GO:0060406	positive regulation of penile erection	6	1	0.05	1162	0.04464	0.04464	EDNRB
GO:0051365	cellular response to potassium ion starvation	6	1	0.05	1163	0.04464	0.04464	JUN
GO:0006864	pyrimidine nucleotide transport	6	1	0.05	1164	0.04464	0.04464	SLC25A36
GO:0043932	ossification involved in bone remodeling	6	1	0.05	1165	0.04464	0.04464	CTHRC1
GO:1990839	response to endothelin	6	1	0.05	1166	0.04464	0.04464	EDNRB
GO:1990519	pyrimidine nucleotide import into mitochondrion	6	1	0.05	1167	0.04464	0.04464	SLC25A36
GO:0002317	plasma cell differentiation	6	1	0.05	1168	0.04464	0.04464	ITM2A
GO:0048242	epinephrine secretion	6	1	0.05	1169	0.04464	0.04464	CRH
GO:0060821	inactivation of X chromosome by DNA methylation	6	1	0.05	1170	0.04464	0.04464	SMCHD1
GO:0042322	negative regulation of circadian sleep/wake cycle, REM sleep	6	1	0.05	1171	0.04464	0.04464	CRH
GO:0072180	mesonephric duct morphogenesis	6	1	0.05	1172	0.04464	0.04464	OSR1
GO:0014060	regulation of epinephrine secretion	6	1	0.05	1173	0.04464	0.04464	CRH
GO:2000974	negative regulation of pro-B cell differentiation	6	1	0.05	1174	0.04464	0.04464	NOTCH1
GO:0007399	nervous system development	5711	79	43.29	2	0.04481	3.6e-08	GIGYF2, SEPT2, PRTG, SPP1, JUN, ACSL3, ACSL3, LUM, GAS7, MATN2, AXL, ITM2A, FEZ1, MEIS1, FOXO3, EDNRB, ATF5, UST, MDM2, HOXB2, HAPLN1, CRH, MSX1, ANKRD1, UNC5C, CDK6, EZR, ATP2B1, PTN, GATA3, GATA3, SPP1, PCLO, PBX1, SULF1, TCF4, ANKS1A, ATP2B1, TIAM1, IQGAP1, PGAP1, PCLO, TCF4, TTBK2, EYA1, HOXA1, NTRK2, ATP2B1, EZR, MDM2, NOTCH1, NDNF, SEMA6D, LEF1, NEFL, NLGN4X, BCL11A, CDK6, CTHRC1, BOC, SEMA…
GO:1990823	response to leukemia inhibitory factor	254	5	1.93	1175	0.04493	0.04493	TLE4, TFRC, TLE4, TLE4, TLE4
GO:1990830	cellular response to leukemia inhibitory factor	254	5	1.93	1176	0.04493	0.04493	TLE4, TFRC, TLE4, TLE4, TLE4
GO:0090288	negative regulation of cellular response to growth factor stimulus	344	8	2.61	530	0.04517	0.00499	DCN, GATA3, GATA3, SULF1, FBN2, NOTCH1, SHISA2, LRP2
GO:0048634	regulation of muscle organ development	339	6	2.57	1177	0.04539	0.04539	MEIS1, DDX17, NOTCH1, FBXO22, LEF1, CDON
GO:0035338	long-chain fatty-acyl-CoA biosynthetic process	45	2	0.34	1178	0.04579	0.04579	ACSL3, ACSL3
GO:0043568	positive regulation of insulin-like growth factor receptor signaling pathway	45	2	0.34	1179	0.04579	0.04579	IGFBP3, IGFBP3
GO:0072148	epithelial cell fate commitment	45	2	0.34	1180	0.04579	0.04579	NOTCH1, NR2F2
GO:1901031	regulation of response to reactive oxygen species	105	3	0.8	1182	0.04595	0.04595	FOXO3, 209631_s_at, SESN1
GO:0071356	cellular response to tumor necrosis factor	615	9	4.66	1183	0.04613	0.04613	FOXO3, FAS, FAS, ANKRD1, TNFRSF10C, AIM2, GATA3, GATA3, TNFSF15
GO:0006935	chemotaxis	1356	19	10.28	631	0.04647	0.00794	MATN2, FEZ1, KDR, EDNRB, UNC5C, EZR, AMOT, GATA3, GATA3, TIAM1, EZR, NOTCH1, MMP28, STYK1, LEF1, BOC, UNC5B, MMP28, MMP28
GO:0030111	regulation of Wnt signaling pathway	912	12	6.91	1185	0.04670	0.04670	TBL1X, FOXO3, PLPP3, PLPP3, SULF1, TIAM1, MBD2, NOTCH1, LEF1, CTHRC1, SOX7, SHISA2
GO:0007167	enzyme linked receptor protein signaling pathway	2666	36	20.21	284	0.04671	0.00056	GIGYF2, TXNIP, TXNIP, JUN, DCN, AXL, KDR, DDR2, HIP1, MSX1, PTN, GATA3, GATA3, IGFBP3, IGFBP3, SULF1, ANKS1A, TIAM1, IQGAP1, MYH6, NTRK2, FBN2, NOTCH1, STYK1, LEF1, WASF2, PDK4, CCBE1, GDF15, DUSP15, SHISA2, LRP2, ABL2, COL3A1, CCBE1, CCBE1
GO:0043524	negative regulation of neuron apoptotic process	342	6	2.59	1186	0.04701	0.04701	JUN, AXL, NTRK2, NDNF, NEFL, UNC5B
GO:1901861	regulation of muscle tissue development	342	6	2.59	1187	0.04701	0.04701	MEIS1, DDX17, NOTCH1, FBXO22, LEF1, CDON
GO:0003215	cardiac right ventricle morphogenesis	52	4	0.39	297	0.04704	0.00066	GATA3, GATA3, NOTCH1, HAND1
GO:0042330	taxis	1359	19	10.3	645	0.04724	0.00812	MATN2, FEZ1, KDR, EDNRB, UNC5C, EZR, AMOT, GATA3, GATA3, TIAM1, EZR, NOTCH1, MMP28, STYK1, LEF1, BOC, UNC5B, MMP28, MMP28
GO:0042981	regulation of apoptotic process	3858	49	29.25	188	0.04742	0.00022	ZMAT3, TXNIP, TXNIP, SON, JUN, PPP1R10, AXL, KDR, FOXO3, EDNRB, FAS, FAS, ATF5, DDR2, MDM2, HIP1, MDM4, MSX1, ANKRD1, UNC5C, TNFRSF10C, PTN, GATA3, GATA3, IGFBP3, RSL1D1, IGFBP3, SQSTM1, TIAM1, EYA1, NTRK2, MDM2, TRIAP1, NOTCH1, ZMAT3, NDNF, VTCN1, LEF1, NEFL, PDK4, UNC5B, NRK, ZMAT3, OSR1, SOX7, TNFSF15, MDM2, GDF15, ABL2
GO:0035265	organ growth	432	7	3.27	1190	0.04762	0.04762	MEIS1, DDR2, MYH6, NOTCH1, BNC2, NLGN4X, BNC2
GO:0021535	cell migration in hindbrain	46	2	0.35	1191	0.04764	0.04764	TTBK2, LEF1
GO:2000679	positive regulation of transcription regulatory region DNA binding	46	2	0.35	1192	0.04764	0.04764	GATA3, GATA3
GO:0045666	positive regulation of neuron differentiation	916	12	6.94	1194	0.04797	0.04797	FEZ1, ANKRD1, PTN, TCF4, TIAM1, IQGAP1, TCF4, NTRK2, NDNF, NEFL, CDON, ABL2
GO:0099601	regulation of neurotransmitter receptor activity	107	3	0.81	1196	0.04812	0.04812	CRH, LYPD6B, LYPD6
GO:2000060	positive regulation of ubiquitin-dependent protein catabolic process	260	5	1.97	1197	0.04877	0.04877	NUB1, MDM2, MDM2, FBXO22, MDM2
GO:0001890	placenta development	379	9	2.87	450	0.04895	0.00259	SPP1, DCN, SPP1, HEY1, HAND1, LEF1, NRK, E2F7, NR2F2
GO:0010955	negative regulation of protein processing	108	3	0.82	1200	0.04923	0.04923	MDM2, MDM2, MDM2
GO:1903318	negative regulation of protein maturation	108	3	0.82	1201	0.04923	0.04923	MDM2, MDM2, MDM2
GO:0050655	dermatan sulfate proteoglycan metabolic process	47	2	0.36	1203	0.04952	0.04952	DCN, UST
GO:0048469	cell maturation	358	8	2.71	569	0.04955	0.00630	AXL, FOXO3, EDNRB, GATA3, GATA3, ANKS1A, BCL11A, RFX3
GO:0016579	protein deubiquitination	721	10	5.47	1207	0.04958	0.04958	OTUD7B, MDM2, MDM4, GATA3, GATA3, MINDY2, MDM2, USP36, MDM2, USP37
GO:0001837	epithelial to mesenchymal transition	347	6	2.63	1209	0.04979	0.04979	MSX1, DDX17, TIAM1, HEY1, NOTCH1, LEF1
GO:0030902	hindbrain development	347	6	2.63	1210	0.04979	0.04979	ATF5, HOXB2, PTN, TTBK2, LEF1, NLGN4X
GO:2001020	regulation of response to DNA damage stimulus	487	10	3.69	510	0.04996	0.00431	PPP1R10, MDM2, MSX1, ANKRD1, EYA1, MDM2, TRIAP1, CXorf57, MDM2, FIGN
GO:0023051	regulation of signaling	8534	86	64.7	414	0.04999	0.00198	OTUD7B, SPP1, SAMD5, JUN, TBL1X, DCN, PPP1R15A, SEC14L1, AXL, CPT1A, GUCY1B1, KDR, FOXO3, FAS, FAS, DDR2, MDM2, HIP1, CRH, MDM4, ADORA2B, MSX1, ANKRD1, TNFRSF10C, TAC1, EZR, ATP2B1, RGS16, RGS16, PLPP3, PTN, AMOT, DLK1, NSG1, GATA3, GATA3, 209631_s_at, SPP1, IGFBP3, IGFBP3, PLPP3, SULF1, ANKS1A, ATP2B1, SQSTM1, TIAM1, CHN2, IQGAP1, MBD2, EYA1, NTRK2, ATP2B1, FBN2, EZR, MDM2, TM7SF3, SESN1, TRIAP1…

## Sheet: Bisphenol S_only (n=424)
GO.ID	Term	Annotated	Significant	Expected	Rank in classic	elim	classic	genes
GO:0048861	leukemia inhibitory factor signaling pathway	14	3	0.1	8	0.00011	0.00011	LIFR, LIFR, LIFR
GO:0045769	negative regulation of asymmetric cell division	3	2	0.02	12	0.00014	0.00014	ASPM, ASPM
GO:0051661	maintenance of centrosome location	17	3	0.12	14	0.00020	0.00020	GPSM2, ASPM, ASPM
GO:0038165	oncostatin-M-mediated signaling pathway	17	3	0.12	15	0.00020	0.00020	LIFR, LIFR, LIFR
GO:0060337	type I interferon signaling pathway	186	7	1.27	18	0.00030	0.00030	BST2, SAMHD1, MX2, XAF1, IFITM1, SAMHD1, SAMHD1
GO:0070120	ciliary neurotrophic factor-mediated signaling pathway	20	3	0.14	20	0.00033	0.00033	LIFR, LIFR, LIFR
GO:0031441	negative regulation of mRNA 3'-end processing	20	3	0.14	21	0.00033	0.00033	BARD1, CDK9, BARD1
GO:0050992	dimethylallyl diphosphate biosynthetic process	7	2	0.05	31	0.00095	0.00095	IDI1, IDI1
GO:0051301	cell division	1497	24	10.21	7	0.00099	0.00010	KNL1, CDC25A, TACC1, CALM3, SEPT7, TOP2A, RASA1, CDK1, KIF11, CCNE2, MIS18BP1, EVI5, CDC42, NUMA1, NCAPG, GPSM2, NUF2, ASPM, SGO2, 236930_at, ASPM, ZNF207, CSNK1A1, DIS3L2
GO:0039694	viral RNA genome replication	66	4	0.45	37	0.00109	0.00109	TOP2A, CDC42, PCBP2, PCBP2
GO:0016125	sterol metabolic process	378	9	2.58	41	0.00124	0.00124	INSIG1, CYP19A1, IDI1, AKR1D1, IDI1, APOC1, HMGCS1, CYP8B1, CYP19A1
GO:0010041	response to iron(III) ion	9	2	0.06	44	0.00161	0.00161	ATP7A, B2M
GO:2000866	positive regulation of estradiol secretion	9	2	0.06	45	0.00161	0.00161	CYP19A1, CYP19A1
GO:0055005	ventricular cardiac myofibril assembly	9	2	0.06	46	0.00161	0.00161	MEF2A, PROX1
GO:0021873	forebrain neuroblast division	35	3	0.24	48	0.00174	0.00174	ASPM, 236930_at, ASPM
GO:0008608	attachment of spindle microtubules to kinetochore	76	4	0.52	49	0.00184	0.00184	KNL1, CDC42, NUF2, ZNF207
GO:0030910	olfactory placode formation	10	2	0.07	51	0.00201	0.00201	PROX1, SIX4
GO:1900264	positive regulation of DNA-directed DNA polymerase activity	12	2	0.08	62	0.00292	0.00292	RFC5, DSCC1
GO:0006710	androgen catabolic process	12	2	0.08	63	0.00292	0.00292	CYP19A1, CYP19A1
GO:0002677	negative regulation of chronic inflammatory response	13	2	0.09	68	0.00344	0.00344	CYP19A1, CYP19A1
GO:0090306	spindle assembly involved in meiosis	13	2	0.09	69	0.00344	0.00344	ASPM, ASPM
GO:0009240	isopentenyl diphosphate biosynthetic process	13	2	0.09	70	0.00344	0.00344	IDI1, IDI1
GO:0035455	response to interferon-alpha	45	3	0.31	72	0.00360	0.00360	BST2, MX2, IFITM1
GO:0035456	response to interferon-beta	47	3	0.32	78	0.00407	0.00407	BST2, XAF1, IFITM1
GO:0000819	sister chromatid segregation	567	12	3.87	25	0.00426	0.00057	KNL1, TOP2A, CDC14B, NUMA1, NCAPG, DSCC1, NUF2, CDC14B, SGO2, ZNF207, CLIP1, DIS3L2
GO:0035900	response to isolation stress	15	2	0.1	83	0.00458	0.00458	KRAS, NAPEPLD
GO:0061370	testosterone biosynthetic process	15	2	0.1	84	0.00458	0.00458	CYP19A1, CYP19A1
GO:0051445	regulation of meiotic cell cycle	100	4	0.68	88	0.00496	0.00496	CDK1, ASPM, ASPM, UBE2B
GO:0006694	steroid biosynthetic process	422	12	2.88	4	0.00503	3.8e-05	INSIG1, CYP19A1, HSD11B2, IDI1, HSD17B1, AKR1D1, IDI1, HMGCS1, PROX1, CYP8B1, CYP19A1, HSD3B1
GO:0050687	negative regulation of defense response to virus	51	3	0.35	89	0.00512	0.00512	PCBP2, ITCH, PCBP2
GO:0034389	lipid particle organization	52	3	0.35	90	0.00541	0.00541	PPIA, RAB18, PNPLA3
GO:1905832	positive regulation of spindle assembly	17	2	0.12	92	0.00588	0.00588	NUMA1, GPSM2
GO:1902416	positive regulation of mRNA binding	17	2	0.12	93	0.00588	0.00588	CDK9, EIF3C
GO:0010760	negative regulation of macrophage chemotaxis	17	2	0.12	94	0.00588	0.00588	CYP19A1, CYP19A1
GO:0050678	regulation of epithelial cell proliferation	851	13	5.8	95	0.00598	0.00598	KLF9, ATP7A, ARG1, CDC42, STAT3, CXCL12, CDKN1C, GLUL, 215629_s_at, PDCD6, TGFBR3, PROX1, SIX4
GO:0046394	carboxylic acid biosynthetic process	959	14	6.54	100	0.00649	0.00649	INSIG1, GATM, DPYD, AKR1D1, STAT3, AGXT, ALDOB, APOC1, AASS, GLUL, PROX1, CYP8B1, AVPR1A, ACSM2A
GO:0002737	negative regulation of plasmacytoid dendritic cell cytokine production	1	1	0.01	103	0.00682	0.00682	BST2
GO:0060677	ureteric bud elongation	19	2	0.13	109	0.00733	0.00733	SALL1, SIX4
GO:1904778	positive regulation of protein localization to cell cortex	19	2	0.13	110	0.00733	0.00733	NUMA1, GPSM2
GO:0085020	protein K6-linked ubiquitination	19	2	0.13	111	0.00733	0.00733	BARD1, BARD1
GO:0051954	positive regulation of amine transport	60	3	0.41	120	0.00805	0.00805	CXCL12, RAB3B, AVPR1A
GO:0051597	response to methylmercury	20	2	0.14	121	0.00811	0.00811	ARG1, ARSB
GO:0019532	oxalate transport	21	2	0.14	126	0.00893	0.00893	SLC26A3, AGXT
GO:0010985	negative regulation of lipoprotein particle clearance	21	2	0.14	127	0.00893	0.00893	APOC1, MYLIP
GO:0051653	spindle localization	120	4	0.82	128	0.00935	0.00935	NUMA1, GPSM2, ASPM, ASPM
GO:0045132	meiotic chromosome segregation	188	5	1.28	129	0.00958	0.00958	TOP2A, CCNE2, NUF2, SGO2, UBE2B
GO:1903077	negative regulation of protein localization to plasma membrane	64	3	0.44	130	0.00961	0.00961	GOPC, 236930_at, DAB2
GO:0046826	negative regulation of protein export from nucleus	22	2	0.15	131	0.00977	0.00977	BARD1, BARD1
GO:0051256	mitotic spindle midzone assembly	22	2	0.15	132	0.00977	0.00977	CDC14B, CDC14B
GO:0070234	positive regulation of T cell apoptotic process	23	2	0.16	135	0.01066	0.01066	LGALS14, LGALS13
GO:0006699	bile acid biosynthetic process	68	3	0.46	139	0.01133	0.01133	AKR1D1, PROX1, CYP8B1
GO:0034379	very-low-density lipoprotein particle assembly	24	2	0.16	142	0.01157	0.01157	MTTP, APOC1
GO:0034756	regulation of iron ion transport	25	2	0.17	148	0.01252	0.01252	ATP7A, B2M
GO:0019218	regulation of steroid metabolic process	279	6	1.9	150	0.01260	0.01260	INSIG1, IDI1, IDI1, APOC1, HMGCS1, PROX1
GO:1904752	regulation of vascular associated smooth muscle cell migration	71	3	0.48	151	0.01273	0.01273	ATP7A, 215629_s_at, TPM1
GO:1904738	vascular associated smooth muscle cell migration	71	3	0.48	152	0.01273	0.01273	ATP7A, 215629_s_at, TPM1
GO:0031069	hair follicle morphogenesis	71	3	0.48	153	0.01273	0.01273	ATP7A, CDC42, IGFBP5
GO:0031116	positive regulation of microtubule polymerization	71	3	0.48	154	0.01273	0.01273	NUMA1, SLAIN2, CLIP1
GO:0042471	ear morphogenesis	280	6	1.91	155	0.01280	0.01280	INSIG1, SALL1, MAFB, PROX1, SIX4, PRKRA
GO:0035722	interleukin-12-mediated signaling pathway	132	4	0.9	156	0.01292	0.01292	CDC42, PPIA, SNRPA1, 244766_at
GO:0071349	cellular response to interleukin-12	132	4	0.9	157	0.01292	0.01292	CDC42, PPIA, SNRPA1, 244766_at
GO:0050810	regulation of steroid biosynthetic process	203	5	1.38	158	0.01301	0.01301	INSIG1, IDI1, IDI1, HMGCS1, PROX1
GO:0045732	positive regulation of protein catabolic process	547	9	3.73	159	0.01332	0.01332	GGA1, FBXO22, BARD1, MYLIP, NRDC, ITCH, CSNK1A1, DAB2, BARD1
GO:1904753	negative regulation of vascular associated smooth muscle cell migration	26	2	0.18	160	0.01351	0.01351	215629_s_at, TPM1
GO:0075713	establishment of integrated proviral latency	26	2	0.18	161	0.01351	0.01351	PSIP1, PPIA
GO:0021572	rhombomere 6 development	2	1	0.01	163	0.01359	0.01359	MAFB
GO:0009645	response to low light intensity stimulus	2	1	0.01	164	0.01359	0.01359	HMGCS1
GO:0098972	anterograde dendritic transport of mitochondrion	2	1	0.01	165	0.01359	0.01359	TRAK2
GO:0098939	dendritic transport of mitochondrion	2	1	0.01	166	0.01359	0.01359	TRAK2
GO:0010900	negative regulation of phosphatidylcholine catabolic process	2	1	0.01	167	0.01359	0.01359	APOC1
GO:1990478	response to ultrasound	2	1	0.01	168	0.01359	0.01359	CXCL12
GO:0036153	triglyceride acyl-chain remodeling	2	1	0.01	169	0.01359	0.01359	PNPLA3
GO:1903017	positive regulation of exo-alpha-sialidase activity	2	1	0.01	170	0.01359	0.01359	GBA3
GO:0002017	regulation of blood volume by renal aldosterone	2	1	0.01	171	0.01359	0.01359	HSD11B2
GO:0046690	response to tellurium ion	2	1	0.01	172	0.01359	0.01359	HMGCS1
GO:0031129	inductive cell-cell signaling	2	1	0.01	173	0.01359	0.01359	SALL1
GO:0014912	negative regulation of smooth muscle cell migration	73	3	0.5	174	0.01371	0.01371	IGFBP5, 215629_s_at, TPM1
GO:0008652	cellular amino acid biosynthetic process	206	5	1.4	175	0.01379	0.01379	GATM, DPYD, AGXT, AASS, GLUL
GO:0045927	positive regulation of growth	650	10	4.43	178	0.01436	0.01436	CRABP2, CDK1, CDC42, CXCL12, RUFY3, H3F3A, RUFY3, TGFBR3, PROX1, AVPR1A
GO:0019043	establishment of viral latency	27	2	0.18	180	0.01452	0.01452	PSIP1, PPIA
GO:0070671	response to interleukin-12	137	4	0.93	181	0.01463	0.01463	CDC42, PPIA, SNRPA1, 244766_at
GO:0048730	epidermis morphogenesis	75	3	0.51	182	0.01474	0.01474	ATP7A, CDC42, IGFBP5
GO:0051146	striated muscle cell differentiation	671	12	4.57	56	0.01534	0.00237	KDM6B, KRAS, FBXO22, ADAM12, CDK1, MEF2A, IGFBP5, SPAG9, PROX1, SIX4, TPM1, AVPR1A
GO:0042473	outer ear morphogenesis	28	2	0.19	184	0.01557	0.01557	SALL1, PRKRA
GO:0031112	positive regulation of microtubule polymerization or depolymerization	77	3	0.52	185	0.01581	0.01581	NUMA1, SLAIN2, CLIP1
GO:0060056	mammary gland involution	29	2	0.2	191	0.01665	0.01665	ARG1, IGFBP5
GO:0046686	response to cadmium ion	143	4	0.97	194	0.01686	0.01686	CDK1, ATP7A, ARG1, B2M
GO:1901565	organonitrogen compound catabolic process	3101	34	21.14	77	0.01694	0.00406	GGA1, FBXO22, MARCH6, CDK1, SAMHD1, DPYD, BARD1, ARG1, HMMR, CDC42, AGXT, TBL1X, APOC1, AASS, GLUL, SLC44A1, GBA3, MGEA5, USP31, MYLIP, NRDC, PCBP2, RNF213, ARSB, LTN1, ITCH, SAMHD1, UGGT2, SAMHD1, PCBP2, UBE2B, CSNK1A1, DAB2, BARD1
GO:1904029	regulation of cyclin-dependent protein kinase activity	219	5	1.49	196	0.01751	0.01751	CDC25A, CCNC, CCNE2, CDKN1C, PROX1
GO:0072330	monocarboxylic acid biosynthetic process	672	10	4.58	197	0.01768	0.01768	INSIG1, AKR1D1, STAT3, AGXT, ALDOB, APOC1, PROX1, CYP8B1, AVPR1A, ACSM2A
GO:0033197	response to vitamin E	30	2	0.2	198	0.01776	0.01776	ARG1, HMGCS1
GO:0045717	negative regulation of fatty acid biosynthetic process	30	2	0.2	199	0.01776	0.01776	INSIG1, APOC1
GO:0030511	positive regulation of transforming growth factor beta receptor signaling pathway	81	3	0.55	200	0.01808	0.01808	CDKN1C, TGFBR3, DAB2
GO:1903846	positive regulation of cellular response to transforming growth factor beta stimulus	81	3	0.55	201	0.01808	0.01808	CDKN1C, TGFBR3, DAB2
GO:0097150	neuronal stem cell population maintenance	81	3	0.55	202	0.01808	0.01808	PROX1, ASPM, ASPM
GO:0050679	positive regulation of epithelial cell proliferation	482	8	3.29	204	0.01822	0.01822	ATP7A, ARG1, CDC42, STAT3, CXCL12, GLUL, PDCD6, PROX1
GO:0050768	negative regulation of neurogenesis	678	10	4.62	205	0.01867	0.01867	TRAK2, DDX6, STAT3, MYCN, RUFY3, RUFY3, MYLIP, ASPM, B2M, ASPM
GO:0070070	proton-transporting V-type ATPase complex assembly	31	2	0.21	207	0.01890	0.01890	ALDOB, ATP6V0A2
GO:0070072	vacuolar proton-transporting V-type ATPase complex assembly	31	2	0.21	208	0.01890	0.01890	ALDOB, ATP6V0A2
GO:0097354	prenylation	31	2	0.21	209	0.01890	0.01890	CHM, PTAR1
GO:0010042	response to manganese ion	31	2	0.21	210	0.01890	0.01890	ATP7A, ARG1
GO:0035745	T-helper 2 cell cytokine production	31	2	0.21	211	0.01890	0.01890	ARG1, DENND1B
GO:0018342	protein prenylation	31	2	0.21	212	0.01890	0.01890	CHM, PTAR1
GO:0045069	regulation of viral genome replication	224	5	1.53	213	0.01910	0.01910	TOP2A, BST2, IFITM1, PPIA, PROX1
GO:0030307	positive regulation of cell growth	395	7	2.69	214	0.01928	0.01928	CRABP2, CDC42, CXCL12, RUFY3, H3F3A, RUFY3, AVPR1A
GO:0048384	retinoic acid receptor signaling pathway	83	3	0.57	215	0.01928	0.01928	CRABP2, ESRRG, ESRRG
GO:0030261	chromosome condensation	83	3	0.57	216	0.01928	0.01928	TOP2A, CDK1, NCAPG
GO:0019217	regulation of fatty acid metabolic process	226	5	1.54	217	0.01976	0.01976	INSIG1, FABP1, APOC1, PDK3, AVPR1A
GO:0034501	protein localization to kinetochore	32	2	0.22	219	0.02007	0.02007	KNL1, CDK1
GO:2000644	regulation of receptor catabolic process	32	2	0.22	220	0.02007	0.02007	MYLIP, ITCH
GO:1905463	negative regulation of DNA duplex unwinding	3	1	0.02	223	0.02031	0.02031	TOP2A
GO:0051691	cellular oligosaccharide metabolic process	3	1	0.02	224	0.02031	0.02031	GBA3
GO:0051692	cellular oligosaccharide catabolic process	3	1	0.02	225	0.02031	0.02031	GBA3
GO:1903837	regulation of mRNA 3'-UTR binding	3	1	0.02	226	0.02031	0.02031	CDK9
GO:1903839	positive regulation of mRNA 3'-UTR binding	3	1	0.02	227	0.02031	0.02031	CDK9
GO:0021598	abducens nerve morphogenesis	3	1	0.02	228	0.02031	0.02031	MAFB
GO:0021599	abducens nerve formation	3	1	0.02	229	0.02031	0.02031	MAFB
GO:0021560	abducens nerve development	3	1	0.02	230	0.02031	0.02031	MAFB
GO:0060003	copper ion export	3	1	0.02	231	0.02031	0.02031	ATP7A
GO:0036316	SREBP-SCAP complex retention in endoplasmic reticulum	3	1	0.02	232	0.02031	0.02031	INSIG1
GO:0034760	negative regulation of iron ion transmembrane transport	3	1	0.02	233	0.02031	0.02031	ATP7A
GO:0034757	negative regulation of iron ion transport	3	1	0.02	234	0.02031	0.02031	ATP7A
GO:0034759	regulation of iron ion transmembrane transport	3	1	0.02	235	0.02031	0.02031	ATP7A
GO:0035283	central nervous system segmentation	3	1	0.02	236	0.02031	0.02031	MAFB
GO:0035284	brain segmentation	3	1	0.02	237	0.02031	0.02031	MAFB
GO:0046127	pyrimidine deoxyribonucleoside catabolic process	3	1	0.02	238	0.02031	0.02031	DPYD
GO:0006214	thymidine catabolic process	3	1	0.02	239	0.02031	0.02031	DPYD
GO:1901303	negative regulation of cargo loading into COPII-coated vesicle	3	1	0.02	240	0.02031	0.02031	INSIG1
GO:2001253	regulation of histone H3-K36 trimethylation	3	1	0.02	241	0.02031	0.02031	IWS1
GO:0045870	positive regulation of single stranded viral RNA replication via double stranded DNA intermediate	3	1	0.02	242	0.02031	0.02031	TOP2A
GO:0002481	antigen processing and presentation of exogenous protein antigen via MHC class Ib, TAP-dependent	3	1	0.02	243	0.02031	0.02031	B2M
GO:0002477	antigen processing and presentation of exogenous peptide antigen via MHC class Ib	3	1	0.02	244	0.02031	0.02031	B2M
GO:0042304	regulation of fatty acid biosynthetic process	85	3	0.58	245	0.02053	0.02053	INSIG1, APOC1, AVPR1A
GO:0006084	acetyl-CoA metabolic process	86	3	0.59	250	0.02116	0.02116	AASS, HMGCS1, PDK3
GO:0070230	positive regulation of lymphocyte apoptotic process	33	2	0.22	251	0.02127	0.02127	LGALS14, LGALS13
GO:1901607	alpha-amino acid biosynthetic process	155	4	1.06	256	0.02193	0.02193	GATM, AGXT, AASS, GLUL
GO:0006323	DNA packaging	406	7	2.77	257	0.02200	0.02200	KNL1, HP1BP3, TOP2A, CDK1, MIS18BP1, H3F3A, NCAPG
GO:0046890	regulation of lipid biosynthetic process	406	7	2.77	258	0.02200	0.02200	INSIG1, IDI1, IDI1, APOC1, HMGCS1, PROX1, AVPR1A
GO:0006517	protein deglycosylation	88	3	0.6	260	0.02247	0.02247	MARCH6, MGEA5, UGGT2
GO:0048251	elastic fiber assembly	34	2	0.23	261	0.02250	0.02250	ATP7A, THSD4
GO:0008406	gonad development	503	8	3.43	263	0.02280	0.02280	CYP19A1, TFAP2C, SALL1, HMGCS1, SIX4, ASPM, ASPM, CYP19A1
GO:0042692	muscle cell differentiation	925	14	6.31	86	0.02289	0.00478	KDM6B, KRAS, FBXO22, ADAM12, CDK1, MEF2A, CDC42, IGFBP5, SPAG9, PROX1, SIX4, CDK9, TPM1, AVPR1A
GO:0001938	positive regulation of endothelial cell proliferation	235	5	1.6	264	0.02292	0.02292	ARG1, STAT3, CXCL12, PDCD6, PROX1
GO:0006704	glucocorticoid biosynthetic process	35	2	0.24	265	0.02376	0.02376	HSD11B2, HSD3B1
GO:0003084	positive regulation of systemic arterial blood pressure	35	2	0.24	266	0.02376	0.02376	HSD11B2, AVPR1A
GO:0007597	blood coagulation, intrinsic pathway	35	2	0.24	267	0.02376	0.02376	KNG1, KNG1
GO:0002369	T cell cytokine production	91	3	0.62	269	0.02451	0.02451	ARG1, B2M, DENND1B
GO:0007096	regulation of exit from mitosis	36	2	0.25	272	0.02505	0.02505	CDC14B, CDC14B
GO:0002082	regulation of oxidative phosphorylation	36	2	0.25	273	0.02505	0.02505	CDK1, ATP7A
GO:0000070	mitotic sister chromatid segregation	353	8	2.41	65	0.02577	0.00309	CDC14B, NUMA1, NCAPG, DSCC1, NUF2, CDC14B, ZNF207, DIS3L2
GO:0014812	muscle cell migration	243	5	1.66	277	0.02600	0.02600	ATP7A, IGFBP5, 215629_s_at, SIX4, TPM1
GO:0045665	negative regulation of neuron differentiation	517	8	3.52	278	0.02627	0.02627	TRAK2, DDX6, RUFY3, RUFY3, MYLIP, ASPM, B2M, ASPM
GO:0061580	colon epithelial cell migration	4	1	0.03	280	0.02699	0.02699	ARSB
GO:1903893	positive regulation of ATF6-mediated unfolded protein response	4	1	0.03	281	0.02699	0.02699	ATF6
GO:1990074	polyuridylation-dependent mRNA catabolic process	4	1	0.03	282	0.02699	0.02699	DIS3L2
GO:0070965	positive regulation of neutrophil mediated killing of fungus	4	1	0.03	283	0.02699	0.02699	ARG1
GO:0070953	regulation of neutrophil mediated killing of fungus	4	1	0.03	284	0.02699	0.02699	ARG1
GO:0033512	L-lysine catabolic process to acetyl-CoA via saccharopine	4	1	0.03	285	0.02699	0.02699	AASS
GO:0007344	pronuclear fusion	4	1	0.03	286	0.02699	0.02699	CDK1
GO:0006212	uracil catabolic process	4	1	0.03	287	0.02699	0.02699	DPYD
GO:1901301	regulation of cargo loading into COPII-coated vesicle	4	1	0.03	288	0.02699	0.02699	INSIG1
GO:0019072	viral genome packaging	4	1	0.03	289	0.02699	0.02699	DDX6
GO:0019074	viral RNA genome packaging	4	1	0.03	290	0.02699	0.02699	DDX6
GO:1903015	regulation of exo-alpha-sialidase activity	4	1	0.03	291	0.02699	0.02699	GBA3
GO:0007181	transforming growth factor beta receptor complex assembly	4	1	0.03	292	0.02699	0.02699	TGFBR3
GO:1904959	regulation of cytochrome-c oxidase activity	4	1	0.03	293	0.02699	0.02699	ATP7A
GO:0090425	acinar cell differentiation	4	1	0.03	294	0.02699	0.02699	PROX1
GO:1901253	negative regulation of intracellular transport of viral material	4	1	0.03	295	0.02699	0.02699	BST2
GO:0061114	branching involved in pancreas morphogenesis	4	1	0.03	296	0.02699	0.02699	PROX1
GO:0043049	otic placode formation	4	1	0.03	297	0.02699	0.02699	PROX1
GO:0008218	bioluminescence	4	1	0.03	298	0.02699	0.02699	SERPINA10
GO:0010142	farnesyl diphosphate biosynthetic process, mevalonate pathway	4	1	0.03	299	0.02699	0.02699	HMGCS1
GO:0000741	karyogamy	4	1	0.03	300	0.02699	0.02699	CDK1
GO:1902767	isoprenoid biosynthetic process via mevalonate	4	1	0.03	301	0.02699	0.02699	HMGCS1
GO:2000979	positive regulation of forebrain neuron differentiation	4	1	0.03	302	0.02699	0.02699	PROX1
GO:0002194	hepatocyte cell migration	4	1	0.03	303	0.02699	0.02699	PROX1
GO:0042414	epinephrine metabolic process	4	1	0.03	304	0.02699	0.02699	ATP7A
GO:0019265	glycine biosynthetic process, by transamination of glyoxylate	4	1	0.03	305	0.02699	0.02699	AGXT
GO:0045137	development of primary sexual characteristics	520	8	3.55	306	0.02706	0.02706	CYP19A1, TFAP2C, SALL1, HMGCS1, SIX4, ASPM, ASPM, CYP19A1
GO:0051865	protein autoubiquitination	166	4	1.13	307	0.02732	0.02732	RNF213, LTN1, ITCH, UBE2B
GO:1901617	organic hydroxy compound biosynthetic process	540	10	3.68	79	0.02733	0.00421	INSIG1, CYP19A1, IDI1, AKR1D1, IDI1, HMGCS1, ACER3, PROX1, CYP8B1, CYP19A1
GO:0051961	negative regulation of nervous system development	723	10	4.93	309	0.02749	0.02749	TRAK2, DDX6, STAT3, MYCN, RUFY3, RUFY3, MYLIP, ASPM, B2M, ASPM
GO:0035743	CD4-positive, alpha-beta T cell cytokine production	38	2	0.26	310	0.02770	0.02770	ARG1, DENND1B
GO:0019042	viral latency	38	2	0.26	311	0.02770	0.02770	PSIP1, PPIA
GO:0071459	protein localization to chromosome, centromeric region	38	2	0.26	312	0.02770	0.02770	KNL1, CDK1
GO:0071281	cellular response to iron ion	38	2	0.26	313	0.02770	0.02770	ATP7A, B2M
GO:0001936	regulation of endothelial cell proliferation	335	6	2.28	315	0.02798	0.02798	ARG1, STAT3, CXCL12, 215629_s_at, PDCD6, PROX1
GO:0009615	response to virus	682	12	4.65	61	0.02831	0.00271	BST2, SAMHD1, MX2, CXCL12, IFITM1, PCBP2, ITCH, SAMHD1, SAMHD1, PRKRA, PCBP2, IFNGR1
GO:0008203	cholesterol metabolic process	336	6	2.29	317	0.02833	0.02833	INSIG1, IDI1, AKR1D1, IDI1, APOC1, HMGCS1
GO:0045777	positive regulation of blood pressure	97	3	0.66	320	0.02889	0.02889	HSD11B2, TPM1, AVPR1A
GO:0070071	proton-transporting two-sector ATPase complex assembly	39	2	0.27	321	0.02907	0.02907	ALDOB, ATP6V0A2
GO:0008284	positive regulation of cell proliferation	2091	22	14.26	322	0.02941	0.02941	KRAS, CDK1, ATP7A, LIFR, ARG1, CDC42, STAT3, CXCL12, MYCN, GLUL, PDCD6, ACER3, CDCA7L, LIFR, LIFR, TGFBR3, PROX1, ASPM, CGA, ASPM, AVPR1A, NAMPT
GO:0034472	snRNA 3'-end processing	40	2	0.27	324	0.03046	0.03046	INTS6, INTS6
GO:0021533	cell differentiation in hindbrain	40	2	0.27	325	0.03046	0.03046	ATP7A, PROX1
GO:1904706	negative regulation of vascular smooth muscle cell proliferation	40	2	0.27	326	0.03046	0.03046	215629_s_at, TPM1
GO:0071850	mitotic cell cycle arrest	40	2	0.27	327	0.03046	0.03046	CDC14B, CDC14B
GO:0006260	DNA replication	756	12	5.15	96	0.03106	0.00608	CDC25A, CDK1, CCNE2, BARD1, CDC42, RFC5, DSCC1, MCM8, TBRG1, BOD1L1, CDK9, BARD1
GO:0007052	mitotic spindle organization	279	7	1.9	67	0.03113	0.00318	KIF11, CDC14B, NUMA1, GPSM2, NUF2, CDC14B, ZNF207
GO:0000413	protein peptidyl-prolyl isomerization	100	3	0.68	329	0.03122	0.03122	PPIG, PPIA, FKBP11
GO:0008206	bile acid metabolic process	100	3	0.68	330	0.03122	0.03122	AKR1D1, PROX1, CYP8B1
GO:0072425	signal transduction involved in G2 DNA damage checkpoint	41	2	0.28	334	0.03188	0.03188	CDC14B, CDC14B
GO:0048639	positive regulation of developmental growth	440	7	3	336	0.03207	0.03207	CRABP2, CDK1, CXCL12, RUFY3, RUFY3, TGFBR3, PROX1
GO:0007050	cell cycle arrest	641	9	4.37	339	0.03270	0.03270	CDK1, BARD1, CDC14B, CDKN1C, TBRG1, PPM1A, CDC14B, CDK9, BARD1
GO:0030177	positive regulation of Wnt signaling pathway	442	7	3.01	340	0.03275	0.03275	SALL1, TBL1X, DEPDC1B, PPM1A, ASPM, ASPM, DAB2
GO:0060421	positive regulation of heart growth	102	3	0.7	341	0.03282	0.03282	CDK1, TGFBR3, PROX1
GO:0065003	protein-containing complex assembly	4506	41	30.72	343	0.03305	0.03305	KNL1, HP1BP3, TRAPPC10, MAGI1, SEPT7, MDN1, INSIG1, RASA1, SAMHD1, DDX6, MX2, MTTP, PDE4DIP, ARG1, MIS18BP1, MED6, CDC42, CXCL12, PSIP1, ALDOB, HOPX, SPAG9, APOC1, H3F3A, NUMA1, AASS, GLUL, ATP6V0A2, PDCD6, TGFBR3, PPM1A, RNF213, SLAIN2, SAMHD1, SAMHD1, GOPC, SDHAF4, ZNF207, CSNK1A1, CLIP1, CELF4
GO:0075522	IRES-dependent viral translational initiation	42	2	0.29	345	0.03333	0.03333	PCBP2, PCBP2
GO:1902846	positive regulation of mitotic spindle elongation	5	1	0.03	346	0.03363	0.03363	NUMA1
GO:1905462	regulation of DNA duplex unwinding	5	1	0.03	347	0.03363	0.03363	TOP2A
GO:0019878	lysine biosynthetic process via aminoadipic acid	5	1	0.03	348	0.03363	0.03363	AASS
GO:0021571	rhombomere 5 development	5	1	0.03	349	0.03363	0.03363	MAFB
GO:0070947	neutrophil mediated killing of fungus	5	1	0.03	350	0.03363	0.03363	ARG1
GO:0032887	regulation of spindle elongation	5	1	0.03	351	0.03363	0.03363	NUMA1
GO:0032888	regulation of mitotic spindle elongation	5	1	0.03	352	0.03363	0.03363	NUMA1
GO:0110028	positive regulation of mitotic spindle organization	5	1	0.03	353	0.03363	0.03363	NUMA1
GO:0071988	protein localization to spindle pole body	5	1	0.03	354	0.03363	0.03363	NUMA1
GO:0010963	regulation of L-arginine import	5	1	0.03	355	0.03363	0.03363	ARG1
GO:0061034	olfactory bulb mitral cell layer development	5	1	0.03	356	0.03363	0.03363	SALL1
GO:0038002	endocrine signaling	5	1	0.03	357	0.03363	0.03363	KRAS
GO:0046440	L-lysine metabolic process	5	1	0.03	358	0.03363	0.03363	AASS
GO:0009085	lysine biosynthetic process	5	1	0.03	359	0.03363	0.03363	AASS
GO:0034552	respiratory chain complex II assembly	5	1	0.03	360	0.03363	0.03363	SDHAF4
GO:0034553	mitochondrial respiratory chain complex II assembly	5	1	0.03	361	0.03363	0.03363	SDHAF4
GO:0042999	regulation of Golgi to plasma membrane CFTR protein transport	5	1	0.03	362	0.03363	0.03363	GOPC
GO:0071387	cellular response to cortisol stimulus	5	1	0.03	363	0.03363	0.03363	KLF9
GO:0097298	regulation of nucleus size	5	1	0.03	364	0.03363	0.03363	HP1BP3
GO:1902363	regulation of protein localization to spindle pole body	5	1	0.03	365	0.03363	0.03363	NUMA1
GO:1902365	positive regulation of protein localization to spindle pole body	5	1	0.03	366	0.03363	0.03363	NUMA1
GO:0046724	oxalic acid secretion	5	1	0.03	367	0.03363	0.03363	AGXT
GO:0006542	glutamine biosynthetic process	5	1	0.03	368	0.03363	0.03363	GLUL
GO:0015679	plasma membrane copper ion transport	5	1	0.03	369	0.03363	0.03363	ATP7A
GO:0009436	glyoxylate catabolic process	5	1	0.03	370	0.03363	0.03363	AGXT
GO:0043002	negative regulation of Golgi to plasma membrane CFTR protein transport	5	1	0.03	371	0.03363	0.03363	GOPC
GO:0043004	cytoplasmic sequestering of CFTR protein	5	1	0.03	372	0.03363	0.03363	GOPC
GO:0071283	cellular response to iron(III) ion	5	1	0.03	373	0.03363	0.03363	B2M
GO:0019474	L-lysine catabolic process to acetyl-CoA	5	1	0.03	374	0.03363	0.03363	AASS
GO:0019477	L-lysine catabolic process	5	1	0.03	375	0.03363	0.03363	AASS
GO:0055048	anastral spindle assembly	5	1	0.03	376	0.03363	0.03363	NUMA1
GO:2000179	positive regulation of neural precursor cell proliferation	103	3	0.7	378	0.03364	0.03364	PROX1, ASPM, ASPM
GO:0021537	telencephalon development	645	9	4.4	379	0.03381	0.03381	KDM6B, TACC1, SALL1, CXCL12, PROX1, ASPM, 236930_at, ASPM, AVPR1A
GO:0051055	negative regulation of lipid biosynthetic process	104	3	0.71	380	0.03447	0.03447	INSIG1, APOC1, PROX1
GO:0034763	negative regulation of transmembrane transport	263	5	1.79	381	0.03480	0.03480	CALM3, ATP7A, GRB10, GOPC, 238519_at
GO:0010829	negative regulation of glucose transmembrane transport	43	2	0.29	382	0.03480	0.03480	GRB10, 238519_at
GO:0033127	regulation of histone phosphorylation	43	2	0.29	383	0.03480	0.03480	CDK9, UBE2B
GO:0062012	regulation of small molecule metabolic process	1191	14	8.12	384	0.03481	0.03481	CALM3, INSIG1, CDK1, IDI1, ATP7A, FABP1, IDI1, STAT3, IGFBP5, APOC1, HMGCS1, PROX1, PDK3, AVPR1A
GO:0006336	DNA replication-independent nucleosome assembly	105	3	0.72	385	0.03531	0.03531	KNL1, MIS18BP1, H3F3A
GO:0006695	cholesterol biosynthetic process	181	4	1.23	386	0.03584	0.03584	INSIG1, IDI1, IDI1, HMGCS1
GO:0030324	lung development	451	7	3.07	387	0.03590	0.03590	KRAS, ATP7A, ARG1, CDC42, MYCN, IGFBP5, PROX1
GO:0048662	negative regulation of smooth muscle cell proliferation	106	3	0.72	388	0.03617	0.03617	IGFBP5, 215629_s_at, TPM1
GO:0010592	positive regulation of lamellipodium assembly	44	2	0.3	390	0.03630	0.03630	ATP7A, CDC42
GO:1904668	positive regulation of ubiquitin protein ligase activity	44	2	0.3	391	0.03630	0.03630	CDC14B, CDC14B
GO:1902652	secondary alcohol metabolic process	358	6	2.44	392	0.03684	0.03684	INSIG1, IDI1, AKR1D1, IDI1, APOC1, HMGCS1
GO:0034724	DNA replication-independent nucleosome organization	107	3	0.73	393	0.03703	0.03703	KNL1, MIS18BP1, H3F3A
GO:0021697	cerebellar cortex formation	45	2	0.31	394	0.03782	0.03782	ATP7A, PROX1
GO:0046337	phosphatidylethanolamine metabolic process	45	2	0.31	395	0.03782	0.03782	ETNPPL, NAPEPLD
GO:0048311	mitochondrion distribution	45	2	0.31	396	0.03782	0.03782	TRAK2, MEF2A
GO:0042474	middle ear morphogenesis	45	2	0.31	397	0.03782	0.03782	INSIG1, PRKRA
GO:0090100	positive regulation of transmembrane receptor protein serine/threonine kinase signaling pathway	271	5	1.85	399	0.03877	0.03877	INHBC, CDKN1C, NUMA1, TGFBR3, DAB2
GO:0014910	regulation of smooth muscle cell migration	186	4	1.27	401	0.03899	0.03899	ATP7A, IGFBP5, 215629_s_at, TPM1
GO:0032354	response to follicle-stimulating hormone	46	2	0.31	402	0.03937	0.03937	HMGCS1, TGFBR3
GO:0019827	stem cell population maintenance	461	7	3.14	404	0.03963	0.03963	DDX6, SALL1, STAT3, PROX1, ASPM, ASPM, DIS3L2
GO:1902653	secondary alcohol biosynthetic process	187	4	1.27	405	0.03963	0.03963	INSIG1, IDI1, IDI1, HMGCS1
GO:0000022	mitotic spindle elongation	28	3	0.19	29	0.03992	0.00090	CDC14B, NUMA1, CDC14B
GO:0060661	submandibular salivary gland formation	6	1	0.04	406	0.04022	0.04022	CDC42
GO:0030573	bile acid catabolic process	6	1	0.04	407	0.04022	0.04022	AKR1D1
GO:0051542	elastin biosynthetic process	6	1	0.04	408	0.04022	0.04022	ATP7A
GO:0021849	neuroblast division in subventricular zone	6	1	0.04	409	0.04022	0.04022	236930_at
GO:1904205	negative regulation of skeletal muscle hypertrophy	6	1	0.04	410	0.04022	0.04022	IGFBP5
GO:0071602	phytosphingosine biosynthetic process	6	1	0.04	411	0.04022	0.04022	ACER3
GO:0070960	positive regulation of neutrophil mediated cytotoxicity	6	1	0.04	412	0.04022	0.04022	ARG1
GO:0070961	positive regulation of neutrophil mediated killing of symbiont cell	6	1	0.04	413	0.04022	0.04022	ARG1
GO:0042851	L-alanine metabolic process	6	1	0.04	414	0.04022	0.04022	AGXT
GO:0042853	L-alanine catabolic process	6	1	0.04	415	0.04022	0.04022	AGXT
GO:0019547	arginine catabolic process to ornithine	6	1	0.04	416	0.04022	0.04022	ARG1
GO:0070949	regulation of neutrophil mediated killing of symbiont cell	6	1	0.04	417	0.04022	0.04022	ARG1
GO:1903999	negative regulation of eating behavior	6	1	0.04	418	0.04022	0.04022	NAPEPLD
GO:0046121	deoxyribonucleoside catabolic process	6	1	0.04	419	0.04022	0.04022	DPYD
GO:1900150	regulation of defense response to fungus	6	1	0.04	420	0.04022	0.04022	ARG1
GO:0097198	histone H3-K36 trimethylation	6	1	0.04	421	0.04022	0.04022	IWS1
GO:0034699	response to luteinizing hormone	6	1	0.04	422	0.04022	0.04022	TGFBR3
GO:0071335	hair follicle cell proliferation	6	1	0.04	423	0.04022	0.04022	CDC42
GO:0071336	regulation of hair follicle cell proliferation	6	1	0.04	424	0.04022	0.04022	CDC42
GO:0071338	positive regulation of hair follicle cell proliferation	6	1	0.04	425	0.04022	0.04022	CDC42
GO:0003065	positive regulation of heart rate by epinephrine	6	1	0.04	426	0.04022	0.04022	TPM1
GO:1901252	regulation of intracellular transport of viral material	6	1	0.04	427	0.04022	0.04022	BST2
GO:0043000	Golgi to plasma membrane CFTR protein transport	6	1	0.04	428	0.04022	0.04022	GOPC
GO:0006671	phytosphingosine metabolic process	6	1	0.04	429	0.04022	0.04022	ACER3
GO:0071279	cellular response to cobalt ion	6	1	0.04	430	0.04022	0.04022	ATP7A
GO:1902725	negative regulation of satellite cell differentiation	6	1	0.04	431	0.04022	0.04022	SIX4
GO:0030323	respiratory tube development	463	7	3.16	432	0.04041	0.04041	KRAS, ATP7A, ARG1, CDC42, MYCN, IGFBP5, PROX1
GO:0051304	chromosome separation	190	4	1.3	434	0.04161	0.04161	TOP2A, NUMA1, ZNF207, DIS3L2
GO:0051384	response to glucocorticoid	369	6	2.52	435	0.04165	0.04165	KRAS, KLF9, HSD11B2, ARG1, AGXT, AVPR1A
GO:0098727	maintenance of cell number	467	7	3.18	436	0.04199	0.04199	DDX6, SALL1, STAT3, PROX1, ASPM, ASPM, DIS3L2
GO:0010721	negative regulation of cell development	779	10	5.31	437	0.04218	0.04218	TRAK2, DDX6, STAT3, MYCN, RUFY3, RUFY3, MYLIP, ASPM, B2M, ASPM
GO:0021545	cranial nerve development	113	3	0.77	438	0.04242	0.04242	SALL1, MAFB, SIX4
GO:0036315	cellular response to sterol	48	2	0.33	439	0.04253	0.04253	INSIG1, HMGCS1
GO:0010894	negative regulation of steroid biosynthetic process	48	2	0.33	440	0.04253	0.04253	INSIG1, PROX1
GO:0031572	G2 DNA damage checkpoint	114	3	0.78	442	0.04335	0.04335	CDK1, CDC14B, CDC14B
GO:0019081	viral translation	49	2	0.33	444	0.04414	0.04414	PCBP2, PCBP2
GO:0060259	regulation of feeding behavior	49	2	0.33	445	0.04414	0.04414	STAT3, NAPEPLD
GO:0032480	negative regulation of type I interferon production	115	3	0.78	446	0.04430	0.04430	PCBP2, ITCH, PCBP2
GO:0001935	endothelial cell proliferation	376	6	2.56	447	0.04491	0.04491	ARG1, STAT3, CXCL12, 215629_s_at, PDCD6, PROX1
GO:0045071	negative regulation of viral genome replication	116	3	0.79	450	0.04525	0.04525	BST2, IFITM1, PROX1
GO:0003044	regulation of systemic arterial blood pressure mediated by a chemical signal	116	3	0.79	451	0.04525	0.04525	HSD11B2, TPM1, AVPR1A
GO:0000768	syncytium formation by plasma membrane fusion	116	3	0.79	452	0.04525	0.04525	ERVW-1, ERVW-1, ADAM12
GO:0016572	histone phosphorylation	117	3	0.8	455	0.04622	0.04622	CDK1, CDK9, UBE2B
GO:0051231	spindle elongation	29	3	0.2	34	0.04642	0.00100	CDC14B, NUMA1, CDC14B
GO:0051783	regulation of nuclear division	478	7	3.26	456	0.04654	0.04654	KIF11, CDC14B, CDC42, NUMA1, CDC14B, UBE2B, ZNF207
GO:1903237	negative regulation of leukocyte tethering or rolling	7	1	0.05	457	0.04676	0.04676	CXCL12
GO:0019860	uracil metabolic process	7	1	0.05	458	0.04676	0.04676	DPYD
GO:0021553	olfactory nerve development	7	1	0.05	459	0.04676	0.04676	SALL1
GO:0032849	positive regulation of cellular pH reduction	7	1	0.05	460	0.04676	0.04676	AVPR1A
GO:0045337	farnesyl diphosphate biosynthetic process	7	1	0.05	461	0.04676	0.04676	HMGCS1
GO:1904848	negative regulation of cell chemotaxis to fibroblast growth factor	7	1	0.05	462	0.04676	0.04676	215629_s_at
GO:0019676	ammonia assimilation cycle	7	1	0.05	463	0.04676	0.04676	GLUL
GO:0009080	pyruvate family amino acid catabolic process	7	1	0.05	464	0.04676	0.04676	AGXT
GO:0009078	pyruvate family amino acid metabolic process	7	1	0.05	465	0.04676	0.04676	AGXT
GO:1990116	ribosome-associated ubiquitin-dependent protein catabolic process	7	1	0.05	466	0.04676	0.04676	LTN1
GO:2000552	negative regulation of T-helper 2 cell cytokine production	7	1	0.05	467	0.04676	0.04676	ARG1
GO:2000638	regulation of SREBP signaling pathway	7	1	0.05	468	0.04676	0.04676	INSIG1
GO:2000639	negative regulation of SREBP signaling pathway	7	1	0.05	469	0.04676	0.04676	INSIG1
GO:0006522	alanine metabolic process	7	1	0.05	470	0.04676	0.04676	AGXT
GO:0006524	alanine catabolic process	7	1	0.05	471	0.04676	0.04676	AGXT
GO:0019483	beta-alanine biosynthetic process	7	1	0.05	472	0.04676	0.04676	DPYD
GO:0046619	optic placode formation involved in camera-type eye formation	7	1	0.05	473	0.04676	0.04676	PROX1
GO:1902724	positive regulation of skeletal muscle satellite cell proliferation	7	1	0.05	474	0.04676	0.04676	STAT3
GO:1902728	positive regulation of growth factor dependent skeletal muscle satellite cell proliferation	7	1	0.05	475	0.04676	0.04676	STAT3
GO:0002125	maternal aggressive behavior	7	1	0.05	476	0.04676	0.04676	AVPR1A
GO:0045773	positive regulation of axon extension	118	3	0.8	479	0.04719	0.04719	CXCL12, RUFY3, RUFY3
GO:0002052	positive regulation of neuroblast proliferation	51	2	0.35	480	0.04744	0.04744	ASPM, ASPM
GO:0000132	establishment of mitotic spindle orientation	51	2	0.35	481	0.04744	0.04744	NUMA1, GPSM2
GO:0008211	glucocorticoid metabolic process	51	2	0.35	482	0.04744	0.04744	HSD11B2, HSD3B1
GO:0070816	phosphorylation of RNA polymerase II C-terminal domain	51	2	0.35	483	0.04744	0.04744	CCNC, CDK9
GO:0016126	sterol biosynthetic process	199	4	1.36	484	0.04788	0.04788	INSIG1, IDI1, IDI1, HMGCS1
GO:1904380	endoplasmic reticulum mannose trimming	52	2	0.35	485	0.04912	0.04912	MARCH6, UGGT2
GO:0006949	syncytium formation	120	3	0.82	487	0.04917	0.04917	ERVW-1, ERVW-1, ADAM12
GO:0030111	regulation of Wnt signaling pathway	912	11	6.22	490	0.04941	0.04941	SALL1, TBL1X, GRB10, DEPDC1B, PPM1A, RNF213, ASPM, ASPM, CSNK1A1, DAB2, G3BP1
GO:0001889	liver development	386	6	2.63	491	0.04983	0.04983	KRAS, ATP7A, ARG1, HMGCS1, TGFBR3, PROX1

## Sheet: overlap_BPA_BPF (n=49)
GO.ID	Term	Annotated	Significant	Expected	Rank in classic	elim	classic	genes
GO:0072717	cellular response to actinomycin D	14	2	0.02	23	0.00012	0.00012	MDM2, MDM2
GO:0043154	negative regulation of cysteine-type endopeptidase activity involved in apoptotic process	245	4	0.28	32	0.00018	0.00018	LAMP3, TNFRSF10C, MDM2, MDM2
GO:1990785	response to water-immersion restraint stress	18	2	0.02	33	0.00019	0.00019	MDM2, MDM2
GO:0010039	response to iron ion	98	3	0.11	36	0.00020	0.00020	CYP1A1, MDM2, MDM2
GO:0007089	traversing start control point of mitotic cell cycle	19	2	0.02	37	0.00022	0.00022	MDM2, MDM2
GO:0071494	cellular response to UV-C	21	2	0.02	41	0.00027	0.00027	MDM2, MDM2
GO:0009635	response to herbicide	26	2	0.03	51	0.00041	0.00041	CYP1A1, NEFL
GO:0001991	regulation of systemic arterial blood pressure by circulatory renin-angiotensin	37	2	0.04	61	0.00083	0.00083	MME, GJA5
GO:0045472	response to ether	37	2	0.04	62	0.00083	0.00083	MDM2, MDM2
GO:1901741	positive regulation of myoblast fusion	40	2	0.05	63	0.00097	0.00097	RIPOR2, GDF15
GO:0071391	cellular response to estrogen stimulus	42	2	0.05	67	0.00107	0.00107	MDM2, MDM2
GO:0003161	cardiac conduction system development	43	2	0.05	71	0.00112	0.00112	NRG1, GJA5
GO:0009692	ethylene metabolic process	1	1	0	72	0.00115	0.00115	CYP1A1
GO:0019341	dibenzo-p-dioxin catabolic process	1	1	0	73	0.00115	0.00115	CYP1A1
GO:1905226	regulation of adhesion of symbiont to host epithelial cell	1	1	0	74	0.00115	0.00115	SFTPD
GO:0035455	response to interferon-alpha	45	2	0.05	80	0.00123	0.00123	LAMP3, IFIT2
GO:0043518	negative regulation of DNA damage response, signal transduction by p53 class mediator	46	2	0.05	81	0.00128	0.00128	MDM2, MDM2
GO:1904754	positive regulation of vascular associated smooth muscle cell migration	47	2	0.05	83	0.00134	0.00134	MDM2, MDM2
GO:0014033	neural crest cell differentiation	192	3	0.22	85	0.00140	0.00140	FRZB, FRZB, NRG1
GO:0032026	response to magnesium ion	48	2	0.05	86	0.00140	0.00140	MDM2, MDM2
GO:0034695	response to prostaglandin E	50	2	0.06	88	0.00151	0.00151	TGFBR3, GNG2
GO:0090103	cochlea morphogenesis	50	2	0.06	89	0.00151	0.00151	FRZB, FRZB
GO:0071157	negative regulation of cell cycle arrest	52	2	0.06	90	0.00164	0.00164	MDM2, MDM2
GO:0010721	negative regulation of cell development	779	5	0.89	95	0.00190	0.00190	FRZB, FRZB, NRG1, MDM2, MDM2
GO:0061037	negative regulation of cartilage development	56	2	0.06	96	0.00190	0.00190	FRZB, FRZB
GO:0070301	cellular response to hydrogen peroxide	216	3	0.25	97	0.00195	0.00195	NQO1, MDM2, MDM2
GO:0033993	response to lipid	2214	10	2.54	31	0.00206	0.00016	NQO1, TGFBR3, CYP1A1, MICB, TNFRSF10C, DCN, MDM2, NEFL, GNG2, MDM2
GO:0098906	regulation of Purkinje myocyte action potential	2	1	0	103	0.00229	0.00229	GJA5
GO:0044869	negative regulation by host of viral exo-alpha-sialidase activity	2	1	0	104	0.00229	0.00229	PTX3
GO:0044871	negative regulation by host of viral glycoprotein metabolic process	2	1	0	105	0.00229	0.00229	PTX3
GO:1990029	vasomotion	2	1	0	106	0.00229	0.00229	GJA5
GO:1903904	negative regulation of establishment of T cell polarity	2	1	0	107	0.00229	0.00229	RIPOR2
GO:0017143	insecticide metabolic process	2	1	0	108	0.00229	0.00229	CYP1A1
GO:0086054	bundle of His cell to Purkinje myocyte communication by electrical coupling	2	1	0	109	0.00229	0.00229	GJA5
GO:0086055	Purkinje myocyte to ventricular cardiac muscle cell communication by electrical coupling	2	1	0	110	0.00229	0.00229	GJA5
GO:0086044	atrial cardiac muscle cell to AV node cell communication by electrical coupling	2	1	0	111	0.00229	0.00229	GJA5
GO:1905872	negative regulation of protein localization to cell leading edge	2	1	0	112	0.00229	0.00229	RIPOR2
GO:2001107	negative regulation of Rho guanyl-nucleotide exchange factor activity	2	1	0	113	0.00229	0.00229	RIPOR2
GO:1990000	amyloid fibril formation	62	2	0.07	121	0.00232	0.00232	MDM2, MDM2
GO:1903409	reactive oxygen species biosynthetic process	236	3	0.27	126	0.00251	0.00251	NQO1, CYP1A1, PTX3
GO:0051085	chaperone cofactor-dependent protein refolding	67	2	0.08	129	0.00270	0.00270	HSPA4L, HSPA4L
GO:0042026	protein refolding	68	2	0.08	132	0.00278	0.00278	HSPA4L, HSPA4L
GO:0002027	regulation of heart rate	245	3	0.28	133	0.00279	0.00279	MDM2, GJA5, MDM2
GO:0003181	atrioventricular valve morphogenesis	69	2	0.08	136	0.00286	0.00286	MDM2, MDM2
GO:0046827	positive regulation of protein export from nucleus	70	2	0.08	137	0.00294	0.00294	MDM2, MDM2
GO:1904707	positive regulation of vascular smooth muscle cell proliferation	71	2	0.08	138	0.00303	0.00303	MDM2, MDM2
GO:0060317	cardiac epithelial to mesenchymal transition	73	2	0.08	144	0.00320	0.00320	TGFBR3, TMEM100
GO:0010652	positive regulation of cell communication by chemical coupling	3	1	0	148	0.00343	0.00343	GJA5
GO:0009624	response to nematode	3	1	0	149	0.00343	0.00343	CYP1A1
GO:0035922	foramen ovale closure	3	1	0	150	0.00343	0.00343	GJA5
GO:0003193	pulmonary valve formation	3	1	0	151	0.00343	0.00343	GJA5
GO:0003294	atrial ventricular junction remodeling	3	1	0	152	0.00343	0.00343	GJA5
GO:0046685	response to arsenic-containing substance	76	2	0.09	154	0.00346	0.00346	CYP1A1, NEFL
GO:0071480	cellular response to gamma radiation	77	2	0.09	156	0.00355	0.00355	MDM2, MDM2
GO:0071312	cellular response to alkaloid	84	2	0.1	171	0.00421	0.00421	MDM2, MDM2
GO:0003171	atrioventricular valve development	73	3	0.08	16	0.00436	8.2e-05	MDM2, GJA5, MDM2
GO:0003014	renal system process	288	3	0.33	175	0.00439	0.00439	PRKAR2B, RRM2B, GJA5
GO:0071377	cellular response to glucagon stimulus	87	2	0.1	177	0.00450	0.00450	PRKAR2B, GNG2
GO:0098905	regulation of bundle of His cell action potential	4	1	0	179	0.00457	0.00457	GJA5
GO:0007181	transforming growth factor beta receptor complex assembly	4	1	0	180	0.00457	0.00457	TGFBR3
GO:0097338	response to clozapine	4	1	0	181	0.00457	0.00457	PRKAR2B
GO:0005999	xylulose biosynthetic process	4	1	0	182	0.00457	0.00457	TKT
GO:0003281	ventricular septum development	211	4	0.24	22	0.00469	0.00010	TGFBR3, MDM2, GJA5, MDM2
GO:0043278	response to morphine	90	2	0.1	184	0.00481	0.00481	MDM2, MDM2
GO:0061384	heart trabecula morphogenesis	91	2	0.1	186	0.00492	0.00492	TGFBR3, NRG1
GO:0003158	endothelium development	305	3	0.35	189	0.00515	0.00515	NRG1, TMEM100, GJA5
GO:0043491	protein kinase B signaling	614	4	0.7	191	0.00526	0.00526	NRG1, MDM2, TMEM100, MDM2
GO:1903937	response to acrylamide	5	1	0.01	193	0.00571	0.00571	NEFL
GO:0045105	intermediate filament polymerization or depolymerization	5	1	0.01	194	0.00571	0.00571	NEFL
GO:0019369	arachidonic acid metabolic process	101	2	0.12	202	0.00602	0.00602	CYP1A1, PLA2G4A
GO:0003254	regulation of membrane depolarization	101	2	0.12	203	0.00602	0.00602	DCN, GJA5
GO:0042220	response to cocaine	105	2	0.12	207	0.00649	0.00649	MDM2, MDM2
GO:0060411	cardiac septum morphogenesis	230	4	0.26	28	0.00661	0.00014	TGFBR3, MDM2, GJA5, MDM2
GO:0010955	negative regulation of protein processing	108	2	0.12	211	0.00685	0.00685	MDM2, MDM2
GO:0034699	response to luteinizing hormone	6	1	0.01	214	0.00685	0.00685	TGFBR3
GO:0050689	negative regulation of defense response to virus by host	6	1	0.01	215	0.00685	0.00685	MICB
GO:0086053	AV node cell to bundle of His cell communication by electrical coupling	6	1	0.01	216	0.00685	0.00685	GJA5
GO:0086021	SA node cell to atrial cardiac muscle cell communication by electrical coupling	6	1	0.01	217	0.00685	0.00685	GJA5
GO:0045085	negative regulation of interleukin-2 biosynthetic process	6	1	0.01	218	0.00685	0.00685	SFTPD
GO:0046166	glyceraldehyde-3-phosphate biosynthetic process	6	1	0.01	219	0.00685	0.00685	TKT
GO:1904880	response to hydrogen sulfide	6	1	0.01	220	0.00685	0.00685	NQO1
GO:2000405	negative regulation of T cell migration	6	1	0.01	221	0.00685	0.00685	RIPOR2
GO:0001974	blood vessel remodeling	113	2	0.13	226	0.00748	0.00748	MDM2, MDM2
GO:0050766	positive regulation of phagocytosis	113	2	0.13	227	0.00748	0.00748	PTX3, SFTPD
GO:0006880	intracellular sequestering of iron ion	7	1	0.01	232	0.00799	0.00799	FTH1
GO:0001878	response to yeast	7	1	0.01	233	0.00799	0.00799	PTX3
GO:0042904	9-cis-retinoic acid biosynthetic process	7	1	0.01	234	0.00799	0.00799	CYP1A1
GO:0071492	cellular response to UV-A	7	1	0.01	235	0.00799	0.00799	MME
GO:0021842	chemorepulsion involved in interneuron migration from the subpallium to the cortex	7	1	0.01	236	0.00799	0.00799	NRG1
GO:0033693	neurofilament bundle assembly	7	1	0.01	237	0.00799	0.00799	NEFL
GO:0055025	positive regulation of cardiac muscle tissue development	117	2	0.13	243	0.00800	0.00800	TGFBR3, NRG1
GO:0060412	ventricular septum morphogenesis	118	2	0.14	245	0.00813	0.00813	TGFBR3, GJA5
GO:0055010	ventricular cardiac muscle tissue morphogenesis	122	2	0.14	249	0.00866	0.00866	TGFBR3, NRG1
GO:0009628	response to abiotic stimulus	2912	11	3.34	48	0.00872	0.00033	HSPA4L, NQO1, MME, TGFBR3, HSPA4L, CYP1A1, MICB, RIPOR2, DCN, MDM2, MDM2
GO:0031648	protein destabilization	124	2	0.14	252	0.00894	0.00894	MDM2, MDM2
GO:0098904	regulation of AV node cell action potential	8	1	0.01	253	0.00913	0.00913	GJA5
GO:0032020	ISG15-protein conjugation	8	1	0.01	254	0.00913	0.00913	HERC5
GO:0031133	regulation of axon diameter	8	1	0.01	255	0.00913	0.00913	NEFL
GO:2000391	positive regulation of neutrophil extravasation	8	1	0.01	256	0.00913	0.00913	RIPOR2
GO:0030509	BMP signaling pathway	382	3	0.44	265	0.00953	0.00953	TGFBR3, TMEM100, GDF15
GO:0035567	non-canonical Wnt signaling pathway	383	3	0.44	266	0.00960	0.00960	FRZB, FRZB, GNG2
GO:0035965	cardiolipin acyl-chain remodeling	9	1	0.01	272	0.01026	0.01026	PLA2G4A
GO:0043152	induction of bacterial agglutination	9	1	0.01	273	0.01026	0.01026	SFTPD
GO:0010041	response to iron(III) ion	9	1	0.01	274	0.01026	0.01026	CYP1A1
GO:0046449	creatinine metabolic process	9	1	0.01	275	0.01026	0.01026	MME
GO:1900133	regulation of renin secretion into blood stream	9	1	0.01	276	0.01026	0.01026	GJA5
GO:0007568	aging	754	4	0.86	279	0.01069	0.01069	NQO1, MME, CYP1A1, DCN
GO:0009611	response to wounding	1666	6	1.91	284	0.01125	0.01125	PRKAR2B, CYP1A1, NRG1, DCN, NEFL, GNG2
GO:0003150	muscular septum morphogenesis	10	1	0.01	288	0.01140	0.01140	TGFBR3
GO:0060373	regulation of ventricular cardiac muscle cell membrane depolarization	10	1	0.01	289	0.01140	0.01140	GJA5
GO:0003105	negative regulation of glomerular filtration	10	1	0.01	290	0.01140	0.01140	GJA5
GO:0045600	positive regulation of fat cell differentiation	143	2	0.16	299	0.01174	0.01174	FRZB, FRZB
GO:0008283	cell proliferation	4868	13	5.58	122	0.01174	0.00233	FRZB, FRZB, TGFBR3, CYP1A1, NRG1, PLA2G4A, MAB21L2, TNFRSF10C, SFTPD, FTH1, MDM2, GNG2, MDM2
GO:0006955	immune response	4562	11	5.22	300	0.01176	0.01176	MME, TGFBR3, LAMP3, PTX3, MICB, IL18R1, TNFRSF10C, SFTPD, FTH1, HERC5, IFIT2
GO:0009408	response to heat	422	3	0.48	309	0.01246	0.01246	HSPA4L, HSPA4L, MICB
GO:0060935	cardiac fibroblast cell differentiation	11	1	0.01	312	0.01253	0.01253	TGFBR3
GO:0060936	cardiac fibroblast cell development	11	1	0.01	313	0.01253	0.01253	TGFBR3
GO:0060938	epicardium-derived cardiac fibroblast cell differentiation	11	1	0.01	314	0.01253	0.01253	TGFBR3
GO:0060939	epicardium-derived cardiac fibroblast cell development	11	1	0.01	315	0.01253	0.01253	TGFBR3
GO:0038129	ERBB3 signaling pathway	11	1	0.01	316	0.01253	0.01253	NRG1
GO:0006663	platelet activating factor biosynthetic process	11	1	0.01	317	0.01253	0.01253	PLA2G4A
GO:0072338	cellular lactam metabolic process	11	1	0.01	318	0.01253	0.01253	MME
GO:0006809	nitric oxide biosynthetic process	148	2	0.17	319	0.01253	0.01253	NQO1, PTX3
GO:0052405	negative regulation by host of symbiont molecular function	14	2	0.02	24	0.01334	0.00012	PTX3, SFTPD
GO:0046209	nitric oxide metabolic process	153	2	0.18	323	0.01335	0.01335	NQO1, PTX3
GO:0048015	phosphatidylinositol-mediated signaling	436	3	0.5	326	0.01360	0.01360	NRG1, DCN, CA8
GO:0001999	renal response to blood flow involved in circulatory renin-angiotensin regulation of systemic arteri...	12	1	0.01	327	0.01366	0.01366	GJA5
GO:0060979	vasculogenesis involved in coronary vascular morphogenesis	12	1	0.01	328	0.01366	0.01366	TGFBR3
GO:0014012	peripheral nervous system axon regeneration	12	1	0.01	329	0.01366	0.01366	NEFL
GO:0060842	arterial endothelial cell differentiation	12	1	0.01	330	0.01366	0.01366	TMEM100
GO:0002001	renin secretion into blood stream	12	1	0.01	331	0.01366	0.01366	GJA5
GO:0060318	definitive erythrocyte differentiation	12	1	0.01	332	0.01366	0.01366	TGFBR3
GO:0045213	neurotransmitter receptor metabolic process	12	1	0.01	333	0.01366	0.01366	NRG1
GO:0071493	cellular response to UV-B	12	1	0.01	334	0.01366	0.01366	MME
GO:2001057	reactive nitrogen species metabolic process	159	2	0.18	344	0.01436	0.01436	NQO1, PTX3
GO:0048017	inositol lipid-mediated signaling	445	3	0.51	345	0.01436	0.01436	NRG1, DCN, CA8
GO:0001568	blood vessel development	1761	6	2.02	347	0.01449	0.01449	TGFBR3, DCN, MDM2, TMEM100, GJA5, MDM2
GO:0060389	pathway-restricted SMAD protein phosphorylation	161	2	0.18	348	0.01470	0.01470	TGFBR3, GDF15
GO:0009052	pentose-phosphate shunt, non-oxidative branch	13	1	0.01	351	0.01479	0.01479	TKT
GO:0031644	regulation of neurological system process	166	2	0.19	356	0.01558	0.01558	NRG1, TMEM100
GO:0051865	protein autoubiquitination	166	2	0.19	357	0.01558	0.01558	MDM2, MDM2
GO:1900825	regulation of membrane depolarization during cardiac muscle cell action potential	14	1	0.02	361	0.01592	0.01592	GJA5
GO:0061136	regulation of proteasomal protein catabolic process	465	3	0.53	365	0.01613	0.01613	LAMP3, MDM2, MDM2
GO:0006977	DNA damage response, signal transduction by p53 class mediator resulting in cell cycle arrest	174	2	0.2	373	0.01702	0.01702	MDM2, MDM2
GO:0060052	neurofilament cytoskeleton organization	15	1	0.02	375	0.01705	0.01705	NEFL
GO:1903935	response to sodium arsenite	15	1	0.02	376	0.01705	0.01705	NEFL
GO:1990868	response to chemokine	15	1	0.02	377	0.01705	0.01705	RIPOR2
GO:1990869	cellular response to chemokine	15	1	0.02	378	0.01705	0.01705	RIPOR2
GO:0006627	protein processing involved in protein targeting to mitochondrion	15	1	0.02	379	0.01705	0.01705	UQCRC2
GO:0001944	vasculature development	1826	6	2.09	380	0.01705	0.01705	TGFBR3, DCN, MDM2, TMEM100, GJA5, MDM2
GO:0072431	signal transduction involved in mitotic G1 DNA damage checkpoint	177	2	0.2	388	0.01758	0.01758	MDM2, MDM2
GO:1902400	intracellular signal transduction involved in G1 DNA damage checkpoint	177	2	0.2	389	0.01758	0.01758	MDM2, MDM2
GO:0072358	cardiovascular system development	1842	6	2.11	390	0.01773	0.01773	TGFBR3, DCN, MDM2, TMEM100, GJA5, MDM2
GO:0044362	negative regulation of molecular function in other organism	18	2	0.02	34	0.01774	0.00019	PTX3, SFTPD
GO:0052204	negative regulation of molecular function in other organism involved in symbiotic interaction	18	2	0.02	35	0.01774	0.00019	PTX3, SFTPD
GO:0072413	signal transduction involved in mitotic cell cycle checkpoint	180	2	0.21	394	0.01814	0.01814	MDM2, MDM2
GO:1902402	signal transduction involved in mitotic DNA damage checkpoint	180	2	0.21	395	0.01814	0.01814	MDM2, MDM2
GO:1902403	signal transduction involved in mitotic DNA integrity checkpoint	180	2	0.21	396	0.01814	0.01814	MDM2, MDM2
GO:0098902	regulation of membrane depolarization during action potential	16	1	0.02	398	0.01817	0.01817	GJA5
GO:0043129	surfactant homeostasis	16	1	0.02	399	0.01817	0.01817	SFTPD
GO:0060371	regulation of atrial cardiac muscle cell membrane depolarization	16	1	0.02	400	0.01817	0.01817	GJA5
GO:0046469	platelet activating factor metabolic process	16	1	0.02	401	0.01817	0.01817	PLA2G4A
GO:0001666	response to hypoxia	887	4	1.02	404	0.01839	0.01839	TGFBR3, CYP1A1, MDM2, MDM2
GO:0007005	mitochondrion organization	1349	5	1.55	405	0.01842	0.01842	NRG1, DCN, RRM2B, IFIT2, UQCRC2
GO:0042127	regulation of cell proliferation	3848	11	4.41	145	0.01866	0.00328	FRZB, FRZB, TGFBR3, NRG1, PLA2G4A, MAB21L2, TNFRSF10C, SFTPD, FTH1, MDM2, MDM2
GO:0001570	vasculogenesis	183	2	0.21	407	0.01871	0.01871	TGFBR3, TMEM100
GO:0060956	endocardial cell differentiation	17	1	0.02	414	0.01930	0.01930	NRG1
GO:0003348	cardiac endothelial cell differentiation	17	1	0.02	415	0.01930	0.01930	NRG1
GO:0002933	lipid hydroxylation	17	1	0.02	416	0.01930	0.01930	CYP1A1
GO:0036293	response to decreased oxygen levels	903	4	1.03	419	0.01949	0.01949	TGFBR3, CYP1A1, MDM2, MDM2
GO:0014068	positive regulation of phosphatidylinositol 3-kinase signaling	188	2	0.22	421	0.01968	0.01968	NRG1, DCN
GO:0045445	myoblast differentiation	191	2	0.22	426	0.02027	0.02027	NRG1, RIPOR2
GO:0009698	phenylpropanoid metabolic process	18	1	0.02	428	0.02042	0.02042	CYP1A1
GO:0098910	regulation of atrial cardiac muscle cell action potential	18	1	0.02	429	0.02042	0.02042	GJA5
GO:0051901	positive regulation of mitochondrial depolarization	18	1	0.02	430	0.02042	0.02042	DCN
GO:0071351	cellular response to interleukin-18	18	1	0.02	431	0.02042	0.02042	IL18R1
GO:0009804	coumarin metabolic process	18	1	0.02	432	0.02042	0.02042	CYP1A1
GO:0035655	interleukin-18-mediated signaling pathway	18	1	0.02	433	0.02042	0.02042	IL18R1
GO:0050848	regulation of calcium-mediated signaling	195	2	0.22	437	0.02107	0.02107	NRG1, TMEM100
GO:0019233	sensory perception of pain	196	2	0.22	440	0.02127	0.02127	MME, TMEM100
GO:2000480	negative regulation of cAMP-dependent protein kinase activity	19	1	0.02	442	0.02154	0.02154	PRKAR2B
GO:0019800	peptide cross-linking via chondroitin 4-sulfate glycosaminoglycan	19	1	0.02	443	0.02154	0.02154	DCN
GO:0061053	somite development	200	2	0.23	450	0.02209	0.02209	FRZB, FRZB
GO:0052428	modulation by host of symbiont molecular function	22	2	0.03	44	0.02213	0.00029	PTX3, SFTPD
GO:0031571	mitotic G1 DNA damage checkpoint	202	2	0.23	453	0.02250	0.02250	MDM2, MDM2
GO:0044819	mitotic G1/S transition checkpoint	202	2	0.23	454	0.02250	0.02250	MDM2, MDM2
GO:1900747	negative regulation of vascular endothelial growth factor signaling pathway	20	1	0.02	455	0.02266	0.02266	DCN
GO:0003223	ventricular compact myocardium morphogenesis	20	1	0.02	456	0.02266	0.02266	TGFBR3
GO:0048875	chemical homeostasis within a tissue	20	1	0.02	457	0.02266	0.02266	SFTPD
GO:0046677	response to antibiotic	787	6	0.9	40	0.02281	0.00026	NQO1, CYP1A1, PLA2G4A, MDM2, NEFL, MDM2
GO:0042176	regulation of protein catabolic process	953	4	1.09	461	0.02322	0.02322	LAMP3, NRG1, MDM2, MDM2
GO:0044783	G1 DNA damage checkpoint	208	2	0.24	463	0.02376	0.02376	MDM2, MDM2
GO:0060837	blood vessel endothelial cell differentiation	21	1	0.02	464	0.02378	0.02378	TMEM100
GO:0009812	flavonoid metabolic process	21	1	0.02	465	0.02378	0.02378	CYP1A1
GO:0060137	maternal process involved in parturition	21	1	0.02	466	0.02378	0.02378	CYP1A1
GO:0070482	response to oxygen levels	962	4	1.1	469	0.02394	0.02394	TGFBR3, CYP1A1, MDM2, MDM2
GO:0003151	outflow tract morphogenesis	210	2	0.24	471	0.02418	0.02418	TGFBR3, GJA5
GO:1902548	negative regulation of cellular response to vascular endothelial growth factor stimulus	22	1	0.03	475	0.02490	0.02490	DCN
GO:0002002	regulation of angiotensin levels in blood	22	1	0.03	476	0.02490	0.02490	MME
GO:0002003	angiotensin maturation	22	1	0.03	477	0.02490	0.02490	MME
GO:0042136	neurotransmitter biosynthetic process	216	2	0.25	479	0.02548	0.02548	NQO1, PTX3
GO:0072422	signal transduction involved in DNA damage checkpoint	217	2	0.25	480	0.02570	0.02570	MDM2, MDM2
GO:0072401	signal transduction involved in DNA integrity checkpoint	217	2	0.25	481	0.02570	0.02570	MDM2, MDM2
GO:1903050	regulation of proteolysis involved in cellular protein catabolic process	557	3	0.64	483	0.02583	0.02583	LAMP3, MDM2, MDM2
GO:0043393	regulation of protein binding	574	4	0.66	167	0.02597	0.00415	TGFBR3, NRG1, RIPOR2, IFIT2
GO:0016264	gap junction assembly	23	1	0.03	485	0.02602	0.02602	GJA5
GO:0086015	SA node cell action potential	23	1	0.03	486	0.02602	0.02602	GJA5
GO:0086018	SA node cell to atrial cardiac muscle cell signaling	23	1	0.03	487	0.02602	0.02602	GJA5
GO:0072395	signal transduction involved in cell cycle checkpoint	220	2	0.25	490	0.02636	0.02636	MDM2, MDM2
GO:0044359	modulation of molecular function in other organism	26	2	0.03	52	0.02650	0.00041	PTX3, SFTPD
GO:0052205	modulation of molecular function in other organism involved in symbiotic interaction	26	2	0.03	53	0.02650	0.00041	PTX3, SFTPD
GO:0009266	response to temperature stimulus	565	3	0.65	494	0.02679	0.02679	HSPA4L, HSPA4L, MICB
GO:1904181	positive regulation of membrane depolarization	24	1	0.03	495	0.02714	0.02714	DCN
GO:0032436	positive regulation of proteasomal ubiquitin-dependent protein catabolic process	226	2	0.26	499	0.02770	0.02770	MDM2, MDM2
GO:0071158	positive regulation of cell cycle arrest	228	2	0.26	500	0.02815	0.02815	MDM2, MDM2
GO:0050772	positive regulation of axonogenesis	228	2	0.26	501	0.02815	0.02815	NRG1, NEFL
GO:0006264	mitochondrial DNA replication	25	1	0.03	502	0.02825	0.02825	RRM2B
GO:0036149	phosphatidylinositol acyl-chain remodeling	25	1	0.03	503	0.02825	0.02825	PLA2G4A
GO:0003284	septum primum development	25	1	0.03	504	0.02825	0.02825	GJA5
GO:0008228	opsonization	25	1	0.03	505	0.02825	0.02825	PTX3
GO:0003093	regulation of glomerular filtration	25	1	0.03	506	0.02825	0.02825	GJA5
GO:0006122	mitochondrial electron transport, ubiquinol to cytochrome c	25	1	0.03	507	0.02825	0.02825	UQCRC2
GO:0050905	neuromuscular process	231	2	0.26	510	0.02884	0.02884	NRG1, NEFL
GO:0070365	hepatocyte differentiation	31	3	0.04	1	0.02905	6.1e-06	FRZB, FRZB, CYP1A1
GO:0070673	response to interleukin-18	26	1	0.03	512	0.02937	0.02937	IL18R1
GO:0035457	cellular response to interferon-alpha	27	1	0.03	516	0.03048	0.03048	IFIT2
GO:0050665	hydrogen peroxide biosynthetic process	27	1	0.03	517	0.03048	0.03048	CYP1A1
GO:0050877	nervous system process	2100	6	2.41	524	0.03134	0.03134	MME, PRKAR2B, NRG1, RIPOR2, TMEM100, NEFL
GO:0097267	omega-hydroxylase P450 pathway	28	1	0.03	527	0.03159	0.03159	CYP1A1
GO:2001214	positive regulation of vasculogenesis	28	1	0.03	528	0.03159	0.03159	TMEM100
GO:0055114	oxidation-reduction process	2108	6	2.41	534	0.03184	0.03184	NQO1, CYP1A1, FTH1, RRM2B, PTGR1, UQCRC2
GO:0016925	protein sumoylation	245	2	0.28	539	0.03212	0.03212	MDM2, MDM2
GO:0097327	response to antineoplastic agent	246	2	0.28	540	0.03236	0.03236	NEFL, PTGR1
GO:0008090	retrograde axonal transport	29	1	0.03	544	0.03270	0.03270	NEFL
GO:0046629	gamma-delta T cell activation	30	1	0.03	547	0.03381	0.03381	MICB
GO:0060379	cardiac muscle cell myoblast differentiation	30	1	0.03	548	0.03381	0.03381	NRG1
GO:0010224	response to UV-B	31	1	0.04	554	0.03492	0.03492	MME
GO:0060347	heart trabecula formation	31	1	0.04	555	0.03492	0.03492	TGFBR3
GO:0006950	response to stress	9067	20	10.38	69	0.03523	0.00107	C12orf66, HSPA4L, NQO1, PRKAR2B, TGFBR3, HSPA4L, CYP1A1, PTX3, MICB, NRG1, TNFRSF10C, DCN, SFTPD, MDM2, HERC5, NEFL, RRM2B, GNG2, IFIT2, MDM2
GO:0045446	endothelial cell differentiation	259	2	0.3	560	0.03555	0.03555	NRG1, TMEM100
GO:2000060	positive regulation of ubiquitin-dependent protein catabolic process	260	2	0.3	561	0.03580	0.03580	MDM2, MDM2
GO:0040008	regulation of growth	1611	5	1.85	562	0.03600	0.03600	FRZB, FRZB, TGFBR3, NRG1, TKT
GO:0032048	cardiolipin metabolic process	32	1	0.04	563	0.03602	0.03602	PLA2G4A
GO:0060088	auditory receptor cell stereocilium organization	32	1	0.04	564	0.03602	0.03602	RIPOR2
GO:2000010	positive regulation of protein localization to cell surface	32	1	0.04	565	0.03602	0.03602	NRG1
GO:0003174	mitral valve development	32	1	0.04	566	0.03602	0.03602	GJA5
GO:0019896	axonal transport of mitochondrion	32	1	0.04	567	0.03602	0.03602	NEFL
GO:0017085	response to insecticide	35	2	0.04	57	0.03626	0.00074	CYP1A1, NEFL
GO:1903362	regulation of cellular protein catabolic process	637	3	0.73	568	0.03631	0.03631	LAMP3, MDM2, MDM2
GO:0006468	protein phosphorylation	4701	10	5.38	570	0.03640	0.03640	PRKAR2B, TGFBR3, NRG1, ZMYM2, ZMYM2, TNFRSF10C, DCN, HERC5, GDF15, NEFL
GO:0007191	adenylate cyclase-activating dopamine receptor signaling pathway	33	1	0.04	574	0.03713	0.03713	GNG2
GO:0010172	embryonic body morphogenesis	33	1	0.04	575	0.03713	0.03713	MAB21L2
GO:0070886	positive regulation of calcineurin-NFAT signaling cascade	33	1	0.04	576	0.03713	0.03713	NRG1
GO:0106058	positive regulation of calcineurin-mediated signaling	33	1	0.04	577	0.03713	0.03713	NRG1
GO:0032042	mitochondrial DNA metabolic process	34	1	0.04	579	0.03823	0.03823	RRM2B
GO:0043497	regulation of protein heterodimerization activity	34	1	0.04	580	0.03823	0.03823	NRG1
GO:0009263	deoxyribonucleotide biosynthetic process	34	1	0.04	581	0.03823	0.03823	RRM2B
GO:0090100	positive regulation of transmembrane receptor protein serine/threonine kinase signaling pathway	271	2	0.31	584	0.03860	0.03860	TGFBR3, GDF15
GO:0001977	renal system process involved in regulation of blood volume	35	1	0.04	587	0.03933	0.03933	GJA5
GO:0007171	activation of transmembrane receptor protein tyrosine kinase activity	35	1	0.04	588	0.03933	0.03933	NRG1
GO:0045603	positive regulation of endothelial cell differentiation	35	1	0.04	589	0.03933	0.03933	TMEM100
GO:0003157	endocardium development	35	1	0.04	590	0.03933	0.03933	NRG1
GO:0036148	phosphatidylglycerol acyl-chain remodeling	35	1	0.04	591	0.03933	0.03933	PLA2G4A
GO:2000479	regulation of cAMP-dependent protein kinase activity	35	1	0.04	592	0.03933	0.03933	PRKAR2B
GO:0009615	response to virus	682	4	0.78	228	0.03964	0.00759	CYP1A1, MICB, HERC5, IFIT2
GO:0030208	dermatan sulfate biosynthetic process	36	1	0.04	595	0.04043	0.04043	DCN
GO:0031643	positive regulation of myelination	36	1	0.04	596	0.04043	0.04043	NRG1
GO:0003198	epithelial to mesenchymal transition involved in endocardial cushion formation	36	1	0.04	597	0.04043	0.04043	TMEM100
GO:0017000	antibiotic biosynthetic process	36	1	0.04	598	0.04043	0.04043	CYP1A1
GO:0014066	regulation of phosphatidylinositol 3-kinase signaling	279	2	0.32	600	0.04068	0.04068	NRG1, DCN
GO:1901800	positive regulation of proteasomal protein catabolic process	280	2	0.32	601	0.04094	0.04094	MDM2, MDM2
GO:1900746	regulation of vascular endothelial growth factor signaling pathway	37	1	0.04	606	0.04153	0.04153	DCN
GO:0002093	auditory receptor cell morphogenesis	37	1	0.04	607	0.04153	0.04153	RIPOR2
GO:0050768	negative regulation of neurogenesis	678	3	0.78	612	0.04242	0.04242	NRG1, MDM2, MDM2
GO:0006098	pentose-phosphate shunt	38	1	0.04	614	0.04263	0.04263	TKT
GO:0090399	replicative senescence	38	1	0.04	615	0.04263	0.04263	MME
GO:0045063	T-helper 1 cell differentiation	38	1	0.04	616	0.04263	0.04263	IL18R1
GO:2001223	negative regulation of neuron migration	38	1	0.04	617	0.04263	0.04263	NRG1
GO:2001212	regulation of vasculogenesis	38	1	0.04	618	0.04263	0.04263	TMEM100
GO:0009968	negative regulation of signal transduction	3169	10	3.63	127	0.04303	0.00256	C12orf66, FRZB, FRZB, TGFBR3, NRG1, RIPOR2, DCN, MDM2, RRM2B, MDM2
GO:0001822	kidney development	682	3	0.78	622	0.04304	0.04304	MME, DCN, RRM2B
GO:2000134	negative regulation of G1/S transition of mitotic cell cycle	289	2	0.33	623	0.04334	0.04334	MDM2, MDM2
GO:1902547	regulation of cellular response to vascular endothelial growth factor stimulus	39	1	0.04	624	0.04373	0.04373	DCN
GO:0009200	deoxyribonucleoside triphosphate metabolic process	39	1	0.04	625	0.04373	0.04373	RRM2B
GO:0009308	amine metabolic process	291	2	0.33	626	0.04388	0.04388	NQO1, CYP1A1
GO:0044773	mitotic DNA damage checkpoint	294	2	0.34	634	0.04470	0.04470	MDM2, MDM2
GO:0030205	dermatan sulfate metabolic process	40	1	0.05	636	0.04483	0.04483	DCN
GO:2000727	positive regulation of cardiac muscle cell differentiation	40	1	0.05	637	0.04483	0.04483	NRG1
GO:0034199	activation of protein kinase A activity	40	1	0.05	638	0.04483	0.04483	PRKAR2B
GO:0036150	phosphatidylserine acyl-chain remodeling	40	1	0.05	639	0.04483	0.04483	PLA2G4A
GO:1904262	negative regulation of TORC1 signaling	40	1	0.05	640	0.04483	0.04483	C12orf66
GO:0021781	glial cell fate commitment	40	1	0.05	641	0.04483	0.04483	NRG1
GO:0007567	parturition	40	1	0.05	642	0.04483	0.04483	CYP1A1
GO:0017144	drug metabolic process	1768	6	2.02	350	0.04546	0.01475	NQO1, CYP1A1, PTX3, PLA2G4A, DCN, UQCRC2
GO:1902807	negative regulation of cell cycle G1/S phase transition	298	2	0.34	645	0.04580	0.04580	MDM2, MDM2
GO:0045663	positive regulation of myoblast differentiation	41	1	0.05	646	0.04592	0.04592	RIPOR2
GO:0071380	cellular response to prostaglandin E stimulus	41	1	0.05	647	0.04592	0.04592	GNG2
GO:0008285	negative regulation of cell proliferation	1724	5	1.97	648	0.04600	0.04600	FRZB, FRZB, TGFBR3, SFTPD, FTH1
GO:0045598	regulation of fat cell differentiation	299	2	0.34	649	0.04607	0.04607	FRZB, FRZB
GO:0051707	response to other organism	1878	8	2.15	76	0.04622	0.00116	CYP1A1, PTX3, MICB, TNFRSF10C, DCN, SFTPD, HERC5, IFIT2
GO:0043207	response to external biotic stimulus	1880	8	2.15	77	0.04640	0.00116	CYP1A1, PTX3, MICB, TNFRSF10C, DCN, SFTPD, HERC5, IFIT2
GO:0009617	response to bacterium	1191	4	1.36	653	0.04673	0.04673	CYP1A1, TNFRSF10C, DCN, SFTPD
GO:0071280	cellular response to copper ion	42	1	0.05	654	0.04702	0.04702	CYP1A1
GO:0060977	coronary vasculature morphogenesis	42	1	0.05	655	0.04702	0.04702	TGFBR3
GO:0033189	response to vitamin A	42	1	0.05	656	0.04702	0.04702	CYP1A1
GO:0050651	dermatan sulfate proteoglycan biosynthetic process	43	1	0.05	662	0.04811	0.04811	DCN
GO:0046597	negative regulation of viral entry into host cell	43	1	0.05	663	0.04811	0.04811	PTX3
GO:0090141	positive regulation of mitochondrial fission	43	1	0.05	664	0.04811	0.04811	DCN
GO:0051900	regulation of mitochondrial depolarization	43	1	0.05	665	0.04811	0.04811	DCN
GO:0044774	mitotic DNA integrity checkpoint	307	2	0.35	666	0.04830	0.04830	MDM2, MDM2
GO:1902074	response to salt	44	1	0.05	669	0.04920	0.04920	NEFL
GO:0016310	phosphorylation	5651	11	6.47	670	0.04938	0.04938	PRKAR2B, TGFBR3, NRG1, ZMYM2, ZMYM2, TNFRSF10C, DCN, HERC5, GDF15, NEFL, UQCRC2
GO:0051961	negative regulation of nervous system development	723	3	0.83	671	0.04968	0.04968	NRG1, MDM2, MDM2

## Sheet: overlap_BPA_BPS (n=45)
GO.ID	Term	Annotated	Significant	Expected	Rank in classic	elim	classic	genes
GO:0071360	cellular response to exogenous dsRNA	36	2	0.04	43	0.00075	0.00075	IFIT1, IFIH1
GO:0033189	response to vitamin A	42	2	0.05	46	0.00102	0.00102	CYP1A1, HAMP
GO:0019341	dibenzo-p-dioxin catabolic process	1	1	0	47	0.00112	0.00112	CYP1A1
GO:0009692	ethylene metabolic process	1	1	0	48	0.00112	0.00112	CYP1A1
GO:1900053	negative regulation of retinoic acid biosynthetic process	1	1	0	49	0.00112	0.00112	AKR1C3
GO:0016488	farnesol catabolic process	2	1	0	62	0.00223	0.00223	AKR1C3
GO:0017143	insecticide metabolic process	2	1	0	63	0.00223	0.00223	CYP1A1
GO:0019060	intracellular transport of viral protein in host cell	2	1	0	64	0.00223	0.00223	IFIT1
GO:2000266	regulation of blood coagulation, intrinsic pathway	2	1	0	65	0.00223	0.00223	SERPINC1
GO:0006955	immune response	4562	19	5.1	17	0.00244	9.6e-08	LEAP2, IFI27, OAS1, IFIT1, TGFBR3, OAS2, OAS1, MICB, MBL2, SERPINC1, DDX60, IFIH1, HERC5, HAMP, SLCO4C1, IFIT2, XAF1, 235476_at, RSAD2
GO:0060333	interferon-gamma-mediated signaling pathway	244	3	0.27	74	0.00257	0.00257	OAS1, OAS2, OAS1
GO:0034694	response to prostaglandin	72	2	0.08	78	0.00297	0.00297	TGFBR3, AKR1C3
GO:0032094	response to food	74	2	0.08	80	0.00313	0.00313	CYP1A1, G6PC
GO:0009624	response to nematode	3	1	0	82	0.00335	0.00335	CYP1A1
GO:1904479	negative regulation of intestinal absorption	3	1	0	83	0.00335	0.00335	HAMP
GO:0034760	negative regulation of iron ion transmembrane transport	3	1	0	84	0.00335	0.00335	HAMP
GO:0055023	positive regulation of cardiac muscle tissue growth	88	2	0.1	91	0.00439	0.00439	TGFBR3, HAMP
GO:0007181	transforming growth factor beta receptor complex assembly	4	1	0	93	0.00446	0.00446	TGFBR3
GO:0052182	modification by host of symbiont morphology or physiology via secreted substance	4	1	0	94	0.00446	0.00446	PLG
GO:1900245	positive regulation of MDA-5 signaling pathway	4	1	0	95	0.00446	0.00446	DDX60
GO:0051097	negative regulation of helicase activity	4	1	0	96	0.00446	0.00446	IFIT1
GO:0031640	killing of cells of other organism	89	2	0.1	99	0.00449	0.00449	MBL2, HAMP
GO:0006693	prostaglandin metabolic process	90	2	0.1	102	0.00459	0.00459	AKR1C3, PTGR1
GO:0048525	negative regulation of viral process	220	7	0.25	12	0.00474	4.8e-09	OAS1, IFIT1, OAS2, OAS1, MBL2, 235476_at, RSAD2
GO:0010039	response to iron ion	98	2	0.11	106	0.00542	0.00542	CYP1A1, HAMP
GO:0061682	seminal vesicle morphogenesis	5	1	0.01	107	0.00558	0.00558	ID4
GO:0006579	amino-acid betaine catabolic process	5	1	0.01	108	0.00558	0.00558	BHMT
GO:0006542	glutamine biosynthetic process	5	1	0.01	109	0.00558	0.00558	GLUL
GO:0034157	positive regulation of toll-like receptor 7 signaling pathway	5	1	0.01	110	0.00558	0.00558	RSAD2
GO:2000224	regulation of testosterone biosynthetic process	5	1	0.01	111	0.00558	0.00558	AKR1C3
GO:0019369	arachidonic acid metabolic process	101	2	0.11	115	0.00574	0.00574	CYP1A1, AKR1C3
GO:1903413	cellular response to bile acid	6	1	0.01	120	0.00669	0.00669	HAMP
GO:0034699	response to luteinizing hormone	6	1	0.01	121	0.00669	0.00669	TGFBR3
GO:0006196	AMP catabolic process	6	1	0.01	122	0.00669	0.00669	NT5E
GO:0030573	bile acid catabolic process	6	1	0.01	123	0.00669	0.00669	SULT2A1
GO:0046086	adenosine biosynthetic process	6	1	0.01	124	0.00669	0.00669	NT5E
GO:0006227	dUDP biosynthetic process	6	1	0.01	125	0.00669	0.00669	CMPK2
GO:0006233	dTDP biosynthetic process	6	1	0.01	126	0.00669	0.00669	CMPK2
GO:0032480	negative regulation of type I interferon production	115	2	0.13	138	0.00738	0.00738	IFIH1, HERC5
GO:1903487	regulation of lactation	7	1	0.01	143	0.00780	0.00780	OAS2
GO:0042904	9-cis-retinoic acid biosynthetic process	7	1	0.01	144	0.00780	0.00780	CYP1A1
GO:0019676	ammonia assimilation cycle	7	1	0.01	145	0.00780	0.00780	GLUL
GO:0034165	positive regulation of toll-like receptor 9 signaling pathway	7	1	0.01	146	0.00780	0.00780	RSAD2
GO:0098542	defense response to other organism	962	14	1.08	2	0.00801	1.2e-12	LEAP2, OAS1, IFIT1, IFI44L, OAS2, OAS1, MICB, MBL2, DDX60, IFIH1, HERC5, HAMP, IFIT2, RSAD2
GO:0050666	regulation of homocysteine metabolic process	8	1	0.01	153	0.00891	0.00891	BHMT
GO:0032020	ISG15-protein conjugation	8	1	0.01	154	0.00891	0.00891	HERC5
GO:0060741	prostate gland stromal morphogenesis	8	1	0.01	155	0.00891	0.00891	ID4
GO:0006953	acute-phase response	128	2	0.14	158	0.00907	0.00907	MBL2, HAMP
GO:0001889	liver development	386	3	0.43	159	0.00918	0.00918	TGFBR3, CYP1A1, HAMP
GO:0034343	type III interferon production	9	1	0.01	162	0.01002	0.01002	IFIH1
GO:0034344	regulation of type III interferon production	9	1	0.01	163	0.01002	0.01002	IFIH1
GO:0010041	response to iron(III) ion	9	1	0.01	164	0.01002	0.01002	CYP1A1
GO:0060480	lung goblet cell differentiation	9	1	0.01	165	0.01002	0.01002	AGR2
GO:0009617	response to bacterium	1191	5	1.33	168	0.01019	0.01019	LEAP2, CYP1A1, MBL2, HAMP, CMPK2
GO:0051100	negative regulation of binding	408	3	0.46	170	0.01066	0.01066	IFIT1, ID4, IFIT2
GO:0015712	hexose phosphate transport	10	1	0.01	171	0.01113	0.01113	G6PC
GO:0003150	muscular septum morphogenesis	10	1	0.01	172	0.01113	0.01113	TGFBR3
GO:0060481	lobar bronchus epithelium development	10	1	0.01	173	0.01113	0.01113	AGR2
GO:0046075	dTTP metabolic process	10	1	0.01	174	0.01113	0.01113	CMPK2
GO:0009212	pyrimidine deoxyribonucleoside triphosphate biosynthetic process	10	1	0.01	175	0.01113	0.01113	CMPK2
GO:0006235	dTTP biosynthetic process	10	1	0.01	176	0.01113	0.01113	CMPK2
GO:0015760	glucose-6-phosphate transport	10	1	0.01	177	0.01113	0.01113	G6PC
GO:1901264	carbohydrate derivative transport	143	2	0.16	179	0.01121	0.01121	G6PC, AGR2
GO:0051919	positive regulation of fibrinolysis	11	1	0.01	184	0.01223	0.01223	PLG
GO:0060935	cardiac fibroblast cell differentiation	11	1	0.01	185	0.01223	0.01223	TGFBR3
GO:0060936	cardiac fibroblast cell development	11	1	0.01	186	0.01223	0.01223	TGFBR3
GO:0060938	epicardium-derived cardiac fibroblast cell differentiation	11	1	0.01	187	0.01223	0.01223	TGFBR3
GO:0060939	epicardium-derived cardiac fibroblast cell development	11	1	0.01	188	0.01223	0.01223	TGFBR3
GO:0071395	cellular response to jasmonic acid stimulus	11	1	0.01	189	0.01223	0.01223	AKR1C3
GO:0009753	response to jasmonic acid	11	1	0.01	190	0.01223	0.01223	AKR1C3
GO:0042594	response to starvation	438	3	0.49	196	0.01289	0.01289	AKR1C3, HAMP, GLUL
GO:0060979	vasculogenesis involved in coronary vascular morphogenesis	12	1	0.01	201	0.01334	0.01334	TGFBR3
GO:0060318	definitive erythrocyte differentiation	12	1	0.01	202	0.01334	0.01334	TGFBR3
GO:2000048	negative regulation of cell-cell adhesion mediated by cadherin	12	1	0.01	203	0.01334	0.01334	PLG
GO:0060482	lobar bronchus development	12	1	0.01	204	0.01334	0.01334	AGR2
GO:0009615	response to virus	682	13	0.76	1	0.01417	3.1e-13	OAS1, IFIT1, IFI44L, OAS2, OAS1, CYP1A1, MICB, IFI44, DDX60, IFIH1, HERC5, IFIT2, RSAD2
GO:2000553	positive regulation of T-helper 2 cell cytokine production	13	1	0.01	206	0.01444	0.01444	RSAD2
GO:1900246	positive regulation of RIG-I signaling pathway	13	1	0.01	207	0.01444	0.01444	DDX60
GO:0035549	positive regulation of interferon-beta secretion	13	1	0.01	208	0.01444	0.01444	IFIH1
GO:0039530	MDA-5 signaling pathway	18	2	0.02	36	0.01517	0.00018	DDX60, IFIH1
GO:0009597	detection of virus	14	1	0.02	212	0.01554	0.01554	IFIH1
GO:0071798	response to prostaglandin D	14	1	0.02	213	0.01554	0.01554	AKR1C3
GO:0071799	cellular response to prostaglandin D stimulus	14	1	0.02	214	0.01554	0.01554	AKR1C3
GO:0009211	pyrimidine deoxyribonucleoside triphosphate metabolic process	14	1	0.02	215	0.01554	0.01554	CMPK2
GO:1903899	positive regulation of PERK-mediated unfolded protein response	14	1	0.02	216	0.01554	0.01554	AGR2
GO:0042742	defense response to bacterium	474	3	0.53	222	0.01591	0.01591	LEAP2, MBL2, HAMP
GO:0006006	glucose metabolic process	477	3	0.53	224	0.01617	0.01617	OAS1, OAS1, G6PC
GO:1990034	calcium ion export across plasma membrane	15	1	0.02	225	0.01664	0.01664	SLC35G1
GO:0006627	protein processing involved in protein targeting to mitochondrion	15	1	0.02	226	0.01664	0.01664	UQCRC2
GO:0035546	interferon-beta secretion	15	1	0.02	227	0.01664	0.01664	IFIH1
GO:0035547	regulation of interferon-beta secretion	15	1	0.02	228	0.01664	0.01664	IFIH1
GO:0009202	deoxyribonucleoside triphosphate biosynthetic process	15	1	0.02	229	0.01664	0.01664	CMPK2
GO:0045087	innate immune response	2104	14	2.35	14	0.01710	3.3e-08	IFI27, OAS1, IFIT1, OAS2, OAS1, MICB, MBL2, DDX60, IFIH1, HERC5, IFIT2, XAF1, 235476_at, RSAD2
GO:0002933	lipid hydroxylation	17	1	0.02	239	0.01884	0.01884	CYP1A1
GO:0061051	positive regulation of cell growth involved in cardiac muscle cell development	17	1	0.02	240	0.01884	0.01884	HAMP
GO:0031100	animal organ regeneration	190	2	0.21	245	0.01918	0.01918	TGFBR3, HAMP
GO:0051098	regulation of binding	928	4	1.04	248	0.01966	0.01966	IFIT1, TGFBR3, ID4, IFIT2
GO:0044597	daunorubicin metabolic process	18	1	0.02	249	0.01994	0.01994	AKR1C3
GO:0044598	doxorubicin metabolic process	18	1	0.02	250	0.01994	0.01994	AKR1C3
GO:0009804	coumarin metabolic process	18	1	0.02	251	0.01994	0.01994	CYP1A1
GO:0009698	phenylpropanoid metabolic process	18	1	0.02	252	0.01994	0.01994	CYP1A1
GO:0030638	polyketide metabolic process	18	1	0.02	253	0.01994	0.01994	AKR1C3
GO:1990641	response to iron ion starvation	18	1	0.02	254	0.01994	0.01994	HAMP
GO:0072642	interferon-alpha secretion	19	1	0.02	257	0.02104	0.02104	IFIH1
GO:1902741	positive regulation of interferon-alpha secretion	19	1	0.02	258	0.02104	0.02104	IFIH1
GO:1902739	regulation of interferon-alpha secretion	19	1	0.02	259	0.02104	0.02104	IFIH1
GO:0042593	glucose homeostasis	528	3	0.59	261	0.02111	0.02111	OAS1, OAS1, G6PC
GO:0033500	carbohydrate homeostasis	528	3	0.59	262	0.02111	0.02111	OAS1, OAS1, G6PC
GO:0007589	body fluid secretion	215	3	0.24	56	0.02169	0.00180	OAS2, AGR2, SERPINC1
GO:0036017	response to erythropoietin	20	1	0.02	268	0.02213	0.02213	HAMP
GO:0071267	L-methionine salvage	20	1	0.02	269	0.02213	0.02213	BHMT
GO:2000551	regulation of T-helper 2 cell cytokine production	20	1	0.02	270	0.02213	0.02213	RSAD2
GO:0046415	urate metabolic process	20	1	0.02	271	0.02213	0.02213	G6PC
GO:0043102	amino acid salvage	20	1	0.02	272	0.02213	0.02213	BHMT
GO:0003223	ventricular compact myocardium morphogenesis	20	1	0.02	273	0.02213	0.02213	TGFBR3
GO:0030647	aminoglycoside antibiotic metabolic process	20	1	0.02	274	0.02213	0.02213	AKR1C3
GO:0019371	cyclooxygenase pathway	21	1	0.02	278	0.02322	0.02322	AKR1C3
GO:0009812	flavonoid metabolic process	21	1	0.02	279	0.02322	0.02322	CYP1A1
GO:0051873	killing by host of symbiont cells	21	1	0.02	280	0.02322	0.02322	MBL2
GO:0006538	glutamate catabolic process	21	1	0.02	281	0.02322	0.02322	GLUL
GO:0072641	type I interferon secretion	21	1	0.02	282	0.02322	0.02322	IFIH1
GO:0060433	bronchus development	21	1	0.02	283	0.02322	0.02322	AGR2
GO:0060137	maternal process involved in parturition	21	1	0.02	284	0.02322	0.02322	CYP1A1
GO:0055006	cardiac cell development	211	2	0.24	285	0.02332	0.02332	TGFBR3, HAMP
GO:0051852	disruption by host of symbiont cells	22	1	0.02	286	0.02432	0.02432	MBL2
GO:0071265	L-methionine biosynthetic process	22	1	0.02	287	0.02432	0.02432	BHMT
GO:0001867	complement activation, lectin pathway	22	1	0.02	288	0.02432	0.02432	MBL2
GO:2000051	negative regulation of non-canonical Wnt signaling pathway	22	1	0.02	289	0.02432	0.02432	235476_at
GO:0070254	mucus secretion	22	1	0.02	290	0.02432	0.02432	AGR2
GO:0002456	T cell mediated immunity	220	2	0.25	295	0.02520	0.02520	MICB, RSAD2
GO:1901660	calcium ion export	23	1	0.03	296	0.02541	0.02541	SLC35G1
GO:0019318	hexose metabolic process	568	3	0.64	297	0.02550	0.02550	OAS1, OAS1, G6PC
GO:0043393	regulation of protein binding	574	3	0.64	299	0.02620	0.02620	IFIT1, TGFBR3, IFIT2
GO:0034058	endosomal vesicle fusion	24	1	0.03	300	0.02650	0.02650	SAMD9
GO:0051918	negative regulation of fibrinolysis	25	1	0.03	302	0.02759	0.02759	PLG
GO:0008228	opsonization	25	1	0.03	303	0.02759	0.02759	MBL2
GO:0044130	negative regulation of growth of symbiont in host	25	1	0.03	304	0.02759	0.02759	MBL2
GO:0006122	mitochondrial electron transport, ubiquinol to cytochrome c	25	1	0.03	305	0.02759	0.02759	UQCRC2
GO:0042426	choline catabolic process	25	1	0.03	306	0.02759	0.02759	BHMT
GO:0006068	ethanol catabolic process	25	1	0.03	307	0.02759	0.02759	SULT2A1
GO:2000047	regulation of cell-cell adhesion mediated by cadherin	25	1	0.03	308	0.02759	0.02759	PLG
GO:0034310	primary alcohol catabolic process	28	2	0.03	40	0.02799	0.00045	SULT2A1, AKR1C3
GO:0044146	negative regulation of growth of symbiont involved in interaction with host	26	1	0.03	314	0.02868	0.02868	MBL2
GO:0061050	regulation of cell growth involved in cardiac muscle cell development	26	1	0.03	315	0.02868	0.02868	HAMP
GO:0009635	response to herbicide	26	1	0.03	316	0.02868	0.02868	CYP1A1
GO:0050665	hydrogen peroxide biosynthetic process	27	1	0.03	319	0.02976	0.02976	CYP1A1
GO:1903896	positive regulation of IRE1-mediated unfolded protein response	27	1	0.03	320	0.02976	0.02976	AGR2
GO:0035457	cellular response to interferon-alpha	27	1	0.03	321	0.02976	0.02976	IFIT2
GO:1904469	positive regulation of tumor necrosis factor secretion	27	1	0.03	322	0.02976	0.02976	IFIH1
GO:0097267	omega-hydroxylase P450 pathway	28	1	0.03	327	0.03085	0.03085	CYP1A1
GO:0044126	regulation of growth of symbiont in host	28	1	0.03	328	0.03085	0.03085	MBL2
GO:0002449	lymphocyte mediated immunity	620	3	0.69	332	0.03189	0.03189	MICB, MBL2, RSAD2
GO:0046838	phosphorylated carbohydrate dephosphorylation	29	1	0.03	333	0.03193	0.03193	G6PC
GO:0019695	choline metabolic process	29	1	0.03	334	0.03193	0.03193	BHMT
GO:0044144	modulation of growth of symbiont involved in interaction with host	29	1	0.03	335	0.03193	0.03193	MBL2
GO:0042574	retinal metabolic process	29	1	0.03	336	0.03193	0.03193	AKR1C3
GO:1903897	regulation of PERK-mediated unfolded protein response	29	1	0.03	337	0.03193	0.03193	AGR2
GO:0002726	positive regulation of T cell cytokine production	30	1	0.03	338	0.03302	0.03302	RSAD2
GO:0002830	positive regulation of type 2 immune response	30	1	0.03	339	0.03302	0.03302	RSAD2
GO:0046629	gamma-delta T cell activation	30	1	0.03	340	0.03302	0.03302	MICB
GO:0032091	negative regulation of protein binding	258	2	0.29	342	0.03377	0.03377	IFIT1, IFIT2
GO:0002460	adaptive immune response based on somatic recombination of immune receptors built from immunoglobuli...	635	3	0.71	343	0.03388	0.03388	MICB, MBL2, RSAD2
GO:0070365	hepatocyte differentiation	31	1	0.03	344	0.03410	0.03410	CYP1A1
GO:0061140	lung secretory cell differentiation	31	1	0.03	345	0.03410	0.03410	AGR2
GO:0044117	growth of symbiont in host	31	1	0.03	346	0.03410	0.03410	MBL2
GO:0035745	T-helper 2 cell cytokine production	31	1	0.03	347	0.03410	0.03410	RSAD2
GO:0060347	heart trabecula formation	31	1	0.03	348	0.03410	0.03410	TGFBR3
GO:0005996	monosaccharide metabolic process	644	3	0.72	349	0.03510	0.03510	OAS1, OAS1, G6PC
GO:0044110	growth involved in symbiotic interaction	32	1	0.04	350	0.03518	0.03518	MBL2
GO:0044116	growth of symbiont involved in interaction with host	32	1	0.04	351	0.03518	0.03518	MBL2
GO:0009148	pyrimidine nucleoside triphosphate biosynthetic process	32	1	0.04	352	0.03518	0.03518	CMPK2
GO:0039535	regulation of RIG-I signaling pathway	32	1	0.04	353	0.03518	0.03518	DDX60
GO:0051923	sulfation	33	1	0.04	360	0.03626	0.03626	SULT2A1
GO:0051917	regulation of fibrinolysis	33	1	0.04	361	0.03626	0.03626	PLG
GO:0016137	glycoside metabolic process	35	1	0.04	363	0.03841	0.03841	AKR1C3
GO:0070293	renal absorption	35	1	0.04	364	0.03841	0.03841	AKR1C3
GO:0051883	killing of cells in other organism involved in symbiotic interaction	36	1	0.04	368	0.03949	0.03949	MBL2
GO:0017000	antibiotic biosynthetic process	36	1	0.04	369	0.03949	0.03949	CYP1A1
GO:0048715	negative regulation of oligodendrocyte differentiation	36	1	0.04	370	0.03949	0.03949	ID4
GO:0009086	methionine biosynthetic process	36	1	0.04	371	0.03949	0.03949	BHMT
GO:0051818	disruption of cells of other organism involved in symbiotic interaction	37	1	0.04	374	0.04057	0.04057	MBL2
GO:0042448	progesterone metabolic process	37	1	0.04	375	0.04057	0.04057	AKR1C3
GO:1903894	regulation of IRE1-mediated unfolded protein response	37	1	0.04	376	0.04057	0.04057	AGR2
GO:0048385	regulation of retinoic acid receptor signaling pathway	37	1	0.04	377	0.04057	0.04057	AKR1C3
GO:0035743	CD4-positive, alpha-beta T cell cytokine production	38	1	0.04	379	0.04164	0.04164	RSAD2
GO:0009147	pyrimidine nucleoside triphosphate metabolic process	38	1	0.04	380	0.04164	0.04164	CMPK2
GO:0039529	RIG-I signaling pathway	38	1	0.04	381	0.04164	0.04164	DDX60
GO:0009200	deoxyribonucleoside triphosphate metabolic process	39	1	0.04	384	0.04271	0.04271	CMPK2
GO:0009605	response to external stimulus	5028	23	5.62	10	0.04335	2.2e-10	LEAP2, OAS1, IFIT1, NT5E, IFI44L, OAS2, OAS1, CYP1A1, MICB, G6PC, MBL2, AKR1C3, SERPINC1, IFI44, DDX60, IFIH1, HERC5, HAMP, CMPK2, IFIT2, PLG, GLUL, RSAD2
GO:0007567	parturition	40	1	0.04	387	0.04378	0.04378	CYP1A1
GO:0060586	multicellular organismal iron ion homeostasis	40	1	0.04	388	0.04378	0.04378	HAMP
GO:2000727	positive regulation of cardiac muscle cell differentiation	40	1	0.04	389	0.04378	0.04378	HAMP
GO:0032291	axon ensheathment in central nervous system	41	1	0.05	392	0.04485	0.04485	ID4
GO:0022010	central nervous system myelination	41	1	0.05	393	0.04485	0.04485	ID4
GO:0046135	pyrimidine nucleoside catabolic process	41	1	0.05	394	0.04485	0.04485	NT5E
GO:0016999	antibiotic metabolic process	314	3	0.35	105	0.04554	0.00521	CYP1A1, SULT2A1, AKR1C3
GO:0071280	cellular response to copper ion	42	1	0.05	397	0.04592	0.04592	CYP1A1
GO:0060977	coronary vasculature morphogenesis	42	1	0.05	398	0.04592	0.04592	TGFBR3
GO:0002438	acute inflammatory response to antigenic stimulus	42	1	0.05	399	0.04592	0.04592	SERPINC1
GO:0046597	negative regulation of viral entry into host cell	43	1	0.05	403	0.04699	0.04699	235476_at
GO:0043649	dicarboxylic acid catabolic process	44	1	0.05	406	0.04806	0.04806	GLUL
GO:1904467	regulation of tumor necrosis factor secretion	44	1	0.05	407	0.04806	0.04806	IFIH1
GO:0032496	response to lipopolysaccharide	735	3	0.82	408	0.04872	0.04872	CYP1A1, HAMP, CMPK2
GO:0019373	epoxygenase P450 pathway	45	1	0.05	409	0.04912	0.04912	CYP1A1
GO:0035455	response to interferon-alpha	45	1	0.05	410	0.04912	0.04912	IFIT2

## Sheet: overlap_BPF_BPS (n=311)
GO.ID	Term	Annotated	Significant	Expected	Rank in classic	elim	classic	genes
GO:0035385	Roundabout signaling pathway	17	3	0.1	104	0.00013	0.00013	SLIT2, SLIT2, SLIT2
GO:0051414	response to cortisol	17	3	0.1	105	0.00013	0.00013	SLIT2, SLIT2, SLIT2
GO:0052565	response to defense-related host nitric oxide production	4	2	0.02	120	0.00021	0.00021	GUCY1A1, GUCY1A1
GO:1904391	response to ciliary neurotrophic factor	4	2	0.02	121	0.00021	0.00021	PTN, PTN
GO:1904389	rod bipolar cell differentiation	4	2	0.02	122	0.00021	0.00021	PTN, PTN
GO:1904373	response to kainic acid	4	2	0.02	123	0.00021	0.00021	PTN, PTN
GO:0006367	transcription initiation from RNA polymerase II promoter	498	11	2.96	125	0.00021	0.00021	ZNF451, SOX9, TCF4, TAF13, NR1D2, TCF4, TCF4, TCF4, TAF15, GTF2A2, PPARA
GO:2000678	negative regulation of transcription regulatory region DNA binding	51	4	0.3	132	0.00024	0.00024	SOX11, MSX2, PPARA, HEY1
GO:0060253	negative regulation of glial cell proliferation	35	6	0.21	6	0.00024	5.8e-08	SKI, SOX11, DICER1, PTN, PTN, DICER1
GO:0071481	cellular response to X-ray	54	4	0.32	138	0.00030	0.00030	CCND2, NUCKS1, NUCKS1, NIPBL
GO:0008045	motor neuron axon guidance	55	4	0.33	140	0.00033	0.00033	SLIT2, SLIT2, SLIT2, NOG
GO:1904397	negative regulation of neuromuscular junction development	5	2	0.03	142	0.00035	0.00035	PTN, PTN
GO:0048009	insulin-like growth factor receptor signaling pathway	101	5	0.6	143	0.00035	0.00035	IGFBP5, IGF1R, PIK3R1, PIK3R1, GIGYF1
GO:0010586	miRNA metabolic process	57	4	0.34	146	0.00037	0.00037	DICER1, DICER1, DDX17, DDX17
GO:0033168	conversion of ds siRNA to ss siRNA involved in RNA interference	6	2	0.04	158	0.00052	0.00052	DICER1, DICER1
GO:1990519	pyrimidine nucleotide import into mitochondrion	6	2	0.04	159	0.00052	0.00052	SLC25A36, SLC25A36
GO:2000347	positive regulation of hepatocyte proliferation	27	3	0.16	163	0.00055	0.00055	PTN, PTN, CFLAR
GO:0016575	histone deacetylation	236	7	1.4	165	0.00056	0.00056	TBL1X, SKI, PRDM5, ELK4, NIPBL, MORF4L2, MORF4L2
GO:0044849	estrous cycle	29	3	0.17	170	0.00068	0.00068	EGR1, PTN, PTN
GO:0060412	ventricular septum morphogenesis	118	5	0.7	172	0.00072	0.00072	TGFBR3, SOX11, SOX4, NOG, HEY1
GO:0030007	cellular potassium ion homeostasis	31	3	0.18	176	0.00082	0.00082	KCNJ2, KCNMA1, KCNMA1
GO:0060317	cardiac epithelial to mesenchymal transition	73	4	0.43	187	0.00096	0.00096	TGFBR3, MSX2, NOG, HEY1
GO:1990968	modulation by host of RNA binding by virus	8	2	0.05	189	0.00096	0.00096	NUCKS1, NUCKS1
GO:1990969	modulation by host of viral RNA-binding transcription factor activity	8	2	0.05	190	0.00096	0.00096	NUCKS1, NUCKS1
GO:0043116	negative regulation of vascular permeability	33	3	0.2	194	0.00099	0.00099	SLIT2, SLIT2, SLIT2
GO:0003203	endocardial cushion morphogenesis	74	4	0.44	195	0.00101	0.00101	SOX9, MSX2, NOG, HEY1
GO:0099551	trans-synaptic signaling by neuropeptide, modulating synaptic transmission	9	2	0.05	206	0.00123	0.00123	NTRK2, NTRK2
GO:0034465	response to carbon monoxide	9	2	0.05	207	0.00123	0.00123	KCNMA1, KCNMA1
GO:0014040	positive regulation of Schwann cell differentiation	9	2	0.05	208	0.00123	0.00123	DICER1, DICER1
GO:0045666	positive regulation of neuron differentiation	916	14	5.45	210	0.00126	0.00126	S100A9, TCF4, SOX11, PTN, SLIT2, PTN, TCF4, TCF4, TCF4, NTRK2, NTRK2, SLIT2, SLIT2, CFLAR
GO:0000398	mRNA splicing, via spliceosome	923	14	5.49	213	0.00135	0.00135	FUS, SPEN, RBM5, 212384_at, TRA2A, SRSF11, DDX17, 220797_at, LUC7L3, DDX17, RBM5, FUS, U2AF1, U2SURP
GO:0032290	peripheral nervous system myelin formation	10	2	0.06	226	0.00153	0.00153	DICER1, DICER1
GO:0060083	smooth muscle contraction involved in micturition	10	2	0.06	227	0.00153	0.00153	KCNMA1, KCNMA1
GO:0060382	regulation of DNA strand elongation	10	2	0.06	228	0.00153	0.00153	NUCKS1, NUCKS1
GO:1904395	positive regulation of skeletal muscle acetylcholine-gated channel clustering	10	2	0.06	229	0.00153	0.00153	PTN, PTN
GO:0060291	long-term synaptic potentiation	207	6	1.23	235	0.00155	0.00155	PTN, NSG1, PTN, NTRK2, NTRK2, SQSTM1
GO:0030510	regulation of BMP signaling pathway	209	6	1.24	238	0.00163	0.00163	SKI, SOX11, MSX2, TFAP2B, SMURF2, NOG
GO:0060174	limb bud formation	40	3	0.24	241	0.00174	0.00174	SOX9, SOX11, SOX4
GO:1900078	positive regulation of cellular response to insulin stimulus	87	4	0.52	243	0.00184	0.00184	PIK3R1, PIK3R1, NUCKS1, NUCKS1
GO:0019046	release from viral latency	11	2	0.07	245	0.00187	0.00187	NUCKS1, NUCKS1
GO:0060087	relaxation of vascular smooth muscle	12	2	0.07	256	0.00223	0.00223	GUCY1A1, GUCY1A1
GO:0030423	targeting of mRNA for destruction involved in RNA interference	12	2	0.07	257	0.00223	0.00223	DICER1, DICER1
GO:0030828	positive regulation of cGMP biosynthetic process	44	3	0.26	259	0.00229	0.00229	GUCA1A, GUCY1A1, GUCY1A1
GO:0060828	regulation of canonical Wnt signaling pathway	667	11	3.97	263	0.00231	0.00231	CSNK1A1, EGR1, TBL1X, SOX9, WNK1, SOX4, SMURF2, NOG, RBMS3, RBMS3, G3BP1
GO:0043484	regulation of RNA splicing	388	8	2.31	264	0.00238	0.00238	RBM5, PIK3R1, PIK3R1, DDX17, 220797_at, DDX17, RBM5, CLK4
GO:0030278	regulation of ossification	481	9	2.86	267	0.00249	0.00249	SOX9, IGFBP5, SKI, TFAP2A, SOX11, MSX2, ID4, NOG, NIPBL
GO:0048709	oligodendrocyte differentiation	228	6	1.36	269	0.00252	0.00252	SOX9, SOX11, NTRK2, NTRK2, ID4, 235526_at
GO:0035087	siRNA loading onto RISC involved in RNA interference	13	2	0.08	270	0.00263	0.00263	DICER1, DICER1
GO:0061312	BMP signaling pathway involved in heart development	13	2	0.08	271	0.00263	0.00263	MSX2, NOG
GO:0060349	bone morphogenesis	233	6	1.39	276	0.00281	0.00281	SOX9, SKI, TFAP2A, MSX2, PAPPA2, PAPPA2
GO:2000112	regulation of cellular macromolecule biosynthetic process	10006	97	59.48	4	0.00305	3.5e-08	LSM14B, 1554249_a_at, ZNF451, YLPM1, ZNF493, FUS, PPP1R12A, EGR1, RYBP, TBL1X, SPEN, NRIP1, SOX9, IGFBP5, S100A9, IGF1R, TCF4, SKI, TFAP2A, TGFBR3, SOX11, RUNX1T1, WASL, TAF13, DICER1, 206848_at, ZNF345, NFAT5, PCK1, NR1D2, 210057_at, ZMYM2, MSX2, PIK3R1, PIK3R1, TCF4, 212384_at, TCF4, TCF4, SECISBP2L, KDM4B, DICER1, SOX4, DDX17, MBD2, TFAP2B, TAF1B, GATAD1, KAT6A, EZR, HELLS, 220797_at, NUCKS1, …
GO:0045794	negative regulation of cell volume	14	2	0.08	286	0.00305	0.00305	KCNMA1, KCNMA1
GO:0001678	cellular glucose homeostasis	323	7	1.92	296	0.00335	0.00335	IGF1R, PCK1, PIK3R1, PIK3R1, SOX4, NUCKS1, NUCKS1
GO:1990089	response to nerve growth factor	168	5	1	299	0.00340	0.00340	PTN, PTN, NTRK2, NTRK2, CBL
GO:2001014	regulation of skeletal muscle cell differentiation	51	3	0.3	300	0.00350	0.00350	NR1D2, DDX17, DDX17
GO:0035822	gene conversion	15	2	0.09	301	0.00351	0.00351	NUCKS1, NUCKS1
GO:0002357	defense response to tumor cell	15	2	0.09	302	0.00351	0.00351	RBMS3, RBMS3
GO:0048704	embryonic skeletal system morphogenesis	246	6	1.46	304	0.00367	0.00367	TFAP2A, SOX11, 206848_at, HOXB3, NOG, NIPBL
GO:0043065	positive regulation of apoptotic process	1642	19	9.76	326	0.00450	0.00450	RYBP, S100A9, TFAP2A, PTN, SLIT2, RBM5, MSX2, PTN, SOX4, TFAP2B, KCNMA1, KCNMA1, IFIT2, UNC5C, SLIT2, SLIT2, RBM5, CFLAR, SQSTM1
GO:0031547	brain-derived neurotrophic factor receptor signaling pathway	17	2	0.1	327	0.00451	0.00451	NTRK2, NTRK2
GO:2000741	positive regulation of mesenchymal stem cell differentiation	17	2	0.1	328	0.00451	0.00451	SOX9, 235526_at
GO:0035136	forelimb morphogenesis	113	4	0.67	334	0.00472	0.00472	TFAP2A, MSX2, TFAP2B, NIPBL
GO:0035019	somatic stem cell population maintenance	182	5	1.08	336	0.00477	0.00477	SOX9, SKI, SOX4, NOG, CUL4A
GO:0036120	cellular response to platelet-derived growth factor stimulus	57	3	0.34	338	0.00479	0.00479	PTN, PTN, CBL
GO:0001570	vasculogenesis	183	5	1.09	341	0.00489	0.00489	TGFBR3, NTRK2, NTRK2, QKI, HEY1
GO:1903845	negative regulation of cellular response to transforming growth factor beta stimulus	184	5	1.09	343	0.00500	0.00500	ZNF451, SKI, TGFBR3, SMURF2, CFLAR
GO:0060343	trabecula formation	60	3	0.36	354	0.00553	0.00553	TGFBR3, MSX2, HEY1
GO:0003357	noradrenergic neuron differentiation	19	2	0.11	358	0.00563	0.00563	SOX11, SOX4
GO:0016458	gene silencing	685	12	4.07	182	0.00585	0.00089	DICER1, DICER1, DDX17, MBD2, HELLS, DDX17, ATAD2, 235526_at, NUP58, 242712_x_at, MORF4L2, MORF4L2
GO:0009692	ethylene metabolic process	1	1	0.01	364	0.00594	0.00594	CYP1A1
GO:0014861	regulation of skeletal muscle contraction via regulation of action potential	1	1	0.01	365	0.00594	0.00594	KCNJ2
GO:0019341	dibenzo-p-dioxin catabolic process	1	1	0.01	366	0.00594	0.00594	CYP1A1
GO:0001822	kidney development	682	12	4.05	179	0.00597	0.00086	EGR1, SOX9, TFAP2A, SOX11, SLIT2, SOX4, TFAP2B, SLIT2, SLIT2, NOG, CFLAR, NIPBL
GO:0007179	transforming growth factor beta receptor signaling pathway	453	8	2.69	369	0.00599	0.00599	ZNF451, SKI, TGFBR3, SOX11, ITGB5, CBL, COL1A2, SMURF2
GO:0003223	ventricular compact myocardium morphogenesis	20	2	0.12	372	0.00623	0.00623	TGFBR3, NOG
GO:0002072	optic cup morphogenesis involved in camera-type eye development	20	2	0.12	373	0.00623	0.00623	TFAP2A, SOX11
GO:0014065	phosphatidylinositol 3-kinase signaling	363	7	2.16	376	0.00627	0.00627	SOX9, IGF1R, PIK3R1, PIK3R1, NTRK2, NTRK2, CBL
GO:0046548	retinal rod cell development	21	2	0.12	382	0.00686	0.00686	NTRK2, NTRK2
GO:0071482	cellular response to light stimulus	285	6	1.69	387	0.00740	0.00740	GUCA1A, PAPD4, PTN, PTN, PIK3R1, PIK3R1
GO:0034505	tooth mineralization	67	3	0.4	391	0.00751	0.00751	TFAP2A, MSX2, PPARA
GO:0045617	negative regulation of keratinocyte differentiation	22	2	0.13	393	0.00751	0.00751	206848_at, MSX2
GO:0010468	regulation of gene expression	11211	104	66.65	9	0.00791	8.0e-08	LSM14B, 1554249_a_at, ZNF451, PAPD4, YLPM1, ZNF493, FUS, PPP1R12A, EGR1, RYBP, TBL1X, SPEN, NRIP1, SOX9, IGFBP5, S100A9, TCF4, SKI, GAS1, TFAP2A, TGFBR3, SOX11, RUNX1T1, WASL, TAF13, DICER1, 206848_at, ZNF345, NFAT5, PCK1, NR1D2, RBM5, 210057_at, ZMYM2, MSX2, PIK3R1, PIK3R1, TCF4, 212384_at, TCF4, TCF4, SECISBP2L, KDM4B, DICER1, SOX4, DDX17, MBD2, TFAP2B, TAF1B, GATAD1, KAT6A, EZR, HELLS, 220797_…
GO:0040008	regulation of growth	1611	18	9.58	399	0.00796	0.00796	IGFBP5, S100A9, TGFBR3, SLIT2, TMEM97, 212384_at, EPB41L3, PAPPA2, EZR, IGFBPL1, PAPPA2, SLIT2, SLIT2, NOG, NIPBL, MORF4L2, MORF4L2, SQSTM1
GO:0043200	response to amino acid	297	8	1.77	153	0.00807	0.00043	PCK1, PTN, PTN, NTRK2, NTRK2, COL1A2, CRLS1, SLC38A9
GO:0006473	protein acetylation	478	8	2.84	401	0.00816	0.00816	ZNF451, PCK1, SOX4, KAT6A, NAA25, KANSL1, MORF4L2, MORF4L2
GO:0036293	response to decreased oxygen levels	903	12	5.37	402	0.00818	0.00818	EGR1, TGFBR3, CYP1A1, PCK1, PTN, PTN, KCNMA1, KCNMA1, CBL, MDM4, CFLAR, PPARA
GO:0000055	ribosomal large subunit export from nucleus	23	2	0.14	403	0.00820	0.00820	SDAD1, XPO1
GO:0051171	regulation of nitrogen compound metabolic process	14237	122	84.64	17	0.00852	2.1e-07	GUCA1A, LSM14B, 1554249_a_at, CSNK1A1, ZNF451, YLPM1, ZNF493, FUS, CCND2, PPP1R12A, EGR1, RYBP, TBL1X, SPEN, NRIP1, SOX9, IGFBP5, S100A9, IGF1R, TCF4, SKI, GAS1, TFAP2A, TGFBR3, SOX11, RUNX1T1, WASL, S100A7, TAF13, DICER1, 206848_at, ZNF345, NFAT5, PCK1, PTN, NR1D2, SLIT2, RBM5, 210057_at, ZMYM2, MSX2, PTN, WNK1, PIK3R1, PIK3R1, TCF4, 212384_at, TCF4, TCF4, SECISBP2L, KDM4B, DICER1, SOX4, DDX17, …
GO:0006406	mRNA export from nucleus	294	6	1.75	406	0.00855	0.00855	210057_at, 212384_at, SRSF11, U2AF1, NUP58, 242712_x_at
GO:0002762	negative regulation of myeloid leukocyte differentiation	134	4	0.8	408	0.00855	0.00855	206848_at, PIK3R1, PIK3R1, CUL4A
GO:0060324	face development	134	4	0.8	409	0.00855	0.00855	SKI, HOXB3, NOG, NIPBL
GO:0003151	outflow tract morphogenesis	210	5	1.25	410	0.00862	0.00862	TGFBR3, SOX11, MSX2, NOG, NIPBL
GO:0048483	autonomic nervous system development	135	4	0.8	412	0.00877	0.00877	TFAP2A, SOX11, SOX4, TFAP2B
GO:0035280	miRNA loading onto RISC involved in gene silencing by miRNA	24	2	0.14	418	0.00891	0.00891	DICER1, DICER1
GO:0072126	positive regulation of glomerular mesangial cell proliferation	24	2	0.14	419	0.00891	0.00891	EGR1, CFLAR
GO:0048708	astrocyte differentiation	212	5	1.26	422	0.00895	0.00895	SOX9, S100A9, ID4, NOG, 235526_at
GO:0014823	response to activity	138	4	0.82	426	0.00946	0.00946	PCK1, PTN, PTN, CBL
GO:0071277	cellular response to calcium ion	138	4	0.82	427	0.00946	0.00946	GUCA1A, FUS, WNK1, FUS
GO:0007185	transmembrane receptor protein tyrosine phosphatase signaling pathway	25	2	0.15	431	0.00965	0.00965	PTN, PTN
GO:0021510	spinal cord development	216	5	1.28	433	0.00966	0.00966	SOX11, PTN, PTN, SOX4, NOG
GO:1900087	positive regulation of G1/S transition of mitotic cell cycle	75	3	0.45	443	0.01022	0.01022	CCND2, CYP1A1, CUL4A
GO:0072201	negative regulation of mesenchymal cell proliferation	26	2	0.15	444	0.01041	0.01041	PTN, PTN
GO:0003211	cardiac ventricle formation	26	2	0.15	445	0.01041	0.01041	SOX11, SOX4
GO:0045667	regulation of osteoblast differentiation	307	6	1.83	450	0.01043	0.01043	IGFBP5, SKI, SOX11, MSX2, ID4, NOG
GO:0030178	negative regulation of Wnt signaling pathway	501	8	2.98	452	0.01063	0.01063	CSNK1A1, EGR1, SOX9, RNF213, NOG, RBMS3, RBMS3, G3BP1
GO:0045837	negative regulation of membrane potential	27	2	0.16	456	0.01120	0.01120	PTN, PTN
GO:0046626	regulation of insulin receptor signaling pathway	147	4	0.87	461	0.01172	0.01172	PIK3R1, PIK3R1, NUCKS1, NUCKS1
GO:0071103	DNA conformation change	615	9	3.66	463	0.01179	0.01179	SOX9, RAD23B, GATAD1, KAT6A, HELLS, CUL4A, NIPBL, NASP, G3BP1
GO:0001543	ovarian follicle rupture	2	1	0.01	466	0.01185	0.01185	NRIP1
GO:0019543	propionate catabolic process	2	1	0.01	467	0.01185	0.01185	PCK1
GO:2000313	regulation of fibroblast growth factor receptor signaling pathway involved in neural plate anterior/...	2	1	0.01	468	0.01185	0.01185	NOG
GO:0046327	glycerol biosynthetic process from pyruvate	2	1	0.01	469	0.01185	0.01185	PCK1
GO:0060302	negative regulation of cytokine activity	2	1	0.01	470	0.01185	0.01185	NOG
GO:0017143	insecticide metabolic process	2	1	0.01	471	0.01185	0.01185	CYP1A1
GO:0061402	positive regulation of transcription from RNA polymerase II promoter in response to acidic pH	2	1	0.01	472	0.01185	0.01185	PCK1
GO:0035622	intrahepatic bile duct development	2	1	0.01	473	0.01185	0.01185	SOX9
GO:0060784	regulation of cell proliferation involved in tissue homeostasis	2	1	0.01	474	0.01185	0.01185	SOX9
GO:0060825	fibroblast growth factor receptor signaling pathway involved in neural plate anterior/posterior patt...	2	1	0.01	475	0.01185	0.01185	NOG
GO:0060517	epithelial cell proliferation involved in prostatic bud elongation	2	1	0.01	476	0.01185	0.01185	SOX9
GO:0090090	negative regulation of canonical Wnt signaling pathway	411	7	2.44	477	0.01190	0.01190	CSNK1A1, EGR1, SOX9, NOG, RBMS3, RBMS3, G3BP1
GO:0050772	positive regulation of axonogenesis	228	5	1.36	479	0.01199	0.01199	SLIT2, NTRK2, NTRK2, SLIT2, SLIT2
GO:1903078	positive regulation of protein localization to plasma membrane	148	4	0.88	480	0.01199	0.01199	PIK3R1, PIK3R1, EZR, SQSTM1
GO:0044829	positive regulation by host of viral genome replication	28	2	0.17	481	0.01201	0.01201	NUCKS1, NUCKS1
GO:0003188	heart valve formation	29	2	0.17	490	0.01285	0.01285	SOX9, HEY1
GO:0048485	sympathetic nervous system development	82	3	0.49	497	0.01301	0.01301	SOX11, SOX4, TFAP2B
GO:0045778	positive regulation of ossification	235	5	1.4	498	0.01351	0.01351	TFAP2A, SOX11, MSX2, ID4, NIPBL
GO:0080090	regulation of primary metabolic process	14645	123	87.06	28	0.01405	6.1e-07	GUCA1A, LSM14B, 1554249_a_at, CSNK1A1, ZNF451, YLPM1, ZNF493, FUS, CCND2, PPP1R12A, EGR1, RYBP, TBL1X, SPEN, NRIP1, SOX9, IGFBP5, S100A9, IGF1R, TCF4, SKI, GAS1, TFAP2A, TGFBR3, SOX11, RUNX1T1, CYP1A1, WASL, S100A7, TAF13, DICER1, 206848_at, ZNF345, NFAT5, PCK1, PTN, NR1D2, SLIT2, RBM5, 210057_at, ZMYM2, MSX2, PTN, WNK1, PIK3R1, PIK3R1, TCF4, 212384_at, TCF4, TCF4, SECISBP2L, KDM4B, DICER1, SOX4,…
GO:0060325	face morphogenesis	85	3	0.51	505	0.01432	0.01432	SKI, NOG, NIPBL
GO:0021794	thalamus development	31	2	0.18	509	0.01461	0.01461	PTN, PTN
GO:0003207	cardiac chamber formation	31	2	0.18	510	0.01461	0.01461	SOX11, SOX4
GO:0070365	hepatocyte differentiation	31	2	0.18	511	0.01461	0.01461	CYP1A1, PCK1
GO:0060347	heart trabecula formation	31	2	0.18	512	0.01461	0.01461	TGFBR3, HEY1
GO:0090288	negative regulation of cellular response to growth factor stimulus	344	9	2.04	128	0.01465	0.00024	ZNF451, SKI, TGFBR3, SLIT2, SLIT2, SLIT2, SMURF2, NOG, CFLAR
GO:0032355	response to estradiol	332	6	1.97	518	0.01485	0.01485	NRIP1, PTN, MSX2, PTN, MBD2, CFLAR
GO:0051881	regulation of mitochondrial membrane potential	158	4	0.94	520	0.01492	0.01492	PPA2, SLC25A36, NDUFS1, SLC25A36
GO:0006342	chromatin silencing	242	5	1.44	524	0.01516	0.01516	MBD2, HELLS, ATAD2, MORF4L2, MORF4L2
GO:0060740	prostate gland epithelium morphogenesis	87	3	0.52	525	0.01523	0.01523	SOX9, ID4, NOG
GO:0007016	cytoskeletal anchoring at plasma membrane	32	2	0.19	527	0.01552	0.01552	EPB41L3, EZR
GO:0030903	notochord development	32	2	0.19	528	0.01552	0.01552	SOX9, NOG
GO:0051153	regulation of striated muscle cell differentiation	246	5	1.46	533	0.01616	0.01616	212384_at, 235526_at, CFLAR, MORF4L2, MORF4L2
GO:1902808	positive regulation of cell cycle G1/S phase transition	89	3	0.53	534	0.01618	0.01618	CCND2, CYP1A1, CUL4A
GO:2001053	regulation of mesenchymal cell apoptotic process	33	2	0.2	535	0.01646	0.01646	SOX9, MSX2
GO:0021782	glial cell development	260	7	1.55	193	0.01661	0.00099	S100A9, SKI, SOX11, DICER1, DICER1, SOX4, ID4
GO:0060512	prostate gland morphogenesis	90	3	0.54	536	0.01667	0.01667	SOX9, ID4, NOG
GO:0090101	negative regulation of transmembrane receptor protein serine/threonine kinase signaling pathway	248	5	1.47	537	0.01667	0.01667	ZNF451, SKI, TGFBR3, SMURF2, NOG
GO:0000381	regulation of alternative mRNA splicing, via spliceosome	164	4	0.97	538	0.01688	0.01688	RBM5, DDX17, DDX17, RBM5
GO:0030279	negative regulation of ossification	164	4	0.97	539	0.01688	0.01688	SOX9, IGFBP5, SKI, NOG
GO:0035115	embryonic forelimb morphogenesis	91	3	0.54	540	0.01716	0.01716	TFAP2A, MSX2, NIPBL
GO:0061384	heart trabecula morphogenesis	91	3	0.54	541	0.01716	0.01716	TGFBR3, NOG, HEY1
GO:2000001	regulation of DNA damage checkpoint	34	2	0.2	546	0.01742	0.01742	212384_at, CUL4A
GO:0031054	pre-miRNA processing	34	2	0.2	547	0.01742	0.01742	DICER1, DICER1
GO:0006970	response to osmotic stress	166	4	0.99	549	0.01756	0.01756	PAPPA2, KCNMA1, KCNMA1, PAPPA2
GO:0097435	supramolecular fiber organization	1753	18	10.42	550	0.01757	0.01757	EFS, WASL, SLIT2, PIK3R1, PIK3R1, ITGB5, EZR, RICTOR, SLIT2, COL1A2, LUM, ZNF207, SLIT2, COL12A1, 236841_at, FIGN, CRIPT, CFLAR
GO:0072210	metanephric nephron development	92	3	0.55	552	0.01767	0.01767	EGR1, SOX9, TFAP2B
GO:0001666	response to hypoxia	887	11	5.27	554	0.01771	0.01771	EGR1, TGFBR3, CYP1A1, PCK1, PTN, PTN, KCNMA1, KCNMA1, MDM4, CFLAR, PPARA
GO:0003409	optic cup structural organization	3	1	0.02	555	0.01773	0.01773	TFAP2A
GO:0099627	neurotransmitter receptor cycle	3	1	0.02	556	0.01773	0.01773	NSG1
GO:0009624	response to nematode	3	1	0.02	557	0.01773	0.01773	CYP1A1
GO:0099630	postsynaptic neurotransmitter receptor cycle	3	1	0.02	558	0.01773	0.01773	NSG1
GO:0009646	response to absence of light	3	1	0.02	559	0.01773	0.01773	PAPD4
GO:0090076	relaxation of skeletal muscle	3	1	0.02	560	0.01773	0.01773	KCNJ2
GO:0070488	neutrophil aggregation	3	1	0.02	561	0.01773	0.01773	S100A9
GO:0097273	creatinine homeostasis	3	1	0.02	562	0.01773	0.01773	TFAP2B
GO:0097275	cellular ammonia homeostasis	3	1	0.02	563	0.01773	0.01773	TFAP2B
GO:0097276	cellular creatinine homeostasis	3	1	0.02	564	0.01773	0.01773	TFAP2B
GO:0097277	cellular urea homeostasis	3	1	0.02	565	0.01773	0.01773	TFAP2B
GO:0071485	cellular response to absence of light	3	1	0.02	566	0.01773	0.01773	PAPD4
GO:0035508	positive regulation of myosin-light-chain-phosphatase activity	3	1	0.02	567	0.01773	0.01773	PPP1R12A
GO:0072303	positive regulation of glomerular metanephric mesangial cell proliferation	3	1	0.02	568	0.01773	0.01773	EGR1
GO:0070898	RNA polymerase III transcriptional preinitiation complex assembly	3	1	0.02	569	0.01773	0.01773	BDP1
GO:1990603	dark adaptation	3	1	0.02	570	0.01773	0.01773	PAPD4
GO:0014036	neural crest cell fate specification	3	1	0.02	571	0.01773	0.01773	SOX9
GO:0001657	ureteric bud development	252	5	1.5	572	0.01774	0.01774	SOX9, SLIT2, SLIT2, SLIT2, NOG
GO:0030512	negative regulation of transforming growth factor beta receptor signaling pathway	168	4	1	574	0.01827	0.01827	ZNF451, SKI, TGFBR3, SMURF2
GO:1904377	positive regulation of protein localization to cell periphery	168	4	1	575	0.01827	0.01827	PIK3R1, PIK3R1, EZR, SQSTM1
GO:0019219	regulation of nucleobase-containing compound metabolic process	10304	99	61.25	5	0.01866	3.6e-08	GUCA1A, 1554249_a_at, ZNF451, YLPM1, ZNF493, FUS, PPP1R12A, EGR1, RYBP, TBL1X, SPEN, NRIP1, SOX9, S100A9, IGF1R, TCF4, SKI, TFAP2A, TGFBR3, SOX11, RUNX1T1, WASL, TAF13, DICER1, 206848_at, ZNF345, NFAT5, PCK1, NR1D2, RBM5, 210057_at, ZMYM2, MSX2, PIK3R1, PIK3R1, TCF4, 212384_at, TCF4, TCF4, KDM4B, DICER1, SOX4, DDX17, MBD2, TFAP2B, TAF1B, GATAD1, KAT6A, EZR, HELLS, 220797_at, NUCKS1, NUCKS1, BDP1,…
GO:0072163	mesonephric epithelium development	256	5	1.52	577	0.01885	0.01885	SOX9, SLIT2, SLIT2, SLIT2, NOG
GO:0072164	mesonephric tubule development	256	5	1.52	578	0.01885	0.01885	SOX9, SLIT2, SLIT2, SLIT2, NOG
GO:0048846	axon extension involved in axon guidance	95	3	0.56	582	0.01922	0.01922	SLIT2, SLIT2, SLIT2
GO:1902284	neuron projection extension involved in neuron projection guidance	95	3	0.56	583	0.01922	0.01922	SLIT2, SLIT2, SLIT2
GO:0003198	epithelial to mesenchymal transition involved in endocardial cushion formation	36	2	0.21	584	0.01941	0.01941	MSX2, NOG
GO:0031643	positive regulation of myelination	36	2	0.21	585	0.01941	0.01941	DICER1, DICER1
GO:0006346	methylation-dependent chromatin silencing	36	2	0.21	586	0.01941	0.01941	MBD2, HELLS
GO:0060041	retina development in camera-type eye	365	9	2.17	145	0.01948	0.00036	PAPD4, SOX9, SKI, TFAP2A, PTN, PTN, TFAP2B, NTRK2, NTRK2
GO:1901654	response to ketone	478	10	2.84	167	0.01962	0.00063	TGFBR3, PCK1, PTN, SLIT2, PTN, SLIT2, CBL, SLIT2, CFLAR, NASP
GO:0045446	endothelial cell differentiation	259	5	1.54	588	0.01971	0.01971	PTN, PTN, EZR, MARVELD2, HEY1
GO:0007010	cytoskeleton organization	3415	30	20.3	591	0.01984	0.01984	CSNK1A1, PPP1R12A, SOX9, S100A9, EFS, WASL, GOLGA8A, SLIT2, ZMYM2, PIK3R1, PIK3R1, EPB41L3, CEP350, ITGB5, EZR, SDAD1, NAV1, TAOK1, RICTOR, CNN3, SLIT2, ZNF207, SLIT2, KATNBL1, XPO1, 236841_at, FIGN, CRIPT, CFLAR, 242712_x_at
GO:0008286	insulin receptor signaling pathway	355	6	2.11	592	0.01994	0.01994	IGF1R, PIK3R1, PIK3R1, ATP6V0E1, NUCKS1, NUCKS1
GO:0001823	mesonephros development	260	5	1.55	593	0.02000	0.02000	SOX9, SLIT2, SLIT2, SLIT2, NOG
GO:0072073	kidney epithelium development	360	6	2.14	598	0.02118	0.02118	SOX9, SLIT2, TFAP2B, SLIT2, SLIT2, NOG
GO:0061029	eyelid development in camera-type eye	38	2	0.23	600	0.02149	0.02149	TFAP2A, SOX11
GO:0097152	mesenchymal cell apoptotic process	38	2	0.23	601	0.02149	0.02149	SOX9, MSX2
GO:0051238	sequestering of metal ion	38	2	0.23	602	0.02149	0.02149	S100A9, S100A7
GO:0035113	embryonic appendage morphogenesis	362	6	2.15	606	0.02169	0.02169	SKI, TFAP2A, MSX2, FREM2, NOG, NIPBL
GO:0030326	embryonic limb morphogenesis	362	6	2.15	607	0.02169	0.02169	SKI, TFAP2A, MSX2, FREM2, NOG, NIPBL
GO:0006417	regulation of translation	1192	15	7.09	352	0.02176	0.00537	LSM14B, IGFBP5, S100A9, DICER1, 212384_at, SECISBP2L, DICER1, SOX4, 220797_at, UHMK1, RBMS3, NUP58, RBMS3, QKI, 242712_x_at
GO:0071407	cellular response to organic cyclic compound	1558	18	9.26	363	0.02198	0.00572	EGR1, NRIP1, IGFBP5, CYP1A1, DICER1, PCK1, PTN, NR1D2, MSX2, PTN, DICER1, DDX17, MBD2, EZR, DDX17, CFLAR, PPARA, HEY1
GO:0035909	aorta morphogenesis	100	3	0.59	610	0.02198	0.02198	SOX4, TFAP2B, HEY1
GO:0045668	negative regulation of osteoblast differentiation	100	3	0.59	611	0.02198	0.02198	IGFBP5, SKI, NOG
GO:0061008	hepaticobiliary system development	395	9	2.35	168	0.02200	0.00064	SOX9, TGFBR3, CYP1A1, PCK1, PTN, PTN, 212384_at, CFLAR, NIPBL
GO:0048024	regulation of mRNA splicing, via spliceosome	267	5	1.59	612	0.02213	0.02213	RBM5, DDX17, 220797_at, DDX17, RBM5
GO:0044827	modulation by host of viral genome replication	39	2	0.23	617	0.02256	0.02256	NUCKS1, NUCKS1
GO:0043968	histone H2A acetylation	39	2	0.23	618	0.02256	0.02256	MORF4L2, MORF4L2
GO:0000245	spliceosomal complex assembly	180	4	1.07	620	0.02286	0.02286	RBM5, 212384_at, LUC7L3, RBM5
GO:0060323	head morphogenesis	102	3	0.61	623	0.02314	0.02314	SKI, NOG, NIPBL
GO:0021622	oculomotor nerve morphogenesis	4	1	0.02	627	0.02357	0.02357	TFAP2A
GO:0021623	oculomotor nerve formation	4	1	0.02	628	0.02357	0.02357	TFAP2A
GO:0120012	intermembrane sphingolipid transfer	4	1	0.02	629	0.02357	0.02357	COL4A3BP
GO:0120049	snRNA (adenine-N6)-methylation	4	1	0.02	630	0.02357	0.02357	220797_at
GO:0018992	germ-line sex determination	4	1	0.02	631	0.02357	0.02357	SOX9
GO:1904640	response to methionine	4	1	0.02	632	0.02357	0.02357	PCK1
GO:0036304	umbilical cord morphogenesis	4	1	0.02	633	0.02357	0.02357	HEY1
GO:0061027	umbilical cord development	4	1	0.02	634	0.02357	0.02357	HEY1
GO:2001111	positive regulation of lens epithelial cell proliferation	4	1	0.02	635	0.02357	0.02357	SOX11
GO:2001109	regulation of lens epithelial cell proliferation	4	1	0.02	636	0.02357	0.02357	SOX11
GO:0097166	lens epithelial cell proliferation	4	1	0.02	637	0.02357	0.02357	SOX11
GO:0007181	transforming growth factor beta receptor complex assembly	4	1	0.02	638	0.02357	0.02357	TGFBR3
GO:0097272	ammonia homeostasis	4	1	0.02	639	0.02357	0.02357	TFAP2B
GO:0061145	lung smooth muscle development	4	1	0.02	640	0.02357	0.02357	SOX9
GO:0050722	regulation of interleukin-1 beta biosynthetic process	4	1	0.02	641	0.02357	0.02357	EGR1
GO:0050725	positive regulation of interleukin-1 beta biosynthetic process	4	1	0.02	642	0.02357	0.02357	EGR1
GO:0071228	cellular response to tumor cell	4	1	0.02	643	0.02357	0.02357	IGFBPL1
GO:0072190	ureter urothelium development	4	1	0.02	644	0.02357	0.02357	SOX9
GO:0072197	ureter morphogenesis	4	1	0.02	645	0.02357	0.02357	SOX9
GO:0007542	primary sex determination, germ-line	4	1	0.02	646	0.02357	0.02357	SOX9
GO:0060516	primary prostatic bud elongation	4	1	0.02	647	0.02357	0.02357	SOX9
GO:0060532	bronchus cartilage development	4	1	0.02	648	0.02357	0.02357	SOX9
GO:0019100	male germ-line sex determination	4	1	0.02	649	0.02357	0.02357	SOX9
GO:0021781	glial cell fate commitment	40	2	0.24	650	0.02366	0.02366	SOX9, 235526_at
GO:1903729	regulation of plasma membrane organization	40	2	0.24	651	0.02366	0.02366	S100A9, WASL
GO:0046628	positive regulation of insulin receptor signaling pathway	40	2	0.24	652	0.02366	0.02366	NUCKS1, NUCKS1
GO:0071230	cellular response to amino acid stimulus	182	4	1.08	653	0.02368	0.02368	NTRK2, NTRK2, COL1A2, SLC38A9
GO:0034260	negative regulation of GTPase activity	103	3	0.61	654	0.02373	0.02373	SLIT2, SLIT2, SLIT2
GO:0034644	cellular response to UV	183	4	1.09	656	0.02410	0.02410	PTN, PTN, PIK3R1, PIK3R1
GO:0006355	regulation of transcription, DNA-templated	8815	86	52.4	21	0.02478	3.0e-07	1554249_a_at, ZNF451, YLPM1, ZNF493, FUS, PPP1R12A, EGR1, RYBP, TBL1X, SPEN, NRIP1, SOX9, S100A9, TCF4, SKI, TFAP2A, TGFBR3, SOX11, RUNX1T1, WASL, TAF13, DICER1, 206848_at, ZNF345, NFAT5, PCK1, NR1D2, 210057_at, ZMYM2, MSX2, PIK3R1, PIK3R1, TCF4, 212384_at, TCF4, TCF4, KDM4B, DICER1, SOX4, DDX17, MBD2, TFAP2B, TAF1B, GATAD1, KAT6A, EZR, HELLS, NUCKS1, NUCKS1, BDP1, CDCA7, CBX5, ID4, TAF15, ARGLU1…
GO:1902579	multi-organism localization	185	4	1.1	662	0.02496	0.02496	212384_at, XPO1, NUP58, 242712_x_at
GO:0044766	multi-organism transport	185	4	1.1	663	0.02496	0.02496	212384_at, XPO1, NUP58, 242712_x_at
GO:0017015	regulation of transforming growth factor beta receptor signaling pathway	276	5	1.64	664	0.02507	0.02507	ZNF451, SKI, TGFBR3, SOX11, SMURF2
GO:0048844	artery morphogenesis	186	4	1.11	667	0.02539	0.02539	SOX4, TFAP2B, NOG, HEY1
GO:0006474	N-terminal protein amino acid acetylation	42	2	0.25	670	0.02592	0.02592	SOX4, NAA25
GO:0072079	nephron tubule formation	42	2	0.25	671	0.02592	0.02592	SOX9, NOG
GO:0070208	protein heterotrimerization	42	2	0.25	672	0.02592	0.02592	COL1A2, NUP58
GO:0030514	negative regulation of BMP signaling pathway	107	3	0.64	674	0.02618	0.02618	SKI, SMURF2, NOG
GO:0071772	response to BMP	407	10	2.42	111	0.02619	0.00018	EGR1, SOX9, SKI, TGFBR3, SOX11, MSX2, TFAP2B, SMURF2, NOG, ZFYVE16
GO:0071773	cellular response to BMP stimulus	407	10	2.42	112	0.02619	0.00018	EGR1, SOX9, SKI, TGFBR3, SOX11, MSX2, TFAP2B, SMURF2, NOG, ZFYVE16
GO:0014068	positive regulation of phosphatidylinositol 3-kinase signaling	188	4	1.12	675	0.02627	0.02627	SOX9, NTRK2, NTRK2, CBL
GO:0010976	positive regulation of neuron projection development	709	9	4.21	677	0.02673	0.02673	S100A9, PTN, SLIT2, PTN, NTRK2, NTRK2, SLIT2, SLIT2, CFLAR
GO:0003179	heart valve morphogenesis	109	3	0.65	680	0.02746	0.02746	SOX9, SOX4, HEY1
GO:0055024	regulation of cardiac muscle tissue development	191	4	1.14	681	0.02763	0.02763	TGFBR3, 212384_at, NOG, 235526_at
GO:1903506	regulation of nucleic acid-templated transcription	8861	86	52.68	22	0.02814	3.8e-07	1554249_a_at, ZNF451, YLPM1, ZNF493, FUS, PPP1R12A, EGR1, RYBP, TBL1X, SPEN, NRIP1, SOX9, S100A9, TCF4, SKI, TFAP2A, TGFBR3, SOX11, RUNX1T1, WASL, TAF13, DICER1, 206848_at, ZNF345, NFAT5, PCK1, NR1D2, 210057_at, ZMYM2, MSX2, PIK3R1, PIK3R1, TCF4, 212384_at, TCF4, TCF4, KDM4B, DICER1, SOX4, DDX17, MBD2, TFAP2B, TAF1B, GATAD1, KAT6A, EZR, HELLS, NUCKS1, NUCKS1, BDP1, CDCA7, CBX5, ID4, TAF15, ARGLU1…
GO:0045814	negative regulation of gene expression, epigenetic	287	5	1.71	686	0.02900	0.02900	MBD2, HELLS, ATAD2, MORF4L2, MORF4L2
GO:0021675	nerve development	194	4	1.15	687	0.02902	0.02902	TFAP2A, DICER1, DICER1, HOXB3
GO:1901861	regulation of muscle tissue development	342	8	2.03	198	0.02914	0.00108	IGFBP5, TGFBR3, NR1D2, 212384_at, DDX17, DDX17, NOG, 235526_at
GO:1905309	positive regulation of cohesin loading	5	1	0.03	693	0.02937	0.02937	NIPBL
GO:0061682	seminal vesicle morphogenesis	5	1	0.03	694	0.02937	0.02937	ID4
GO:1905405	regulation of mitotic cohesin loading	5	1	0.03	695	0.02937	0.02937	NIPBL
GO:1905406	positive regulation of mitotic cohesin loading	5	1	0.03	696	0.02937	0.02937	NIPBL
GO:2001055	positive regulation of mesenchymal cell apoptotic process	5	1	0.03	697	0.02937	0.02937	MSX2
GO:0045360	regulation of interleukin-1 biosynthetic process	5	1	0.03	698	0.02937	0.02937	EGR1
GO:0045362	positive regulation of interleukin-1 biosynthetic process	5	1	0.03	699	0.02937	0.02937	EGR1
GO:0035332	positive regulation of hippo signaling	5	1	0.03	700	0.02937	0.02937	SOX11
GO:1905711	response to phosphatidylethanolamine	5	1	0.03	701	0.02937	0.02937	CRLS1
GO:0061386	closure of optic fissure	5	1	0.03	702	0.02937	0.02937	SOX11
GO:0097274	urea homeostasis	5	1	0.03	703	0.02937	0.02937	TFAP2B
GO:0072301	regulation of metanephric glomerular mesangial cell proliferation	5	1	0.03	704	0.02937	0.02937	EGR1
GO:0050720	interleukin-1 beta biosynthetic process	5	1	0.03	705	0.02937	0.02937	EGR1
GO:0098758	response to interleukin-8	5	1	0.03	706	0.02937	0.02937	EGR1
GO:0098759	cellular response to interleukin-8	5	1	0.03	707	0.02937	0.02937	EGR1
GO:0007538	primary sex determination	5	1	0.03	708	0.02937	0.02937	SOX9
GO:0070550	rDNA condensation	5	1	0.03	709	0.02937	0.02937	NIPBL
GO:0061780	mitotic cohesin loading	5	1	0.03	710	0.02937	0.02937	NIPBL
GO:0009651	response to salt stress	45	2	0.27	713	0.02946	0.02946	PAPPA2, PAPPA2
GO:0000715	nucleotide-excision repair, DNA damage recognition	45	2	0.27	714	0.02946	0.02946	RAD23B, CUL4A
GO:2001141	regulation of RNA biosynthetic process	8881	86	52.8	23	0.02971	4.2e-07	1554249_a_at, ZNF451, YLPM1, ZNF493, FUS, PPP1R12A, EGR1, RYBP, TBL1X, SPEN, NRIP1, SOX9, S100A9, TCF4, SKI, TFAP2A, TGFBR3, SOX11, RUNX1T1, WASL, TAF13, DICER1, 206848_at, ZNF345, NFAT5, PCK1, NR1D2, 210057_at, ZMYM2, MSX2, PIK3R1, PIK3R1, TCF4, 212384_at, TCF4, TCF4, KDM4B, DICER1, SOX4, DDX17, MBD2, TFAP2B, TAF1B, GATAD1, KAT6A, EZR, HELLS, NUCKS1, NUCKS1, BDP1, CDCA7, CBX5, ID4, TAF15, ARGLU1…
GO:0048934	peripheral nervous system neuron differentiation	46	2	0.27	718	0.03068	0.03068	NTRK2, NTRK2
GO:0048935	peripheral nervous system neuron development	46	2	0.27	719	0.03068	0.03068	NTRK2, NTRK2
GO:1900103	positive regulation of endoplasmic reticulum unfolded protein response	46	2	0.27	720	0.03068	0.03068	PIK3R1, PIK3R1
GO:0070166	enamel mineralization	46	2	0.27	721	0.03068	0.03068	MSX2, PPARA
GO:0090190	positive regulation of branching involved in ureteric bud morphogenesis	46	2	0.27	722	0.03068	0.03068	SOX9, NOG
GO:0071392	cellular response to estradiol stimulus	114	3	0.68	724	0.03079	0.03079	NRIP1, MSX2, CFLAR
GO:0001558	regulation of cell growth	970	11	5.77	726	0.03131	0.03131	IGFBP5, S100A9, SLIT2, TMEM97, 212384_at, EPB41L3, PAPPA2, IGFBPL1, PAPPA2, SLIT2, SLIT2
GO:0030866	cortical actin cytoskeleton organization	115	3	0.68	729	0.03148	0.03148	WASL, EPB41L3, EZR
GO:0030036	actin cytoskeleton organization	1743	17	10.36	731	0.03177	0.03177	S100A9, EFS, WASL, SLIT2, PIK3R1, PIK3R1, EPB41L3, ITGB5, EZR, SDAD1, TAOK1, RICTOR, CNN3, SLIT2, SLIT2, 236841_at, CFLAR
GO:0044794	positive regulation by host of viral process	47	2	0.28	732	0.03192	0.03192	NUCKS1, NUCKS1
GO:0034982	mitochondrial protein processing	47	2	0.28	733	0.03192	0.03192	YME1L1, UQCRC2
GO:0048712	negative regulation of astrocyte differentiation	47	2	0.28	734	0.03192	0.03192	ID4, NOG
GO:0000717	nucleotide-excision repair, DNA duplex unwinding	48	2	0.29	736	0.03318	0.03318	RAD23B, CUL4A
GO:0003170	heart valve development	118	3	0.7	737	0.03360	0.03360	SOX9, SOX4, HEY1
GO:0001838	embryonic epithelial tube formation	300	5	1.78	740	0.03411	0.03411	SOX9, SKI, SOX11, SOX4, NOG
GO:0033993	response to lipid	2214	23	13.16	381	0.03450	0.00672	NRIP1, SOX9, TGFBR3, CYP1A1, S100A7, MICB, PCK1, PTN, NR1D2, SLIT2, MSX2, PTN, DDX17, MBD2, SLIT2, CBL, SLIT2, DDX17, CRLS1, CFLAR, NASP, PPARA, HEY1
GO:0051252	regulation of RNA metabolic process	9520	91	56.59	20	0.03486	2.7e-07	1554249_a_at, ZNF451, YLPM1, ZNF493, FUS, PPP1R12A, EGR1, RYBP, TBL1X, SPEN, NRIP1, SOX9, S100A9, TCF4, SKI, TFAP2A, TGFBR3, SOX11, RUNX1T1, WASL, TAF13, DICER1, 206848_at, ZNF345, NFAT5, PCK1, NR1D2, RBM5, 210057_at, ZMYM2, MSX2, PIK3R1, PIK3R1, TCF4, 212384_at, TCF4, TCF4, KDM4B, DICER1, SOX4, DDX17, MBD2, TFAP2B, TAF1B, GATAD1, KAT6A, EZR, HELLS, 220797_at, NUCKS1, NUCKS1, BDP1, CDCA7, CBX5, I…
GO:0045022	early endosome to late endosome transport	120	3	0.71	744	0.03505	0.03505	EZR, 236841_at, RAB5A
GO:0071229	cellular response to acid chemical	515	7	3.06	746	0.03514	0.03514	EGR1, SOX9, PCK1, NTRK2, NTRK2, COL1A2, SLC38A9
GO:0050689	negative regulation of defense response to virus by host	6	1	0.04	747	0.03514	0.03514	MICB
GO:0003404	optic vesicle morphogenesis	6	1	0.04	748	0.03514	0.03514	TFAP2A
GO:0042222	interleukin-1 biosynthetic process	6	1	0.04	749	0.03514	0.03514	EGR1
GO:1904205	negative regulation of skeletal muscle hypertrophy	6	1	0.04	750	0.03514	0.03514	IGFBP5
GO:1905719	protein localization to perinuclear region of cytoplasm	6	1	0.04	751	0.03514	0.03514	SQSTM1
GO:0006114	glycerol biosynthetic process	6	1	0.04	752	0.03514	0.03514	PCK1
GO:2000761	positive regulation of N-terminal peptidyl-lysine acetylation	6	1	0.04	753	0.03514	0.03514	SOX4
GO:2000759	regulation of N-terminal peptidyl-lysine acetylation	6	1	0.04	754	0.03514	0.03514	SOX4
GO:0072034	renal vesicle induction	6	1	0.04	755	0.03514	0.03514	SOX9
GO:0034699	response to luteinizing hormone	6	1	0.04	756	0.03514	0.03514	TGFBR3
GO:0035880	embryonic nail plate morphogenesis	6	1	0.04	757	0.03514	0.03514	MSX2
GO:0051365	cellular response to potassium ion starvation	6	1	0.04	758	0.03514	0.03514	PCK1
GO:0071344	diphosphate metabolic process	6	1	0.04	759	0.03514	0.03514	PPA2
GO:1990569	UDP-N-acetylglucosamine transmembrane transport	6	1	0.04	760	0.03514	0.03514	SLC35A3
GO:1905006	negative regulation of epithelial to mesenchymal transition involved in endocardial cushion formatio...	6	1	0.04	761	0.03514	0.03514	NOG
GO:0072262	metanephric glomerular mesangial cell proliferation involved in metanephros development	6	1	0.04	762	0.03514	0.03514	EGR1
GO:0048866	stem cell fate specification	6	1	0.04	763	0.03514	0.03514	SOX9
GO:0006323	DNA packaging	406	6	2.41	765	0.03515	0.03515	SOX9, GATAD1, KAT6A, HELLS, NIPBL, NASP
GO:0048754	branching morphogenesis of an epithelial tube	406	6	2.41	766	0.03515	0.03515	SOX9, SLIT2, MSX2, SLIT2, SLIT2, NOG
GO:0046822	regulation of nucleocytoplasmic transport	303	5	1.8	767	0.03537	0.03537	PPP1R12A, SOX4, UHMK1, XPO1, NUP58
GO:1902894	negative regulation of pri-miRNA transcription by RNA polymerase II	50	2	0.3	770	0.03575	0.03575	SOX9, PPARA
GO:0003272	endocardial cushion formation	50	2	0.3	771	0.03575	0.03575	MSX2, NOG
GO:0006309	apoptotic DNA fragmentation	50	2	0.3	772	0.03575	0.03575	DICER1, DICER1
GO:0002089	lens morphogenesis in camera-type eye	50	2	0.3	773	0.03575	0.03575	SKI, SOX11
GO:0001953	negative regulation of cell-matrix adhesion	121	3	0.72	774	0.03579	0.03579	206848_at, PIK3R1, PIK3R1
GO:0003158	endothelium development	305	5	1.81	777	0.03622	0.03622	PTN, PTN, EZR, MARVELD2, HEY1
GO:0033574	response to testosterone	122	3	0.73	778	0.03653	0.03653	CBL, CFLAR, NASP
GO:1901862	negative regulation of muscle tissue development	122	3	0.73	779	0.03653	0.03653	IGFBP5, NOG, 235526_at
GO:0030833	regulation of actin filament polymerization	410	6	2.44	780	0.03659	0.03659	WASL, SLIT2, RICTOR, SLIT2, SLIT2, 236841_at
GO:0071305	cellular response to vitamin D	51	2	0.3	783	0.03707	0.03707	PTN, PTN
GO:0043923	positive regulation by host of viral transcription	51	2	0.3	784	0.03707	0.03707	NUCKS1, NUCKS1
GO:0070206	protein trimerization	123	3	0.73	785	0.03729	0.03729	SKI, COL1A2, NUP58
GO:0006475	internal protein amino acid acetylation	412	6	2.45	786	0.03733	0.03733	ZNF451, PCK1, KAT6A, KANSL1, MORF4L2, MORF4L2
GO:0060541	respiratory system development	523	7	3.11	788	0.03768	0.03768	SOX9, IGFBP5, SKI, SOX11, PTN, PTN, NOG
GO:0031497	chromatin assembly	309	5	1.84	789	0.03796	0.03796	SOX9, GATAD1, KAT6A, HELLS, NASP
GO:0000380	alternative mRNA splicing, via spliceosome	212	4	1.26	791	0.03827	0.03827	RBM5, DDX17, DDX17, RBM5
GO:0048557	embryonic digestive tract morphogenesis	52	2	0.31	792	0.03841	0.03841	SOX11, NIPBL
GO:0045023	G0 to G1 transition	125	3	0.74	795	0.03882	0.03882	RYBP, CBX5, MDM4
GO:0010501	RNA secondary structure unwinding	125	3	0.74	796	0.03882	0.03882	212384_at, DDX17, DDX17
GO:0045599	negative regulation of fat cell differentiation	125	3	0.74	797	0.03882	0.03882	RUNX1T1, MSX2, ID4
GO:0018394	peptidyl-lysine acetylation	416	6	2.47	798	0.03882	0.03882	ZNF451, SOX4, KAT6A, KANSL1, MORF4L2, MORF4L2
GO:0098927	vesicle-mediated transport between endosomal compartments	126	3	0.75	802	0.03960	0.03960	EZR, 236841_at, RAB5A
GO:0060416	response to growth hormone	126	3	0.75	803	0.03960	0.03960	IGFBP5, PIK3R1, PIK3R1
GO:0010464	regulation of mesenchymal cell proliferation	126	3	0.75	804	0.03960	0.03960	SOX9, PTN, PTN
GO:0030199	collagen fibril organization	126	3	0.75	805	0.03960	0.03960	COL1A2, LUM, COL12A1
GO:2001275	positive regulation of glucose import in response to insulin stimulus	53	2	0.32	806	0.03976	0.03976	PIK3R1, PIK3R1
GO:0061213	positive regulation of mesonephros development	53	2	0.32	807	0.03976	0.03976	SOX9, NOG
GO:0071320	cellular response to cAMP	127	3	0.75	810	0.04038	0.04038	IGFBP5, PCK1, EZR
GO:0097194	execution phase of apoptosis	216	4	1.28	811	0.04053	0.04053	DICER1, DICER1, TAOK1, CFLAR
GO:0071505	response to mycophenolic acid	7	1	0.04	815	0.04088	0.04088	EGR1
GO:0071506	cellular response to mycophenolic acid	7	1	0.04	816	0.04088	0.04088	EGR1
GO:0021557	oculomotor nerve development	7	1	0.04	817	0.04088	0.04088	TFAP2A
GO:1903526	negative regulation of membrane tubulation	7	1	0.04	818	0.04088	0.04088	WASL
GO:2000182	regulation of progesterone biosynthetic process	7	1	0.04	819	0.04088	0.04088	EGR1
GO:2000820	negative regulation of transcription from RNA polymerase II promoter involved in smooth muscle cell ...	7	1	0.04	820	0.04088	0.04088	HEY1
GO:0042904	9-cis-retinoic acid biosynthetic process	7	1	0.04	821	0.04088	0.04088	CYP1A1
GO:0042905	9-cis-retinoic acid metabolic process	7	1	0.04	822	0.04088	0.04088	CYP1A1
GO:0035606	peptidyl-cysteine S-trans-nitrosylation	7	1	0.04	823	0.04088	0.04088	S100A9
GO:0019401	alditol biosynthetic process	7	1	0.04	824	0.04088	0.04088	PCK1
GO:0031646	positive regulation of neurological system process	54	2	0.32	826	0.04113	0.04113	DICER1, DICER1
GO:0034629	cellular protein-containing complex localization	54	2	0.32	827	0.04113	0.04113	WASL, EZR
GO:0034248	regulation of cellular amide metabolic process	1306	15	7.76	464	0.04132	0.01182	LSM14B, IGFBP5, S100A9, DICER1, 212384_at, SECISBP2L, DICER1, SOX4, 220797_at, UHMK1, RBMS3, NUP58, RBMS3, QKI, 242712_x_at
GO:2000811	negative regulation of anoikis	55	2	0.33	831	0.04252	0.04252	NTRK2, NTRK2
GO:0090189	regulation of branching involved in ureteric bud morphogenesis	55	2	0.33	832	0.04252	0.04252	SOX9, NOG
GO:0070584	mitochondrion morphogenesis	55	2	0.33	833	0.04252	0.04252	SSBP1, COL4A3BP
GO:0045727	positive regulation of translation	319	5	1.9	834	0.04254	0.04254	212384_at, SOX4, UHMK1, RBMS3, RBMS3
GO:0035239	tube morphogenesis	2166	23	12.88	351	0.04291	0.00521	SOX9, COL15A1, SKI, TGFBR3, SOX11, S100A7, 206848_at, PTN, SLIT2, MSX2, PTN, SOX4, TFAP2B, NTRK2, NTRK2, SLIT2, HOXB3, RNF213, SLIT2, NOG, QKI, NIPBL, HEY1
GO:0006351	transcription, DNA-templated	9206	88	54.73	26	0.04323	5.1e-07	1554249_a_at, ZNF451, YLPM1, ZNF493, FUS, PPP1R12A, EGR1, RYBP, TBL1X, SPEN, NRIP1, SOX9, S100A9, TCF4, SKI, TFAP2A, TGFBR3, SOX11, RUNX1T1, WASL, TAF13, DICER1, 206848_at, ZNF345, NFAT5, PCK1, NR1D2, 210057_at, ZMYM2, MSX2, PIK3R1, PIK3R1, TCF4, 212384_at, TCF4, TCF4, KDM4B, DICER1, SOX4, SRSF11, DDX17, MBD2, TFAP2B, TAF1B, GATAD1, KAT6A, EZR, HELLS, NUCKS1, NUCKS1, BDP1, CDCA7, CBX5, ID4, TAF15…
GO:0070897	DNA-templated transcriptional preinitiation complex assembly	131	3	0.78	838	0.04361	0.04361	TAF1B, BDP1, GTF2A2
GO:0061037	negative regulation of cartilage development	56	2	0.33	840	0.04392	0.04392	SOX9, NOG
GO:0001656	metanephros development	222	4	1.32	841	0.04406	0.04406	EGR1, SOX9, TFAP2B, NIPBL
GO:0046777	protein autophosphorylation	660	8	3.92	843	0.04464	0.04464	IGF1R, 210057_at, WNK1, NTRK2, NTRK2, TAOK1, UHMK1, CLK4
GO:0072175	epithelial tube formation	324	5	1.93	844	0.04495	0.04495	SOX9, SKI, SOX11, SOX4, NOG
GO:0060425	lung morphogenesis	133	3	0.79	845	0.04526	0.04526	SOX9, SOX11, NOG
GO:0006294	nucleotide-excision repair, preincision complex assembly	57	2	0.34	846	0.04535	0.04535	RAD23B, CUL4A
GO:0060021	roof of mouth development	225	4	1.34	848	0.04588	0.04588	SKI, TFAP2A, TGFBR3, SOX11
GO:1905268	negative regulation of chromatin organization	134	3	0.8	850	0.04611	0.04611	ZNF451, SKI, ATAD2
GO:0046825	regulation of protein export from nucleus	134	3	0.8	851	0.04611	0.04611	SOX4, UHMK1, XPO1
GO:0036294	cellular response to decreased oxygen levels	548	7	3.26	852	0.04639	0.04639	EGR1, PCK1, PTN, PTN, CBL, MDM4, CFLAR
GO:2000002	negative regulation of DNA damage checkpoint	8	1	0.05	854	0.04658	0.04658	212384_at
GO:1904204	regulation of skeletal muscle hypertrophy	8	1	0.05	855	0.04658	0.04658	IGFBP5
GO:0031508	pericentric heterochromatin assembly	8	1	0.05	856	0.04658	0.04658	HELLS
GO:0060018	astrocyte fate commitment	8	1	0.05	857	0.04658	0.04658	SOX9
GO:2000286	receptor internalization involved in canonical Wnt signaling pathway	8	1	0.05	858	0.04658	0.04658	RAB5A
GO:0035261	external genitalia morphogenesis	8	1	0.05	859	0.04658	0.04658	NIPBL
GO:0070384	Harderian gland development	8	1	0.05	860	0.04658	0.04658	SOX9
GO:2000819	regulation of nucleotide-excision repair	8	1	0.05	861	0.04658	0.04658	CUL4A
GO:0090427	activation of meiosis	8	1	0.05	862	0.04658	0.04658	MSX2
GO:0032020	ISG15-protein conjugation	8	1	0.05	863	0.04658	0.04658	HERC5
GO:2000616	negative regulation of histone H3-K9 acetylation	8	1	0.05	864	0.04658	0.04658	ZNF451
GO:0060741	prostate gland stromal morphogenesis	8	1	0.05	865	0.04658	0.04658	ID4
GO:0061107	seminal vesicle development	8	1	0.05	866	0.04658	0.04658	ID4
GO:0072191	ureter smooth muscle development	8	1	0.05	867	0.04658	0.04658	SOX9
GO:0072193	ureter smooth muscle cell differentiation	8	1	0.05	868	0.04658	0.04658	SOX9
GO:0034087	establishment of mitotic sister chromatid cohesion	8	1	0.05	869	0.04658	0.04658	NIPBL
GO:0014034	neural crest cell fate commitment	8	1	0.05	870	0.04658	0.04658	SOX9
GO:0006359	regulation of transcription by RNA polymerase III	58	2	0.34	872	0.04679	0.04679	ZNF345, BDP1
GO:0032332	positive regulation of chondrocyte differentiation	58	2	0.34	873	0.04679	0.04679	SOX9, 235526_at
GO:0055021	regulation of cardiac muscle tissue growth	135	3	0.8	874	0.04695	0.04695	TGFBR3, 212384_at, NOG
GO:0097659	nucleic acid-templated transcription	9241	88	54.94	27	0.04707	6.0e-07	1554249_a_at, ZNF451, YLPM1, ZNF493, FUS, PPP1R12A, EGR1, RYBP, TBL1X, SPEN, NRIP1, SOX9, S100A9, TCF4, SKI, TFAP2A, TGFBR3, SOX11, RUNX1T1, WASL, TAF13, DICER1, 206848_at, ZNF345, NFAT5, PCK1, NR1D2, 210057_at, ZMYM2, MSX2, PIK3R1, PIK3R1, TCF4, 212384_at, TCF4, TCF4, KDM4B, DICER1, SOX4, SRSF11, DDX17, MBD2, TFAP2B, TAF1B, GATAD1, KAT6A, EZR, HELLS, NUCKS1, NUCKS1, BDP1, CDCA7, CBX5, ID4, TAF15…
GO:0007015	actin filament organization	1041	11	6.19	877	0.04784	0.04784	EFS, WASL, SLIT2, PIK3R1, PIK3R1, ITGB5, EZR, RICTOR, SLIT2, SLIT2, 236841_at
GO:0006996	organelle organization	9535	72	56.68	485	0.04792	0.01224	CSNK1A1, ZNF451, SSBP1, PPP1R12A, RYBP, TBL1X, SLC25A36, SOX9, S100A9, SKI, EFS, WASL, 206848_at, GOLGA8A, SLIT2, 210057_at, ZMYM2, MSX2, PIK3R1, PIK3R1, KDM4B, EPB41L3, CEP350, ITGB5, ATP6V0E1, MBD2, RAD23B, GATAD1, RABGAP1L, KAT6A, EZR, HELLS, C5orf30, NUCKS1, NUCKS1, COL4A3BP, SDAD1, NAV1, IFIT2, TAOK1, RICTOR, CNN3, SLIT2, ZNF207, SLIT2, 231930_at, KATNBL1, YME1L1, CUL4A, ATAD2, PRDM5, XPO1, …
GO:0006354	DNA-templated transcription, elongation	330	5	1.96	879	0.04795	0.04795	TAF13, 212384_at, TAF1B, TAF15, GTF2A2
GO:0110053	regulation of actin filament organization	670	8	3.98	880	0.04798	0.04798	WASL, SLIT2, PIK3R1, PIK3R1, RICTOR, SLIT2, SLIT2, 236841_at
GO:0030282	bone mineralization	229	4	1.36	881	0.04838	0.04838	SOX9, TFAP2A, PTN, PTN
GO:0000082	G1/S transition of mitotic cell cycle	672	8	3.99	883	0.04866	0.04866	CCND2, CYP1A1, SOX4, ID4, CUL4A, MDM4, 242712_x_at, NASP
GO:0071364	cellular response to epidermal growth factor stimulus	137	3	0.81	884	0.04867	0.04867	SOX9, CBL, CFLAR
GO:0051155	positive regulation of striated muscle cell differentiation	137	3	0.81	885	0.04867	0.04867	212384_at, MORF4L2, MORF4L2
GO:0030029	actin filament-based process	1980	18	11.77	886	0.04911	0.04911	S100A9, EFS, WASL, KCNJ2, SLIT2, PIK3R1, PIK3R1, EPB41L3, ITGB5, EZR, SDAD1, TAOK1, RICTOR, CNN3, SLIT2, SLIT2, 236841_at, CFLAR
GO:0030177	positive regulation of Wnt signaling pathway	442	6	2.63	887	0.04948	0.04948	TBL1X, SKI, WNK1, SOX4, MBD2, SMURF2
GO:2000243	positive regulation of reproductive process	138	3	0.82	889	0.04955	0.04955	SOX9, MSX2, SMURF2

## Sheet: overlap_all (n=12)
GO.ID	Term	Annotated	Significant	Expected	Rank in classic	elim	classic	genes
GO:0009692	ethylene metabolic process	1	1	0	2	0.0003	0.00030	CYP1A1
GO:0019341	dibenzo-p-dioxin catabolic process	1	1	0	3	0.0003	0.00030	CYP1A1
GO:0017143	insecticide metabolic process	2	1	0	5	0.0006	0.00060	CYP1A1
GO:0009624	response to nematode	3	1	0	6	0.0009	0.00090	CYP1A1
GO:0007181	transforming growth factor beta receptor complex assembly	4	1	0	8	0.0012	0.00120	TGFBR3
GO:0050689	negative regulation of defense response to virus by host	6	1	0	12	0.0018	0.00180	MICB
GO:0034699	response to luteinizing hormone	6	1	0	13	0.0018	0.00180	TGFBR3
GO:0042904	9-cis-retinoic acid biosynthetic process	7	1	0	17	0.0021	0.00210	CYP1A1
GO:0032020	ISG15-protein conjugation	8	1	0	21	0.0024	0.00240	HERC5
GO:0010041	response to iron(III) ion	9	1	0	23	0.0027	0.00270	CYP1A1
GO:0003150	muscular septum morphogenesis	10	1	0	24	0.0030	0.00300	TGFBR3
GO:0060939	epicardium-derived cardiac fibroblast cell development	11	1	0	25	0.0033	0.00330	TGFBR3
GO:0060318	definitive erythrocyte differentiation	12	1	0	30	0.0036	0.00359	TGFBR3
GO:0060979	vasculogenesis involved in coronary vascular morphogenesis	12	1	0	31	0.0036	0.00359	TGFBR3
GO:0006627	protein processing involved in protein targeting to mitochondrion	15	1	0	33	0.0045	0.00449	UQCRC2
GO:0002933	lipid hydroxylation	17	1	0.01	35	0.0051	0.00509	CYP1A1
GO:0009804	coumarin metabolic process	18	1	0.01	37	0.0054	0.00539	CYP1A1
GO:0003223	ventricular compact myocardium morphogenesis	20	1	0.01	41	0.0060	0.00598	TGFBR3
GO:0009812	flavonoid metabolic process	21	1	0.01	42	0.0063	0.00628	CYP1A1
GO:0060137	maternal process involved in parturition	21	1	0.01	43	0.0063	0.00628	CYP1A1
GO:0051607	defense response to virus	463	3	0.14	4	0.0065	0.00031	MICB, HERC5, IFIT2
GO:0006122	mitochondrial electron transport, ubiquinol to cytochrome c	25	1	0.01	44	0.0075	0.00747	UQCRC2
GO:0009635	response to herbicide	26	1	0.01	47	0.0078	0.00777	CYP1A1
GO:0050665	hydrogen peroxide biosynthetic process	27	1	0.01	48	0.0081	0.00807	CYP1A1
GO:0035457	cellular response to interferon-alpha	27	1	0.01	49	0.0081	0.00807	IFIT2
GO:0097267	omega-hydroxylase P450 pathway	28	1	0.01	50	0.0084	0.00837	CYP1A1
GO:0046629	gamma-delta T cell activation	30	1	0.01	51	0.0090	0.00896	MICB
GO:0060347	heart trabecula formation	31	1	0.01	52	0.0093	0.00926	TGFBR3
GO:0070365	hepatocyte differentiation	31	1	0.01	53	0.0093	0.00926	CYP1A1
GO:0043393	regulation of protein binding	574	2	0.17	58	0.0123	0.01225	TGFBR3, IFIT2
GO:0071280	cellular response to copper ion	42	1	0.01	59	0.0125	0.01253	CYP1A1
GO:0033189	response to vitamin A	42	1	0.01	60	0.0125	0.01253	CYP1A1
GO:0019373	epoxygenase P450 pathway	45	1	0.01	62	0.0134	0.01342	CYP1A1
GO:0032354	response to follicle-stimulating hormone	46	1	0.01	64	0.0137	0.01371	TGFBR3
GO:0042359	vitamin D metabolic process	48	1	0.01	67	0.0143	0.01431	CYP1A1
GO:0034695	response to prostaglandin E	50	1	0.01	68	0.0149	0.01490	TGFBR3
GO:0055093	response to hyperoxia	51	1	0.02	69	0.0152	0.01519	CYP1A1
GO:0006691	leukotriene metabolic process	57	1	0.02	71	0.0170	0.01697	PTGR1
GO:0019835	cytolysis	66	1	0.02	75	0.0196	0.01962	MICB
GO:0036296	response to increased oxygen levels	67	1	0.02	76	0.0199	0.01992	CYP1A1
GO:0035902	response to immobilization stress	68	1	0.02	77	0.0202	0.02021	CYP1A1
GO:0046688	response to copper ion	71	1	0.02	78	0.0211	0.02110	CYP1A1
GO:0060045	positive regulation of cardiac muscle cell proliferation	72	1	0.02	80	0.0214	0.02139	TGFBR3
GO:0034694	response to prostaglandin	72	1	0.02	81	0.0214	0.02139	TGFBR3
GO:0060317	cardiac epithelial to mesenchymal transition	73	1	0.02	82	0.0217	0.02168	TGFBR3
GO:0032094	response to food	74	1	0.02	83	0.0220	0.02198	CYP1A1
GO:0045087	innate immune response	2104	3	0.63	84	0.0220	0.02198	MICB, HERC5, IFIT2
GO:1900087	positive regulation of G1/S transition of mitotic cell cycle	75	1	0.02	86	0.0223	0.02227	CYP1A1
GO:0001101	response to acid chemical	790	2	0.24	87	0.0224	0.02241	TGFBR3, MICB
GO:0046685	response to arsenic-containing substance	76	1	0.02	88	0.0226	0.02257	CYP1A1
GO:0006775	fat-soluble vitamin metabolic process	79	1	0.02	89	0.0234	0.02345	CYP1A1
GO:0030511	positive regulation of transforming growth factor beta receptor signaling pathway	81	1	0.02	91	0.0240	0.02403	TGFBR3
GO:1903846	positive regulation of cellular response to transforming growth factor beta stimulus	81	1	0.02	92	0.0240	0.02403	TGFBR3
GO:0006778	porphyrin-containing compound metabolic process	82	1	0.02	93	0.0243	0.02433	CYP1A1
GO:0033993	response to lipid	2214	3	0.66	95	0.0252	0.02515	TGFBR3, CYP1A1, MICB
GO:0001913	T cell mediated cytotoxicity	85	1	0.03	96	0.0252	0.02521	MICB
GO:0055023	positive regulation of cardiac muscle tissue growth	88	1	0.03	98	0.0261	0.02609	TGFBR3
GO:1902808	positive regulation of cell cycle G1/S phase transition	89	1	0.03	99	0.0264	0.02638	CYP1A1
GO:0006692	prostanoid metabolic process	90	1	0.03	100	0.0267	0.02667	PTGR1
GO:0006693	prostaglandin metabolic process	90	1	0.03	101	0.0267	0.02667	PTGR1
GO:0001666	response to hypoxia	887	2	0.27	103	0.0278	0.02781	TGFBR3, CYP1A1
GO:0036293	response to decreased oxygen levels	903	2	0.27	104	0.0287	0.02875	TGFBR3, CYP1A1
GO:0060421	positive regulation of heart growth	102	1	0.03	109	0.0302	0.03018	TGFBR3
GO:0051098	regulation of binding	928	2	0.28	111	0.0302	0.03024	TGFBR3, IFIT2
GO:0070482	response to oxygen levels	962	2	0.29	112	0.0323	0.03232	TGFBR3, CYP1A1
GO:0060043	regulation of cardiac muscle cell proliferation	110	1	0.03	113	0.0325	0.03251	TGFBR3
GO:0032480	negative regulation of type I interferon production	115	1	0.03	115	0.0340	0.03396	HERC5
GO:0055025	positive regulation of cardiac muscle tissue development	117	1	0.04	116	0.0345	0.03455	TGFBR3
GO:0033013	tetrapyrrole metabolic process	121	1	0.04	118	0.0357	0.03571	CYP1A1
GO:0046622	positive regulation of organ growth	123	1	0.04	120	0.0363	0.03629	TGFBR3
GO:0042267	natural killer cell mediated cytotoxicity	127	1	0.04	121	0.0374	0.03745	MICB
GO:0006955	immune response	4562	4	1.37	123	0.0383	0.03834	TGFBR3, MICB, HERC5, IFIT2
GO:0002228	natural killer cell mediated immunity	135	1	0.04	125	0.0398	0.03976	MICB
GO:0055021	regulation of cardiac muscle tissue growth	135	1	0.04	126	0.0398	0.03976	TGFBR3
GO:0050688	regulation of defense response to virus	156	2	0.05	7	0.0402	0.00096	MICB, HERC5
GO:0060038	cardiac muscle cell proliferation	137	1	0.04	127	0.0403	0.04034	TGFBR3
GO:0060420	regulation of heart growth	154	1	0.05	130	0.0452	0.04524	TGFBR3
GO:1901992	positive regulation of mitotic cell cycle phase transition	159	1	0.05	132	0.0467	0.04668	CYP1A1
GO:0060389	pathway-restricted SMAD protein phosphorylation	161	1	0.05	133	0.0473	0.04725	TGFBR3
GO:0009615	response to virus	682	4	0.2	1	0.0474	3.5e-05	CYP1A1, MICB, HERC5, IFIT2
GO:0030512	negative regulation of transforming growth factor beta receptor signaling pathway	168	1	0.05	135	0.0493	0.04926	TGFBR3

## Sheet: atleast2 (n=381)
GO.ID	Term	Annotated	Significant	Expected	Rank in classic	elim	classic	genes
GO:0070100	negative regulation of chemokine-mediated signaling pathway	13	3	0.1	101	0.00012	0.00012	SLIT2, SLIT2, SLIT2
GO:0065004	protein-DNA complex assembly	504	13	3.83	112	0.00015	0.00015	SOX9, TCF4, TCF4, TCF4, TCF4, RAD23B, TAF1B, KAT6A, HELLS, BDP1, CUL4A, NASP, GTF2A2
GO:0010626	negative regulation of Schwann cell proliferation	14	3	0.11	113	0.00015	0.00015	SKI, DICER1, DICER1
GO:0003203	endocardial cushion morphogenesis	74	7	0.56	12	0.00019	1.6e-06	SOX9, MSX2, MDM2, TMEM100, NOG, MDM2, HEY1
GO:0051414	response to cortisol	17	3	0.13	148	0.00027	0.00027	SLIT2, SLIT2, SLIT2
GO:0035385	Roundabout signaling pathway	17	3	0.13	149	0.00027	0.00027	SLIT2, SLIT2, SLIT2
GO:0060412	ventricular septum morphogenesis	118	6	0.9	153	0.00030	0.00030	TGFBR3, SOX11, SOX4, GJA5, NOG, HEY1
GO:0090288	negative regulation of cellular response to growth factor stimulus	344	10	2.62	167	0.00034	0.00034	ZNF451, SKI, TGFBR3, SLIT2, DCN, SLIT2, SLIT2, SMURF2, NOG, CFLAR
GO:1904391	response to ciliary neurotrophic factor	4	2	0.03	168	0.00034	0.00034	PTN, PTN
GO:1904389	rod bipolar cell differentiation	4	2	0.03	169	0.00034	0.00034	PTN, PTN
GO:1904373	response to kainic acid	4	2	0.03	170	0.00034	0.00034	PTN, PTN
GO:0052565	response to defense-related host nitric oxide production	4	2	0.03	171	0.00034	0.00034	GUCY1A1, GUCY1A1
GO:0070367	negative regulation of hepatocyte differentiation	4	2	0.03	172	0.00034	0.00034	FRZB, FRZB
GO:0048709	oligodendrocyte differentiation	228	8	1.73	180	0.00038	0.00038	SOX9, SOX11, NRG1, ID4, NTRK2, NTRK2, ID4, 235526_at
GO:0060253	negative regulation of glial cell proliferation	35	6	0.27	5	0.00051	2.5e-07	SKI, SOX11, DICER1, PTN, PTN, DICER1
GO:0034644	cellular response to UV	183	7	1.39	198	0.00053	0.00053	MME, PTN, PTN, PIK3R1, PIK3R1, MDM2, MDM2
GO:1904397	negative regulation of neuromuscular junction development	5	2	0.04	205	0.00057	0.00057	PTN, PTN
GO:0061682	seminal vesicle morphogenesis	5	2	0.04	206	0.00057	0.00057	ID4, ID4
GO:0046825	regulation of protein export from nucleus	134	6	1.02	207	0.00058	0.00058	IFI27, SOX4, MDM2, UHMK1, XPO1, MDM2
GO:0060700	regulation of ribonuclease activity	22	3	0.17	209	0.00060	0.00060	OAS1, OAS2, OAS1
GO:2000678	negative regulation of transcription regulatory region DNA binding	51	4	0.39	212	0.00062	0.00062	SOX11, MSX2, PPARA, HEY1
GO:0008380	RNA splicing	1169	20	8.89	221	0.00070	0.00070	1554249_a_at, FUS, SPEN, RBM5, PIK3R1, PIK3R1, 212384_at, TRA2A, SRSF11, DDX17, 220797_at, LUC7L3, DDX17, RBM5, FUS, U2AF1, U2SURP, 239243_at, CLK4, QKI
GO:0042593	glucose homeostasis	528	12	4.02	231	0.00080	0.00080	OAS1, IGFBP5, IGF1R, OAS1, G6PC, PCK1, PIK3R1, PIK3R1, SOX4, TFAP2B, NUCKS1, NUCKS1
GO:0008045	motor neuron axon guidance	55	4	0.42	234	0.00082	0.00082	SLIT2, SLIT2, SLIT2, NOG
GO:0050689	negative regulation of defense response to virus by host	6	2	0.05	237	0.00085	0.00085	IFIT1, MICB
GO:0033168	conversion of ds siRNA to ss siRNA involved in RNA interference	6	2	0.05	238	0.00085	0.00085	DICER1, DICER1
GO:1990519	pyrimidine nucleotide import into mitochondrion	6	2	0.05	239	0.00085	0.00085	SLC25A36, SLC25A36
GO:0061037	negative regulation of cartilage development	56	4	0.43	243	0.00088	0.00088	SOX9, FRZB, FRZB, NOG
GO:0010039	response to iron ion	98	5	0.75	248	0.00094	0.00094	TFAP2A, CYP1A1, MDM2, HAMP, MDM2
GO:0010586	miRNA metabolic process	57	4	0.43	249	0.00094	0.00094	DICER1, DICER1, DDX17, DDX17
GO:0048009	insulin-like growth factor receptor signaling pathway	101	5	0.77	255	0.00107	0.00107	IGFBP5, IGF1R, PIK3R1, PIK3R1, GIGYF1
GO:2000347	positive regulation of hepatocyte proliferation	27	3	0.21	258	0.00111	0.00111	PTN, PTN, CFLAR
GO:0033993	response to lipid	2214	33	16.84	120	0.00124	0.00018	NQO1, NRIP1, SOX9, TGFBR3, CYP1A1, S100A7, MICB, PCK1, AKR1C3, PTN, NR1D2, SLIT2, MSX2, TNFRSF10C, PTN, DCN, DDX17, MBD2, MDM2, HAMP, NEFL, GNG2, CMPK2, SLIT2, CBL, SLIT2, DDX17, CRLS1, MDM2, CFLAR, NASP, PPARA, HEY1
GO:0003188	heart valve formation	29	3	0.22	275	0.00138	0.00138	SOX9, GJA5, HEY1
GO:0044849	estrous cycle	29	3	0.22	276	0.00138	0.00138	EGR1, PTN, PTN
GO:0060741	prostate gland stromal morphogenesis	8	2	0.06	281	0.00157	0.00157	ID4, ID4
GO:1990968	modulation by host of RNA binding by virus	8	2	0.06	282	0.00157	0.00157	NUCKS1, NUCKS1
GO:1990969	modulation by host of viral RNA-binding transcription factor activity	8	2	0.06	283	0.00157	0.00157	NUCKS1, NUCKS1
GO:0006367	transcription initiation from RNA polymerase II promoter	498	11	3.79	287	0.00165	0.00165	ZNF451, SOX9, TCF4, TAF13, NR1D2, TCF4, TCF4, TCF4, TAF15, GTF2A2, PPARA
GO:0030007	cellular potassium ion homeostasis	31	3	0.24	288	0.00167	0.00167	KCNJ2, KCNMA1, KCNMA1
GO:0043065	positive regulation of apoptotic process	1642	24	12.49	300	0.00183	0.00183	NQO1, RYBP, IFI27, S100A9, FRZB, FRZB, TFAP2A, AKR1C3, PTN, SLIT2, RBM5, MSX2, PTN, SOX4, TFAP2B, KCNMA1, KCNMA1, IFIT2, UNC5C, SLIT2, SLIT2, RBM5, CFLAR, SQSTM1
GO:0050772	positive regulation of axonogenesis	228	7	1.73	301	0.00191	0.00191	NRG1, SLIT2, NTRK2, NTRK2, NEFL, SLIT2, SLIT2
GO:0003181	atrioventricular valve morphogenesis	69	4	0.52	304	0.00192	0.00192	SOX4, MDM2, MDM2, HEY1
GO:0003283	atrial septum development	69	4	0.52	305	0.00192	0.00192	SOX4, MDM2, GJA5, MDM2
GO:0045071	negative regulation of viral genome replication	116	5	0.88	313	0.00198	0.00198	OAS1, IFIT1, OAS2, OAS1, RSAD2
GO:0099551	trans-synaptic signaling by neuropeptide, modulating synaptic transmission	9	2	0.07	315	0.00200	0.00200	NTRK2, NTRK2
GO:0034465	response to carbon monoxide	9	2	0.07	316	0.00200	0.00200	KCNMA1, KCNMA1
GO:0014040	positive regulation of Schwann cell differentiation	9	2	0.07	317	0.00200	0.00200	DICER1, DICER1
GO:0043116	negative regulation of vascular permeability	33	3	0.25	318	0.00201	0.00201	SLIT2, SLIT2, SLIT2
GO:0060349	bone morphogenesis	233	7	1.77	325	0.00215	0.00215	SOX9, SKI, TFAP2A, MSX2, PAPPA2, PAPPA2, 235476_at
GO:0090193	positive regulation of glomerulus development	34	3	0.26	326	0.00219	0.00219	EGR1, NOG, CFLAR
GO:0051155	positive regulation of striated muscle cell differentiation	137	7	1.04	96	0.00223	9.1e-05	NRG1, RIPOR2, 212384_at, HAMP, GDF15, MORF4L2, MORF4L2
GO:0016575	histone deacetylation	236	7	1.8	336	0.00231	0.00231	TBL1X, SKI, PRDM5, ELK4, NIPBL, MORF4L2, MORF4L2
GO:0040008	regulation of growth	1611	25	12.26	214	0.00245	0.00064	IGFBP5, S100A9, FRZB, FRZB, TGFBR3, NRG1, MBL2, AGR2, SLIT2, TMEM97, 212384_at, EPB41L3, PAPPA2, EZR, HAMP, IGFBPL1, TKT, PAPPA2, SLIT2, SLIT2, NOG, NIPBL, MORF4L2, MORF4L2, SQSTM1
GO:0071301	cellular response to vitamin B1	10	2	0.08	345	0.00249	0.00249	MDM2, MDM2
GO:0032290	peripheral nervous system myelin formation	10	2	0.08	346	0.00249	0.00249	DICER1, DICER1
GO:1904395	positive regulation of skeletal muscle acetylcholine-gated channel clustering	10	2	0.08	347	0.00249	0.00249	PTN, PTN
GO:1904404	response to formaldehyde	10	2	0.08	348	0.00249	0.00249	MDM2, MDM2
GO:0060083	smooth muscle contraction involved in micturition	10	2	0.08	349	0.00249	0.00249	KCNMA1, KCNMA1
GO:0060382	regulation of DNA strand elongation	10	2	0.08	350	0.00249	0.00249	NUCKS1, NUCKS1
GO:0003198	epithelial to mesenchymal transition involved in endocardial cushion formation	36	3	0.27	354	0.00258	0.00258	MSX2, TMEM100, NOG
GO:0031643	positive regulation of myelination	36	3	0.27	355	0.00258	0.00258	DICER1, NRG1, DICER1
GO:0003208	cardiac ventricle morphogenesis	182	6	1.38	359	0.00280	0.00280	TGFBR3, SOX11, NRG1, SOX4, NOG, HEY1
GO:0043491	protein kinase B signaling	614	12	4.67	361	0.00283	0.00283	SOX9, IGFBP5, NRG1, AKR1C3, PIK3R1, PIK3R1, MDM2, TMEM100, NTRK2, NTRK2, RICTOR, MDM2
GO:0016925	protein sumoylation	245	7	1.86	362	0.00285	0.00285	ZNF451, EGR1, MDM2, IFIH1, MDM2, NUP58, 242712_x_at
GO:0001570	vasculogenesis	183	6	1.39	364	0.00288	0.00288	TGFBR3, TMEM100, NTRK2, NTRK2, QKI, HEY1
GO:0051238	sequestering of metal ion	38	3	0.29	366	0.00302	0.00302	S100A9, S100A7, FTH1
GO:0019046	release from viral latency	11	2	0.08	368	0.00303	0.00303	NUCKS1, NUCKS1
GO:0014068	positive regulation of phosphatidylinositol 3-kinase signaling	188	6	1.43	382	0.00328	0.00328	SOX9, NRG1, DCN, NTRK2, NTRK2, CBL
GO:0021781	glial cell fate commitment	40	3	0.3	387	0.00350	0.00350	SOX9, NRG1, 235526_at
GO:0060174	limb bud formation	40	3	0.3	388	0.00350	0.00350	SOX9, SOX11, SOX4
GO:0060842	arterial endothelial cell differentiation	12	2	0.09	392	0.00362	0.00362	TMEM100, HEY1
GO:0060087	relaxation of vascular smooth muscle	12	2	0.09	393	0.00362	0.00362	GUCY1A1, GUCY1A1
GO:0030423	targeting of mRNA for destruction involved in RNA interference	12	2	0.09	394	0.00362	0.00362	DICER1, DICER1
GO:0001822	kidney development	682	15	5.19	145	0.00401	0.00026	EGR1, SOX9, MME, TFAP2A, SOX11, SLIT2, DCN, SOX4, TFAP2B, RRM2B, SLIT2, SLIT2, NOG, CFLAR, NIPBL
GO:0071277	cellular response to calcium ion	138	5	1.05	407	0.00419	0.00419	GUCA1A, FUS, AKR1C3, WNK1, FUS
GO:0061312	BMP signaling pathway involved in heart development	13	2	0.1	409	0.00426	0.00426	MSX2, NOG
GO:0035087	siRNA loading onto RISC involved in RNA interference	13	2	0.1	410	0.00426	0.00426	DICER1, DICER1
GO:0036369	transcription factor catabolic process	13	2	0.1	411	0.00426	0.00426	MDM2, MDM2
GO:0060029	convergent extension involved in organogenesis	13	2	0.1	412	0.00426	0.00426	FRZB, FRZB
GO:0071426	ribonucleoprotein complex export from nucleus	334	8	2.54	415	0.00428	0.00428	210057_at, 212384_at, SRSF11, SDAD1, U2AF1, XPO1, NUP58, 242712_x_at
GO:1900078	positive regulation of cellular response to insulin stimulus	87	4	0.66	419	0.00445	0.00445	PIK3R1, PIK3R1, NUCKS1, NUCKS1
GO:0060740	prostate gland epithelium morphogenesis	87	4	0.66	420	0.00445	0.00445	SOX9, ID4, ID4, NOG
GO:0090090	negative regulation of canonical Wnt signaling pathway	411	9	3.13	421	0.00450	0.00450	CSNK1A1, EGR1, SOX9, FRZB, FRZB, NOG, RBMS3, RBMS3, G3BP1
GO:0030828	positive regulation of cGMP biosynthetic process	44	3	0.33	424	0.00458	0.00458	GUCA1A, GUCY1A1, GUCY1A1
GO:0052405	negative regulation by host of symbiont molecular function	14	2	0.11	429	0.00494	0.00494	PTX3, SFTPD
GO:0072717	cellular response to actinomycin D	14	2	0.11	430	0.00494	0.00494	MDM2, MDM2
GO:0045794	negative regulation of cell volume	14	2	0.11	431	0.00494	0.00494	KCNMA1, KCNMA1
GO:1900103	positive regulation of endoplasmic reticulum unfolded protein response	46	3	0.35	439	0.00519	0.00519	AGR2, PIK3R1, PIK3R1
GO:0061384	heart trabecula morphogenesis	91	4	0.69	440	0.00522	0.00522	TGFBR3, NRG1, NOG, HEY1
GO:0060291	long-term synaptic potentiation	207	6	1.57	441	0.00524	0.00524	PTN, NSG1, PTN, NTRK2, NTRK2, SQSTM1
GO:0051346	negative regulation of hydrolase activity	1018	16	7.75	442	0.00529	0.00529	PPP1R12A, IFIT1, LAMP3, PTX3, PTN, SLIT2, SERPINC1, TNFRSF10C, PTN, WNK1, TFAP2B, MDM2, CNN3, SLIT2, SLIT2, MDM2
GO:0030510	regulation of BMP signaling pathway	209	6	1.59	447	0.00548	0.00548	SKI, SOX11, MSX2, TFAP2B, SMURF2, NOG
GO:0048712	negative regulation of astrocyte differentiation	47	3	0.36	448	0.00552	0.00552	ID4, ID4, NOG
GO:0003151	outflow tract morphogenesis	210	6	1.6	454	0.00561	0.00561	TGFBR3, SOX11, MSX2, GJA5, NOG, NIPBL
GO:1903078	positive regulation of protein localization to plasma membrane	148	5	1.13	455	0.00562	0.00562	AGR2, PIK3R1, PIK3R1, EZR, SQSTM1
GO:0002357	defense response to tumor cell	15	2	0.11	456	0.00567	0.00567	RBMS3, RBMS3
GO:0035822	gene conversion	15	2	0.11	457	0.00567	0.00567	NUCKS1, NUCKS1
GO:0051607	defense response to virus	463	13	3.52	81	0.00636	6.3e-05	OAS1, IFIT1, IFI44L, OAS2, OAS1, MICB, DDX17, DDX60, IFIH1, HERC5, IFIT2, DDX17, RSAD2
GO:0021510	spinal cord development	216	6	1.64	469	0.00641	0.00641	SOX11, PTN, PTN, SOX4, NEFL, NOG
GO:0071229	cellular response to acid chemical	515	10	3.92	472	0.00646	0.00646	EGR1, SOX9, PCK1, AKR1C3, HAMP, NTRK2, NTRK2, GNG2, COL1A2, SLC38A9
GO:0071407	cellular response to organic cyclic compound	1558	25	11.85	184	0.00655	0.00040	EGR1, NRIP1, IFIT1, IGFBP5, CYP1A1, DICER1, PCK1, AKR1C3, PTN, NR1D2, MSX2, PTN, DICER1, DDX17, MBD2, EZR, MDM2, IFIH1, HAMP, GNG2, DDX17, MDM2, CFLAR, PPARA, HEY1
GO:0090103	cochlea morphogenesis	50	3	0.38	473	0.00656	0.00656	SOX9, FRZB, FRZB
GO:2001014	regulation of skeletal muscle cell differentiation	51	3	0.39	481	0.00693	0.00693	NR1D2, DDX17, DDX17
GO:0061051	positive regulation of cell growth involved in cardiac muscle cell development	17	2	0.13	487	0.00727	0.00727	212384_at, HAMP
GO:2000402	negative regulation of lymphocyte migration	17	2	0.13	488	0.00727	0.00727	WASL, RIPOR2
GO:0031547	brain-derived neurotrophic factor receptor signaling pathway	17	2	0.13	489	0.00727	0.00727	NTRK2, NTRK2
GO:2000741	positive regulation of mesenchymal stem cell differentiation	17	2	0.13	490	0.00727	0.00727	SOX9, 235526_at
GO:0071157	negative regulation of cell cycle arrest	52	3	0.4	492	0.00731	0.00731	MDM2, MDM4, MDM2
GO:0051881	regulation of mitochondrial membrane potential	158	5	1.2	493	0.00737	0.00737	PPA2, SLC25A36, DCN, NDUFS1, SLC25A36
GO:1900053	negative regulation of retinoic acid biosynthetic process	1	1	0.01	496	0.00761	0.00761	AKR1C3
GO:1905226	regulation of adhesion of symbiont to host epithelial cell	1	1	0.01	497	0.00761	0.00761	SFTPD
GO:0009692	ethylene metabolic process	1	1	0.01	498	0.00761	0.00761	CYP1A1
GO:0014861	regulation of skeletal muscle contraction via regulation of action potential	1	1	0.01	499	0.00761	0.00761	KCNJ2
GO:0019341	dibenzo-p-dioxin catabolic process	1	1	0.01	500	0.00761	0.00761	CYP1A1
GO:0039530	MDA-5 signaling pathway	18	2	0.14	516	0.00814	0.00814	DDX60, IFIH1
GO:1990785	response to water-immersion restraint stress	18	2	0.14	517	0.00814	0.00814	MDM2, MDM2
GO:0007179	transforming growth factor beta receptor signaling pathway	453	9	3.45	524	0.00830	0.00830	ZNF451, SKI, TGFBR3, SOX11, ITGB5, GDF15, CBL, COL1A2, SMURF2
GO:1901739	regulation of myoblast fusion	55	3	0.42	527	0.00854	0.00854	RIPOR2, GDF15, CFLAR
GO:0030509	BMP signaling pathway	382	11	2.91	123	0.00866	0.00019	EGR1, SKI, TGFBR3, SOX11, MSX2, TFAP2B, TMEM100, GDF15, SMURF2, NOG, ZFYVE16
GO:1901654	response to ketone	478	12	3.64	166	0.00867	0.00034	TGFBR3, PCK1, PTN, SLIT2, PTN, NEFL, GNG2, SLIT2, CBL, SLIT2, CFLAR, NASP
GO:0051248	negative regulation of protein metabolic process	2918	34	22.2	530	0.00872	0.00872	ZNF451, RYBP, IGFBP5, IGF1R, PRKAR2B, SKI, GAS1, LAMP3, DICER1, PTX3, NRG1, PTN, SLIT2, SERPINC1, TNFRSF10C, PTN, DCN, WNK1, DICER1, SOX4, SFTPD, TFAP2B, EZR, MDM2, 220797_at, SLIT2, CBL, SLIT2, NOG, MDM4, MDM2, NUP58, QKI, 242712_x_at
GO:1900087	positive regulation of G1/S transition of mitotic cell cycle	75	5	0.57	151	0.00881	0.00027	CCND2, CYP1A1, MDM2, CUL4A, MDM2
GO:0003357	noradrenergic neuron differentiation	19	2	0.14	534	0.00906	0.00906	SOX11, SOX4
GO:0007089	traversing start control point of mitotic cell cycle	19	2	0.14	535	0.00906	0.00906	MDM2, MDM2
GO:0036120	cellular response to platelet-derived growth factor stimulus	57	3	0.43	540	0.00942	0.00942	PTN, PTN, CBL
GO:1902254	negative regulation of intrinsic apoptotic signaling pathway by p53 class mediator	57	3	0.43	541	0.00942	0.00942	MDM2, RRM2B, MDM2
GO:1990089	response to nerve growth factor	168	5	1.28	543	0.00946	0.00946	PTN, PTN, NTRK2, NTRK2, CBL
GO:0045667	regulation of osteoblast differentiation	307	7	2.34	545	0.00949	0.00949	IGFBP5, SKI, SOX11, ID4, MSX2, ID4, NOG
GO:0045778	positive regulation of ossification	235	6	1.79	546	0.00950	0.00950	TFAP2A, SOX11, ID4, MSX2, ID4, NIPBL
GO:0036293	response to decreased oxygen levels	903	14	6.87	552	0.00985	0.00985	EGR1, TGFBR3, CYP1A1, PCK1, PTN, PTN, MDM2, KCNMA1, KCNMA1, CBL, MDM4, MDM2, CFLAR, PPARA
GO:0060537	muscle tissue development	987	19	7.51	132	0.00994	0.00023	EGR1, SOX9, IGFBP5, SKI, TGFBR3, HLF, SOX11, NRG1, RIPOR2, NR1D2, DCN, 212384_at, DDX17, HAMP, GJA5, DDX17, NOG, 235526_at, CFLAR
GO:0002072	optic cup morphogenesis involved in camera-type eye development	20	2	0.15	555	0.01001	0.01001	TFAP2A, SOX11
GO:0051095	regulation of helicase activity	20	2	0.15	556	0.01001	0.01001	SSBP1, IFIT1
GO:0003223	ventricular compact myocardium morphogenesis	20	2	0.15	557	0.01001	0.01001	TGFBR3, NOG
GO:0043484	regulation of RNA splicing	388	8	2.95	562	0.01017	0.01017	RBM5, PIK3R1, PIK3R1, DDX17, 220797_at, DDX17, RBM5, CLK4
GO:0035107	appendage morphogenesis	432	11	3.29	195	0.01020	0.00052	SOX9, SKI, TFAP2A, SOX11, MSX2, SOX4, TFAP2B, GJA5, FREM2, NOG, NIPBL
GO:0035108	limb morphogenesis	432	11	3.29	196	0.01020	0.00052	SOX9, SKI, TFAP2A, SOX11, MSX2, SOX4, TFAP2B, GJA5, FREM2, NOG, NIPBL
GO:0060343	trabecula formation	60	3	0.46	564	0.01083	0.01083	TGFBR3, MSX2, HEY1
GO:0071494	cellular response to UV-C	21	2	0.16	568	0.01101	0.01101	MDM2, MDM2
GO:0046548	retinal rod cell development	21	2	0.16	569	0.01101	0.01101	NTRK2, NTRK2
GO:0060433	bronchus development	21	2	0.16	570	0.01101	0.01101	SOX9, AGR2
GO:0035136	forelimb morphogenesis	113	4	0.86	575	0.01105	0.01105	TFAP2A, MSX2, TFAP2B, NIPBL
GO:0048762	mesenchymal cell differentiation	516	12	3.93	216	0.01112	0.00066	SOX9, FRZB, FRZB, TGFBR3, SOX11, NRG1, MSX2, DDX17, TMEM100, DDX17, NOG, HEY1
GO:0007519	skeletal muscle tissue development	372	10	2.83	211	0.01135	0.00062	EGR1, SKI, HLF, SOX11, RIPOR2, NR1D2, DCN, DDX17, DDX17, CFLAR
GO:0048704	embryonic skeletal system morphogenesis	246	6	1.87	580	0.01171	0.01171	TFAP2A, SOX11, 206848_at, HOXB3, NOG, NIPBL
GO:0000398	mRNA splicing, via spliceosome	923	14	7.02	582	0.01175	0.01175	FUS, SPEN, RBM5, 212384_at, TRA2A, SRSF11, DDX17, 220797_at, LUC7L3, DDX17, RBM5, FUS, U2AF1, U2SURP
GO:0000377	RNA splicing, via transesterification reactions with bulged adenosine as nucleophile	923	14	7.02	583	0.01175	0.01175	FUS, SPEN, RBM5, 212384_at, TRA2A, SRSF11, DDX17, 220797_at, LUC7L3, DDX17, RBM5, FUS, U2AF1, U2SURP
GO:2000051	negative regulation of non-canonical Wnt signaling pathway	22	2	0.17	586	0.01205	0.01205	RNF213, 235476_at
GO:0045617	negative regulation of keratinocyte differentiation	22	2	0.17	587	0.01205	0.01205	206848_at, MSX2
GO:0021782	glial cell development	260	8	1.98	246	0.01221	0.00091	S100A9, SKI, SOX11, DICER1, ID4, DICER1, SOX4, ID4
GO:0001678	cellular glucose homeostasis	323	7	2.46	592	0.01229	0.01229	IGF1R, PCK1, PIK3R1, PIK3R1, SOX4, NUCKS1, NUCKS1
GO:0000002	mitochondrial genome maintenance	63	3	0.48	593	0.01236	0.01236	SLC25A36, RRM2B, SLC25A36
GO:0000375	RNA splicing, via transesterification reactions	929	14	7.07	595	0.01237	0.01237	FUS, SPEN, RBM5, 212384_at, TRA2A, SRSF11, DDX17, 220797_at, LUC7L3, DDX17, RBM5, FUS, U2AF1, U2SURP
GO:0051028	mRNA transport	404	8	3.07	597	0.01272	0.01272	210057_at, 212384_at, SRSF11, U2AF1, XPO1, NUP58, QKI, 242712_x_at
GO:0035019	somatic stem cell population maintenance	182	5	1.38	599	0.01303	0.01303	SOX9, SKI, SOX4, NOG, CUL4A
GO:0000055	ribosomal large subunit export from nucleus	23	2	0.17	602	0.01313	0.01313	SDAD1, XPO1
GO:1903845	negative regulation of cellular response to transforming growth factor beta stimulus	184	5	1.4	607	0.01361	0.01361	ZNF451, SKI, TGFBR3, SMURF2, CFLAR
GO:0044766	multi-organism transport	185	5	1.41	608	0.01390	0.01390	IFIT1, 212384_at, XPO1, NUP58, 242712_x_at
GO:1902579	multi-organism localization	185	5	1.41	609	0.01390	0.01390	IFIT1, 212384_at, XPO1, NUP58, 242712_x_at
GO:0032355	response to estradiol	332	7	2.53	612	0.01410	0.01410	NQO1, NRIP1, PTN, MSX2, PTN, MBD2, CFLAR
GO:0048844	artery morphogenesis	186	5	1.42	614	0.01420	0.01420	SOX4, TFAP2B, GJA5, NOG, HEY1
GO:0072126	positive regulation of glomerular mesangial cell proliferation	24	2	0.18	615	0.01426	0.01426	EGR1, CFLAR
GO:0035280	miRNA loading onto RISC involved in gene silencing by miRNA	24	2	0.18	616	0.01426	0.01426	DICER1, DICER1
GO:0060538	skeletal muscle organ development	388	10	2.95	242	0.01449	0.00085	EGR1, SKI, HLF, SOX11, RIPOR2, NR1D2, DCN, DDX17, DDX17, CFLAR
GO:0051085	chaperone cofactor-dependent protein refolding	67	3	0.51	620	0.01459	0.01459	HSPA4L, HSPA4L, HSPA6
GO:0034505	tooth mineralization	67	3	0.51	621	0.01459	0.01459	TFAP2A, MSX2, PPARA
GO:0044868	modulation by host of viral molecular function	10	3	0.08	74	0.01505	5.0e-05	PTX3, NUCKS1, NUCKS1
GO:1990029	vasomotion	2	1	0.02	629	0.01516	0.01516	GJA5
GO:2001107	negative regulation of Rho guanyl-nucleotide exchange factor activity	2	1	0.02	630	0.01516	0.01516	RIPOR2
GO:0060784	regulation of cell proliferation involved in tissue homeostasis	2	1	0.02	631	0.01516	0.01516	SOX9
GO:0060825	fibroblast growth factor receptor signaling pathway involved in neural plate anterior/posterior patt...	2	1	0.02	632	0.01516	0.01516	NOG
GO:1903904	negative regulation of establishment of T cell polarity	2	1	0.02	633	0.01516	0.01516	RIPOR2
GO:0060517	epithelial cell proliferation involved in prostatic bud elongation	2	1	0.02	634	0.01516	0.01516	SOX9
GO:1905871	regulation of protein localization to cell leading edge	2	1	0.02	635	0.01516	0.01516	RIPOR2
GO:1905872	negative regulation of protein localization to cell leading edge	2	1	0.02	636	0.01516	0.01516	RIPOR2
GO:0019543	propionate catabolic process	2	1	0.02	637	0.01516	0.01516	PCK1
GO:0030581	symbiont intracellular protein transport in host	2	1	0.02	638	0.01516	0.01516	IFIT1
GO:0086054	bundle of His cell to Purkinje myocyte communication by electrical coupling	2	1	0.02	639	0.01516	0.01516	GJA5
GO:0086055	Purkinje myocyte to ventricular cardiac muscle cell communication by electrical coupling	2	1	0.02	640	0.01516	0.01516	GJA5
GO:0086044	atrial cardiac muscle cell to AV node cell communication by electrical coupling	2	1	0.02	641	0.01516	0.01516	GJA5
GO:0052403	negative regulation by host of symbiont catalytic activity	2	1	0.02	642	0.01516	0.01516	PTX3
GO:0061402	positive regulation of transcription from RNA polymerase II promoter in response to acidic pH	2	1	0.02	643	0.01516	0.01516	PCK1
GO:1903016	negative regulation of exo-alpha-sialidase activity	2	1	0.02	644	0.01516	0.01516	PTX3
GO:0044866	modulation by host of viral exo-alpha-sialidase activity	2	1	0.02	645	0.01516	0.01516	PTX3
GO:0044867	modulation by host of viral catalytic activity	2	1	0.02	646	0.01516	0.01516	PTX3
GO:0044869	negative regulation by host of viral exo-alpha-sialidase activity	2	1	0.02	647	0.01516	0.01516	PTX3
GO:0044870	modulation by host of viral glycoprotein metabolic process	2	1	0.02	648	0.01516	0.01516	PTX3
GO:0044871	negative regulation by host of viral glycoprotein metabolic process	2	1	0.02	649	0.01516	0.01516	PTX3
GO:2000313	regulation of fibroblast growth factor receptor signaling pathway involved in neural plate anterior/...	2	1	0.02	650	0.01516	0.01516	NOG
GO:1904476	negative regulation of Ras GTPase binding	2	1	0.02	651	0.01516	0.01516	RIPOR2
GO:0046327	glycerol biosynthetic process from pyruvate	2	1	0.02	652	0.01516	0.01516	PCK1
GO:0051708	intracellular protein transport in other organism involved in symbiotic interaction	2	1	0.02	653	0.01516	0.01516	IFIT1
GO:0016487	farnesol metabolic process	2	1	0.02	654	0.01516	0.01516	AKR1C3
GO:0016488	farnesol catabolic process	2	1	0.02	655	0.01516	0.01516	AKR1C3
GO:0017143	insecticide metabolic process	2	1	0.02	656	0.01516	0.01516	CYP1A1
GO:2000266	regulation of blood coagulation, intrinsic pathway	2	1	0.02	657	0.01516	0.01516	SERPINC1
GO:0019060	intracellular transport of viral protein in host cell	2	1	0.02	658	0.01516	0.01516	IFIT1
GO:0001543	ovarian follicle rupture	2	1	0.02	659	0.01516	0.01516	NRIP1
GO:0016107	sesquiterpenoid catabolic process	2	1	0.02	660	0.01516	0.01516	AKR1C3
GO:0006714	sesquiterpenoid metabolic process	2	1	0.02	661	0.01516	0.01516	AKR1C3
GO:0060302	negative regulation of cytokine activity	2	1	0.02	662	0.01516	0.01516	NOG
GO:0098906	regulation of Purkinje myocyte action potential	2	1	0.02	663	0.01516	0.01516	GJA5
GO:0035622	intrahepatic bile duct development	2	1	0.02	664	0.01516	0.01516	SOX9
GO:0042026	protein refolding	68	3	0.52	666	0.01518	0.01518	HSPA4L, HSPA4L, HSPA6
GO:0001568	blood vessel development	1761	26	13.4	253	0.01531	0.00103	EGR1, COL15A1, TGFBR3, S100A7, 206848_at, PTN, SLIT2, PTN, DCN, SOX4, TFAP2B, MDM2, TMEM100, NTRK2, NTRK2, GJA5, SLIT2, HOXB3, COL1A2, RNF213, SLIT2, NOG, MDM2, CFLAR, QKI, HEY1
GO:0044130	negative regulation of growth of symbiont in host	25	2	0.19	672	0.01542	0.01542	MBL2, SQSTM1
GO:0003284	septum primum development	25	2	0.19	673	0.01542	0.01542	SOX4, GJA5
GO:0007185	transmembrane receptor protein tyrosine phosphatase signaling pathway	25	2	0.19	674	0.01542	0.01542	PTN, PTN
GO:0008228	opsonization	25	2	0.19	675	0.01542	0.01542	PTX3, MBL2
GO:0045599	negative regulation of fat cell differentiation	125	4	0.95	678	0.01551	0.01551	RUNX1T1, ID4, MSX2, ID4
GO:0045445	myoblast differentiation	191	5	1.45	683	0.01575	0.01575	SOX9, NRG1, RIPOR2, DDX17, DDX17
GO:0014033	neural crest cell differentiation	192	5	1.46	684	0.01608	0.01608	SOX9, FRZB, FRZB, SOX11, NRG1
GO:0009635	response to herbicide	26	2	0.2	687	0.01662	0.01662	CYP1A1, NEFL
GO:0044146	negative regulation of growth of symbiont involved in interaction with host	26	2	0.2	688	0.01662	0.01662	MBL2, SQSTM1
GO:0003211	cardiac ventricle formation	26	2	0.2	689	0.01662	0.01662	SOX11, SOX4
GO:0072201	negative regulation of mesenchymal cell proliferation	26	2	0.2	690	0.01662	0.01662	PTN, PTN
GO:1901724	positive regulation of cell proliferation involved in kidney development	26	2	0.2	691	0.01662	0.01662	EGR1, CFLAR
GO:1904707	positive regulation of vascular smooth muscle cell proliferation	71	3	0.54	695	0.01703	0.01703	212384_at, MDM2, MDM2
GO:0070365	hepatocyte differentiation	31	4	0.24	95	0.01763	8.8e-05	FRZB, FRZB, CYP1A1, PCK1
GO:0034694	response to prostaglandin	72	3	0.55	700	0.01767	0.01767	TGFBR3, AKR1C3, GNG2
GO:0045837	negative regulation of membrane potential	27	2	0.21	703	0.01786	0.01786	PTN, PTN
GO:0009725	response to hormone	2472	34	18.81	213	0.01839	0.00062	NQO1, EGR1, NRIP1, IGFBP5, IGF1R, PRKAR2B, TGFBR3, PCK1, AKR1C3, PTN, NR1D2, SLIT2, MSX2, PTN, PIK3R1, PIK3R1, DDX17, ATP6V0E1, MBD2, MDM2, NEFL, NUCKS1, NUCKS1, GNG2, SLIT2, CBL, SLIT2, DDX17, CRLS1, MDM2, CFLAR, NASP, PPARA, HEY1
GO:0042060	wound healing	1376	18	10.47	707	0.01879	0.01879	S100A9, PRKAR2B, NRG1, SERPINC1, MSX2, DCN, PIK3R1, PIK3R1, GNG2, CBX5, COL1A2, PLG, NOG, DOCK9, FGFR1OP2, CFLAR, RAB5A, PPARA
GO:0032094	response to food	74	3	0.56	708	0.01899	0.01899	CYP1A1, G6PC, PPARA
GO:0048592	eye morphogenesis	364	10	2.77	192	0.01911	0.00052	SOX9, SKI, TFAP2A, SOX11, PTN, PTN, TFAP2B, NTRK2, NTRK2, NIPBL
GO:0034310	primary alcohol catabolic process	28	2	0.21	713	0.01914	0.01914	SULT2A1, AKR1C3
GO:0044126	regulation of growth of symbiont in host	28	2	0.21	714	0.01914	0.01914	MBL2, SQSTM1
GO:0044829	positive regulation by host of viral genome replication	28	2	0.21	715	0.01914	0.01914	NUCKS1, NUCKS1
GO:0032536	regulation of cell projection size	28	2	0.21	716	0.01914	0.01914	EZR, NEFL
GO:0001666	response to hypoxia	887	13	6.75	717	0.01915	0.01915	EGR1, TGFBR3, CYP1A1, PCK1, PTN, PTN, MDM2, KCNMA1, KCNMA1, MDM4, MDM2, CFLAR, PPARA
GO:0060541	respiratory system development	523	9	3.98	719	0.01948	0.01948	SOX9, IGFBP5, SKI, SOX11, AGR2, PTN, PTN, SFTPD, NOG
GO:0002762	negative regulation of myeloid leukocyte differentiation	134	4	1.02	721	0.01950	0.01950	206848_at, PIK3R1, PIK3R1, CUL4A
GO:0060324	face development	134	4	1.02	722	0.01950	0.01950	SKI, HOXB3, NOG, NIPBL
GO:0044419	interspecies interaction between organisms	2337	36	17.78	72	0.01963	4.7e-05	SPEN, OAS1, IFIT1, S100A9, OAS2, OAS1, LAMP3, PTX3, MICB, MBL2, PIK3R1, PIK3R1, 212384_at, ITGB5, SFTPD, MDM2, IFIH1, HAMP, NUCKS1, NUCKS1, CBX5, GUCY1A1, CBL, GUCY1A1, PLG, CUL4A, 235476_at, XPO1, MDM2, CFLAR, RAB5A, NUP58, RSAD2, 242712_x_at, GTF2A2, SQSTM1
GO:0048483	autonomic nervous system development	135	4	1.03	724	0.01998	0.01998	TFAP2A, SOX11, SOX4, TFAP2B
GO:0061008	hepaticobiliary system development	395	12	3.01	77	0.02033	5.8e-05	SOX9, FRZB, FRZB, TGFBR3, CYP1A1, PCK1, PTN, PTN, 212384_at, HAMP, CFLAR, NIPBL
GO:0044144	modulation of growth of symbiont involved in interaction with host	29	2	0.22	729	0.02046	0.02046	MBL2, SQSTM1
GO:0050878	regulation of body fluid levels	1191	16	9.06	735	0.02088	0.02088	S100A9, PRKAR2B, OAS2, AGR2, SERPINC1, WNK1, PIK3R1, PIK3R1, TFAP2B, GNG2, CBX5, GJA5, COL1A2, PLG, DOCK9, RAB5A
GO:0071480	cellular response to gamma radiation	77	3	0.59	736	0.02108	0.02108	EGR1, MDM2, MDM2
GO:0014823	response to activity	138	4	1.05	739	0.02146	0.02146	PCK1, PTN, PTN, CBL
GO:0035113	embryonic appendage morphogenesis	362	7	2.75	740	0.02151	0.02151	SKI, TFAP2A, MSX2, GJA5, FREM2, NOG, NIPBL
GO:0030326	embryonic limb morphogenesis	362	7	2.75	741	0.02151	0.02151	SKI, TFAP2A, MSX2, GJA5, FREM2, NOG, NIPBL
GO:0001944	vasculature development	1826	26	13.89	290	0.02250	0.00172	EGR1, COL15A1, TGFBR3, S100A7, 206848_at, PTN, SLIT2, PTN, DCN, SOX4, TFAP2B, MDM2, TMEM100, NTRK2, NTRK2, GJA5, SLIT2, HOXB3, COL1A2, RNF213, SLIT2, NOG, MDM2, CFLAR, QKI, HEY1
GO:0070898	RNA polymerase III transcriptional preinitiation complex assembly	3	1	0.02	749	0.02265	0.02265	BDP1
GO:0035922	foramen ovale closure	3	1	0.02	750	0.02265	0.02265	GJA5
GO:0099627	neurotransmitter receptor cycle	3	1	0.02	751	0.02265	0.02265	NSG1
GO:0072303	positive regulation of glomerular metanephric mesangial cell proliferation	3	1	0.02	752	0.02265	0.02265	EGR1
GO:0009624	response to nematode	3	1	0.02	753	0.02265	0.02265	CYP1A1
GO:0099630	postsynaptic neurotransmitter receptor cycle	3	1	0.02	754	0.02265	0.02265	NSG1
GO:0009646	response to absence of light	3	1	0.02	755	0.02265	0.02265	PAPD4
GO:0003409	optic cup structural organization	3	1	0.02	756	0.02265	0.02265	TFAP2A
GO:0003193	pulmonary valve formation	3	1	0.02	757	0.02265	0.02265	GJA5
GO:0010652	positive regulation of cell communication by chemical coupling	3	1	0.02	758	0.02265	0.02265	GJA5
GO:0071485	cellular response to absence of light	3	1	0.02	759	0.02265	0.02265	PAPD4
GO:0010645	regulation of cell communication by chemical coupling	3	1	0.02	760	0.02265	0.02265	GJA5
GO:0003294	atrial ventricular junction remodeling	3	1	0.02	761	0.02265	0.02265	GJA5
GO:0034760	negative regulation of iron ion transmembrane transport	3	1	0.02	762	0.02265	0.02265	HAMP
GO:0034757	negative regulation of iron ion transport	3	1	0.02	763	0.02265	0.02265	HAMP
GO:0034759	regulation of iron ion transmembrane transport	3	1	0.02	764	0.02265	0.02265	HAMP
GO:1904479	negative regulation of intestinal absorption	3	1	0.02	765	0.02265	0.02265	HAMP
GO:0097273	creatinine homeostasis	3	1	0.02	766	0.02265	0.02265	TFAP2B
GO:0097275	cellular ammonia homeostasis	3	1	0.02	767	0.02265	0.02265	TFAP2B
GO:0097276	cellular creatinine homeostasis	3	1	0.02	768	0.02265	0.02265	TFAP2B
GO:0097277	cellular urea homeostasis	3	1	0.02	769	0.02265	0.02265	TFAP2B
GO:1990603	dark adaptation	3	1	0.02	770	0.02265	0.02265	PAPD4
GO:0090076	relaxation of skeletal muscle	3	1	0.02	771	0.02265	0.02265	KCNJ2
GO:0070488	neutrophil aggregation	3	1	0.02	772	0.02265	0.02265	S100A9
GO:0035508	positive regulation of myosin-light-chain-phosphatase activity	3	1	0.02	773	0.02265	0.02265	PPP1R12A
GO:0014036	neural crest cell fate specification	3	1	0.02	774	0.02265	0.02265	SOX9
GO:0030324	lung development	451	8	3.43	775	0.02291	0.02291	SOX9, IGFBP5, SOX11, AGR2, PTN, PTN, SFTPD, NOG
GO:0042127	regulation of cell proliferation	3848	46	29.28	274	0.02305	0.00137	CCND2, EGR1, SOX9, IGFBP5, IGF1R, FRZB, FRZB, SKI, TFAP2A, TGFBR3, SOX11, DICER1, NRG1, AKR1C3, ID4, PTN, RBM5, PLA2G4A, MAB21L2, MSX2, TNFRSF10C, PTN, 212384_at, DICER1, SOX4, SFTPD, FTH1, MBD2, TFAP2B, MDM2, NTRK2, NTRK2, CDCA7, ID4, RICTOR, CDCA7, RBM5, PLG, NOG, CUL4A, 235476_at, N4BP2L2, MDM4, MDM2, CFLAR, GLUL
GO:0045605	negative regulation of epidermal cell differentiation	31	2	0.24	778	0.02320	0.02320	206848_at, MSX2
GO:0044117	growth of symbiont in host	31	2	0.24	779	0.02320	0.02320	MBL2, SQSTM1
GO:0072124	regulation of glomerular mesangial cell proliferation	31	2	0.24	780	0.02320	0.02320	EGR1, CFLAR
GO:0003207	cardiac chamber formation	31	2	0.24	781	0.02320	0.02320	SOX11, SOX4
GO:0060900	embryonic camera-type eye formation	31	2	0.24	782	0.02320	0.02320	TFAP2A, SOX11
GO:0021794	thalamus development	31	2	0.24	783	0.02320	0.02320	PTN, PTN
GO:0060347	heart trabecula formation	31	2	0.24	784	0.02320	0.02320	TGFBR3, HEY1
GO:0090596	sensory organ morphogenesis	605	14	4.6	140	0.02357	0.00025	SOX9, FRZB, FRZB, SKI, TFAP2A, SOX11, RIPOR2, PTN, PTN, TFAP2B, NTRK2, NTRK2, NOG, NIPBL
GO:0048545	response to steroid hormone	1042	17	7.93	360	0.02426	0.00283	NRIP1, PCK1, AKR1C3, PTN, NR1D2, SLIT2, PTN, DDX17, MDM2, NEFL, SLIT2, SLIT2, DDX17, MDM2, CFLAR, PPARA, HEY1
GO:0048736	appendage development	501	11	3.81	293	0.02441	0.00173	SOX9, SKI, TFAP2A, SOX11, MSX2, SOX4, TFAP2B, GJA5, FREM2, NOG, NIPBL
GO:0060173	limb development	501	11	3.81	294	0.02441	0.00173	SOX9, SKI, TFAP2A, SOX11, MSX2, SOX4, TFAP2B, GJA5, FREM2, NOG, NIPBL
GO:0043200	response to amino acid	297	8	2.26	320	0.02451	0.00210	PCK1, PTN, PTN, NTRK2, NTRK2, COL1A2, CRLS1, SLC38A9
GO:0003158	endothelium development	305	8	2.32	342	0.02454	0.00248	NRG1, PTN, PTN, EZR, TMEM100, GJA5, MARVELD2, HEY1
GO:0072358	cardiovascular system development	1842	26	14.01	308	0.02462	0.00193	EGR1, COL15A1, TGFBR3, S100A7, 206848_at, PTN, SLIT2, PTN, DCN, SOX4, TFAP2B, MDM2, TMEM100, NTRK2, NTRK2, GJA5, SLIT2, HOXB3, COL1A2, RNF213, SLIT2, NOG, MDM2, CFLAR, QKI, HEY1
GO:0032048	cardiolipin metabolic process	32	2	0.24	793	0.02462	0.02462	PLA2G4A, CRLS1
GO:0007016	cytoskeletal anchoring at plasma membrane	32	2	0.24	794	0.02462	0.02462	EPB41L3, EZR
GO:0044110	growth involved in symbiotic interaction	32	2	0.24	795	0.02462	0.02462	MBL2, SQSTM1
GO:0044116	growth of symbiont involved in interaction with host	32	2	0.24	796	0.02462	0.02462	MBL2, SQSTM1
GO:0003174	mitral valve development	32	2	0.24	797	0.02462	0.02462	SOX4, GJA5
GO:0072110	glomerular mesangial cell proliferation	32	2	0.24	798	0.02462	0.02462	EGR1, CFLAR
GO:0033750	ribosome localization	32	2	0.24	799	0.02462	0.02462	SDAD1, XPO1
GO:0030903	notochord development	32	2	0.24	800	0.02462	0.02462	SOX9, NOG
GO:0000054	ribosomal subunit export from nucleus	32	2	0.24	801	0.02462	0.02462	SDAD1, XPO1
GO:0048485	sympathetic nervous system development	82	3	0.62	804	0.02483	0.02483	SOX11, SOX4, TFAP2B
GO:1903844	regulation of cellular response to transforming growth factor beta stimulus	292	6	2.22	805	0.02490	0.02490	ZNF451, SKI, TGFBR3, SOX11, SMURF2, CFLAR
GO:0036294	cellular response to decreased oxygen levels	548	9	4.17	806	0.02534	0.02534	EGR1, PCK1, PTN, PTN, MDM2, CBL, MDM4, MDM2, CFLAR
GO:0003209	cardiac atrium morphogenesis	83	3	0.63	808	0.02562	0.02562	SOX4, GJA5, NOG
GO:0071427	mRNA-containing ribonucleoprotein complex export from nucleus	294	6	2.24	809	0.02563	0.02563	210057_at, 212384_at, SRSF11, U2AF1, NUP58, 242712_x_at
GO:0006406	mRNA export from nucleus	294	6	2.24	810	0.02563	0.02563	210057_at, 212384_at, SRSF11, U2AF1, NUP58, 242712_x_at
GO:2001053	regulation of mesenchymal cell apoptotic process	33	2	0.25	813	0.02608	0.02608	SOX9, MSX2
GO:0030323	respiratory tube development	463	8	3.52	815	0.02624	0.02624	SOX9, IGFBP5, SOX11, AGR2, PTN, PTN, SFTPD, NOG
GO:0046626	regulation of insulin receptor signaling pathway	147	4	1.12	816	0.02629	0.02629	PIK3R1, PIK3R1, NUCKS1, NUCKS1
GO:0072395	signal transduction involved in cell cycle checkpoint	220	5	1.67	820	0.02701	0.02701	SOX11, SOX4, MDM2, MDM4, MDM2
GO:0060325	face morphogenesis	85	3	0.65	821	0.02724	0.02724	SKI, NOG, NIPBL
GO:0035914	skeletal muscle cell differentiation	137	6	1.04	215	0.02741	0.00066	EGR1, HLF, SOX11, NR1D2, DDX17, DDX17
GO:0010171	body morphogenesis	149	4	1.13	822	0.02745	0.02745	SKI, MAB21L2, NOG, NIPBL
GO:0045598	regulation of fat cell differentiation	299	6	2.27	823	0.02753	0.02753	FRZB, FRZB, RUNX1T1, ID4, MSX2, ID4
GO:0031054	pre-miRNA processing	34	2	0.26	824	0.02757	0.02757	DICER1, DICER1
GO:0003184	pulmonary valve morphogenesis	34	2	0.26	825	0.02757	0.02757	GJA5, HEY1
GO:0003177	pulmonary valve development	34	2	0.26	826	0.02757	0.02757	GJA5, HEY1
GO:2000001	regulation of DNA damage checkpoint	34	2	0.26	827	0.02757	0.02757	212384_at, CUL4A
GO:0071428	rRNA-containing ribonucleoprotein complex export from nucleus	34	2	0.26	828	0.02757	0.02757	SDAD1, XPO1
GO:0009263	deoxyribonucleotide biosynthetic process	34	2	0.26	829	0.02757	0.02757	RRM2B, CMPK2
GO:0097435	supramolecular fiber organization	1753	21	13.34	830	0.02768	0.02768	EFS, WASL, SLIT2, PIK3R1, PIK3R1, ITGB5, EZR, MDM2, NEFL, RICTOR, SLIT2, COL1A2, LUM, ZNF207, SLIT2, COL12A1, 236841_at, MDM2, FIGN, CRIPT, CFLAR
GO:1903900	regulation of viral life cycle	341	10	2.59	160	0.02778	0.00031	OAS1, IFIT1, OAS2, OAS1, LAMP3, PTX3, NUCKS1, NUCKS1, 235476_at, RSAD2
GO:0051084	'de novo' posttranslational protein folding	87	3	0.66	833	0.02892	0.02892	HSPA4L, HSPA4L, HSPA6
GO:0071377	cellular response to glucagon stimulus	87	3	0.66	834	0.02892	0.02892	PRKAR2B, PCK1, GNG2
GO:0010566	regulation of ketone biosynthetic process	35	2	0.27	836	0.02910	0.02910	EGR1, AKR1C3
GO:0017085	response to insecticide	35	2	0.27	837	0.02910	0.02910	CYP1A1, NEFL
GO:0036148	phosphatidylglycerol acyl-chain remodeling	35	2	0.27	838	0.02910	0.02910	PLA2G4A, CRLS1
GO:0003171	atrioventricular valve development	73	5	0.56	137	0.02972	0.00024	SOX4, MDM2, GJA5, MDM2, HEY1
GO:0010332	response to gamma radiation	153	4	1.16	843	0.02985	0.02985	EGR1, MDM2, CBL, MDM2
GO:2001111	positive regulation of lens epithelial cell proliferation	4	1	0.03	845	0.03009	0.03009	SOX11
GO:2001109	regulation of lens epithelial cell proliferation	4	1	0.03	846	0.03009	0.03009	SOX11
GO:0050722	regulation of interleukin-1 beta biosynthetic process	4	1	0.03	847	0.03009	0.03009	EGR1
GO:0050725	positive regulation of interleukin-1 beta biosynthetic process	4	1	0.03	848	0.03009	0.03009	EGR1
GO:0051097	negative regulation of helicase activity	4	1	0.03	849	0.03009	0.03009	IFIT1
GO:0061027	umbilical cord development	4	1	0.03	850	0.03009	0.03009	HEY1
GO:0005999	xylulose biosynthetic process	4	1	0.03	851	0.03009	0.03009	TKT
GO:0060516	primary prostatic bud elongation	4	1	0.03	852	0.03009	0.03009	SOX9
GO:0060532	bronchus cartilage development	4	1	0.03	853	0.03009	0.03009	SOX9
GO:0072190	ureter urothelium development	4	1	0.03	854	0.03009	0.03009	SOX9
GO:0072197	ureter morphogenesis	4	1	0.03	855	0.03009	0.03009	SOX9
GO:0052182	modification by host of symbiont morphology or physiology via secreted substance	4	1	0.03	856	0.03009	0.03009	PLG
GO:1903015	regulation of exo-alpha-sialidase activity	4	1	0.03	857	0.03009	0.03009	PTX3
GO:0052212	modification of morphology or physiology of other organism via secreted substance involved in symbio...	4	1	0.03	858	0.03009	0.03009	PLG
GO:0052213	interaction with symbiont via secreted substance involved in symbiotic interaction	4	1	0.03	859	0.03009	0.03009	PLG
GO:0061145	lung smooth muscle development	4	1	0.03	860	0.03009	0.03009	SOX9
GO:1900245	positive regulation of MDA-5 signaling pathway	4	1	0.03	861	0.03009	0.03009	DDX60
GO:0071228	cellular response to tumor cell	4	1	0.03	862	0.03009	0.03009	IGFBPL1
GO:0097338	response to clozapine	4	1	0.03	863	0.03009	0.03009	PRKAR2B
GO:0097166	lens epithelial cell proliferation	4	1	0.03	864	0.03009	0.03009	SOX11
GO:0007181	transforming growth factor beta receptor complex assembly	4	1	0.03	865	0.03009	0.03009	TGFBR3
GO:0036304	umbilical cord morphogenesis	4	1	0.03	866	0.03009	0.03009	HEY1
GO:0097272	ammonia homeostasis	4	1	0.03	867	0.03009	0.03009	TFAP2B
GO:0120012	intermembrane sphingolipid transfer	4	1	0.03	868	0.03009	0.03009	COL4A3BP
GO:0120049	snRNA (adenine-N6)-methylation	4	1	0.03	869	0.03009	0.03009	220797_at
GO:0021622	oculomotor nerve morphogenesis	4	1	0.03	870	0.03009	0.03009	TFAP2A
GO:0021623	oculomotor nerve formation	4	1	0.03	871	0.03009	0.03009	TFAP2A
GO:0007542	primary sex determination, germ-line	4	1	0.03	872	0.03009	0.03009	SOX9
GO:1904640	response to methionine	4	1	0.03	873	0.03009	0.03009	PCK1
GO:0098905	regulation of bundle of His cell action potential	4	1	0.03	874	0.03009	0.03009	GJA5
GO:0018992	germ-line sex determination	4	1	0.03	875	0.03009	0.03009	SOX9
GO:0019100	male germ-line sex determination	4	1	0.03	876	0.03009	0.03009	SOX9
GO:0001558	regulation of cell growth	970	15	7.38	508	0.03029	0.00786	IGFBP5, S100A9, FRZB, FRZB, NRG1, SLIT2, TMEM97, 212384_at, EPB41L3, PAPPA2, HAMP, IGFBPL1, PAPPA2, SLIT2, SLIT2
GO:0006006	glucose metabolic process	477	8	3.63	880	0.03053	0.03053	OAS1, IGFBP5, OAS1, G6PC, PCK1, TFAP2B, 242712_x_at, PPARA
GO:0009611	response to wounding	1666	20	12.68	881	0.03062	0.03062	S100A9, PRKAR2B, CYP1A1, NRG1, SERPINC1, MSX2, DCN, PIK3R1, PIK3R1, NEFL, GNG2, CBX5, COL1A2, PLG, NOG, DOCK9, FGFR1OP2, CFLAR, RAB5A, PPARA
GO:0009620	response to fungus	89	3	0.68	882	0.03064	0.03064	S100A9, PTX3, HAMP
GO:0071360	cellular response to exogenous dsRNA	36	2	0.27	883	0.03066	0.03066	IFIT1, IFIH1
GO:0006346	methylation-dependent chromatin silencing	36	2	0.27	884	0.03066	0.03066	MBD2, HELLS
GO:0048715	negative regulation of oligodendrocyte differentiation	36	2	0.27	885	0.03066	0.03066	ID4, ID4
GO:0060457	negative regulation of digestive system process	36	2	0.27	886	0.03066	0.03066	WNK1, HAMP
GO:0014706	striated muscle tissue development	933	17	7.1	245	0.03080	0.00089	EGR1, SKI, TGFBR3, HLF, SOX11, NRG1, RIPOR2, NR1D2, DCN, 212384_at, DDX17, HAMP, GJA5, DDX17, NOG, 235526_at, CFLAR
GO:0006473	protein acetylation	478	8	3.64	887	0.03086	0.03086	ZNF451, PCK1, SOX4, KAT6A, NAA25, KANSL1, MORF4L2, MORF4L2
GO:0051098	regulation of binding	928	18	7.06	156	0.03094	0.00030	CSNK1A1, IFIT1, SKI, TGFBR3, SOX11, NRG1, RIPOR2, ID4, MSX2, MBD2, NUCKS1, NUCKS1, IFIT2, ID4, NOG, NIPBL, PPARA, HEY1
GO:0031214	biomineral tissue development	308	6	2.34	888	0.03117	0.03117	SOX9, TFAP2A, PTN, MSX2, PTN, PPARA
GO:0060317	cardiac epithelial to mesenchymal transition	73	5	0.56	138	0.03168	0.00024	TGFBR3, MSX2, TMEM100, NOG, HEY1
GO:0051058	negative regulation of small GTPase mediated signal transduction	156	4	1.19	892	0.03173	0.03173	RIPOR2, SLIT2, SLIT2, SLIT2
GO:0046847	filopodium assembly	156	4	1.19	893	0.03173	0.03173	WASL, RIPOR2, EZR, RAB5A
GO:0016458	gene silencing	685	12	5.21	476	0.03197	0.00665	DICER1, DICER1, DDX17, MBD2, HELLS, DDX17, ATAD2, 235526_at, NUP58, 242712_x_at, MORF4L2, MORF4L2
GO:0042448	progesterone metabolic process	37	2	0.28	898	0.03225	0.03225	EGR1, AKR1C3
GO:0045472	response to ether	37	2	0.28	899	0.03225	0.03225	MDM2, MDM2
GO:0001991	regulation of systemic arterial blood pressure by circulatory renin-angiotensin	37	2	0.28	900	0.03225	0.03225	MME, GJA5
GO:0035115	embryonic forelimb morphogenesis	91	3	0.69	902	0.03242	0.03242	TFAP2A, MSX2, NIPBL
GO:0006457	protein folding	574	9	4.37	903	0.03266	0.03266	HSPA4L, HSPA4L, CLGN, HSPA6, RAD23B, GNG2, NKTR, DNAJC21, 242712_x_at
GO:0014003	oligodendrocyte development	92	3	0.7	906	0.03333	0.03333	SOX11, ID4, ID4
GO:0072210	metanephric nephron development	92	3	0.7	907	0.03333	0.03333	EGR1, SOX9, TFAP2B
GO:2001212	regulation of vasculogenesis	38	2	0.29	910	0.03388	0.03388	TMEM100, HEY1
GO:0061029	eyelid development in camera-type eye	38	2	0.29	911	0.03388	0.03388	TFAP2A, SOX11
GO:0097152	mesenchymal cell apoptotic process	38	2	0.29	912	0.03388	0.03388	SOX9, MSX2
GO:0045683	negative regulation of epidermis development	38	2	0.29	913	0.03388	0.03388	206848_at, MSX2
GO:0045926	negative regulation of growth	579	9	4.41	917	0.03422	0.03422	IGFBP5, FRZB, FRZB, MBL2, SLIT2, SLIT2, SLIT2, NOG, SQSTM1
GO:0061462	protein localization to lysosome	93	3	0.71	918	0.03426	0.03426	C12orf66, 236841_at, ZFYVE16
GO:0032269	negative regulation of cellular protein metabolic process	2784	30	21.18	920	0.03437	0.03437	ZNF451, RYBP, IGFBP5, IGF1R, PRKAR2B, SKI, GAS1, LAMP3, DICER1, PTN, SLIT2, SERPINC1, TNFRSF10C, PTN, DCN, WNK1, DICER1, SOX4, TFAP2B, EZR, MDM2, 220797_at, SLIT2, CBL, SLIT2, NOG, MDM2, NUP58, QKI, 242712_x_at
GO:0030111	regulation of Wnt signaling pathway	912	17	6.94	220	0.03503	0.00069	CSNK1A1, EGR1, TBL1X, SOX9, FRZB, FRZB, SKI, WNK1, SOX4, MBD2, RNF213, SMURF2, NOG, 235476_at, RBMS3, RBMS3, G3BP1
GO:0009200	deoxyribonucleoside triphosphate metabolic process	39	2	0.3	923	0.03553	0.03553	RRM2B, CMPK2
GO:0044827	modulation by host of viral genome replication	39	2	0.3	924	0.03553	0.03553	NUCKS1, NUCKS1
GO:0043968	histone H2A acetylation	39	2	0.3	925	0.03553	0.03553	MORF4L2, MORF4L2
GO:0048846	axon extension involved in axon guidance	95	3	0.72	929	0.03614	0.03614	SLIT2, SLIT2, SLIT2
GO:1902284	neuron projection extension involved in neuron projection guidance	95	3	0.72	930	0.03614	0.03614	SLIT2, SLIT2, SLIT2
GO:0060840	artery development	239	5	1.82	932	0.03661	0.03661	SOX4, TFAP2B, GJA5, NOG, HEY1
GO:0048706	embryonic skeletal system development	321	6	2.44	935	0.03696	0.03696	TFAP2A, SOX11, 206848_at, HOXB3, NOG, NIPBL
GO:0030279	negative regulation of ossification	164	4	1.25	936	0.03707	0.03707	SOX9, IGFBP5, SKI, NOG
GO:0010596	negative regulation of endothelial cell migration	164	4	1.25	937	0.03707	0.03707	SLIT2, DCN, SLIT2, SLIT2
GO:0000381	regulation of alternative mRNA splicing, via spliceosome	164	4	1.25	938	0.03707	0.03707	RBM5, DDX17, DDX17, RBM5
GO:0010225	response to UV-C	40	2	0.3	939	0.03722	0.03722	MDM2, MDM2
GO:1903729	regulation of plasma membrane organization	40	2	0.3	940	0.03722	0.03722	S100A9, WASL
GO:1901741	positive regulation of myoblast fusion	40	2	0.3	941	0.03722	0.03722	RIPOR2, GDF15
GO:0046628	positive regulation of insulin receptor signaling pathway	40	2	0.3	942	0.03722	0.03722	NUCKS1, NUCKS1
GO:0050720	interleukin-1 beta biosynthetic process	5	1	0.04	944	0.03747	0.03747	EGR1
GO:1903937	response to acrylamide	5	1	0.04	945	0.03747	0.03747	NEFL
GO:1905711	response to phosphatidylethanolamine	5	1	0.04	946	0.03747	0.03747	CRLS1
GO:0070550	rDNA condensation	5	1	0.04	947	0.03747	0.03747	NIPBL
GO:0072301	regulation of metanephric glomerular mesangial cell proliferation	5	1	0.04	948	0.03747	0.03747	EGR1
GO:0034157	positive regulation of toll-like receptor 7 signaling pathway	5	1	0.04	949	0.03747	0.03747	RSAD2
GO:0061386	closure of optic fissure	5	1	0.04	950	0.03747	0.03747	SOX11
GO:0086017	Purkinje myocyte action potential	5	1	0.04	951	0.03747	0.03747	GJA5
GO:0052199	negative regulation of catalytic activity in other organism involved in symbiotic interaction	5	1	0.04	952	0.03747	0.03747	PTX3
GO:0010643	cell communication by chemical coupling	5	1	0.04	953	0.03747	0.03747	GJA5
GO:0016095	polyprenol catabolic process	5	1	0.04	954	0.03747	0.03747	AKR1C3
GO:0097332	response to antipsychotic drug	5	1	0.04	955	0.03747	0.03747	PRKAR2B
GO:0061780	mitotic cohesin loading	5	1	0.04	956	0.03747	0.03747	NIPBL
GO:0045360	regulation of interleukin-1 biosynthetic process	5	1	0.04	957	0.03747	0.03747	EGR1
GO:0045362	positive regulation of interleukin-1 biosynthetic process	5	1	0.04	958	0.03747	0.03747	EGR1
GO:0098758	response to interleukin-8	5	1	0.04	959	0.03747	0.03747	EGR1
GO:0098759	cellular response to interleukin-8	5	1	0.04	960	0.03747	0.03747	EGR1
GO:0097274	urea homeostasis	5	1	0.04	961	0.03747	0.03747	TFAP2B
GO:0035332	positive regulation of hippo signaling	5	1	0.04	962	0.03747	0.03747	SOX11
GO:1902463	protein localization to cell leading edge	5	1	0.04	963	0.03747	0.03747	RIPOR2
GO:2000224	regulation of testosterone biosynthetic process	5	1	0.04	964	0.03747	0.03747	AKR1C3
GO:2001055	positive regulation of mesenchymal cell apoptotic process	5	1	0.04	965	0.03747	0.03747	MSX2
GO:0045105	intermediate filament polymerization or depolymerization	5	1	0.04	966	0.03747	0.03747	NEFL
GO:0007538	primary sex determination	5	1	0.04	967	0.03747	0.03747	SOX9
GO:0006579	amino-acid betaine catabolic process	5	1	0.04	968	0.03747	0.03747	BHMT
GO:0006542	glutamine biosynthetic process	5	1	0.04	969	0.03747	0.03747	GLUL
GO:1905309	positive regulation of cohesin loading	5	1	0.04	970	0.03747	0.03747	NIPBL
GO:1905405	regulation of mitotic cohesin loading	5	1	0.04	971	0.03747	0.03747	NIPBL
GO:1905406	positive regulation of mitotic cohesin loading	5	1	0.04	972	0.03747	0.03747	NIPBL
GO:0071453	cellular response to oxygen levels	589	9	4.48	974	0.03750	0.03750	EGR1, PCK1, PTN, PTN, MDM2, CBL, MDM4, MDM2, CFLAR
GO:0000075	cell cycle checkpoint	589	9	4.48	975	0.03750	0.03750	SOX11, 212384_at, SOX4, MDM2, TAOK1, ZNF207, CUL4A, MDM4, MDM2
GO:0008217	regulation of blood pressure	409	7	3.11	977	0.03794	0.03794	MME, WNK1, GJA5, GUCY1A1, COL1A2, GUCY1A1, PPARA
GO:0006342	chromatin silencing	242	5	1.84	980	0.03830	0.03830	MBD2, HELLS, ATAD2, MORF4L2, MORF4L2
GO:0030857	negative regulation of epithelial cell differentiation	102	5	0.78	260	0.03839	0.00112	SOX9, FRZB, FRZB, 206848_at, MSX2
GO:0006970	response to osmotic stress	166	4	1.26	981	0.03849	0.03849	PAPPA2, KCNMA1, KCNMA1, PAPPA2
GO:0022010	central nervous system myelination	41	2	0.31	984	0.03893	0.03893	ID4, ID4
GO:0032291	axon ensheathment in central nervous system	41	2	0.31	985	0.03893	0.03893	ID4, ID4
GO:1901722	regulation of cell proliferation involved in kidney development	41	2	0.31	986	0.03893	0.03893	EGR1, CFLAR
GO:0006826	iron ion transport	167	4	1.27	988	0.03920	0.03920	ATP6V0E1, FTH1, HAMP, SLC25A37
GO:0043434	response to peptide hormone	1083	17	8.24	405	0.03935	0.00415	EGR1, IGFBP5, IGF1R, PRKAR2B, TGFBR3, PCK1, PIK3R1, PIK3R1, ATP6V0E1, MDM2, NEFL, NUCKS1, NUCKS1, GNG2, MDM2, CFLAR, PPARA
GO:0048015	phosphatidylinositol-mediated signaling	436	11	3.32	204	0.03939	0.00057	SOX9, IGF1R, NRG1, DCN, PIK3R1, PIK3R1, EZR, CA8, NTRK2, NTRK2, CBL
GO:0030512	negative regulation of transforming growth factor beta receptor signaling pathway	168	4	1.28	992	0.03993	0.03993	ZNF451, SKI, TGFBR3, SMURF2
GO:0008284	positive regulation of cell proliferation	2091	26	15.91	551	0.04000	0.00984	CCND2, EGR1, SOX9, IGF1R, TGFBR3, SOX11, NRG1, AKR1C3, ID4, PTN, MAB21L2, PTN, 212384_at, SOX4, TFAP2B, MDM2, NTRK2, NTRK2, ID4, RICTOR, NOG, CUL4A, N4BP2L2, MDM2, CFLAR, GLUL
GO:0043154	negative regulation of cysteine-type endopeptidase activity involved in apoptotic process	245	5	1.86	993	0.04003	0.04003	LAMP3, TNFRSF10C, TFAP2B, MDM2, MDM2
GO:0045446	endothelial cell differentiation	259	7	1.97	399	0.04021	0.00386	NRG1, PTN, PTN, EZR, TMEM100, MARVELD2, HEY1
GO:0006417	regulation of translation	1192	15	9.07	996	0.04042	0.04042	LSM14B, IGFBP5, S100A9, DICER1, 212384_at, SECISBP2L, DICER1, SOX4, 220797_at, UHMK1, RBMS3, NUP58, RBMS3, QKI, 242712_x_at
GO:0097327	response to antineoplastic agent	246	5	1.87	998	0.04061	0.04061	EGR1, PCK1, NEFL, PTGR1, CFLAR
GO:0070208	protein heterotrimerization	42	2	0.32	1000	0.04068	0.04068	COL1A2, NUP58
GO:0072079	nephron tubule formation	42	2	0.32	1001	0.04068	0.04068	SOX9, NOG
GO:0071391	cellular response to estrogen stimulus	42	2	0.32	1002	0.04068	0.04068	MDM2, MDM2
GO:0033189	response to vitamin A	42	2	0.32	1003	0.04068	0.04068	CYP1A1, HAMP
GO:0072109	glomerular mesangium development	42	2	0.32	1004	0.04068	0.04068	EGR1, CFLAR
GO:0006474	N-terminal protein amino acid acetylation	42	2	0.32	1005	0.04068	0.04068	SOX4, NAA25
GO:0035909	aorta morphogenesis	100	3	0.76	1007	0.04109	0.04109	SOX4, TFAP2B, HEY1
GO:0045668	negative regulation of osteoblast differentiation	100	3	0.76	1008	0.04109	0.04109	IGFBP5, SKI, NOG
GO:0045669	positive regulation of osteoblast differentiation	170	4	1.29	1010	0.04140	0.04140	SOX11, ID4, MSX2, ID4
GO:0090101	negative regulation of transmembrane receptor protein serine/threonine kinase signaling pathway	248	5	1.89	1011	0.04180	0.04180	ZNF451, SKI, TGFBR3, SMURF2, NOG
GO:0019369	arachidonic acid metabolic process	101	3	0.77	1013	0.04211	0.04211	CYP1A1, AKR1C3, PLA2G4A
GO:0003206	cardiac chamber morphogenesis	347	10	2.64	176	0.04221	0.00036	TGFBR3, SOX11, NRG1, MSX2, SOX4, MDM2, GJA5, NOG, MDM2, HEY1
GO:0003161	cardiac conduction system development	43	2	0.33	1016	0.04245	0.04245	NRG1, GJA5
GO:0046597	negative regulation of viral entry into host cell	43	2	0.33	1017	0.04245	0.04245	PTX3, 235476_at
GO:0008283	cell proliferation	4868	53	37.04	416	0.04274	0.00436	CCND2, EMP1, EGR1, SOX9, IGFBP5, IGF1R, FRZB, FRZB, SKI, TFAP2A, TGFBR3, SOX11, CYP1A1, DICER1, NRG1, AKR1C3, ID4, PTN, RBM5, PLA2G4A, MAB21L2, MSX2, TNFRSF10C, PTN, 212384_at, DICER1, SOX4, SFTPD, FTH1, MBD2, TFAP2B, MDM2, HELLS, NTRK2, NTRK2, COL4A3BP, CDCA7, GNG2, ID4, RICTOR, CDCA7, RBM5, PLG, NOG, YME1L1, CUL4A, 235476_at, N4BP2L2, MDM4, MDM2, CFLAR, GLUL, NASP
GO:0044403	symbiont process	2281	34	17.35	110	0.04300	0.00014	SPEN, OAS1, IFIT1, OAS2, OAS1, LAMP3, PTX3, MICB, MBL2, PIK3R1, PIK3R1, 212384_at, ITGB5, SFTPD, MDM2, IFIH1, NUCKS1, NUCKS1, CBX5, GUCY1A1, CBL, GUCY1A1, PLG, CUL4A, 235476_at, XPO1, MDM2, CFLAR, RAB5A, NUP58, RSAD2, 242712_x_at, GTF2A2, SQSTM1
GO:0060323	head morphogenesis	102	3	0.78	1019	0.04315	0.04315	SKI, NOG, NIPBL
GO:0055024	regulation of cardiac muscle tissue development	191	6	1.45	391	0.04355	0.00355	TGFBR3, NRG1, 212384_at, HAMP, NOG, 235526_at
GO:0048525	negative regulation of viral process	220	8	1.67	157	0.04364	0.00030	OAS1, IFIT1, OAS2, OAS1, PTX3, MBL2, 235476_at, RSAD2
GO:0034260	negative regulation of GTPase activity	103	3	0.78	1022	0.04421	0.04421	SLIT2, SLIT2, SLIT2
GO:0017001	antibiotic catabolic process	103	3	0.78	1023	0.04421	0.04421	SULT2A1, PCK1, AKR1C3
GO:0001657	ureteric bud development	252	5	1.92	1026	0.04425	0.04425	SOX9, SLIT2, SLIT2, SLIT2, NOG
GO:0006977	DNA damage response, signal transduction by p53 class mediator resulting in cell cycle arrest	174	4	1.32	1028	0.04444	0.04444	SOX4, MDM2, MDM4, MDM2
GO:0048017	inositol lipid-mediated signaling	445	11	3.39	217	0.04473	0.00067	SOX9, IGF1R, NRG1, DCN, PIK3R1, PIK3R1, EZR, CA8, NTRK2, NTRK2, CBL
GO:0072034	renal vesicle induction	6	1	0.05	1030	0.04479	0.04479	SOX9
GO:1905719	protein localization to perinuclear region of cytoplasm	6	1	0.05	1031	0.04479	0.04479	SQSTM1
GO:0030573	bile acid catabolic process	6	1	0.05	1032	0.04479	0.04479	SULT2A1
GO:0086053	AV node cell to bundle of His cell communication by electrical coupling	6	1	0.05	1033	0.04479	0.04479	GJA5
GO:0034155	regulation of toll-like receptor 7 signaling pathway	6	1	0.05	1034	0.04479	0.04479	RSAD2
GO:0051365	cellular response to potassium ion starvation	6	1	0.05	1035	0.04479	0.04479	PCK1
GO:0003404	optic vesicle morphogenesis	6	1	0.05	1036	0.04479	0.04479	TFAP2A
GO:0086021	SA node cell to atrial cardiac muscle cell communication by electrical coupling	6	1	0.05	1037	0.04479	0.04479	GJA5
GO:0071344	diphosphate metabolic process	6	1	0.05	1038	0.04479	0.04479	PPA2
GO:0046086	adenosine biosynthetic process	6	1	0.05	1039	0.04479	0.04479	NT5E
GO:0046072	dTDP metabolic process	6	1	0.05	1040	0.04479	0.04479	CMPK2
GO:0046077	dUDP metabolic process	6	1	0.05	1041	0.04479	0.04479	CMPK2
GO:0072262	metanephric glomerular mesangial cell proliferation involved in metanephros development	6	1	0.05	1042	0.04479	0.04479	EGR1
GO:0045085	negative regulation of interleukin-2 biosynthetic process	6	1	0.05	1043	0.04479	0.04479	SFTPD
GO:0042222	interleukin-1 biosynthetic process	6	1	0.05	1044	0.04479	0.04479	EGR1
GO:0034699	response to luteinizing hormone	6	1	0.05	1045	0.04479	0.04479	TGFBR3
GO:1990569	UDP-N-acetylglucosamine transmembrane transport	6	1	0.05	1046	0.04479	0.04479	SLC35A3
GO:2000405	negative regulation of T cell migration	6	1	0.05	1047	0.04479	0.04479	RIPOR2
GO:0006196	AMP catabolic process	6	1	0.05	1048	0.04479	0.04479	NT5E
GO:1903412	response to bile acid	6	1	0.05	1049	0.04479	0.04479	HAMP
GO:1903413	cellular response to bile acid	6	1	0.05	1050	0.04479	0.04479	HAMP
GO:0006114	glycerol biosynthetic process	6	1	0.05	1051	0.04479	0.04479	PCK1
GO:0046166	glyceraldehyde-3-phosphate biosynthetic process	6	1	0.05	1052	0.04479	0.04479	TKT
GO:1904205	negative regulation of skeletal muscle hypertrophy	6	1	0.05	1053	0.04479	0.04479	IGFBP5
GO:0006227	dUDP biosynthetic process	6	1	0.05	1054	0.04479	0.04479	CMPK2
GO:0048866	stem cell fate specification	6	1	0.05	1055	0.04479	0.04479	SOX9
GO:0006233	dTDP biosynthetic process	6	1	0.05	1056	0.04479	0.04479	CMPK2
GO:2000761	positive regulation of N-terminal peptidyl-lysine acetylation	6	1	0.05	1057	0.04479	0.04479	SOX4
GO:2000759	regulation of N-terminal peptidyl-lysine acetylation	6	1	0.05	1058	0.04479	0.04479	SOX4
GO:1904880	response to hydrogen sulfide	6	1	0.05	1059	0.04479	0.04479	NQO1
GO:1905006	negative regulation of epithelial to mesenchymal transition involved in endocardial cushion formatio...	6	1	0.05	1060	0.04479	0.04479	NOG
GO:0035880	embryonic nail plate morphogenesis	6	1	0.05	1061	0.04479	0.04479	MSX2
GO:0009196	pyrimidine deoxyribonucleoside diphosphate metabolic process	6	1	0.05	1062	0.04479	0.04479	CMPK2
GO:0009197	pyrimidine deoxyribonucleoside diphosphate biosynthetic process	6	1	0.05	1063	0.04479	0.04479	CMPK2
GO:0009139	pyrimidine nucleoside diphosphate biosynthetic process	6	1	0.05	1064	0.04479	0.04479	CMPK2
GO:0019058	viral life cycle	833	15	6.34	311	0.04517	0.00197	OAS1, IFIT1, OAS2, OAS1, LAMP3, PTX3, ITGB5, NUCKS1, NUCKS1, 235476_at, XPO1, RAB5A, NUP58, RSAD2, 242712_x_at
GO:0070741	response to interleukin-6	104	3	0.79	1069	0.04527	0.04527	PCK1, HAMP, CBL
GO:0000715	nucleotide-excision repair, DNA damage recognition	45	2	0.34	1074	0.04609	0.04609	RAD23B, CUL4A
GO:0009651	response to salt stress	45	2	0.34	1075	0.04609	0.04609	PAPPA2, PAPPA2
GO:0035455	response to interferon-alpha	45	2	0.34	1076	0.04609	0.04609	LAMP3, IFIT2
GO:1905314	semi-lunar valve development	45	2	0.34	1077	0.04609	0.04609	GJA5, HEY1
GO:0042552	myelination	298	8	2.27	324	0.04646	0.00215	SKI, DICER1, NRG1, ID4, EPB41L3, DICER1, ID4, QKI
GO:0072163	mesonephric epithelium development	256	5	1.95	1081	0.04678	0.04678	SOX9, SLIT2, SLIT2, SLIT2, NOG
GO:0072164	mesonephric tubule development	256	5	1.95	1082	0.04678	0.04678	SOX9, SLIT2, SLIT2, SLIT2, NOG
GO:0072431	signal transduction involved in mitotic G1 DNA damage checkpoint	177	4	1.35	1083	0.04680	0.04680	SOX4, MDM2, MDM4, MDM2
GO:1902400	intracellular signal transduction involved in G1 DNA damage checkpoint	177	4	1.35	1084	0.04680	0.04680	SOX4, MDM2, MDM4, MDM2
GO:0071103	DNA conformation change	615	9	4.68	1085	0.04700	0.04700	SOX9, RAD23B, GATAD1, KAT6A, HELLS, CUL4A, NIPBL, NASP, G3BP1
GO:0051896	regulation of protein kinase B signaling	522	8	3.97	1086	0.04753	0.04753	IGFBP5, NRG1, AKR1C3, PIK3R1, PIK3R1, NTRK2, NTRK2, RICTOR
GO:0006397	mRNA processing	1325	16	10.08	1089	0.04771	0.04771	PAPD4, FUS, SPEN, RBM5, 212384_at, TRA2A, SRSF11, DDX17, 220797_at, LUC7L3, DDX17, RBM5, FUS, U2AF1, U2SURP, QKI
GO:0043518	negative regulation of DNA damage response, signal transduction by p53 class mediator	46	2	0.35	1090	0.04795	0.04795	MDM2, MDM2
GO:0070166	enamel mineralization	46	2	0.35	1091	0.04795	0.04795	MSX2, PPARA
GO:0090190	positive regulation of branching involved in ureteric bud morphogenesis	46	2	0.35	1092	0.04795	0.04795	SOX9, NOG
GO:0048934	peripheral nervous system neuron differentiation	46	2	0.35	1093	0.04795	0.04795	NTRK2, NTRK2
GO:0048935	peripheral nervous system neuron development	46	2	0.35	1094	0.04795	0.04795	NTRK2, NTRK2
GO:0032091	negative regulation of protein binding	258	5	1.96	1095	0.04807	0.04807	IFIT1, RIPOR2, IFIT2, NOG, PPARA
GO:0030514	negative regulation of BMP signaling pathway	107	3	0.81	1097	0.04855	0.04855	SKI, SMURF2, NOG
GO:0003008	system process	3961	50	30.14	136	0.04877	0.00024	GUCA1A, CCND2, TBL1X, SOX9, IGFBP5, MME, PRKAR2B, TFAP2A, SSPN, DICER1, NRG1, RIPOR2, KCNJ2, NFAT5, AKR1C3, PTN, SLIT2, PTN, WNK1, 212384_at, DICER1, ITGB5, TFAP2B, EZR, MDM2, TMEM100, CACNA2D3, HAMP, KCNMA1, KCNMA1, NTRK2, NTRK2, NEFL, RRM2B, COL4A3BP, GJA5, SSPN, GUCY1A1, SLIT2, COL1A2, GUCY1A1, LUM, SLIT2, IGDCC3, CLCN5, MARVELD2, MDM2, CFLAR, NIPBL, PPARA
GO:0007517	muscle organ development	897	16	6.82	279	0.04901	0.00155	EGR1, SKI, TGFBR3, HLF, SOX11, NRG1, RIPOR2, NR1D2, DCN, 212384_at, DDX17, HAMP, DDX17, NOG, 235526_at, CFLAR
GO:0000245	spliceosomal complex assembly	180	4	1.37	1099	0.04923	0.04923	RBM5, 212384_at, LUC7L3, RBM5
GO:0072413	signal transduction involved in mitotic cell cycle checkpoint	180	4	1.37	1100	0.04923	0.04923	SOX4, MDM2, MDM4, MDM2
GO:1902402	signal transduction involved in mitotic DNA damage checkpoint	180	4	1.37	1101	0.04923	0.04923	SOX4, MDM2, MDM4, MDM2
GO:1902403	signal transduction involved in mitotic DNA integrity checkpoint	180	4	1.37	1102	0.04923	0.04923	SOX4, MDM2, MDM4, MDM2
GO:0001823	mesonephros development	260	5	1.98	1105	0.04939	0.04939	SOX9, SLIT2, SLIT2, SLIT2, NOG
GO:0010955	negative regulation of protein processing	108	3	0.82	1106	0.04966	0.04966	GAS1, MDM2, MDM2
GO:1903318	negative regulation of protein maturation	108	3	0.82	1107	0.04966	0.04966	GAS1, MDM2, MDM2
GO:0044794	positive regulation by host of viral process	47	2	0.36	1108	0.04983	0.04983	NUCKS1, NUCKS1
GO:1904754	positive regulation of vascular associated smooth muscle cell migration	47	2	0.36	1109	0.04983	0.04983	MDM2, MDM2
GO:0034982	mitochondrial protein processing	47	2	0.36	1110	0.04983	0.04983	YME1L1, UQCRC2
