# Supplementary material for: Genome-wide expression changes induced by bisphenol A, F and S in human stem cell derived hepatocyte-like cells
Source: EXCLI J. 2020 Nov 4;19:1459–76. doi: 10.17179/excli2020-2934 (PMC7726493; doi:10.17179/excli2020-2934)
Supplement: supplementary_tables_4B_GO_analysis_H9 down [file EXCLI-19-1459-s-010.xlsx]

## Sheet: Bisphenol A_only (n=37)
GO.ID	Term	Annotated	Significant	Expected	Rank in classic	elim	classic	genes
GO:0021562	vestibulocochlear nerve development	17	2	0.02	162	0.00011	0.00011	SLITRK6, SLITRK6
GO:0001568	blood vessel development	1761	8	1.58	177	0.00013	0.00013	SFRP1, SFRP1, COL1A1, COL1A1, COL5A1, ISL1, COL5A1, COL5A1
GO:0001957	intramembranous ossification	20	2	0.02	180	0.00015	0.00015	COL1A1, COL1A1
GO:0071392	cellular response to estradiol stimulus	114	3	0.1	183	0.00015	0.00015	SFRP1, SFRP1, ITGA2
GO:0001503	ossification	959	9	0.86	30	0.00018	1.2e-07	SFRP1, SFRP1, COL1A1, COL1A1, MMP9, BMP1, BMP1, OSR2, TNC
GO:0010718	positive regulation of epithelial to mesenchymal transition	124	3	0.11	189	0.00019	0.00019	COL1A1, COL1A1, ISL1
GO:0043388	positive regulation of DNA binding	125	3	0.11	191	0.00020	0.00020	MMP9, ISL1, ITGA2
GO:0033689	negative regulation of osteoblast proliferation	23	2	0.02	192	0.00020	0.00020	SFRP1, SFRP1
GO:2000270	negative regulation of fibroblast apoptotic process	23	2	0.02	193	0.00020	0.00020	SFRP1, SFRP1
GO:0090263	positive regulation of canonical Wnt signaling pathway	333	4	0.3	197	0.00022	0.00022	SFRP1, SFRP1, COL1A1, COL1A1
GO:0033627	cell adhesion mediated by integrin	145	3	0.13	205	0.00030	0.00030	COL16A1, 226535_at, ITGA2
GO:0007605	sensory perception of sound	363	4	0.33	207	0.00031	0.00031	COL1A1, COL1A1, SLITRK6, SLITRK6
GO:0048592	eye morphogenesis	364	4	0.33	208	0.00031	0.00031	COL5A1, MFAP2, COL5A1, COL5A1
GO:0090179	planar cell polarity pathway involved in neural tube closure	29	2	0.03	209	0.00031	0.00031	SFRP1, SFRP1
GO:0044344	cellular response to fibroblast growth factor stimulus	377	4	0.34	215	0.00036	0.00036	SFRP1, SFRP1, COL1A1, COL1A1
GO:2000271	positive regulation of fibroblast apoptotic process	31	2	0.03	216	0.00036	0.00036	SFRP1, SFRP1
GO:0060527	prostate epithelial cord arborization involved in prostate glandular acinus morphogenesis	33	2	0.03	221	0.00041	0.00041	SFRP1, SFRP1
GO:0071300	cellular response to retinoic acid	163	3	0.15	225	0.00043	0.00043	COL1A1, COL1A1, TNC
GO:2000052	positive regulation of non-canonical Wnt signaling pathway	34	2	0.03	226	0.00043	0.00043	SFRP1, SFRP1
GO:0038063	collagen-activated tyrosine kinase receptor signaling pathway	35	2	0.03	228	0.00046	0.00046	COL1A1, COL1A1
GO:0060687	regulation of branching involved in prostate gland morphogenesis	35	2	0.03	229	0.00046	0.00046	SFRP1, SFRP1
GO:0002093	auditory receptor cell morphogenesis	37	2	0.03	237	0.00051	0.00051	SLITRK6, SLITRK6
GO:0048565	digestive tract development	327	5	0.29	96	0.00052	1.1e-05	SFRP1, SFRP1, CLDN18, CLDN18, CLDN18
GO:0007155	cell adhesion	3367	19	3.03	3	0.00054	4.3e-12	SFRP1, SFRP1, COL1A1, COL1A1, CDH3, COL5A1, COL16A1, COL5A1, COL5A1, CLDN18, TNC, PCDH9, CLDN18, CLDN18, CCDC80, CCDC80, FBLIM1, 226535_at, ITGA2
GO:0034380	high-density lipoprotein particle assembly	38	2	0.03	239	0.00054	0.00054	BMP1, BMP1
GO:0043508	negative regulation of JUN kinase activity	39	2	0.04	241	0.00057	0.00057	SFRP1, SFRP1
GO:0071230	cellular response to amino acid stimulus	182	3	0.16	244	0.00059	0.00059	COL1A1, COL1A1, COL16A1
GO:0031223	auditory behavior	40	2	0.04	248	0.00060	0.00060	SLITRK6, SLITRK6
GO:0071380	cellular response to prostaglandin E stimulus	41	2	0.04	252	0.00063	0.00063	SFRP1, SFRP1
GO:0071391	cellular response to estrogen stimulus	42	2	0.04	255	0.00066	0.00066	SFRP1, SFRP1
GO:0070208	protein heterotrimerization	42	2	0.04	256	0.00066	0.00066	COL1A1, COL1A1
GO:0010810	regulation of cell-substrate adhesion	564	7	0.51	43	0.00069	5.9e-07	SFRP1, SFRP1, COL1A1, COL1A1, COL16A1, CCDC80, CCDC80
GO:0071260	cellular response to mechanical stimulus	198	3	0.18	260	0.00075	0.00075	COL1A1, COL1A1, ITGA2
GO:0050679	positive regulation of epithelial cell proliferation	482	4	0.43	267	0.00089	0.00089	SFRP1, SFRP1, CDH3, OSR2
GO:0060766	negative regulation of androgen receptor signaling pathway	49	2	0.04	268	0.00090	0.00090	SFRP1, SFRP1
GO:0060901	regulation of hair cycle by canonical Wnt signaling pathway	1	1	0	269	0.00090	0.00090	CDH3
GO:0032773	positive regulation of monophenol monooxygenase activity	1	1	0	270	0.00090	0.00090	CDH3
GO:0002264	endothelial cell activation involved in immune response	1	1	0	271	0.00090	0.00090	TCIM
GO:0051796	negative regulation of timing of catagen	1	1	0	272	0.00090	0.00090	CDH3
GO:1902910	positive regulation of melanosome transport	1	1	0	273	0.00090	0.00090	CDH3
GO:0001502	cartilage condensation	50	2	0.04	276	0.00094	0.00094	BMP1, BMP1
GO:0055093	response to hyperoxia	51	2	0.05	279	0.00097	0.00097	COL1A1, COL1A1
GO:0033622	integrin activation	52	2	0.05	281	0.00101	0.00101	COL16A1, FBLIM1
GO:0045671	negative regulation of osteoclast differentiation	77	5	0.07	14	0.00104	8.1e-09	SFRP1, SFRP1, CLDN18, CLDN18, CLDN18
GO:0071481	cellular response to X-ray	54	2	0.05	286	0.00109	0.00109	SFRP1, SFRP1
GO:0060351	cartilage development involved in endochondral bone morphogenesis	61	2	0.05	302	0.00139	0.00139	COL1A1, COL1A1
GO:0071356	cellular response to tumor necrosis factor	615	7	0.55	52	0.00141	1.1e-06	SFRP1, SFRP1, COL1A1, COL1A1, CLDN18, CLDN18, CLDN18
GO:0022617	extracellular matrix disassembly	250	3	0.22	305	0.00147	0.00147	MMP9, BMP1, BMP1
GO:0007229	integrin-mediated signaling pathway	252	3	0.23	307	0.00150	0.00150	COL16A1, 226535_at, ITGA2
GO:0001823	mesonephros development	260	3	0.23	311	0.00164	0.00164	SFRP1, SFRP1, OSR2
GO:0034505	tooth mineralization	67	2	0.06	313	0.00167	0.00167	COL1A1, COL1A1
GO:1902043	positive regulation of extrinsic apoptotic signaling pathway via death domain receptors	68	2	0.06	316	0.00172	0.00172	SFRP1, SFRP1
GO:0001964	startle response	69	2	0.06	318	0.00177	0.00177	SLITRK6, SLITRK6
GO:0045880	positive regulation of smoothened signaling pathway	69	2	0.06	319	0.00177	0.00177	SFRP1, SFRP1
GO:0033343	positive regulation of collagen binding	2	1	0	320	0.00180	0.00180	ITGA2
GO:0010719	negative regulation of epithelial to mesenchymal transition	70	2	0.06	323	0.00183	0.00183	SFRP1, SFRP1
GO:0071560	cellular response to transforming growth factor beta stimulus	602	4	0.54	329	0.00202	0.00202	SFRP1, SFRP1, COL1A1, COL1A1
GO:0048147	negative regulation of fibroblast proliferation	79	2	0.07	337	0.00232	0.00232	SFRP1, SFRP1
GO:0001958	endochondral ossification	81	2	0.07	340	0.00243	0.00243	COL1A1, COL1A1
GO:0060325	face morphogenesis	85	2	0.08	345	0.00268	0.00268	COL1A1, COL1A1
GO:0021524	visceral motor neuron differentiation	3	1	0	347	0.00270	0.00270	ISL1
GO:0060739	mesenchymal-epithelial cell signaling involved in prostate gland development	3	1	0	348	0.00270	0.00270	TNC
GO:0032912	negative regulation of transforming growth factor beta2 production	3	1	0	349	0.00270	0.00270	CDH3
GO:0071657	positive regulation of granulocyte colony-stimulating factor production	3	1	0	350	0.00270	0.00270	ISL1
GO:0061036	positive regulation of cartilage development	89	2	0.08	354	0.00293	0.00293	BMP1, BMP1
GO:0046676	negative regulation of insulin secretion	95	2	0.09	363	0.00333	0.00333	SFRP1, SFRP1
GO:0010142	farnesyl diphosphate biosynthetic process, mevalonate pathway	4	1	0	366	0.00359	0.00359	HMGCS2
GO:0045668	negative regulation of osteoblast differentiation	100	2	0.09	369	0.00368	0.00368	SFRP1, SFRP1
GO:0042060	wound healing	1376	8	1.24	118	0.00409	2.3e-05	COL1A1, COL1A1, CDH3, COL5A1, COL5A1, COL5A1, TNC, ITGA2
GO:0030514	negative regulation of BMP signaling pathway	107	2	0.1	378	0.00420	0.00420	SFRP1, SFRP1
GO:0038065	collagen-activated signaling pathway	40	3	0.04	82	0.00422	6.4e-06	COL1A1, COL1A1, ITGA2
GO:0009790	embryo development	2433	14	2.19	13	0.00425	7.6e-09	SFRP1, SFRP1, COL1A1, COL1A1, COL5A1, MFAP2, MMP9, ISL1, COL5A1, COL5A1, OSR2, ITGA2, SLITRK6, SLITRK6
GO:0050680	negative regulation of epithelial cell proliferation	371	3	0.33	382	0.00448	0.00448	SFRP1, SFRP1, ISL1
GO:0036023	embryonic skeletal limb joint morphogenesis	5	1	0	383	0.00449	0.00449	OSR2
GO:0048936	peripheral nervous system neuron axonogenesis	5	1	0	384	0.00449	0.00449	ISL1
GO:0090102	cochlea development	117	2	0.11	391	0.00500	0.00500	SLITRK6, SLITRK6
GO:0050732	negative regulation of peptidyl-tyrosine phosphorylation	118	2	0.11	394	0.00508	0.00508	SFRP1, SFRP1
GO:0060913	cardiac cell fate determination	6	1	0.01	397	0.00539	0.00539	ISL1
GO:0060447	bud outgrowth involved in lung branching	6	1	0.01	398	0.00539	0.00539	TNC
GO:0031103	axon regeneration	126	2	0.11	405	0.00577	0.00577	ISL1, TNC
GO:0031960	response to corticosteroid	407	3	0.37	406	0.00578	0.00578	COL1A1, COL1A1, ISL1
GO:0051496	positive regulation of stress fiber assembly	127	2	0.11	407	0.00586	0.00586	SFRP1, SFRP1
GO:0001649	osteoblast differentiation	541	5	0.49	167	0.00609	0.00012	SFRP1, SFRP1, COL1A1, COL1A1, TNC
GO:0071364	cellular response to epidermal growth factor stimulus	137	2	0.12	418	0.00678	0.00678	COL1A1, COL1A1
GO:0051965	positive regulation of synapse assembly	139	2	0.13	421	0.00697	0.00697	SLITRK6, SLITRK6
GO:2001268	negative regulation of cysteine-type endopeptidase activity involved in apoptotic signaling pathway	8	1	0.01	425	0.00718	0.00718	MMP9
GO:0090131	mesenchyme migration	8	1	0.01	426	0.00718	0.00718	ACTC1
GO:0048023	positive regulation of melanin biosynthetic process	8	1	0.01	427	0.00718	0.00718	CDH3
GO:0003007	heart morphogenesis	624	5	0.56	198	0.00725	0.00022	COL5A1, ACTC1, ISL1, COL5A1, COL5A1
GO:0048546	digestive tract morphogenesis	142	2	0.13	428	0.00727	0.00727	SFRP1, SFRP1
GO:0045600	positive regulation of fat cell differentiation	143	2	0.13	430	0.00737	0.00737	SFRP1, SFRP1
GO:0010628	positive regulation of gene expression	4794	10	4.31	434	0.00765	0.00765	SFRP1, SFRP1, COL1A1, COL1A1, CDH3, ACTC1, ISL1, OSR2, TNC, ITGA2
GO:0001654	eye development	879	7	0.79	98	0.00788	1.1e-05	COL5A1, MFAP2, COL5A1, COL5A1, OSR2, SLITRK6, SLITRK6
GO:0051971	positive regulation of transmission of nerve impulse	9	1	0.01	437	0.00807	0.00807	ITGA2
GO:0033591	response to L-ascorbic acid	9	1	0.01	438	0.00807	0.00807	ITGA2
GO:0048880	sensory system development	9	1	0.01	439	0.00807	0.00807	ISL1
GO:0055008	cardiac muscle tissue morphogenesis	155	2	0.14	446	0.00860	0.00860	ACTC1, ISL1
GO:0006032	chitin catabolic process	10	1	0.01	451	0.00896	0.00896	CHI3L2
GO:0007565	female pregnancy	480	3	0.43	456	0.00909	0.00909	MMP9, COL16A1, ITGA2
GO:0030334	regulation of cell migration	2070	6	1.86	460	0.00955	0.00955	SFRP1, SFRP1, COL1A1, COL1A1, MMP9, ITGA2
GO:0048050	post-embryonic eye morphogenesis	12	1	0.01	472	0.01075	0.01075	MFAP2
GO:0014012	peripheral nervous system axon regeneration	12	1	0.01	473	0.01075	0.01075	TNC
GO:0090074	negative regulation of protein homodimerization activity	12	1	0.01	474	0.01075	0.01075	ISL1
GO:0006183	GTP biosynthetic process	12	1	0.01	475	0.01075	0.01075	236966_at
GO:0006228	UTP biosynthetic process	12	1	0.01	476	0.01075	0.01075	236966_at
GO:0071379	cellular response to prostaglandin stimulus	54	3	0.05	110	0.01095	1.6e-05	SFRP1, SFRP1, TNC
GO:0002088	lens development in camera-type eye	178	2	0.16	482	0.01121	0.01121	SLITRK6, SLITRK6
GO:0034329	cell junction assembly	640	6	0.58	113	0.01127	2.0e-05	SFRP1, SFRP1, CDH3, COL16A1, FBLIM1, ITGA2
GO:0050900	leukocyte migration	992	4	0.89	484	0.01168	0.01168	COL1A1, COL1A1, MMP9, ITGA2
GO:0035019	somatic stem cell population maintenance	182	2	0.16	485	0.01169	0.01169	SFRP1, SFRP1
GO:0010812	negative regulation of cell-substrate adhesion	187	2	0.17	494	0.01231	0.01231	COL1A1, COL1A1
GO:0071798	response to prostaglandin D	14	1	0.01	495	0.01253	0.01253	TNC
GO:0071799	cellular response to prostaglandin D stimulus	14	1	0.01	496	0.01253	0.01253	TNC
GO:0046051	UTP metabolic process	14	1	0.01	497	0.01253	0.01253	236966_at
GO:0010739	positive regulation of protein kinase A signaling	14	1	0.01	498	0.01253	0.01253	TCIM
GO:0071774	response to fibroblast growth factor	393	5	0.35	122	0.01271	2.6e-05	SFRP1, SFRP1, COL1A1, COL1A1, TNC
GO:0032730	positive regulation of interleukin-1 alpha production	15	1	0.01	508	0.01342	0.01342	ISL1
GO:0032355	response to estradiol	332	5	0.3	100	0.01380	1.1e-05	SFRP1, SFRP1, COL1A1, COL1A1, ITGA2
GO:0000302	response to reactive oxygen species	563	3	0.51	513	0.01396	0.01396	COL1A1, COL1A1, MMP9
GO:1900020	positive regulation of protein kinase C activity	16	1	0.01	520	0.01430	0.01430	TCIM
GO:1900019	regulation of protein kinase C activity	16	1	0.01	521	0.01430	0.01430	TCIM
GO:0010811	positive regulation of cell-substrate adhesion	297	5	0.27	83	0.01511	6.6e-06	SFRP1, SFRP1, COL16A1, CCDC80, CCDC80
GO:0032650	regulation of interleukin-1 alpha production	17	1	0.02	529	0.01519	0.01519	ISL1
GO:0006971	hypotonic response	17	1	0.02	530	0.01519	0.01519	ITGA2
GO:0048661	positive regulation of smooth muscle cell proliferation	210	2	0.19	533	0.01534	0.01534	MMP9, ITGA2
GO:0008344	adult locomotory behavior	211	2	0.19	534	0.01547	0.01547	SLITRK6, SLITRK6
GO:0046951	ketone body biosynthetic process	18	1	0.02	537	0.01608	0.01608	HMGCS2
GO:0071107	response to parathyroid hormone	18	1	0.02	538	0.01608	0.01608	ITGA2
GO:0038044	transforming growth factor-beta secretion	18	1	0.02	539	0.01608	0.01608	226535_at
GO:0043588	skin development	722	7	0.65	65	0.01695	3.0e-06	COL1A1, COL1A1, CDH3, COL5A1, COL5A1, COL5A1, ITGA2
GO:0032610	interleukin-1 alpha production	19	1	0.02	543	0.01696	0.01696	ISL1
GO:0050966	detection of mechanical stimulus involved in sensory perception of pain	20	1	0.02	548	0.01785	0.01785	ITGA2
GO:0003266	regulation of secondary heart field cardioblast proliferation	20	1	0.02	549	0.01785	0.01785	ISL1
GO:0006241	CTP biosynthetic process	20	1	0.02	550	0.01785	0.01785	236966_at
GO:0046036	CTP metabolic process	20	1	0.02	551	0.01785	0.01785	236966_at
GO:1901070	guanosine-containing compound biosynthetic process	20	1	0.02	552	0.01785	0.01785	236966_at
GO:0051591	response to cAMP	230	2	0.21	555	0.01820	0.01820	COL1A1, COL1A1
GO:0042476	odontogenesis	320	4	0.29	188	0.01855	0.00019	COL1A1, COL1A1, OSR2, TNC
GO:0046950	cellular ketone body metabolic process	21	1	0.02	561	0.01873	0.01873	HMGCS2
GO:0060100	positive regulation of phagocytosis, engulfment	21	1	0.02	562	0.01873	0.01873	ITGA2
GO:0030240	skeletal muscle thin filament assembly	21	1	0.02	563	0.01873	0.01873	ACTC1
GO:0010694	positive regulation of alkaline phosphatase activity	21	1	0.02	564	0.01873	0.01873	ITGA2
GO:1905155	positive regulation of membrane invagination	21	1	0.02	565	0.01873	0.01873	ITGA2
GO:0003139	secondary heart field specification	21	1	0.02	566	0.01873	0.01873	ISL1
GO:0003263	cardioblast proliferation	22	1	0.02	578	0.01962	0.01962	ISL1
GO:0003264	regulation of cardioblast proliferation	22	1	0.02	579	0.01962	0.01962	ISL1
GO:1902224	ketone body metabolic process	22	1	0.02	580	0.01962	0.01962	HMGCS2
GO:0009209	pyrimidine ribonucleoside triphosphate biosynthetic process	22	1	0.02	581	0.01962	0.01962	236966_at
GO:0008585	female gonad development	240	2	0.22	588	0.01971	0.01971	SFRP1, SFRP1
GO:0034330	cell junction organization	776	6	0.7	138	0.01985	6.0e-05	SFRP1, SFRP1, CDH3, COL16A1, FBLIM1, ITGA2
GO:0021520	spinal cord motor neuron cell fate specification	23	1	0.02	594	0.02050	0.02050	ISL1
GO:0051549	positive regulation of keratinocyte migration	23	1	0.02	595	0.02050	0.02050	MMP9
GO:0048563	post-embryonic animal organ morphogenesis	23	1	0.02	596	0.02050	0.02050	MFAP2
GO:0060218	hematopoietic stem cell differentiation	250	2	0.22	603	0.02127	0.02127	SFRP1, SFRP1
GO:0003128	heart field specification	24	1	0.02	604	0.02138	0.02138	ISL1
GO:0009208	pyrimidine ribonucleoside triphosphate metabolic process	24	1	0.02	605	0.02138	0.02138	236966_at
GO:0001657	ureteric bud development	252	2	0.23	607	0.02159	0.02159	SFRP1, SFRP1
GO:0046545	development of primary female sexual characteristics	253	2	0.23	608	0.02175	0.02175	SFRP1, SFRP1
GO:0007162	negative regulation of cell adhesion	671	3	0.6	612	0.02215	0.02215	COL1A1, COL1A1, TNC
GO:0072163	mesonephric epithelium development	256	2	0.23	613	0.02223	0.02223	SFRP1, SFRP1
GO:0072164	mesonephric tubule development	256	2	0.23	614	0.02223	0.02223	SFRP1, SFRP1
GO:0060099	regulation of phagocytosis, engulfment	25	1	0.02	615	0.02226	0.02226	ITGA2
GO:0010838	positive regulation of keratinocyte proliferation	25	1	0.02	616	0.02226	0.02226	CDH3
GO:0030335	positive regulation of cell migration	1211	4	1.09	619	0.02262	0.02262	COL1A1, COL1A1, MMP9, ITGA2
GO:0021559	trigeminal nerve development	26	1	0.02	621	0.02314	0.02314	ISL1
GO:2000147	positive regulation of cell motility	1231	4	1.11	625	0.02386	0.02386	COL1A1, COL1A1, MMP9, ITGA2
GO:0032725	positive regulation of granulocyte macrophage colony-stimulating factor production	28	1	0.03	632	0.02490	0.02490	ISL1
GO:1905153	regulation of membrane invagination	28	1	0.03	633	0.02490	0.02490	ITGA2
GO:0033623	regulation of integrin activation	28	1	0.03	634	0.02490	0.02490	FBLIM1
GO:0031589	cell-substrate adhesion	909	9	0.82	27	0.02544	7.7e-08	SFRP1, SFRP1, COL1A1, COL1A1, COL16A1, CCDC80, CCDC80, 226535_at, ITGA2
GO:0010692	regulation of alkaline phosphatase activity	29	1	0.03	638	0.02578	0.02578	ITGA2
GO:0051272	positive regulation of cellular component movement	1261	4	1.13	639	0.02578	0.02578	COL1A1, COL1A1, MMP9, ITGA2
GO:0034694	response to prostaglandin	72	3	0.06	132	0.02592	3.8e-05	SFRP1, SFRP1, TNC
GO:0050954	sensory perception of mechanical stimulus	396	5	0.36	123	0.02604	2.6e-05	COL1A1, COL1A1, ITGA2, SLITRK6, SLITRK6
GO:0060379	cardiac muscle cell myoblast differentiation	30	1	0.03	643	0.02666	0.02666	ISL1
GO:0070365	hepatocyte differentiation	31	1	0.03	647	0.02753	0.02753	ITGA2
GO:0001704	formation of primary germ layer	328	5	0.3	97	0.02813	1.1e-05	COL5A1, MMP9, COL5A1, COL5A1, ITGA2
GO:0040017	positive regulation of locomotion	1299	4	1.17	650	0.02835	0.02835	COL1A1, COL1A1, MMP9, ITGA2
GO:0009148	pyrimidine nucleoside triphosphate biosynthetic process	32	1	0.03	651	0.02841	0.02841	236966_at
GO:0034332	adherens junction organization	391	5	0.35	120	0.02870	2.5e-05	SFRP1, SFRP1, CDH3, COL16A1, ITGA2
GO:0046660	female sex differentiation	294	2	0.26	652	0.02872	0.02872	SFRP1, SFRP1
GO:0045765	regulation of angiogenesis	744	3	0.67	653	0.02890	0.02890	SFRP1, SFRP1, ISL1
GO:0043010	camera-type eye development	764	3	0.69	663	0.03093	0.03093	OSR2, SLITRK6, SLITRK6
GO:0048706	embryonic skeletal system development	321	3	0.29	355	0.03098	0.00298	COL1A1, COL1A1, OSR2
GO:1900122	positive regulation of receptor binding	35	1	0.03	664	0.03103	0.03103	MMP9
GO:0007156	homophilic cell adhesion via plasma membrane adhesion molecules	308	2	0.28	666	0.03129	0.03129	CDH3, PCDH9
GO:0033687	osteoblast proliferation	61	3	0.05	117	0.03166	2.3e-05	SFRP1, SFRP1, OSR2
GO:0046132	pyrimidine ribonucleoside biosynthetic process	36	1	0.03	670	0.03191	0.03191	236966_at
GO:0033147	negative regulation of intracellular estrogen receptor signaling pathway	36	1	0.03	671	0.03191	0.03191	ISL1
GO:0048869	cellular developmental process	10124	23	9.11	44	0.03243	6.0e-07	SFRP1, SFRP1, COL1A1, COL1A1, S100A4, CDH3, COL5A1, MMP9, ACTC1, BMP1, ISL1, BMP1, COL5A1, COL5A1, OSR2, CLDN18, TNC, CLDN18, CLDN18, FBLIM1, ITGA2, SLITRK6, SLITRK6
GO:0051547	regulation of keratinocyte migration	37	1	0.03	675	0.03278	0.03278	MMP9
GO:0032645	regulation of granulocyte macrophage colony-stimulating factor production	37	1	0.03	676	0.03278	0.03278	ISL1
GO:0046683	response to organophosphorus	320	2	0.29	680	0.03355	0.03355	COL1A1, COL1A1
GO:0061029	eyelid development in camera-type eye	38	1	0.03	682	0.03365	0.03365	OSR2
GO:0009147	pyrimidine nucleoside triphosphate metabolic process	38	1	0.03	683	0.03365	0.03365	236966_at
GO:0009220	pyrimidine ribonucleotide biosynthetic process	38	1	0.03	684	0.03365	0.03365	236966_at
GO:0046718	viral entry into host cell	322	2	0.29	686	0.03394	0.03394	226535_at, ITGA2
GO:0048569	post-embryonic animal organ development	39	1	0.04	691	0.03452	0.03452	MFAP2
GO:0032967	positive regulation of collagen biosynthetic process	40	1	0.04	695	0.03539	0.03539	ITGA2
GO:2000136	regulation of cell proliferation involved in heart morphogenesis	40	1	0.04	696	0.03539	0.03539	ISL1
GO:0010714	positive regulation of collagen metabolic process	40	1	0.04	697	0.03539	0.03539	ITGA2
GO:0061323	cell proliferation involved in heart morphogenesis	41	1	0.04	700	0.03626	0.03626	ISL1
GO:0032604	granulocyte macrophage colony-stimulating factor production	41	1	0.04	701	0.03626	0.03626	ISL1
GO:0008584	male gonad development	334	2	0.3	702	0.03627	0.03627	SFRP1, SFRP1
GO:0048660	regulation of smooth muscle cell proliferation	335	2	0.3	703	0.03647	0.03647	MMP9, ITGA2
GO:0046546	development of primary male sexual characteristics	335	2	0.3	704	0.03647	0.03647	SFRP1, SFRP1
GO:0042542	response to hydrogen peroxide	336	2	0.3	705	0.03667	0.03667	COL1A1, COL1A1
GO:1901342	regulation of vasculature development	818	3	0.74	706	0.03675	0.03675	SFRP1, SFRP1, ISL1
GO:0042451	purine nucleoside biosynthetic process	42	1	0.04	708	0.03713	0.03713	236966_at
GO:0046129	purine ribonucleoside biosynthetic process	42	1	0.04	709	0.03713	0.03713	236966_at
GO:0014074	response to purine-containing compound	340	2	0.31	711	0.03747	0.03747	COL1A1, COL1A1
GO:0009886	post-embryonic animal morphogenesis	43	1	0.04	713	0.03799	0.03799	MFAP2
GO:0014850	response to muscle activity	43	1	0.04	714	0.03799	0.03799	ITGA2
GO:0009218	pyrimidine ribonucleotide metabolic process	43	1	0.04	715	0.03799	0.03799	236966_at
GO:0008284	positive regulation of cell proliferation	2091	8	1.88	224	0.03815	0.00042	SFRP1, SFRP1, CDH3, MMP9, ISL1, OSR2, TNC, ITGA2
GO:0045785	positive regulation of cell adhesion	982	6	0.88	196	0.03821	0.00022	SFRP1, SFRP1, COL16A1, CCDC80, CCDC80, ITGA2
GO:0048659	smooth muscle cell proliferation	346	2	0.31	718	0.03867	0.03867	MMP9, ITGA2
GO:0007596	blood coagulation	835	3	0.75	719	0.03869	0.03869	COL1A1, COL1A1, ITGA2
GO:0014866	skeletal myofibril assembly	44	1	0.04	720	0.03886	0.03886	ACTC1
GO:0010738	regulation of protein kinase A signaling	44	1	0.04	721	0.03886	0.03886	TCIM
GO:0060740	prostate gland epithelium morphogenesis	87	3	0.08	144	0.03903	6.7e-05	SFRP1, SFRP1, TNC
GO:0030534	adult behavior	351	2	0.32	723	0.03969	0.03969	SLITRK6, SLITRK6
GO:0043568	positive regulation of insulin-like growth factor receptor signaling pathway	45	1	0.04	724	0.03973	0.03973	CDH3
GO:0042474	middle ear morphogenesis	45	1	0.04	725	0.03973	0.03973	OSR2
GO:0007599	hemostasis	845	3	0.76	727	0.03986	0.03986	COL1A1, COL1A1, ITGA2
GO:0050817	coagulation	846	3	0.76	728	0.03998	0.03998	COL1A1, COL1A1, ITGA2
GO:0070482	response to oxygen levels	962	5	0.87	309	0.04116	0.00159	SFRP1, SFRP1, COL1A1, COL1A1, ITGA2
GO:0071347	cellular response to interleukin-1	359	2	0.32	731	0.04134	0.04134	SFRP1, SFRP1
GO:0060512	prostate gland morphogenesis	90	3	0.08	152	0.04148	7.4e-05	SFRP1, SFRP1, TNC
GO:0072073	kidney epithelium development	360	2	0.32	732	0.04155	0.04155	SFRP1, SFRP1
GO:0009267	cellular response to starvation	360	2	0.32	733	0.04155	0.04155	SFRP1, SFRP1
GO:0051546	keratinocyte migration	48	1	0.04	734	0.04232	0.04232	MMP9
GO:0010002	cardioblast differentiation	48	1	0.04	735	0.04232	0.04232	ISL1
GO:0046134	pyrimidine nucleoside biosynthetic process	49	1	0.04	737	0.04318	0.04318	236966_at
GO:0030260	entry into host cell	369	2	0.33	739	0.04344	0.04344	226535_at, ITGA2
GO:0051828	entry into other organism involved in symbiotic interaction	369	2	0.33	740	0.04344	0.04344	226535_at, ITGA2
GO:0051806	entry into cell of other organism involved in symbiotic interaction	369	2	0.33	741	0.04344	0.04344	226535_at, ITGA2
GO:0044409	entry into host	369	2	0.33	742	0.04344	0.04344	226535_at, ITGA2
GO:0050974	detection of mechanical stimulus involved in sensory perception	50	1	0.04	744	0.04405	0.04405	ITGA2
GO:0060413	atrial septum morphogenesis	50	1	0.04	745	0.04405	0.04405	ISL1
GO:0043496	regulation of protein homodimerization activity	51	1	0.05	750	0.04491	0.04491	ISL1
GO:0001666	response to hypoxia	887	3	0.8	753	0.04496	0.04496	SFRP1, SFRP1, ITGA2
GO:0033144	negative regulation of intracellular steroid hormone receptor signaling pathway	104	3	0.09	165	0.04554	0.00011	SFRP1, SFRP1, ISL1
GO:0003215	cardiac right ventricle morphogenesis	52	1	0.05	756	0.04577	0.04577	ISL1
GO:0036293	response to decreased oxygen levels	903	3	0.81	762	0.04699	0.04699	SFRP1, SFRP1, ITGA2
GO:0031290	retinal ganglion cell axon guidance	54	1	0.05	763	0.04749	0.04749	ISL1
GO:0050927	positive regulation of positive chemotaxis	54	1	0.05	764	0.04749	0.04749	ITGA2
GO:0060914	heart formation	55	1	0.05	768	0.04835	0.04835	ISL1
GO:0007369	gastrulation	478	7	0.43	34	0.04904	2.0e-07	SFRP1, SFRP1, COL5A1, MMP9, COL5A1, COL5A1, ITGA2
GO:0046661	male sex differentiation	395	2	0.36	771	0.04907	0.04907	SFRP1, SFRP1
GO:0030307	positive regulation of cell growth	395	2	0.36	772	0.04907	0.04907	SFRP1, SFRP1
GO:0055003	cardiac myofibril assembly	56	1	0.05	773	0.04920	0.04920	ACTC1

## Sheet: Bisphenol F_only (n=511)
GO.ID	Term	Annotated	Significant	Expected	Rank in classic	elim	classic	genes
GO:0042104	positive regulation of activated T cell proliferation	63	6	0.77	363	0.00012	0.00012	IL18, CD24, CD24, 211796_s_at, HHLA2, PYCARD
GO:0016098	monoterpenoid metabolic process	22	4	0.27	368	0.00014	0.00014	CYP2C9, CYP2C9, CYP2C9, CYP2C9
GO:0032782	bile acid secretion	9	3	0.11	375	0.00014	0.00014	209994_s_at, SLC51A, SLC51B
GO:0046167	glycerol-3-phosphate biosynthetic process	9	3	0.11	376	0.00014	0.00014	GK, GK, GK
GO:0006147	guanine catabolic process	2	2	0.02	379	0.00015	0.00015	GDA, GDA
GO:1903718	cellular response to ammonia	2	2	0.02	380	0.00015	0.00015	CPS1, CPS1
GO:0070409	carbamoyl phosphate biosynthetic process	2	2	0.02	381	0.00015	0.00015	CPS1, CPS1
GO:0070372	regulation of ERK1 and ERK2 cascade	748	22	9.14	389	0.00016	0.00016	GBP1, GBP1, CD44, CD44, CEACAM1, CEACAM1, CD44, IL1A, FLT1, 210390_s_at, CEACAM1, CEACAM1, CD44, FN1, NOD2, SLC30A10, PYCARD, FLT1, CAMK2N1, CD44, GBP1, HAVCR2
GO:0006898	receptor-mediated endocytosis	762	26	9.31	197	0.00016	3.2e-06	SCARB1, SCARB1, TF, CFI, 204534_at, 204561_x_at, AMBP, ASGR2, CEACAM1, HP, 208470_s_at, HPR, ENPP2, CEACAM1, ENPP2, ALB, TMPRSS2, CEACAM1, CEACAM1, TF, ALB, ALB, SUSD2, MASP1, SBSPON, SBSPON
GO:0030195	negative regulation of blood coagulation	123	14	1.5	45	0.00017	3.9e-10	SERPING1, TSPAN8, 204534_at, APOH, F2, KNG1, CEACAM1, CPB2, PROS1, CEACAM1, 209978_s_at, TFPI, CEACAM1, CEACAM1
GO:0030449	regulation of complement activation	165	9	2.02	403	0.00021	0.00021	SERPING1, CFI, 204534_at, F2, CPB2, C8B, PROS1, 208451_s_at, C1S
GO:0034374	low-density lipoprotein particle remodeling	25	4	0.31	410	0.00023	0.00023	AGTR1, LIPC, AGTR1, 209978_s_at
GO:0030853	negative regulation of granulocyte differentiation	25	4	0.31	411	0.00023	0.00023	CEACAM1, CEACAM1, CEACAM1, CEACAM1
GO:0032740	positive regulation of interleukin-17 production	25	4	0.31	412	0.00023	0.00023	IL15, IL18, 211796_s_at, NOD2
GO:0006707	cholesterol catabolic process	25	4	0.31	413	0.00023	0.00023	SCARB1, SCARB1, AKR1D1, CYP39A1
GO:0051918	negative regulation of fibrinolysis	25	4	0.31	414	0.00023	0.00023	APOH, F2, CPB2, 209978_s_at
GO:0043154	negative regulation of cysteine-type endopeptidase activity involved in apoptotic process	245	11	2.99	422	0.00024	0.00024	CARD16, 1552703_s_at, CD44, CD44, VIL1, CRYAB, CD44, CD44, MICAL1, VIL1, CD44
GO:0043518	negative regulation of DNA damage response, signal transduction by p53 class mediator	46	5	0.56	423	0.00024	0.00024	CD44, CD44, CD44, CD44, CD44
GO:0043691	reverse cholesterol transport	46	5	0.56	424	0.00024	0.00024	SCARB1, SCARB1, 204561_x_at, LIPC, LIPG
GO:0015701	bicarbonate transport	102	7	1.25	433	0.00026	0.00026	CA3, CFTR, SLC26A2, CA4, CA4, SLC26A2, SLC26A2
GO:0050731	positive regulation of peptidyl-tyrosine phosphorylation	429	15	5.24	447	0.00030	0.00030	GPRC5B, CD44, CD44, 204534_at, IL15, IL18, CD24, CD24, ENPP2, CD44, ENPP2, 211796_s_at, CD44, LRP4, CD44
GO:1904469	positive regulation of tumor necrosis factor secretion	27	4	0.33	451	0.00031	0.00031	ORM1, 205041_s_at, 214465_at, HAVCR2
GO:0006702	androgen biosynthetic process	27	4	0.33	452	0.00031	0.00031	SCARB1, SCARB1, HSD3B1, WNT4
GO:0032496	response to lipopolysaccharide	735	28	8.98	118	0.00035	1.5e-07	SCARB1, CARD16, 1552703_s_at, NR1H4, CXCL2, JUNB, SCARB1, VCAM1, HPGD, MAOB, CPS1, CSF2RB, CASP1, ABCC2, IL18, NR1H4, TNFRSF9, CXCL2, CASP1, 209994_s_at, TFPI, CASP1, CASP1, HPGD, CPS1, PYCARD, CLDN1, HAVCR2
GO:2001214	positive regulation of vasculogenesis	28	4	0.34	456	0.00036	0.00036	CEACAM1, CEACAM1, CEACAM1, CEACAM1
GO:0097267	omega-hydroxylase P450 pathway	28	4	0.34	457	0.00036	0.00036	CYP2C9, CYP2C9, CYP2C9, CYP2C9
GO:0060312	regulation of blood vessel remodeling	28	4	0.34	458	0.00036	0.00036	CEACAM1, CEACAM1, CEACAM1, CEACAM1
GO:0042264	peptidyl-aspartic acid hydroxylation	12	3	0.15	463	0.00037	0.00037	ASPH, ASPH, ASPH
GO:2001250	positive regulation of ammonia assimilation cycle	3	2	0.04	473	0.00044	0.00044	NR1H4, NR1H4
GO:0001080	nitrogen catabolite activation of transcription from RNA polymerase II promoter	3	2	0.04	474	0.00044	0.00044	NR1H4, NR1H4
GO:1905695	positive regulation of phosphatidic acid biosynthetic process	3	2	0.04	475	0.00044	0.00044	NR1H4, NR1H4
GO:0034255	regulation of urea metabolic process	3	2	0.04	476	0.00044	0.00044	NR1H4, NR1H4
GO:0038185	intracellular bile acid receptor signaling pathway	3	2	0.04	477	0.00044	0.00044	NR1H4, NR1H4
GO:2000296	negative regulation of hydrogen peroxide catabolic process	3	2	0.04	478	0.00044	0.00044	HP, 208470_s_at
GO:0099040	ceramide translocation	3	2	0.04	479	0.00044	0.00044	ABCB1, 209994_s_at
GO:0001966	thigmotaxis	3	2	0.04	480	0.00044	0.00044	ID2, 213931_at
GO:0045717	negative regulation of fatty acid biosynthetic process	30	4	0.37	492	0.00047	0.00047	CEACAM1, CEACAM1, CEACAM1, CEACAM1
GO:0090331	negative regulation of platelet aggregation	30	4	0.37	493	0.00047	0.00047	CEACAM1, CEACAM1, CEACAM1, CEACAM1
GO:0051882	mitochondrial depolarization	53	5	0.65	494	0.00047	0.00047	1552703_s_at, CASP1, CASP1, CASP1, CASP1
GO:1900041	negative regulation of interleukin-2 secretion	13	3	0.16	496	0.00047	0.00047	GBP1, GBP1, GBP1
GO:0055009	atrial cardiac muscle tissue morphogenesis	13	3	0.16	497	0.00047	0.00047	PROX1, PITX2, PROX1
GO:0006541	glutamine metabolic process	57	7	0.7	219	0.00050	6.1e-06	NR1H4, CPS1, GFPT2, NR1H4, CPS1, LGSN, 227794_at
GO:0006501	C-terminal protein lipidation	149	8	1.82	507	0.00052	0.00052	CPM, LYPD1, MELTF, CPM, CPM, CNTN4, CPM, CPM
GO:0043687	post-translational protein modification	1032	31	12.61	212	0.00052	5.0e-06	PRSS23, SERPINA1, TF, AHSG, F5, IGFBP1, SERPIND1, KNG1, MATN3, CPM, 208451_s_at, AHSG, ALB, SERPINA1, LYPD1, TF, FN1, ALB, ALB, VCAN, GOLM1, SERPINA10, MELTF, PRSS23, KLHL13, PRSS23, CPM, CPM, CNTN4, CPM, CPM
GO:0070365	hepatocyte differentiation	31	4	0.38	508	0.00053	0.00053	CPS1, PROX1, CPS1, PROX1
GO:0043116	negative regulation of vascular permeability	33	4	0.4	528	0.00068	0.00068	CEACAM1, CEACAM1, CEACAM1, CEACAM1
GO:2000394	positive regulation of lamellipodium morphogenesis	33	4	0.4	529	0.00068	0.00068	VIL1, ENPP2, ENPP2, VIL1
GO:0007597	blood coagulation, intrinsic pathway	35	4	0.43	543	0.00085	0.00085	SERPING1, APOH, F2, KNG1
GO:0043049	otic placode formation	4	2	0.05	546	0.00088	0.00088	PROX1, PROX1
GO:2000979	positive regulation of forebrain neuron differentiation	4	2	0.05	547	0.00088	0.00088	PROX1, PROX1
GO:0060738	epithelial-mesenchymal signaling involved in prostate gland development	4	2	0.05	548	0.00088	0.00088	FOXA1, SHH
GO:0002194	hepatocyte cell migration	4	2	0.05	549	0.00088	0.00088	PROX1, PROX1
GO:0071400	cellular response to oleic acid	4	2	0.05	550	0.00088	0.00088	CPS1, CPS1
GO:0061114	branching involved in pancreas morphogenesis	4	2	0.05	551	0.00088	0.00088	PROX1, PROX1
GO:1904106	protein localization to microvillus	4	2	0.05	552	0.00088	0.00088	USH1C, USH1C
GO:0034971	histone H3-R17 methylation	4	2	0.05	553	0.00088	0.00088	NR1H4, NR1H4
GO:0090425	acinar cell differentiation	4	2	0.05	554	0.00088	0.00088	PROX1, PROX1
GO:0006919	activation of cysteine-type endopeptidase activity involved in apoptotic process	243	10	2.97	556	0.00088	0.00088	1552703_s_at, TNFSF10, TNFSF10, F3, CASP1, CASP1, CASP1, CASP1, TNFSF10, PYCARD
GO:0032715	negative regulation of interleukin-6 production	91	6	1.11	557	0.00089	0.00089	NR1H4, ORM1, 205041_s_at, NR1H4, 214465_at, HAVCR2
GO:0061624	fructose catabolic process to hydroxyacetone phosphate and glyceraldehyde-3-phosphate	16	3	0.2	558	0.00090	0.00090	ALDOB, ALDOB, ALDOB
GO:0097202	activation of cysteine-type endopeptidase activity	36	4	0.44	563	0.00095	0.00095	ASPH, PYCARD, ASPH, ASPH
GO:0030574	collagen catabolic process	165	8	2.02	566	0.00101	0.00101	MMP11, PRSS2, MMP10, 205869_at, COL2A1, PRSS2, COL2A1, COL4A4
GO:0030277	maintenance of gastrointestinal epithelium	37	4	0.45	569	0.00106	0.00106	TFF1, MUC13, NOD2, MUC13
GO:0099133	ATP hydrolysis coupled anion transmembrane transport	37	4	0.45	570	0.00106	0.00106	CFTR, ABCC2, 214033_at, ABCC6
GO:1901998	toxin transport	94	6	1.15	573	0.00106	0.00106	1552703_s_at, SLC22A3, CASP1, CASP1, CASP1, CASP1
GO:0019563	glycerol catabolic process	17	3	0.21	577	0.00108	0.00108	GK, GK, GK
GO:0006116	NADH oxidation	17	3	0.21	578	0.00108	0.00108	ALDOB, ALDOB, ALDOB
GO:0021683	cerebellar granular layer morphogenesis	17	3	0.21	579	0.00108	0.00108	PROX1, PROX1, KIF14
GO:1901529	positive regulation of anion channel activity	17	3	0.21	580	0.00108	0.00108	CFTR, ABCB1, 209994_s_at
GO:1903077	negative regulation of protein localization to plasma membrane	64	5	0.78	582	0.00112	0.00112	GBP1, GBP1, LYPD1, PID1, GBP1
GO:0032720	negative regulation of tumor necrosis factor production	96	6	1.17	592	0.00118	0.00118	NR1H4, ORM1, 205041_s_at, NR1H4, 214465_at, HAVCR2
GO:2000379	positive regulation of reactive oxygen species metabolic process	212	9	2.59	599	0.00127	0.00127	AGTR1, F2, AGTR1, RAB27A, RAB27A, PID1, ACE2, ACE2, RIPK3
GO:1900025	negative regulation of substrate adhesion-dependent cell spreading	39	4	0.48	602	0.00129	0.00129	GBP1, GBP1, MELTF, GBP1
GO:0032430	positive regulation of phospholipase A2 activity	18	3	0.22	603	0.00129	0.00129	ANG, AGTR1, AGTR1
GO:0032819	positive regulation of natural killer cell proliferation	18	3	0.22	604	0.00129	0.00129	IL15, IL18, 211796_s_at
GO:0051216	cartilage development	498	15	6.08	607	0.00136	0.00136	MAF, EFEMP1, CD44, CD44, STC1, MAF, MAF, CD44, HYAL1, CD44, COL2A1, COL2A1, ITGB8, CD44, BMP8B
GO:0034384	high-density lipoprotein particle clearance	40	4	0.49	615	0.00142	0.00142	SCARB1, SCARB1, 204561_x_at, LIPG
GO:0043316	cytotoxic T cell degranulation	11	6	0.13	51	0.00143	1.4e-09	CEACAM1, CEACAM1, RAB27A, RAB27A, CEACAM1, CEACAM1
GO:1903435	positive regulation of constitutive secretory pathway	5	2	0.06	617	0.00145	0.00145	RAB27A, RAB27A
GO:0072615	interleukin-17 secretion	5	2	0.06	618	0.00145	0.00145	NR1H4, NR1H4
GO:0060327	cytoplasmic actin-based contraction involved in cell motility	5	2	0.06	619	0.00145	0.00145	VIL1, VIL1
GO:1902714	negative regulation of interferon-gamma secretion	5	2	0.06	620	0.00145	0.00145	NR1H4, NR1H4
GO:1903598	positive regulation of gap junction assembly	5	2	0.06	621	0.00145	0.00145	ACE2, ACE2
GO:0071934	thiamine transmembrane transport	5	2	0.06	622	0.00145	0.00145	SLC19A3, SLC19A3
GO:0015888	thiamine transport	5	2	0.06	623	0.00145	0.00145	SLC19A3, SLC19A3
GO:0015827	tryptophan transport	5	2	0.06	624	0.00145	0.00145	ACE2, ACE2
GO:0030388	fructose 1,6-bisphosphate metabolic process	19	3	0.23	631	0.00152	0.00152	ALDOB, ALDOB, ALDOB
GO:0000050	urea cycle	20	3	0.24	645	0.00177	0.00177	ASL, CPS1, CPS1
GO:0045762	positive regulation of adenylate cyclase activity	20	3	0.24	646	0.00177	0.00177	TIMP2, TIMP2, TIMP2
GO:0051045	negative regulation of membrane protein ectodomain proteolysis	21	3	0.26	663	0.00205	0.00205	TIMP2, TIMP2, TIMP2
GO:0060696	regulation of phospholipid catabolic process	21	3	0.26	664	0.00205	0.00205	SCARB1, SCARB1, 204561_x_at
GO:0019532	oxalate transport	21	3	0.26	665	0.00205	0.00205	SLC26A2, SLC26A2, SLC26A2
GO:0060272	embryonic skeletal joint morphogenesis	21	3	0.26	666	0.00205	0.00205	HYAL1, COL2A1, COL2A1
GO:0042060	wound healing	1376	45	16.81	61	0.00208	2.7e-09	SCARB1, SERPING1, SCARB1, SERPINA1, PAPSS2, PAPSS2, PAPSS2, PROCR, TSPAN8, F3, CD44, CD44, 204534_at, F5, TFF1, APOH, IGFBP1, VIL1, SERPIND1, F2, KNG1, CEACAM1, CPB2, PROS1, F13B, WNT4, TFPI2, CEACAM1, RAB27A, CD44, 209978_s_at, IL1A, TFPI, RAB27A, SERPINA1, CEACAM1, CEACAM1, CD44, FN1, MICAL1, DYSF, SERPINA10, VIL1, CD44, SHH
GO:0019433	triglyceride catabolic process	74	5	0.9	677	0.00215	0.00215	FABP5, 204561_x_at, CPS1, LIPC, CPS1
GO:0061030	epithelial cell differentiation involved in mammary gland alveolus development	6	2	0.07	679	0.00216	0.00216	ID2, 213931_at
GO:0086097	phospholipase C-activating angiotensin-activated signaling pathway	6	2	0.07	680	0.00216	0.00216	AGTR1, AGTR1
GO:0030573	bile acid catabolic process	6	2	0.07	681	0.00216	0.00216	AKR1D1, CYP39A1
GO:0036323	vascular endothelial growth factor receptor-1 signaling pathway	6	2	0.07	682	0.00216	0.00216	FLT1, FLT1
GO:0036343	psychomotor behavior	6	2	0.07	683	0.00216	0.00216	DPP4, DPP4
GO:0032597	B cell receptor transport into membrane raft	6	2	0.07	684	0.00216	0.00216	CD24, CD24
GO:0001695	histamine catabolic process	6	2	0.07	685	0.00216	0.00216	HNMT, HNMT
GO:0032600	chemokine receptor transport out of membrane raft	6	2	0.07	686	0.00216	0.00216	CD24, CD24
GO:0032913	negative regulation of transforming growth factor beta3 production	6	2	0.07	687	0.00216	0.00216	CD24, CD24
GO:0060459	left lung development	6	2	0.07	688	0.00216	0.00216	PITX2, SHH
GO:0097300	programmed necrotic cell death	109	6	1.33	697	0.00226	0.00226	1552703_s_at, CASP1, CASP1, CASP1, CASP1, RIPK3
GO:0019432	triglyceride biosynthetic process	75	5	0.92	698	0.00228	0.00228	SCARB1, SCARB1, GK, GK, GK
GO:0050900	leukocyte migration	992	26	12.12	430	0.00230	0.00026	CXCL2, PROCR, CEACAM6, VCAM1, CD44, CD44, F2, CEACAM1, PROS1, CEACAM1, CXCL2, CD44, IL1A, FLT1, 210390_s_at, PTPRO, CEACAM6, 211796_s_at, CEACAM1, CEACAM1, CD44, FN1, PYCARD, FLT1, RIPK3, CD44
GO:0071346	cellular response to interferon-gamma	436	20	5.33	143	0.00231	5.6e-07	1552703_s_at, GBP1, GBP1, GBP2, VCAM1, CD44, CD44, CASP1, 208306_x_at, CD44, CASP1, 210390_s_at, CASP1, CASP1, IFNGR1, CD44, EVL, CLDN1, CD44, GBP1
GO:2001225	regulation of chloride transport	22	3	0.27	704	0.00235	0.00235	CFTR, ABCB1, 209994_s_at
GO:0001867	complement activation, lectin pathway	22	3	0.27	705	0.00235	0.00235	SERPING1, C1S, MASP1
GO:0016266	O-glycan processing	148	7	1.81	706	0.00237	0.00237	ST6GALNAC2, MUC1, MUC13, GCNT3, MUC13, GALNT5, GALNT5
GO:0098869	cellular oxidant detoxification	191	8	2.33	710	0.00254	0.00254	SOD2, GPX3, HP, 208470_s_at, ALB, ALB, ALB, DUOX2
GO:0048845	venous blood vessel morphogenesis	23	3	0.28	714	0.00267	0.00267	PROX1, PITX2, PROX1
GO:0050766	positive regulation of phagocytosis	113	6	1.38	720	0.00271	0.00271	AHSG, 208451_s_at, RAB27A, AHSG, RAB27A, PYCARD
GO:0045766	positive regulation of angiogenesis	435	13	5.31	727	0.00296	0.00296	ADAM12, F3, AGTR1, SRPX2, AGTR1, IL1A, FLT1, HYAL1, ANGPTL3, FLT1, ITGB8, LRG1, ANGPTL3
GO:0006536	glutamate metabolic process	83	7	1.01	329	0.00296	7.2e-05	NR1H4, NR1H4, 207131_x_at, 208284_x_at, 209919_x_at, 211417_x_at, 215603_x_at
GO:0002018	renin-angiotensin regulation of aldosterone production	7	2	0.09	729	0.00300	0.00300	AGTR1, AGTR1
GO:0015920	lipopolysaccharide transport	7	2	0.09	730	0.00300	0.00300	SCARB1, SCARB1
GO:0046619	optic placode formation involved in camera-type eye formation	7	2	0.09	731	0.00300	0.00300	PROX1, PROX1
GO:0003051	angiotensin-mediated drinking behavior	7	2	0.09	732	0.00300	0.00300	ACE2, ACE2
GO:0010804	negative regulation of tumor necrosis factor-mediated signaling pathway	49	4	0.6	735	0.00302	0.00302	CARD16, 1552703_s_at, NR1H4, NR1H4
GO:0098801	regulation of renal system process	80	5	0.98	737	0.00302	0.00302	STC1, AGTR1, AGTR1, PTPRO, AVPR1A
GO:1902358	sulfate transmembrane transport	24	3	0.29	738	0.00303	0.00303	SLC26A2, SLC26A2, SLC26A2
GO:0070268	cornification	155	7	1.89	739	0.00307	0.00307	PI3, KLK13, 207414_s_at, 210553_x_at, PCSK6, KRT23, PCSK6
GO:0010984	regulation of lipoprotein particle clearance	50	4	0.61	746	0.00325	0.00325	NR1H4, 204561_x_at, NR1H4, LIPG
GO:0050892	intestinal absorption	94	7	1.15	388	0.00330	0.00016	SCARB1, SCARB1, VIL1, SLC2A2, 209994_s_at, GCNT3, VIL1
GO:0033198	response to ATP	83	5	1.01	757	0.00354	0.00354	1552703_s_at, CASP1, CASP1, CASP1, CASP1
GO:0048557	embryonic digestive tract morphogenesis	52	4	0.64	768	0.00375	0.00375	ID2, PITX2, 213931_at, SHH
GO:0055091	phospholipid homeostasis	26	3	0.32	771	0.00382	0.00382	LIPG, ANGPTL3, ANGPTL3
GO:0071285	cellular response to lithium ion	26	3	0.32	772	0.00382	0.00382	ID2, 213931_at, SHH
GO:1905049	negative regulation of metallopeptidase activity	26	3	0.32	773	0.00382	0.00382	TIMP2, TIMP2, TIMP2
GO:0061113	pancreas morphogenesis	12	4	0.15	238	0.00394	1.0e-05	PROX1, NR5A2, NR5A2, PROX1
GO:0072139	glomerular parietal epithelial cell differentiation	8	2	0.1	779	0.00397	0.00397	CD24, CD24
GO:0033864	positive regulation of NAD(P)H oxidase activity	8	2	0.1	780	0.00397	0.00397	AGTR1, AGTR1
GO:2000768	positive regulation of nephron tubule epithelial cell differentiation	8	2	0.1	781	0.00397	0.00397	CD24, CD24
GO:0071931	positive regulation of transcription involved in G1/S transition of mitotic cell cycle	8	2	0.1	782	0.00397	0.00397	ID2, 213931_at
GO:0001822	kidney development	682	19	8.33	542	0.00403	0.00084	ID2, NID1, WWTR1, HPGD, AGTR1, PROX1, AGTR1, WNT4, CD24, CD24, HPGD, PTPRO, LRP4, 213931_at, GCNT3, KIF26B, PROX1, COL4A4, SHH
GO:0071637	regulation of monocyte chemotactic protein-1 production	27	3	0.33	794	0.00426	0.00426	NR1H4, NR1H4, IL1A
GO:0044062	regulation of excretion	54	4	0.66	798	0.00429	0.00429	STC1, AGTR1, AGTR1, AVPR1A
GO:0010634	positive regulation of epithelial cell migration	407	12	4.97	808	0.00469	0.00469	SCARB1, SCARB1, SRPX2, VIL1, PROX1, ENPP2, HYAL1, ENPP2, NRP2, PROX1, VIL1, ADGRA2
GO:0019372	lipoxygenase pathway	28	3	0.34	809	0.00473	0.00473	PON2, HPGD, HPGD
GO:0010594	regulation of endothelial cell migration	463	13	5.66	816	0.00497	0.00497	SCARB1, SCARB1, STC1, APOH, SRPX2, CEACAM1, PROX1, CEACAM1, NRP2, CEACAM1, CEACAM1, PROX1, ADGRA2
GO:0060214	endocardium formation	9	2	0.11	818	0.00506	0.00506	PROX1, PROX1
GO:0010716	negative regulation of extracellular matrix disassembly	9	2	0.11	819	0.00506	0.00506	DPP4, DPP4
GO:0055005	ventricular cardiac myofibril assembly	9	2	0.11	820	0.00506	0.00506	PROX1, PROX1
GO:0071109	superior temporal gyrus development	9	2	0.11	821	0.00506	0.00506	CNTNAP2, CNTNAP2
GO:0015722	canalicular bile acid transport	9	2	0.11	822	0.00506	0.00506	ABCC2, ABCB11
GO:0070309	lens fiber cell morphogenesis	9	2	0.11	823	0.00506	0.00506	PROX1, PROX1
GO:0060126	somatotropin secreting cell differentiation	9	2	0.11	824	0.00506	0.00506	PITX2, WNT4
GO:0007494	midgut development	29	3	0.35	830	0.00523	0.00523	CPS1, CPS1, DAB1
GO:0042908	xenobiotic transport	29	3	0.35	831	0.00523	0.00523	ABCB1, 209994_s_at, SLC6A6
GO:0016486	peptide hormone processing	69	8	0.84	179	0.00538	2.0e-06	CPE, CGA, 207414_s_at, 210553_x_at, PCSK6, ACE2, ACE2, PCSK6
GO:0008210	estrogen metabolic process	58	4	0.71	841	0.00554	0.00554	HSD3B1, SULT1A1, HSD17B11, SULT1E1
GO:0006631	fatty acid metabolic process	819	30	10.01	115	0.00560	1.3e-07	PON2, HPGD, 204561_x_at, CEACAM1, LIPC, BAAT, 207131_x_at, CYP2C18, 208284_x_at, CEACAM1, 209919_x_at, 211417_x_at, HPGD, CEACAM1, CEACAM1, ELOVL2, 214069_at, CYP2C9, CYP2C18, 215603_x_at, CYP2C9, CYP2C9, ANGPTL3, CYP2C9, ELOVL2, 230554_at, HAO2, AVPR1A, 241914_s_at, ANGPTL3
GO:0006699	bile acid biosynthetic process	68	8	0.83	172	0.00571	1.8e-06	NR1H4, NR1H4, BAAT, AKR1D1, PROX1, ABCB11, CYP39A1, PROX1
GO:0045785	positive regulation of cell adhesion	982	31	12	173	0.00580	1.8e-06	NID1, DPP4, VCAM1, CD44, CD44, 204534_at, FOXA1, PRSS2, 205869_at, IL15, ECM2, IL18, 208306_x_at, WNT4, CD24, CD24, AGR2, CD44, HYAL1, DPP4, 211796_s_at, CD44, FN1, PRSS2, KIF26B, NOD2, HHLA2, PYCARD, CD44, HAVCR2, SHH
GO:0019240	citrulline biosynthetic process	10	2	0.12	852	0.00628	0.00628	CPS1, CPS1
GO:0002034	regulation of blood vessel diameter by renin-angiotensin	10	2	0.12	853	0.00628	0.00628	AGTR1, AGTR1
GO:0051142	positive regulation of NK T cell proliferation	10	2	0.12	854	0.00628	0.00628	IL18, 211796_s_at
GO:0030910	olfactory placode formation	10	2	0.12	855	0.00628	0.00628	PROX1, PROX1
GO:0045163	clustering of voltage-gated potassium channels	10	2	0.12	856	0.00628	0.00628	CNTNAP2, CNTNAP2
GO:0007598	blood coagulation, extrinsic pathway	10	2	0.12	857	0.00628	0.00628	F3, TFPI
GO:0046813	receptor-mediated virion attachment to host cell	10	2	0.12	858	0.00628	0.00628	ACE2, ACE2
GO:1902896	terminal web assembly	10	2	0.12	859	0.00628	0.00628	VIL1, VIL1
GO:0031295	T cell costimulation	177	7	2.16	867	0.00630	0.00630	DPP4, 208306_x_at, CD24, CD24, DPP4, 211796_s_at, HHLA2
GO:0021794	thalamus development	31	3	0.38	868	0.00632	0.00632	CNTNAP2, CNTNAP2, SHH
GO:0070072	vacuolar proton-transporting V-type ATPase complex assembly	31	3	0.38	869	0.00632	0.00632	ALDOB, ALDOB, ALDOB
GO:0032787	monocarboxylic acid metabolic process	1337	55	16.33	12	0.00637	4.5e-15	NR1H4, PON2, HPGD, KYNU, PC, 204561_x_at, ALDOB, ABCC2, NR1H4, CYP26A1, CEACAM1, LIPC, BAAT, AKR1D1, 207131_x_at, PROX1, CYP2C18, 208284_x_at, ABCB11, NR5A2, CEACAM1, 209919_x_at, IDH2, NR5A2, KYNU, ALDOB, 211417_x_at, HPGD, UGT2B28, CEACAM1, CEACAM1, ELOVL2, 214069_at, CYP2C9, CYP2C18, 215603_x_at, VCAN, CYP2C9, CYP2C9, ALDOB, KYNU, ANGPTL3, CYP2C9, ELOVL2, CYP39A1, HKDC1, HKDC1, PROX1, PGM2L1, …
GO:0043433	negative regulation of DNA binding transcription factor activity	372	11	4.54	877	0.00649	0.00649	NR1H4, ANXA4, ID2, NR1H4, PROX1, 213931_at, NOD2, PYCARD, PROX1, HAVCR2, ZNF431
GO:0055081	anion homeostasis	123	8	1.5	373	0.00668	0.00014	NR1H4, CPS1, ABCC2, NR1H4, CPS1, LIPG, ANGPTL3, ANGPTL3
GO:0001895	retina homeostasis	179	7	2.19	882	0.00669	0.00669	TF, USH1C, USH1C, ALB, TF, ALB, ALB
GO:0043252	sodium-independent organic anion transport	62	4	0.76	887	0.00702	0.00702	SLC22A3, ALB, ALB, ALB
GO:0061621	canonical glycolysis	63	4	0.77	894	0.00742	0.00742	ALDOB, ALDOB, ALDOB, PGM2L1
GO:0051923	sulfation	33	3	0.4	899	0.00753	0.00753	TPST1, SULT1A1, SULT1E1
GO:0052047	interaction with other organism via secreted substance involved in symbiotic interaction	11	2	0.13	901	0.00761	0.00761	209978_s_at, FN1
GO:1904970	brush border assembly	11	2	0.13	902	0.00761	0.00761	USH1C, USH1C
GO:0032497	detection of lipopolysaccharide	11	2	0.13	903	0.00761	0.00761	SCARB1, SCARB1
GO:1904179	positive regulation of adipose tissue development	11	2	0.13	904	0.00761	0.00761	NR1H4, NR1H4
GO:0097278	complement-dependent cytotoxicity	11	2	0.13	905	0.00761	0.00761	RAB27A, RAB27A
GO:0051707	response to other organism	1878	53	22.94	78	0.00761	1.5e-08	SCARB1, CARD16, 1552703_s_at, NR1H4, CXCL2, JUNB, SCARB1, GBP1, GBP1, PI3, VCAM1, HPGD, MAOB, CPS1, CSF2RB, PRSS2, VIL1, F2, 205869_at, IL15, CASP1, ABCC2, IL18, NR1H4, HP, TNFRSF9, 208451_s_at, 208470_s_at, CD24, CD24, CXCL2, CASP1, 209994_s_at, DEFB1, HYAL1, TFPI, CASP1, CASP1, HPGD, IFNGR1, 211796_s_at, PRSS2, CPS1, PLAC8, DUOX2, IL22RA1, NOD2, PYCARD, CLDN1, IFNAR2, VIL1, GBP1, HAVCR2
GO:2001273	regulation of glucose import in response to insulin stimulus	64	4	0.78	912	0.00784	0.00784	NR1H4, NR1H4, SORBS1, PID1
GO:0010043	response to zinc ion	101	5	1.23	916	0.00809	0.00809	VCAM1, CPS1, MT1M, CPS1, SLC30A10
GO:0001938	positive regulation of endothelial cell proliferation	235	8	2.87	926	0.00867	0.00867	F3, ANG, AGTR1, PROX1, AGTR1, NRP2, LRG1, PROX1
GO:0032703	negative regulation of interleukin-2 production	48	6	0.59	284	0.00872	2.6e-05	NR1H4, GBP1, GBP1, NR1H4, GBP1, HAVCR2
GO:0010744	positive regulation of macrophage derived foam cell differentiation	35	3	0.43	932	0.00887	0.00887	AGTR1, IL18, AGTR1
GO:0032490	detection of molecule of bacterial origin	23	4	0.28	391	0.00899	0.00016	SCARB1, SCARB1, 208451_s_at, NOD2
GO:0033627	cell adhesion mediated by integrin	145	6	1.77	935	0.00902	0.00902	DPP4, 204534_at, MUC1, DPP4, TESC, FYB2
GO:2001179	regulation of interleukin-10 secretion	12	2	0.15	936	0.00906	0.00906	TNFRSF9, PYCARD
GO:0051005	negative regulation of lipoprotein lipase activity	12	2	0.15	937	0.00906	0.00906	ANGPTL3, ANGPTL3
GO:0060849	regulation of transcription involved in lymphatic endothelial cell fate commitment	12	2	0.15	938	0.00906	0.00906	PROX1, PROX1
GO:0042723	thiamine-containing compound metabolic process	12	2	0.15	939	0.00906	0.00906	SLC19A3, SLC19A3
GO:0001951	intestinal D-glucose absorption	12	2	0.15	940	0.00906	0.00906	VIL1, VIL1
GO:2001301	lipoxin biosynthetic process	12	2	0.15	941	0.00906	0.00906	HPGD, HPGD
GO:0034097	response to cytokine	2755	66	33.66	113	0.00910	1.2e-07	CARD16, 1552703_s_at, NR1H4, SOD2, CXCL2, JUNB, GBP1, GBP1, GBP2, TIMP2, VCAM1, F3, KYNU, MAOA, CD44, CD44, GFPT2, CSF2RB, IL1RAP, IL15, CASP1, ABCC2, ITIH4, IL18, NR1H4, CEACAM1, TNFRSF9, MUC1, 208306_x_at, NR5A2, CD24, CD24, CEACAM1, CXCL2, CD44, CASP1, IL1A, NR5A2, 210390_s_at, HYAL1, KYNU, TFPI, CASP1, CASP1, IFNGR1, 211796_s_at, CEACAM1, CEACAM1, CD44, FN1, KYNU, EVL, PID1, DUOX2, IL22RA1, N…
GO:1903670	regulation of sprouting angiogenesis	191	7	2.33	951	0.00939	0.00939	AGTR1, SRPX2, CEACAM1, AGTR1, CEACAM1, CEACAM1, CEACAM1
GO:0016477	cell migration	3445	74	42.09	165	0.00966	1.3e-06	SCARB1, SOD2, CXCL2, SCARB1, SPOCK1, PROCR, DPP4, LAMA3, CEACAM6, VCAM1, F3, CD44, CD44, 204534_at, STC1, CGA, ANG, APOH, AGTR1, SRPX2, VIL1, MMP10, F2, CEACAM1, 207096_at, PROX1, PITX2, PROS1, AGTR1, WNT4, CD24, CD24, ENPP2, CEACAM1, CXCL2, CD44, IDH2, IL1A, FLT1, 210390_s_at, HYAL1, ENPP2, DPP4, PTPRO, CEACAM6, 211796_s_at, NRP2, CEACAM1, CEACAM1, CD44, FN1, PIK3C2G, EVL, ANGPTL3, TNS1, PYCARD,…
GO:0090200	positive regulation of release of cytochrome c from mitochondria	68	4	0.83	956	0.00968	0.00968	TNFSF10, TNFSF10, TNFSF10, PYCARD
GO:1902624	positive regulation of neutrophil migration	68	4	0.83	957	0.00968	0.00968	CXCL2, CXCL2, IL1A, 211796_s_at
GO:0007599	hemostasis	845	31	10.32	107	0.01000	7.5e-08	SERPING1, SERPINA1, PAPSS2, PAPSS2, PAPSS2, PROCR, TSPAN8, FLI1, F3, 204534_at, F5, APOH, SERPIND1, F2, KNG1, CEACAM1, CPB2, PROS1, F13B, TFPI2, CEACAM1, RAB27A, 209978_s_at, TFPI, RAB27A, SERPINA1, CEACAM1, CEACAM1, MICAL1, SERPINA10, SHH
GO:0014014	negative regulation of gliogenesis	107	5	1.31	965	0.01023	0.01023	ID2, F2, IDH2, 213931_at, DAB1
GO:0097296	activation of cysteine-type endopeptidase activity involved in apoptotic signaling pathway	37	3	0.45	966	0.01035	0.01035	TNFSF10, TNFSF10, TNFSF10
GO:0031589	cell-substrate adhesion	909	23	11.11	562	0.01060	0.00093	NID1, GBP1, GBP1, SPOCK1, VCAM1, CD44, CD44, 204534_at, ECM2, WNT4, AGR2, CD44, 209978_s_at, PTPRO, CD44, FN1, SORBS1, ANGPTL3, MELTF, CD44, GBP1, KIF14, ANGPTL3
GO:0010899	regulation of phosphatidylcholine catabolic process	13	2	0.16	970	0.01063	0.01063	SCARB1, SCARB1
GO:0097065	anterior head development	13	2	0.16	971	0.01063	0.01063	COL2A1, COL2A1
GO:0097070	ductus arteriosus closure	13	2	0.16	972	0.01063	0.01063	HPGD, HPGD
GO:0021707	cerebellar granule cell differentiation	13	2	0.16	973	0.01063	0.01063	PROX1, PROX1
GO:0071638	negative regulation of monocyte chemotactic protein-1 production	13	2	0.16	974	0.01063	0.01063	NR1H4, NR1H4
GO:0021684	cerebellar granular layer formation	13	2	0.16	975	0.01063	0.01063	PROX1, PROX1
GO:0070327	thyroid hormone transport	13	2	0.16	976	0.01063	0.01063	ABCC2, SERPINA7
GO:0045578	negative regulation of B cell differentiation	13	2	0.16	977	0.01063	0.01063	ID2, 213931_at
GO:2001199	negative regulation of dendritic cell differentiation	13	2	0.16	978	0.01063	0.01063	TMEM176A, TMEM176B
GO:0045686	negative regulation of glial cell differentiation	70	4	0.86	983	0.01069	0.01069	ID2, F2, 213931_at, DAB1
GO:0006633	fatty acid biosynthetic process	289	14	3.53	254	0.01071	1.5e-05	HPGD, 204561_x_at, CEACAM1, LIPC, CEACAM1, HPGD, CEACAM1, CEACAM1, ELOVL2, 214069_at, ELOVL2, 230554_at, AVPR1A, 241914_s_at
GO:0010517	regulation of phospholipase activity	170	9	2.08	431	0.01089	0.00026	204561_x_at, ANG, AGTR1, AGTR1, FLT1, ANGPTL3, FLT1, AVPR1A, ANGPTL3
GO:0061318	renal filtration cell differentiation	38	3	0.46	987	0.01113	0.01113	CD24, CD24, PTPRO
GO:0072112	glomerular visceral epithelial cell differentiation	38	3	0.46	988	0.01113	0.01113	CD24, CD24, PTPRO
GO:0071260	cellular response to mechanical stimulus	198	7	2.42	992	0.01129	0.01129	1552703_s_at, CASP1, CASP1, CASP1, CASP1, PIEZO2, PIEZO2
GO:0050427	3'-phosphoadenosine 5'-phosphosulfate metabolic process	52	9	0.64	74	0.01154	1.3e-08	PAPSS2, PAPSS2, PAPSS2, TPST1, SLC26A2, SULT1A1, SULT1E1, SLC26A2, SLC26A2
GO:0034035	purine ribonucleoside bisphosphate metabolic process	52	9	0.64	75	0.01154	1.3e-08	PAPSS2, PAPSS2, PAPSS2, TPST1, SLC26A2, SULT1A1, SULT1E1, SLC26A2, SLC26A2
GO:0051801	cytolysis in other organism involved in symbiotic interaction	6	4	0.07	136	0.01214	3.2e-07	F2, ALB, ALB, ALB
GO:1904984	regulation of quinolinate biosynthetic process	1	1	0.01	1001	0.01222	0.01222	ACMSD
GO:1904985	negative regulation of quinolinate biosynthetic process	1	1	0.01	1002	0.01222	0.01222	ACMSD
GO:1901631	positive regulation of presynaptic membrane organization	1	1	0.01	1003	0.01222	0.01222	LRP4
GO:0034373	intermediate-density lipoprotein particle remodeling	1	1	0.01	1004	0.01222	0.01222	LIPC
GO:0060578	superior vena cava morphogenesis	1	1	0.01	1005	0.01222	0.01222	PITX2
GO:1905802	regulation of cellular response to manganese ion	1	1	0.01	1006	0.01222	0.01222	SLC30A10
GO:0042316	penicillin metabolic process	1	1	0.01	1007	0.01222	0.01222	ABCC2
GO:0030653	beta-lactam antibiotic metabolic process	1	1	0.01	1008	0.01222	0.01222	ABCC2
GO:0032498	detection of muramyl dipeptide	1	1	0.01	1009	0.01222	0.01222	NOD2
GO:0002152	bile acid conjugation	1	1	0.01	1010	0.01222	0.01222	BAAT
GO:1901086	benzylpenicillin metabolic process	1	1	0.01	1011	0.01222	0.01222	ABCC2
GO:0002732	positive regulation of dendritic cell cytokine production	1	1	0.01	1012	0.01222	0.01222	NOD2
GO:0021763	subthalamic nucleus development	1	1	0.01	1013	0.01222	0.01222	PITX2
GO:0051838	cytolysis by host of symbiont cells	1	1	0.01	1014	0.01222	0.01222	F2
GO:0033626	positive regulation of integrin activation by cell surface receptor linked signal transduction	1	1	0.01	1015	0.01222	0.01222	CDH17
GO:0048855	adenohypophysis morphogenesis	1	1	0.01	1016	0.01222	0.01222	DUOX2
GO:1905012	regulation of 'de novo' NAD biosynthetic process from tryptophan	1	1	0.01	1017	0.01222	0.01222	ACMSD
GO:1905003	picolinic acid metabolic process	1	1	0.01	1018	0.01222	0.01222	ACMSD
GO:1905004	picolinic acid biosynthetic process	1	1	0.01	1019	0.01222	0.01222	ACMSD
GO:0015723	bilirubin transport	1	1	0.01	1020	0.01222	0.01222	ABCC2
GO:0090357	regulation of tryptophan metabolic process	1	1	0.01	1021	0.01222	0.01222	ACMSD
GO:0060127	prolactin secreting cell differentiation	1	1	0.01	1022	0.01222	0.01222	PITX2
GO:0015694	mercury ion transport	1	1	0.01	1023	0.01222	0.01222	ABCC2
GO:0071205	protein localization to juxtaparanode region of axon	14	2	0.17	1026	0.01230	0.01230	CNTNAP2, CNTNAP2
GO:0042538	hyperosmotic salinity response	14	2	0.17	1027	0.01230	0.01230	209994_s_at, CLDN1
GO:0060298	positive regulation of sarcomere organization	14	2	0.17	1028	0.01230	0.01230	PROX1, PROX1
GO:0019226	transmission of nerve impulse	156	6	1.91	1032	0.01261	0.01261	SCN9A, SCN7A, CNTNAP2, CNTNAP2, SCN7A, AVPR1A
GO:0060174	limb bud formation	40	3	0.49	1033	0.01281	0.01281	COL2A1, COL2A1, SHH
GO:0007229	integrin-mediated signaling pathway	252	8	3.08	1035	0.01281	0.01281	CEACAM1, CEACAM1, CDH17, CEACAM1, CEACAM1, ANGPTL3, ITGB8, ANGPTL3
GO:0042311	vasodilation	74	4	0.9	1037	0.01292	0.01292	SOD2, CPS1, KNG1, CPS1
GO:0046889	positive regulation of lipid biosynthetic process	161	8	1.97	545	0.01310	0.00086	SCARB1, NR1H4, SCARB1, 204561_x_at, NR1H4, WNT4, SORBS1, AVPR1A
GO:0070848	response to growth factor	1793	33	21.9	1038	0.01328	0.01328	VCAM1, HPGD, CD44, CD44, 204534_at, LTBP2, CPS1, VIL1, 207414_s_at, WNT4, CD44, FLT1, 210553_x_at, HYAL1, PCSK6, HPGD, NRP2, CD44, LRP4, COL2A1, COL2A1, CPS1, FNDC4, FLT1, CLDN1, LTBP2, LRG1, VIL1, CD44, BMP8B, PCSK6, RDX, ADGRA2
GO:0006958	complement activation, classical pathway	159	6	1.94	1044	0.01375	0.01375	SERPING1, CFI, C8B, 208451_s_at, C1S, 211796_s_at
GO:2001238	positive regulation of extrinsic apoptotic signaling pathway	159	6	1.94	1045	0.01375	0.01375	TNFSF10, TNFSF10, PPP2R1B, TNFSF10, PYCARD, PPP2R1B
GO:0071363	cellular response to growth factor stimulus	1733	32	21.17	1046	0.01402	0.01402	VCAM1, HPGD, CD44, CD44, 204534_at, LTBP2, CPS1, VIL1, 207414_s_at, WNT4, CD44, FLT1, 210553_x_at, HYAL1, PCSK6, HPGD, NRP2, CD44, LRP4, COL2A1, COL2A1, CPS1, FLT1, CLDN1, LTBP2, LRG1, VIL1, CD44, BMP8B, PCSK6, RDX, ADGRA2
GO:0050710	negative regulation of cytokine secretion	135	10	1.65	227	0.01402	6.8e-06	CARD16, 1552703_s_at, NR1H4, ANXA4, GBP1, GBP1, NR1H4, TNFRSF9, FN1, GBP1
GO:0033080	immature T cell proliferation in thymus	15	2	0.18	1047	0.01408	0.01408	WNT4, SHH
GO:0003166	bundle of His development	15	2	0.18	1048	0.01408	0.01408	ID2, 213931_at
GO:0034625	fatty acid elongation, monounsaturated fatty acid	15	2	0.18	1049	0.01408	0.01408	ELOVL2, ELOVL2
GO:0034626	fatty acid elongation, polyunsaturated fatty acid	15	2	0.18	1050	0.01408	0.01408	ELOVL2, ELOVL2
GO:0019367	fatty acid elongation, saturated fatty acid	15	2	0.18	1051	0.01408	0.01408	ELOVL2, ELOVL2
GO:0019368	fatty acid elongation, unsaturated fatty acid	15	2	0.18	1052	0.01408	0.01408	ELOVL2, ELOVL2
GO:0060414	aorta smooth muscle tissue morphogenesis	15	2	0.18	1053	0.01408	0.01408	PROX1, PROX1
GO:0010469	regulation of signaling receptor activity	1016	21	12.41	1060	0.01431	0.01431	CXCL2, EFEMP1, TNFSF10, TNFSF10, STC1, CGA, TFF1, F2, IL15, IL18, WNT4, CXCL2, IL1A, 210390_s_at, 211796_s_at, LYPD1, TNFSF10, ANGPTL3, BMP8B, SHH, ANGPTL3
GO:0042742	defense response to bacterium	474	12	5.79	1063	0.01457	0.01457	NR1H4, F2, NR1H4, HP, 208470_s_at, DEFB1, 211796_s_at, PLAC8, IL22RA1, NOD2, PYCARD, HAVCR2
GO:0009719	response to endogenous stimulus	4039	69	49.34	713	0.01487	0.00266	NR1H4, JUNB, TNFSF10, TNFSF10, TIMP2, HPGD, MAOB, CD44, CD44, AHSG, STC1, FOXA1, LTBP2, CPS1, TFF1, CFTR, ANG, IGFBP1, AGTR1, VIL1, ABCC2, NR1H4, CEACAM1, 207414_s_at, PITX2, AGTR1, NR5A2, WNT4, CRYAB, CEACAM1, CD44, 209994_s_at, NR5A2, 210553_x_at, HYAL1, TFPI, AHSG, PCSK6, HPGD, CEACAM1, CEACAM1, CD44, LRP4, LYPD1, COL2A1, TNFSF10, COL2A1, CPS1, SORBS1, FNDC4, PID1, ANGPTL3, NOD2, SLC30A10, CLD…
GO:0030212	hyaluronan metabolic process	86	9	1.05	159	0.01507	1.1e-06	CD44, CD44, IL15, ITIH4, CD44, HYAL1, CD44, CD44, ITIH4
GO:2001239	regulation of extrinsic apoptotic signaling pathway in absence of ligand	118	5	1.44	1071	0.01512	0.01512	PPP2R1B, IL1A, COL2A1, COL2A1, PPP2R1B
GO:0060412	ventricular septum morphogenesis	118	5	1.44	1072	0.01512	0.01512	ID2, PROX1, PITX2, 213931_at, PROX1
GO:0050729	positive regulation of inflammatory response	260	8	3.18	1073	0.01520	0.01520	GPRC5B, AGTR1, IL15, IL18, AGTR1, 210390_s_at, 211796_s_at, NOD2
GO:0008209	androgen metabolic process	70	7	0.86	279	0.01524	2.4e-05	SCARB1, SCARB1, HSD3B1, AKR1D1, WNT4, HSD17B11, SHH
GO:0045601	regulation of endothelial cell differentiation	78	4	0.95	1076	0.01542	0.01542	CEACAM1, CEACAM1, CEACAM1, CEACAM1
GO:0001779	natural killer cell differentiation	43	3	0.53	1078	0.01557	0.01557	ID2, IL15, 213931_at
GO:0019856	pyrimidine nucleobase biosynthetic process	16	2	0.2	1085	0.01596	0.01596	CPS1, CPS1
GO:0006207	'de novo' pyrimidine nucleobase biosynthetic process	16	2	0.2	1086	0.01596	0.01596	CPS1, CPS1
GO:0090218	positive regulation of lipid kinase activity	79	4	0.97	1092	0.01609	0.01609	F2, FLT1, NOD2, FLT1
GO:0071548	response to dexamethasone	120	5	1.47	1093	0.01615	0.01615	CPS1, ABCC2, 209994_s_at, CPS1, CLDN1
GO:0072330	monocarboxylic acid biosynthetic process	672	30	8.21	54	0.01642	1.5e-09	NR1H4, HPGD, 204561_x_at, ALDOB, NR1H4, CEACAM1, LIPC, BAAT, AKR1D1, PROX1, ABCB11, CEACAM1, ALDOB, HPGD, CEACAM1, CEACAM1, ELOVL2, 214069_at, VCAN, ALDOB, ELOVL2, CYP39A1, HKDC1, HKDC1, PROX1, PGM2L1, 230554_at, ACMSD, AVPR1A, 241914_s_at
GO:0009617	response to bacterium	1191	41	14.55	63	0.01646	3.4e-09	SCARB1, CARD16, 1552703_s_at, NR1H4, CXCL2, JUNB, SCARB1, VCAM1, HPGD, MAOB, CPS1, CSF2RB, VIL1, F2, CASP1, ABCC2, IL18, NR1H4, HP, TNFRSF9, 208451_s_at, 208470_s_at, CD24, CD24, CXCL2, CASP1, 209994_s_at, DEFB1, TFPI, CASP1, CASP1, HPGD, 211796_s_at, CPS1, PLAC8, IL22RA1, NOD2, PYCARD, CLDN1, VIL1, HAVCR2
GO:0007160	cell-matrix adhesion	604	14	7.38	1109	0.01759	0.01759	NID1, VCAM1, CD44, CD44, 204534_at, ECM2, WNT4, CD44, CD44, FN1, SORBS1, ANGPTL3, CD44, ANGPTL3
GO:1904467	regulation of tumor necrosis factor secretion	44	6	0.54	255	0.01766	1.5e-05	NR1H4, ORM1, 205041_s_at, NR1H4, 214465_at, HAVCR2
GO:0043320	natural killer cell degranulation	17	2	0.21	1111	0.01794	0.01794	RAB27A, RAB27A
GO:0003164	His-Purkinje system development	17	2	0.21	1112	0.01794	0.01794	ID2, 213931_at
GO:1904468	negative regulation of tumor necrosis factor secretion	17	2	0.21	1113	0.01794	0.01794	NR1H4, NR1H4
GO:0017187	peptidyl-glutamic acid carboxylation	17	2	0.21	1114	0.01794	0.01794	F2, PROS1
GO:0002579	positive regulation of antigen processing and presentation	17	2	0.21	1115	0.01794	0.01794	NOD2, PYCARD
GO:0018214	protein carboxylation	17	2	0.21	1116	0.01794	0.01794	F2, PROS1
GO:0033632	regulation of cell-cell adhesion mediated by integrin	17	2	0.21	1117	0.01794	0.01794	DPP4, DPP4
GO:0016485	protein processing	723	44	8.83	3	0.01808	2.9e-18	CARD16, 1552703_s_at, SERPING1, CPE, CFI, F3, 204534_at, CGA, APOH, F2, KLK13, CTSE, CASP1, CPM, CPB2, C8B, 207131_x_at, 207414_s_at, PROS1, 208284_x_at, 208451_s_at, C1S, 209919_x_at, CASP1, 210553_x_at, ASPH, PCSK6, CASP1, CASP1, 211417_x_at, TMPRSS2, 215603_x_at, ACE2, PYCARD, ACE2, MELTF, ASPH, ASPH, CPM, CPM, SHH, CPM, PCSK6, CPM
GO:0035637	multicellular organismal signaling	490	12	5.99	1123	0.01837	0.01837	SCN9A, SCN7A, ASPH, CNTNAP2, CNTNAP2, ACE2, ACE2, KCNK6, ASPH, ASPH, SCN7A, AVPR1A
GO:0030101	natural killer cell activation	143	8	1.75	468	0.01849	0.00039	ID2, IL15, IL18, RAB27A, RAB27A, 211796_s_at, 213931_at, HAVCR2
GO:0007596	blood coagulation	835	30	10.2	123	0.01860	1.9e-07	SERPING1, SERPINA1, PAPSS2, PAPSS2, PAPSS2, PROCR, TSPAN8, F3, 204534_at, F5, APOH, SERPIND1, F2, KNG1, CEACAM1, CPB2, PROS1, F13B, TFPI2, CEACAM1, RAB27A, 209978_s_at, TFPI, RAB27A, SERPINA1, CEACAM1, CEACAM1, MICAL1, SERPINA10, SHH
GO:0042094	interleukin-2 biosynthetic process	47	3	0.57	1136	0.01975	0.01975	IL1RAP, IL18, IL1A
GO:0019722	calcium-mediated signaling	438	11	5.35	1140	0.01986	0.01986	GBP1, GBP1, RCAN2, VCAM1, AGTR1, AGTR1, NR5A2, NR5A2, DEFB1, GBP1, AVPR1A
GO:0072033	renal vesicle formation	18	2	0.22	1144	0.02002	0.02002	WNT4, KIF26B
GO:0099612	protein localization to axon	18	2	0.22	1145	0.02002	0.02002	CNTNAP2, CNTNAP2
GO:1905563	negative regulation of vascular endothelial cell proliferation	18	2	0.22	1146	0.02002	0.02002	FLT1, FLT1
GO:0035356	cellular triglyceride homeostasis	18	2	0.22	1147	0.02002	0.02002	NR1H4, NR1H4
GO:0043654	recognition of apoptotic cell	18	2	0.22	1148	0.02002	0.02002	SCARB1, SCARB1
GO:1903589	positive regulation of blood vessel endothelial cell proliferation involved in sprouting angiogenesi...	18	2	0.22	1149	0.02002	0.02002	AGTR1, AGTR1
GO:0033344	cholesterol efflux	85	4	1.04	1155	0.02049	0.02049	SCARB1, SCARB1, 204561_x_at, SHH
GO:0070374	positive regulation of ERK1 and ERK2 cascade	557	13	6.8	1157	0.02060	0.02060	CD44, CD44, CD44, IL1A, FLT1, 210390_s_at, CD44, NOD2, SLC30A10, PYCARD, FLT1, CD44, HAVCR2
GO:0055078	sodium ion homeostasis	128	5	1.56	1158	0.02074	0.02074	AGTR1, SCN7A, AGTR1, SCN7A, AVPR1A
GO:0051353	positive regulation of oxidoreductase activity	94	6	1.15	574	0.02100	0.00106	SCARB1, SCARB1, AGTR1, AGTR1, NOD2, RIPK3
GO:0050817	coagulation	846	30	10.34	128	0.02107	2.5e-07	SERPING1, SERPINA1, PAPSS2, PAPSS2, PAPSS2, PROCR, TSPAN8, F3, 204534_at, F5, APOH, SERPIND1, F2, KNG1, CEACAM1, CPB2, PROS1, F13B, TFPI2, CEACAM1, RAB27A, 209978_s_at, TFPI, RAB27A, SERPINA1, CEACAM1, CEACAM1, MICAL1, SERPINA10, SHH
GO:0016049	cell growth	1188	23	14.51	1162	0.02129	0.02129	SORBS2, SPOCK1, SORBS2, IGFBP1, AGTR1, PRSS2, F2, 205869_at, CEACAM1, AGTR1, CRYAB, CEACAM1, HYAL1, NRP2, CEACAM1, CEACAM1, FN1, PRSS2, SORBS2, SYT17, SEMA4B, KIF14, AVPR1A
GO:0034341	response to interferon-gamma	486	23	5.94	99	0.02129	4.5e-08	1552703_s_at, GBP1, GBP1, GBP2, VCAM1, KYNU, CD44, CD44, CASP1, 208306_x_at, CD44, CASP1, 210390_s_at, KYNU, CASP1, CASP1, IFNGR1, CD44, KYNU, EVL, CLDN1, CD44, GBP1
GO:0035924	cellular response to vascular endothelial growth factor stimulus	129	5	1.58	1165	0.02137	0.02137	VCAM1, FLT1, NRP2, FLT1, ADGRA2
GO:0006071	glycerol metabolic process	36	5	0.44	333	0.02194	7.3e-05	GK, GK, GK, ANGPTL3, ANGPTL3
GO:0035812	renal sodium excretion	49	3	0.6	1169	0.02204	0.02204	AGTR1, AGTR1, AVPR1A
GO:0035813	regulation of renal sodium excretion	49	3	0.6	1170	0.02204	0.02204	AGTR1, AGTR1, AVPR1A
GO:0014066	regulation of phosphatidylinositol 3-kinase signaling	279	8	3.41	1173	0.02213	0.02213	F2, IL18, CEACAM1, CEACAM1, FLT1, CEACAM1, CEACAM1, FLT1
GO:0033079	immature T cell proliferation	19	2	0.23	1174	0.02220	0.02220	WNT4, SHH
GO:0010873	positive regulation of cholesterol esterification	19	2	0.23	1175	0.02220	0.02220	AGTR1, AGTR1
GO:0050957	equilibrioception	19	2	0.23	1176	0.02220	0.02220	USH1C, USH1C
GO:0060050	positive regulation of protein glycosylation	19	2	0.23	1177	0.02220	0.02220	IL15, SLC51B
GO:0042670	retinal cone cell differentiation	19	2	0.23	1178	0.02220	0.02220	USH1C, USH1C
GO:0030046	parallel actin filament bundle assembly	19	2	0.23	1179	0.02220	0.02220	USH1C, USH1C
GO:0048541	Peyer's patch development	19	2	0.23	1180	0.02220	0.02220	ID2, 213931_at
GO:0048537	mucosal-associated lymphoid tissue development	19	2	0.23	1181	0.02220	0.02220	ID2, 213931_at
GO:0046549	retinal cone cell development	19	2	0.23	1182	0.02220	0.02220	USH1C, USH1C
GO:0007586	digestion	265	16	3.24	125	0.02279	2.1e-07	SCARB1, SCARB1, TFF1, PRSS2, VIL1, 205869_at, SLC2A2, AKR1D1, 209994_s_at, PRSS2, MUC13, GCNT3, NOD2, CYP39A1, MUC13, VIL1
GO:0032371	regulation of sterol transport	88	4	1.08	1188	0.02295	0.02295	204561_x_at, 209994_s_at, LIPG, SHH
GO:0032374	regulation of cholesterol transport	88	4	1.08	1189	0.02295	0.02295	204561_x_at, 209994_s_at, LIPG, SHH
GO:0006907	pinocytosis	50	3	0.61	1190	0.02324	0.02324	AHSG, AHSG, PYCARD
GO:1901881	positive regulation of protein depolymerization	50	3	0.61	1191	0.02324	0.02324	VIL1, NES, VIL1
GO:0060781	mesenchymal cell proliferation involved in prostate gland development	2	1	0.02	1198	0.02428	0.02428	SHH
GO:0060782	regulation of mesenchymal cell proliferation involved in prostate gland development	2	1	0.02	1199	0.02428	0.02428	SHH
GO:0060783	mesenchymal smoothened signaling pathway involved in prostate gland development	2	1	0.02	1200	0.02428	0.02428	SHH
GO:0050787	detoxification of mercury ion	2	1	0.02	1201	0.02428	0.02428	ABCC2
GO:0034354	'de novo' NAD biosynthetic process from tryptophan	2	1	0.02	1202	0.02428	0.02428	ACMSD
GO:0035993	deltoid tuberosity development	2	1	0.02	1203	0.02428	0.02428	PITX2
GO:1905899	regulation of smooth muscle tissue development	2	1	0.02	1204	0.02428	0.02428	SHH
GO:0060577	pulmonary vein morphogenesis	2	1	0.02	1205	0.02428	0.02428	PITX2
GO:0030842	regulation of intermediate filament depolymerization	2	1	0.02	1206	0.02428	0.02428	NES
GO:0030844	positive regulation of intermediate filament depolymerization	2	1	0.02	1207	0.02428	0.02428	NES
GO:2000061	regulation of ureter smooth muscle cell differentiation	2	1	0.02	1208	0.02428	0.02428	SHH
GO:2000062	negative regulation of ureter smooth muscle cell differentiation	2	1	0.02	1209	0.02428	0.02428	SHH
GO:2000063	positive regulation of ureter smooth muscle cell differentiation	2	1	0.02	1210	0.02428	0.02428	SHH
GO:0072195	kidney smooth muscle cell differentiation	2	1	0.02	1211	0.02428	0.02428	SHH
GO:0032499	detection of peptidoglycan	2	1	0.02	1212	0.02428	0.02428	NOD2
GO:0042450	arginine biosynthetic process via ornithine	2	1	0.02	1213	0.02428	0.02428	ASL
GO:0061190	regulation of sclerotome development	2	1	0.02	1214	0.02428	0.02428	SHH
GO:0061189	positive regulation of sclerotome development	2	1	0.02	1215	0.02428	0.02428	SHH
GO:0061144	alveolar secondary septum development	2	1	0.02	1216	0.02428	0.02428	FOXA1
GO:0045062	extrathymic T cell selection	2	1	0.02	1217	0.02428	0.02428	IL15
GO:0009949	polarity specification of anterior/posterior axis	2	1	0.02	1218	0.02428	0.02428	SHH
GO:2000356	regulation of kidney smooth muscle cell differentiation	2	1	0.02	1219	0.02428	0.02428	SHH
GO:2000357	negative regulation of kidney smooth muscle cell differentiation	2	1	0.02	1220	0.02428	0.02428	SHH
GO:2000358	positive regulation of kidney smooth muscle cell differentiation	2	1	0.02	1221	0.02428	0.02428	SHH
GO:0061772	drug transport across blood-nerve barrier	2	1	0.02	1222	0.02428	0.02428	CLDN1
GO:0038156	interleukin-3-mediated signaling pathway	2	1	0.02	1223	0.02428	0.02428	CSF2RB
GO:1905900	negative regulation of smooth muscle tissue development	2	1	0.02	1224	0.02428	0.02428	SHH
GO:1905901	positive regulation of smooth muscle tissue development	2	1	0.02	1225	0.02428	0.02428	SHH
GO:2000452	regulation of CD8-positive, alpha-beta cytotoxic T cell extravasation	2	1	0.02	1226	0.02428	0.02428	RIPK3
GO:0006478	peptidyl-tyrosine sulfation	2	1	0.02	1227	0.02428	0.02428	TPST1
GO:0002582	positive regulation of antigen processing and presentation of peptide or polysaccharide antigen via ...	2	1	0.02	1228	0.02428	0.02428	PYCARD
GO:0002585	positive regulation of antigen processing and presentation of peptide antigen	2	1	0.02	1229	0.02428	0.02428	PYCARD
GO:0002588	positive regulation of antigen processing and presentation of peptide antigen via MHC class II	2	1	0.02	1230	0.02428	0.02428	PYCARD
GO:0051615	histamine uptake	2	1	0.02	1231	0.02428	0.02428	SLC22A3
GO:0021539	subthalamus development	2	1	0.02	1232	0.02428	0.02428	PITX2
GO:0045106	intermediate filament depolymerization	2	1	0.02	1233	0.02428	0.02428	NES
GO:0045108	regulation of intermediate filament polymerization or depolymerization	2	1	0.02	1234	0.02428	0.02428	NES
GO:0006711	estrogen catabolic process	2	1	0.02	1235	0.02428	0.02428	SULT1E1
GO:0021685	cerebellar granular layer structural organization	2	1	0.02	1236	0.02428	0.02428	KIF14
GO:1903544	response to butyrate	2	1	0.02	1237	0.02428	0.02428	CLDN1
GO:1903545	cellular response to butyrate	2	1	0.02	1238	0.02428	0.02428	CLDN1
GO:1905327	tracheoesophageal septum formation	2	1	0.02	1239	0.02428	0.02428	SHH
GO:1902691	respiratory basal cell differentiation	2	1	0.02	1240	0.02428	0.02428	FOXA1
GO:0035698	CD8-positive, alpha-beta cytotoxic T cell extravasation	2	1	0.02	1241	0.02428	0.02428	RIPK3
GO:1902476	chloride transmembrane transport	181	6	2.21	1242	0.02430	0.02430	CFTR, SLC26A2, CLIC5, SLC26A2, SLC26A2, CLIC6
GO:0010519	negative regulation of phospholipase activity	20	2	0.24	1243	0.02447	0.02447	ANGPTL3, ANGPTL3
GO:0090208	positive regulation of triglyceride metabolic process	51	3	0.62	1245	0.02447	0.02447	SCARB1, SCARB1, 204561_x_at
GO:2001269	positive regulation of cysteine-type endopeptidase activity involved in apoptotic signaling pathway	51	3	0.62	1246	0.02447	0.02447	TNFSF10, TNFSF10, TNFSF10
GO:0008211	glucocorticoid metabolic process	51	3	0.62	1247	0.02447	0.02447	HSD3B1, SERPINA6, WNT4
GO:0048710	regulation of astrocyte differentiation	90	4	1.1	1249	0.02468	0.02468	ID2, F2, 213931_at, DAB1
GO:0031663	lipopolysaccharide-mediated signaling pathway	134	5	1.64	1250	0.02469	0.02469	SCARB1, CARD16, 1552703_s_at, SCARB1, IL18
GO:0002455	humoral immune response mediated by circulating immunoglobulin	182	6	2.22	1251	0.02488	0.02488	SERPING1, CFI, C8B, 208451_s_at, C1S, 211796_s_at
GO:2000177	regulation of neural precursor cell proliferation	182	6	2.22	1252	0.02488	0.02488	ID2, PROX1, 213931_at, NES, PROX1, SHH
GO:0009725	response to hormone	2472	46	30.2	740	0.02525	0.00308	NR1H4, JUNB, TNFSF10, TNFSF10, TIMP2, HPGD, MAOB, AHSG, STC1, FOXA1, CPS1, TFF1, ANG, IGFBP1, AGTR1, ABCC2, NR1H4, CEACAM1, PITX2, AGTR1, NR5A2, CRYAB, CEACAM1, 209994_s_at, NR5A2, TFPI, AHSG, HPGD, CEACAM1, CEACAM1, LYPD1, TNFSF10, CPS1, SORBS1, PID1, ANGPTL3, SLC30A10, CLDN1, CPEB1, TIMP2, TIMP2, HNF4G, TRIM63, AVPR1A, ANGPTL3, RDX
GO:0010863	positive regulation of phospholipase C activity	91	4	1.11	1255	0.02557	0.02557	ANG, FLT1, FLT1, AVPR1A
GO:0046394	carboxylic acid biosynthetic process	959	46	11.72	10	0.02558	3.9e-15	NR1H4, GADL1, PLOD1, HPGD, KYNU, 204561_x_at, ASL, ALDOB, CPS1, NR1H4, CEACAM1, LIPC, BAAT, AKR1D1, 207131_x_at, PROX1, 208284_x_at, ABCB11, CEACAM1, 209919_x_at, HYAL1, KYNU, ALDOB, GGTLC1, 211417_x_at, HPGD, CEACAM1, CEACAM1, ELOVL2, 214069_at, 215603_x_at, VCAN, ALDOB, KYNU, CPS1, ELOVL2, LGSN, CYP39A1, HKDC1, HKDC1, PROX1, PGM2L1, 230554_at, ACMSD, AVPR1A, 241914_s_at
GO:0045940	positive regulation of steroid metabolic process	52	3	0.64	1257	0.02574	0.02574	AGTR1, AGTR1, WNT4
GO:0033622	integrin activation	52	3	0.64	1258	0.02574	0.02574	CDH17, FN1, KIF14
GO:0038034	signal transduction in absence of ligand	184	6	2.25	1260	0.02606	0.02606	PPP2R1B, BCL2A1, IL1A, COL2A1, COL2A1, PPP2R1B
GO:0097192	extrinsic apoptotic signaling pathway in absence of ligand	184	6	2.25	1261	0.02606	0.02606	PPP2R1B, BCL2A1, IL1A, COL2A1, COL2A1, PPP2R1B
GO:0009395	phospholipid catabolic process	82	9	1	152	0.02618	7.5e-07	SCARB1, SCARB1, 204561_x_at, LIPC, ENPP2, ENPP2, LIPG, ANGPTL3, ANGPTL3
GO:0016053	organic acid biosynthetic process	962	46	11.75	11	0.02638	4.4e-15	NR1H4, GADL1, PLOD1, HPGD, KYNU, 204561_x_at, ASL, ALDOB, CPS1, NR1H4, CEACAM1, LIPC, BAAT, AKR1D1, 207131_x_at, PROX1, 208284_x_at, ABCB11, CEACAM1, 209919_x_at, HYAL1, KYNU, ALDOB, GGTLC1, 211417_x_at, HPGD, CEACAM1, CEACAM1, ELOVL2, 214069_at, 215603_x_at, VCAN, ALDOB, KYNU, CPS1, ELOVL2, LGSN, CYP39A1, HKDC1, HKDC1, PROX1, PGM2L1, 230554_at, ACMSD, AVPR1A, 241914_s_at
GO:0044406	adhesion of symbiont to host	31	4	0.38	509	0.02662	0.00053	SCARB1, SCARB1, ACE2, ACE2
GO:0030240	skeletal muscle thin filament assembly	21	2	0.26	1268	0.02683	0.02683	PROX1, PROX1
GO:0043353	enucleate erythrocyte differentiation	21	2	0.26	1269	0.02683	0.02683	ID2, 213931_at
GO:0002315	marginal zone B cell differentiation	21	2	0.26	1270	0.02683	0.02683	MFNG, CDH17
GO:0071494	cellular response to UV-C	21	2	0.26	1271	0.02683	0.02683	CARD16, 1552703_s_at
GO:0047484	regulation of response to osmotic stress	21	2	0.26	1272	0.02683	0.02683	ABCB1, 209994_s_at
GO:0061687	detoxification of inorganic compound	21	2	0.26	1273	0.02683	0.02683	ABCC2, MT1M
GO:0006548	histidine catabolic process	21	2	0.26	1274	0.02683	0.02683	HNMT, HNMT
GO:0042330	taxis	1359	27	16.6	958	0.02702	0.00977	ENAH, CXCL2, ID2, VCAM1, F3, AGTR1, SERPIND1, 207096_at, AGTR1, ENPP2, CXCL2, FLT1, 210390_s_at, DEFB1, ENPP2, PTPRO, 211796_s_at, NRP2, 213931_at, PIK3C2G, EVL, FLT1, DAB1, SEMA4B, SHH, CNTN4, ADGRA2
GO:2001275	positive regulation of glucose import in response to insulin stimulus	53	3	0.65	1277	0.02705	0.02705	NR1H4, NR1H4, SORBS1
GO:0030949	positive regulation of vascular endothelial growth factor receptor signaling pathway	53	3	0.65	1278	0.02705	0.02705	204534_at, FLT1, FLT1
GO:0048844	artery morphogenesis	186	6	2.27	1283	0.02729	0.02729	HPGD, PROX1, HPGD, ANGPTL3, PROX1, ANGPTL3
GO:0038084	vascular endothelial growth factor signaling pathway	93	4	1.14	1284	0.02742	0.02742	FLT1, NRP2, FLT1, ADGRA2
GO:0001503	ossification	959	19	11.72	1286	0.02803	0.02803	JUNB, ID2, WWTR1, AHSG, STC1, SLC26A2, ASGR2, WNT4, AHSG, LRP4, COL2A1, 213931_at, VCAN, COL2A1, DUOX2, SLC26A2, SLC26A2, BMP8B, SHH
GO:0006935	chemotaxis	1356	25	16.57	1288	0.02827	0.02827	ENAH, CXCL2, VCAM1, F3, AGTR1, SERPIND1, 207096_at, AGTR1, ENPP2, CXCL2, FLT1, 210390_s_at, DEFB1, ENPP2, PTPRO, 211796_s_at, NRP2, PIK3C2G, EVL, FLT1, DAB1, SEMA4B, SHH, CNTN4, ADGRA2
GO:0060840	artery development	239	7	2.92	1289	0.02829	0.02829	HPGD, PROX1, HPGD, ANGPTL3, PROX1, SHH, ANGPTL3
GO:0034383	low-density lipoprotein particle clearance	94	4	1.15	1291	0.02837	0.02837	SCARB1, NR1H4, SCARB1, NR1H4
GO:0001935	endothelial cell proliferation	376	13	4.59	540	0.02862	0.00082	SCARB1, SCARB1, F3, ANG, APOH, AGTR1, PROX1, AGTR1, FLT1, NRP2, FLT1, LRG1, PROX1
GO:1990774	tumor necrosis factor secretion	49	6	0.6	287	0.02884	2.9e-05	NR1H4, ORM1, 205041_s_at, NR1H4, 214465_at, HAVCR2
GO:0002002	regulation of angiotensin levels in blood	22	2	0.27	1296	0.02928	0.02928	ACE2, ACE2
GO:0002003	angiotensin maturation	22	2	0.27	1297	0.02928	0.02928	ACE2, ACE2
GO:0060856	establishment of blood-brain barrier	22	2	0.27	1298	0.02928	0.02928	209994_s_at, ADGRA2
GO:1900390	regulation of iron ion import	22	2	0.27	1299	0.02928	0.02928	TF, TF
GO:0032372	negative regulation of sterol transport	22	2	0.27	1300	0.02928	0.02928	204561_x_at, SHH
GO:0032375	negative regulation of cholesterol transport	22	2	0.27	1301	0.02928	0.02928	204561_x_at, SHH
GO:0042420	dopamine catabolic process	22	2	0.27	1302	0.02928	0.02928	MAOB, MAOA
GO:0034162	toll-like receptor 9 signaling pathway	55	3	0.67	1306	0.02976	0.02976	NR1H4, NR1H4, HAVCR2
GO:0031100	animal organ regeneration	190	6	2.32	1308	0.02985	0.02985	NNMT, 204534_at, CPB2, BAAT, CLDN1, NNMT
GO:0019229	regulation of vasoconstriction	141	5	1.72	1310	0.02987	0.02987	AGTR1, AGTR1, ACE2, ACE2, AVPR1A
GO:0045927	positive regulation of growth	650	14	7.94	1313	0.03032	0.03032	IGFBP1, PRSS2, VIL1, F2, 205869_at, PROX1, AGR2, HYAL1, FN1, PRSS2, PROX1, VIL1, SYT17, AVPR1A
GO:0001558	regulation of cell growth	970	19	11.85	1317	0.03094	0.03094	SPOCK1, IGFBP1, AGTR1, PRSS2, F2, 205869_at, CEACAM1, AGTR1, CRYAB, CEACAM1, HYAL1, CEACAM1, CEACAM1, FN1, PRSS2, SYT17, SEMA4B, KIF14, AVPR1A
GO:0019730	antimicrobial humoral response	192	6	2.35	1324	0.03118	0.03118	PI3, PRSS2, F2, 205869_at, DEFB1, PRSS2
GO:0051341	regulation of oxidoreductase activity	201	8	2.46	753	0.03131	0.00346	SCARB1, SCARB1, AGTR1, HP, AGTR1, 208470_s_at, NOD2, RIPK3
GO:0051017	actin filament bundle assembly	413	10	5.05	1328	0.03177	0.03177	USH1C, VIL1, WNT4, USH1C, MYO1B, MYO1B, EVL, SORBS1, VIL1, RDX
GO:2001198	regulation of dendritic cell differentiation	23	2	0.28	1329	0.03181	0.03181	TMEM176A, TMEM176B
GO:0051261	protein depolymerization	300	8	3.67	1332	0.03211	0.03211	VIL1, ASPH, MICAL1, NES, ASPH, ASPH, VIL1, RDX
GO:0003229	ventricular cardiac muscle tissue development	144	5	1.76	1333	0.03229	0.03229	ID2, MYL3, PROX1, 213931_at, PROX1
GO:0045446	endothelial cell differentiation	259	9	3.16	814	0.03233	0.00485	STC1, CEACAM1, PROX1, CEACAM1, CEACAM1, CEACAM1, CLDN1, PROX1, RDX
GO:0033628	regulation of cell adhesion mediated by integrin	98	4	1.2	1334	0.03237	0.03237	DPP4, MUC1, DPP4, TESC
GO:1900027	regulation of ruffle assembly	57	3	0.7	1335	0.03261	0.03261	EVL, EPS8L3, RDX
GO:1903727	positive regulation of phospholipid metabolic process	102	6	1.25	639	0.03296	0.00161	NR1H4, 204561_x_at, NR1H4, FLT1, NOD2, FLT1
GO:1900274	regulation of phospholipase C activity	99	4	1.21	1338	0.03342	0.03342	ANG, FLT1, FLT1, AVPR1A
GO:0061572	actin filament bundle organization	417	10	5.09	1339	0.03359	0.03359	USH1C, VIL1, WNT4, USH1C, MYO1B, MYO1B, EVL, SORBS1, VIL1, RDX
GO:0017001	antibiotic catabolic process	103	6	1.26	641	0.03402	0.00170	GPX3, HP, 208470_s_at, SULT1A1, DUOX2, SULT1E1
GO:0061049	cell growth involved in cardiac muscle cell development	58	3	0.71	1344	0.03408	0.03408	SORBS2, SORBS2, SORBS2
GO:0003301	physiological cardiac muscle hypertrophy	58	3	0.71	1345	0.03408	0.03408	SORBS2, SORBS2, SORBS2
GO:0003298	physiological muscle hypertrophy	58	3	0.71	1346	0.03408	0.03408	SORBS2, SORBS2, SORBS2
GO:0071625	vocalization behavior	58	3	0.71	1347	0.03408	0.03408	SRPX2, CNTNAP2, CNTNAP2
GO:1901879	regulation of protein depolymerization	249	7	3.04	1348	0.03420	0.03420	VIL1, ASPH, NES, ASPH, ASPH, VIL1, RDX
GO:0010872	regulation of cholesterol esterification	24	2	0.29	1349	0.03443	0.03443	AGTR1, AGTR1
GO:1901978	positive regulation of cell cycle checkpoint	24	2	0.29	1350	0.03443	0.03443	PROX1, PROX1
GO:0019614	catechol-containing compound catabolic process	24	2	0.29	1351	0.03443	0.03443	MAOB, MAOA
GO:0042424	catecholamine catabolic process	24	2	0.29	1352	0.03443	0.03443	MAOB, MAOA
GO:0032836	glomerular basement membrane development	24	2	0.29	1353	0.03443	0.03443	NID1, COL4A4
GO:0060049	regulation of protein glycosylation	24	2	0.29	1354	0.03443	0.03443	IL15, SLC51B
GO:0060452	positive regulation of cardiac muscle contraction	24	2	0.29	1355	0.03443	0.03443	ACE2, ACE2
GO:0046626	regulation of insulin receptor signaling pathway	147	5	1.8	1359	0.03482	0.03482	NR1H4, AHSG, NR1H4, AHSG, PID1
GO:0007173	epidermal growth factor receptor signaling pathway	362	9	4.42	1362	0.03506	0.03506	EFEMP1, VIL1, CEACAM1, AGR2, CEACAM1, CEACAM1, CEACAM1, SLC30A10, VIL1
GO:0030855	epithelial cell differentiation	1570	39	19.18	286	0.03522	2.6e-05	MAF, ANXA4, ID2, WWTR1, PI3, STC1, FOXA1, CPS1, USH1C, VIL1, KLK13, MAF, CEACAM1, PROX1, 207414_s_at, PITX2, NR5A2, WNT4, CD24, CD24, AGR2, MAF, CEACAM1, NR5A2, 210553_x_at, USH1C, PCSK6, PTPRO, CEACAM1, CEACAM1, CLIC5, 213931_at, CPS1, KRT23, CLDN1, PROX1, VIL1, PCSK6, RDX
GO:0014065	phosphatidylinositol 3-kinase signaling	363	9	4.43	1365	0.03558	0.03558	F2, IL18, CEACAM1, CEACAM1, FLT1, CEACAM1, CEACAM1, PIK3C2G, FLT1
GO:2001267	regulation of cysteine-type endopeptidase activity involved in apoptotic signaling pathway	59	3	0.72	1366	0.03559	0.03559	TNFSF10, TNFSF10, TNFSF10
GO:1905230	response to borneol	3	1	0.04	1371	0.03621	0.03621	209994_s_at
GO:1905231	cellular response to borneol	3	1	0.04	1372	0.03621	0.03621	209994_s_at
GO:1905233	response to codeine	3	1	0.04	1373	0.03621	0.03621	209994_s_at
GO:1905235	response to quercetin	3	1	0.04	1374	0.03621	0.03621	209994_s_at
GO:1905237	response to cyclosporin A	3	1	0.04	1375	0.03621	0.03621	209994_s_at
GO:0060545	positive regulation of necroptotic process	3	1	0.04	1376	0.03621	0.03621	RIPK3
GO:0003421	growth plate cartilage axis specification	3	1	0.04	1377	0.03621	0.03621	STC1
GO:0061369	negative regulation of testicular blood vessel morphogenesis	3	1	0.04	1378	0.03621	0.03621	WNT4
GO:2000066	positive regulation of cortisol biosynthetic process	3	1	0.04	1379	0.03621	0.03621	WNT4
GO:2000019	negative regulation of male gonad development	3	1	0.04	1380	0.03621	0.03621	WNT4
GO:0036060	slit diaphragm assembly	3	1	0.04	1381	0.03621	0.03621	PTPRO
GO:0036058	filtration diaphragm assembly	3	1	0.04	1382	0.03621	0.03621	PTPRO
GO:0044722	renal phosphate excretion	3	1	0.04	1383	0.03621	0.03621	STC1
GO:0043215	daunorubicin transport	3	1	0.04	1384	0.03621	0.03621	209994_s_at
GO:0033231	carbohydrate export	3	1	0.04	1385	0.03621	0.03621	209994_s_at
GO:0071217	cellular response to external biotic stimulus	3	1	0.04	1386	0.03621	0.03621	209994_s_at
GO:2000361	regulation of prostaglandin-E synthase activity	3	1	0.04	1387	0.03621	0.03621	NOD2
GO:2000363	positive regulation of prostaglandin-E synthase activity	3	1	0.04	1388	0.03621	0.03621	NOD2
GO:0001868	regulation of complement activation, lectin pathway	3	1	0.04	1389	0.03621	0.03621	SERPING1
GO:0001869	negative regulation of complement activation, lectin pathway	3	1	0.04	1390	0.03621	0.03621	SERPING1
GO:0002543	activation of blood coagulation via clotting cascade	3	1	0.04	1391	0.03621	0.03621	F3
GO:1903402	regulation of renal phosphate excretion	3	1	0.04	1392	0.03621	0.03621	STC1
GO:1903403	negative regulation of renal phosphate excretion	3	1	0.04	1393	0.03621	0.03621	STC1
GO:0021813	cell-cell adhesion involved in neuronal-glial interactions involved in cerebral cortex radial glia g...	3	1	0.04	1394	0.03621	0.03621	DAB1
GO:1990962	drug transport across blood-brain barrier	3	1	0.04	1395	0.03621	0.03621	209994_s_at
GO:1990963	establishment of blood-retinal barrier	3	1	0.04	1396	0.03621	0.03621	209994_s_at
GO:0060458	right lung development	3	1	0.04	1397	0.03621	0.03621	SHH
GO:0031945	positive regulation of glucocorticoid metabolic process	3	1	0.04	1398	0.03621	0.03621	WNT4
GO:0031948	positive regulation of glucocorticoid biosynthetic process	3	1	0.04	1399	0.03621	0.03621	WNT4
GO:1902688	regulation of NAD metabolic process	3	1	0.04	1400	0.03621	0.03621	ACMSD
GO:1901557	response to fenofibrate	3	1	0.04	1401	0.03621	0.03621	209994_s_at
GO:0035315	hair cell differentiation	102	4	1.25	1403	0.03668	0.03668	USH1C, PITX2, USH1C, CLIC5
GO:0019400	alditol metabolic process	42	5	0.51	386	0.03670	0.00016	GK, GK, GK, ANGPTL3, ANGPTL3
GO:0032088	negative regulation of NF-kappaB transcription factor activity	200	6	2.44	1407	0.03692	0.03692	NR1H4, ANXA4, NR1H4, NOD2, PYCARD, HAVCR2
GO:0034372	very-low-density lipoprotein particle remodeling	25	2	0.31	1409	0.03712	0.03712	204561_x_at, LIPC
GO:2000047	regulation of cell-cell adhesion mediated by cadherin	25	2	0.31	1410	0.03712	0.03712	FOXA1, 209978_s_at
GO:0006068	ethanol catabolic process	25	2	0.31	1411	0.03712	0.03712	SULT1A1, SULT1E1
GO:0034756	regulation of iron ion transport	25	2	0.31	1412	0.03712	0.03712	TF, TF
GO:0014732	skeletal muscle atrophy	25	2	0.31	1413	0.03712	0.03712	IL15, TRIM63
GO:0019336	phenol-containing compound catabolic process	25	2	0.31	1414	0.03712	0.03712	MAOB, MAOA
GO:0051016	barbed-end actin filament capping	60	3	0.73	1418	0.03714	0.03714	VIL1, VIL1, RDX
GO:0031639	plasminogen activation	60	3	0.73	1419	0.03714	0.03714	APOH, CPB2, MELTF
GO:0060122	inner ear receptor cell stereocilium organization	60	3	0.73	1420	0.03714	0.03714	USH1C, USH1C, CLIC5
GO:2000179	positive regulation of neural precursor cell proliferation	103	4	1.26	1423	0.03781	0.03781	PROX1, NES, PROX1, SHH
GO:0010884	positive regulation of lipid storage	61	3	0.75	1426	0.03872	0.03872	SCARB1, SCARB1, 204561_x_at
GO:0060351	cartilage development involved in endochondral bone morphogenesis	61	3	0.75	1427	0.03872	0.03872	STC1, COL2A1, COL2A1
GO:0051384	response to glucocorticoid	369	9	4.51	1428	0.03882	0.03882	MAOB, STC1, CPS1, ABCC2, 209994_s_at, CPS1, CLDN1, TRIM63, AVPR1A
GO:0070508	cholesterol import	26	2	0.32	1430	0.03990	0.03990	SCARB1, SCARB1
GO:0010886	positive regulation of cholesterol storage	26	2	0.32	1431	0.03990	0.03990	SCARB1, SCARB1
GO:0070673	response to interleukin-18	26	2	0.32	1432	0.03990	0.03990	IL18, CLDN1
GO:0035376	sterol import	26	2	0.32	1433	0.03990	0.03990	SCARB1, SCARB1
GO:0006703	estrogen biosynthetic process	26	2	0.32	1434	0.03990	0.03990	HSD3B1, HSD17B11
GO:0001667	ameboidal-type cell migration	1024	28	12.51	338	0.04005	7.5e-05	SCARB1, SCARB1, DPP4, STC1, APOH, SRPX2, VIL1, CEACAM1, PROX1, PITX2, ENPP2, CEACAM1, HYAL1, ENPP2, DPP4, NRP2, CEACAM1, CEACAM1, EVL, TNS1, TNS1, TNS1, PROX1, VIL1, SEMA4B, SHH, PTPRG, ADGRA2
GO:0090023	positive regulation of neutrophil chemotaxis	62	3	0.76	1439	0.04033	0.04033	CXCL2, CXCL2, 211796_s_at
GO:2000147	positive regulation of cell motility	1231	31	15.04	371	0.04067	0.00014	SCARB1, SOD2, CXCL2, SCARB1, CEACAM6, F3, 204534_at, CGA, SRPX2, VIL1, PROX1, ENPP2, CXCL2, IL1A, FLT1, DEFB1, HYAL1, ENPP2, CEACAM6, 211796_s_at, NRP2, FN1, ANGPTL3, PYCARD, FLT1, PROX1, VIL1, SEMA4B, ANGPTL3, RDX, ADGRA2
GO:0006954	inflammatory response	1582	60	19.33	13	0.04069	8.5e-15	1552703_s_at, NR1H4, CXCL2, SERPING1, SERPINA1, GPRC5B, CFI, VCAM1, TPST1, F3, 204534_at, AHSG, ORM1, 205041_s_at, IL1RAP, AGTR1, F2, IL15, CASP1, KNG1, ITIH4, IL18, NR1H4, CPB2, HP, SCN9A, C8B, 207096_at, 207131_x_at, TNFRSF9, PROS1, AGTR1, 208284_x_at, 208451_s_at, 208470_s_at, HPR, C1S, CXCL2, 209919_x_at, CASP1, IL1A, 210390_s_at, HYAL1, AHSG, CASP1, CASP1, 211417_x_at, SERPINA1, 211796_s_at,…
GO:0001570	vasculogenesis	183	9	2.24	491	0.04095	0.00045	JUNB, CEACAM1, PITX2, CEACAM1, FLT1, CEACAM1, CEACAM1, FLT1, SHH
GO:0035107	appendage morphogenesis	432	10	5.28	1443	0.04106	0.04106	PITX2, ASPH, LRP4, COL2A1, COL2A1, MAP3K20, ASPH, ASPH, MAP3K20, SHH
GO:0035108	limb morphogenesis	432	10	5.28	1444	0.04106	0.04106	PITX2, ASPH, LRP4, COL2A1, COL2A1, MAP3K20, ASPH, ASPH, MAP3K20, SHH
GO:0040017	positive regulation of locomotion	1299	32	15.87	390	0.04147	0.00016	SCARB1, SOD2, CXCL2, SCARB1, CEACAM6, F3, PC, 204534_at, CGA, SRPX2, VIL1, PROX1, ENPP2, CXCL2, IL1A, FLT1, DEFB1, HYAL1, ENPP2, CEACAM6, 211796_s_at, NRP2, FN1, ANGPTL3, PYCARD, FLT1, PROX1, VIL1, SEMA4B, ANGPTL3, RDX, ADGRA2
GO:0048839	inner ear development	439	12	5.36	922	0.04165	0.00834	MAF, USH1C, MAF, PROX1, MAF, USH1C, CLIC5, COL2A1, COL2A1, DUOX2, PROX1, SHH
GO:0002237	response to molecule of bacterial origin	772	32	9.43	60	0.04183	2.6e-09	SCARB1, CARD16, 1552703_s_at, NR1H4, CXCL2, JUNB, SCARB1, VCAM1, HPGD, MAOB, CPS1, CSF2RB, CASP1, ABCC2, IL18, NR1H4, TNFRSF9, 208451_s_at, CD24, CD24, CXCL2, CASP1, 209994_s_at, TFPI, CASP1, CASP1, HPGD, CPS1, NOD2, PYCARD, CLDN1, HAVCR2
GO:0032733	positive regulation of interleukin-10 production	63	3	0.77	1449	0.04197	0.04197	211796_s_at, NOD2, PYCARD
GO:0015748	organophosphate ester transport	207	6	2.53	1451	0.04246	0.04246	SCARB1, SCARB1, 204561_x_at, ABCB1, 209994_s_at, SLC37A1
GO:0050665	hydrogen peroxide biosynthetic process	27	2	0.33	1453	0.04275	0.04275	MAOB, DUOX2
GO:0010988	regulation of low-density lipoprotein particle clearance	27	2	0.33	1454	0.04275	0.04275	NR1H4, NR1H4
GO:0008212	mineralocorticoid metabolic process	27	2	0.33	1455	0.04275	0.04275	HSD3B1, WNT4
GO:0006705	mineralocorticoid biosynthetic process	27	2	0.33	1456	0.04275	0.04275	HSD3B1, WNT4
GO:0030497	fatty acid elongation	27	2	0.33	1457	0.04275	0.04275	ELOVL2, ELOVL2
GO:0055067	monovalent inorganic cation homeostasis	376	9	4.59	1458	0.04285	0.04285	CFTR, SLC26A2, AGTR1, SCN7A, AGTR1, SLC26A2, SLC26A2, SCN7A, AVPR1A
GO:1901616	organic hydroxy compound catabolic process	151	11	1.84	192	0.04305	2.8e-06	SCARB1, SCARB1, MAOB, MAOA, AKR1D1, GK, SULT1A1, GK, GK, SULT1E1, CYP39A1
GO:0050829	defense response to Gram-negative bacterium	156	5	1.91	1459	0.04314	0.04314	F2, DEFB1, 211796_s_at, IL22RA1, PYCARD
GO:0051180	vitamin transport	71	5	0.87	648	0.04319	0.00179	SCARB1, SCARB1, SLC2A2, SLC19A3, SLC19A3
GO:0044344	cellular response to fibroblast growth factor stimulus	377	9	4.61	1460	0.04344	0.04344	CD44, CD44, CPS1, WNT4, CD44, HYAL1, CD44, CPS1, CD44
GO:0071624	positive regulation of granulocyte chemotaxis	64	3	0.78	1461	0.04365	0.04365	CXCL2, CXCL2, 211796_s_at
GO:0010955	negative regulation of protein processing	108	4	1.32	1463	0.04375	0.04375	CARD16, 1552703_s_at, SERPING1, CPB2
GO:1903318	negative regulation of protein maturation	108	4	1.32	1464	0.04375	0.04375	CARD16, 1552703_s_at, SERPING1, CPB2
GO:0002548	monocyte chemotaxis	109	4	1.33	1469	0.04499	0.04499	FLT1, 210390_s_at, PTPRO, FLT1
GO:0015914	phospholipid transport	158	5	1.93	1470	0.04514	0.04514	SCARB1, SCARB1, 204561_x_at, ABCB1, 209994_s_at
GO:0060193	positive regulation of lipase activity	177	8	2.16	637	0.04516	0.00158	204561_x_at, ANG, APOH, AGTR1, AGTR1, FLT1, FLT1, AVPR1A
GO:0046718	viral entry into host cell	322	8	3.93	1475	0.04547	0.04547	SCARB1, SCARB1, DPP4, DPP4, TMPRSS2, ACE2, ACE2, CLDN1
GO:0050713	negative regulation of interleukin-1 beta secretion	28	2	0.34	1476	0.04568	0.04568	CARD16, 1552703_s_at
GO:0051006	positive regulation of lipoprotein lipase activity	28	2	0.34	1477	0.04568	0.04568	204561_x_at, APOH
GO:0034370	triglyceride-rich lipoprotein particle remodeling	28	2	0.34	1478	0.04568	0.04568	204561_x_at, LIPC
GO:0034310	primary alcohol catabolic process	28	2	0.34	1479	0.04568	0.04568	SULT1A1, SULT1E1
GO:0030502	negative regulation of bone mineralization	28	2	0.34	1480	0.04568	0.04568	AHSG, AHSG
GO:0042297	vocal learning	28	2	0.34	1481	0.04568	0.04568	CNTNAP2, CNTNAP2
GO:0042761	very long-chain fatty acid biosynthetic process	28	2	0.34	1482	0.04568	0.04568	ELOVL2, ELOVL2
GO:0032725	positive regulation of granulocyte macrophage colony-stimulating factor production	28	2	0.34	1483	0.04568	0.04568	IL18, 211796_s_at
GO:0033623	regulation of integrin activation	28	2	0.34	1484	0.04568	0.04568	CDH17, KIF14
GO:0060059	embryonic retina morphogenesis in camera-type eye	28	2	0.34	1485	0.04568	0.04568	PROX1, PROX1
GO:0098596	imitative learning	28	2	0.34	1486	0.04568	0.04568	CNTNAP2, CNTNAP2
GO:0050819	negative regulation of coagulation	127	15	1.55	30	0.04666	5.4e-11	SERPING1, PROCR, TSPAN8, 204534_at, APOH, F2, KNG1, CEACAM1, CPB2, PROS1, CEACAM1, 209978_s_at, TFPI, CEACAM1, CEACAM1
GO:0001666	response to hypoxia	887	17	10.84	1491	0.04695	0.04695	CARD16, 1552703_s_at, PLOD1, DPP4, VCAM1, STC1, ANG, CASP1, CD24, CD24, CRYAB, CASP1, 209994_s_at, CASP1, CASP1, DPP4, CPEB1
GO:0097286	iron ion import	66	3	0.81	1492	0.04711	0.04711	TF, TF, MELTF
GO:0001866	NK T cell proliferation	14	3	0.17	520	0.04778	0.00060	IL15, IL18, 211796_s_at
GO:0030237	female sex determination	4	1	0.05	1496	0.04798	0.04798	WNT4
GO:0046946	hydroxylysine metabolic process	4	1	0.05	1497	0.04798	0.04798	PLOD1
GO:0046947	hydroxylysine biosynthetic process	4	1	0.05	1498	0.04798	0.04798	PLOD1
GO:0003350	pulmonary myocardium development	4	1	0.05	1499	0.04798	0.04798	PITX2
GO:0060516	primary prostatic bud elongation	4	1	0.05	1500	0.04798	0.04798	SHH
GO:0072194	kidney smooth muscle tissue development	4	1	0.05	1501	0.04798	0.04798	SHH
GO:0002426	immunoglobulin production in mucosal tissue	4	1	0.05	1502	0.04798	0.04798	GCNT3
GO:0052182	modification by host of symbiont morphology or physiology via secreted substance	4	1	0.05	1503	0.04798	0.04798	209978_s_at
GO:0061184	positive regulation of dermatome development	4	1	0.05	1504	0.04798	0.04798	WNT4
GO:0052212	modification of morphology or physiology of other organism via secreted substance involved in symbio...	4	1	0.05	1505	0.04798	0.04798	209978_s_at
GO:0052213	interaction with symbiont via secreted substance involved in symbiotic interaction	4	1	0.05	1506	0.04798	0.04798	209978_s_at
GO:1990773	matrix metallopeptidase secretion	4	1	0.05	1507	0.04798	0.04798	IDH2
GO:0042231	interleukin-13 biosynthetic process	4	1	0.05	1508	0.04798	0.04798	IL18
GO:1904464	regulation of matrix metallopeptidase secretion	4	1	0.05	1509	0.04798	0.04798	IDH2
GO:0030908	protein splicing	4	1	0.05	1510	0.04798	0.04798	SHH
GO:1904465	negative regulation of matrix metallopeptidase secretion	4	1	0.05	1511	0.04798	0.04798	IDH2
GO:0032712	negative regulation of interleukin-3 production	4	1	0.05	1512	0.04798	0.04798	HAVCR2
GO:2000449	regulation of CD8-positive, alpha-beta T cell extravasation	4	1	0.05	1513	0.04798	0.04798	RIPK3
GO:0008218	bioluminescence	4	1	0.05	1514	0.04798	0.04798	SERPINA10
GO:2000407	regulation of T cell extravasation	4	1	0.05	1515	0.04798	0.04798	RIPK3
GO:0002541	activation of plasma proteins involved in acute inflammatory response	4	1	0.05	1516	0.04798	0.04798	F3
GO:0071579	regulation of zinc ion transport	4	1	0.05	1517	0.04798	0.04798	SLC30A10
GO:0033624	negative regulation of integrin activation	4	1	0.05	1518	0.04798	0.04798	KIF14
GO:2000225	negative regulation of testosterone biosynthetic process	4	1	0.05	1519	0.04798	0.04798	WNT4
GO:0071656	negative regulation of granulocyte colony-stimulating factor production	4	1	0.05	1520	0.04798	0.04798	HAVCR2
GO:0019072	viral genome packaging	4	1	0.05	1521	0.04798	0.04798	PC
GO:0048850	hypophysis morphogenesis	4	1	0.05	1522	0.04798	0.04798	DUOX2
GO:0019074	viral RNA genome packaging	4	1	0.05	1523	0.04798	0.04798	PC
GO:0021693	cerebellar Purkinje cell layer structural organization	4	1	0.05	1524	0.04798	0.04798	KIF14
GO:0021698	cerebellar cortex structural organization	4	1	0.05	1525	0.04798	0.04798	KIF14
GO:1901257	negative regulation of macrophage colony-stimulating factor production	4	1	0.05	1526	0.04798	0.04798	HAVCR2
GO:0060460	left lung morphogenesis	4	1	0.05	1527	0.04798	0.04798	PITX2
GO:0060474	positive regulation of flagellated sperm motility involved in capacitation	4	1	0.05	1528	0.04798	0.04798	DEFB1
GO:0016539	intein-mediated protein splicing	4	1	0.05	1529	0.04798	0.04798	SHH
GO:0035544	negative regulation of SNARE complex assembly	4	1	0.05	1530	0.04798	0.04798	TRIM9
GO:0035697	CD8-positive, alpha-beta T cell extravasation	4	1	0.05	1531	0.04798	0.04798	RIPK3
GO:0010755	regulation of plasminogen activation	29	2	0.35	1533	0.04867	0.04867	CPB2, MELTF
GO:0061365	positive regulation of triglyceride lipase activity	29	2	0.35	1534	0.04867	0.04867	204561_x_at, APOH
GO:0060297	regulation of sarcomere organization	29	2	0.35	1535	0.04867	0.04867	PROX1, PROX1
GO:0045651	positive regulation of macrophage differentiation	29	2	0.35	1536	0.04867	0.04867	ID2, 213931_at
GO:0050996	positive regulation of lipid catabolic process	67	3	0.82	1539	0.04889	0.04889	204561_x_at, ANGPTL3, ANGPTL3
GO:0021772	olfactory bulb development	67	3	0.82	1540	0.04889	0.04889	ID2, 213931_at, KIF14

## Sheet: Bisphenol S_only (n=195)
GO.ID	Term	Annotated	Significant	Expected	Rank in classic	elim	classic	genes
GO:0034394	protein localization to cell surface	158	6	0.77	24	0.00013	0.00013	FLNA, FBLN5, BDNF, FLNA, FLNA, PICALM
GO:0044319	wound healing, spreading of cells	105	5	0.51	31	0.00017	0.00017	FLNA, CYR61, FLNA, FLNA, PDPN
GO:0009098	leucine biosynthetic process	6	2	0.03	42	0.00035	0.00035	BCAT1, BCAT1
GO:0009099	valine biosynthetic process	6	2	0.03	43	0.00035	0.00035	BCAT1, BCAT1
GO:1902950	regulation of dendritic spine maintenance	30	3	0.15	46	0.00041	0.00041	PRNP, ABHD17B, VPS35
GO:0051764	actin crosslink formation	31	3	0.15	48	0.00046	0.00046	FLNA, FLNA, FLNA
GO:0003334	keratinocyte development	32	3	0.16	52	0.00050	0.00050	FLNB, FOSL2, FOSL2
GO:0030198	extracellular matrix organization	880	18	4.27	2	0.00059	3.3e-07	ADAMTS9, THBS1, FSCN1, TIMP1, FBLN5, LOXL1, LOX, TGFBR1, SERPINH1, COL18A1, LAMA5, CYR61, POSTN, COL4A6, VCAN, COL4A2, PDPN, SULF2
GO:0048251	elastic fiber assembly	34	3	0.17	57	0.00060	0.00060	FBLN5, LOXL1, LOX
GO:0030334	regulation of cell migration	2070	24	10.05	16	0.00069	6.9e-05	RHOF, ADAMTS9, ADAM9, PTP4A1, FLNA, THBS1, CLIC4, TIMP1, F2RL1, PLXNC1, GNA13, TGFBR1, TGFBR2, COL18A1, LAMA5, CYR61, POSTN, FLNA, FLNA, PDGFC, STK26, PDPN, IGF1R, SPRED1
GO:1905166	negative regulation of lysosomal protein catabolic process	10	2	0.05	71	0.00103	0.00103	LAPTM4B, VPS35
GO:1900024	regulation of substrate adhesion-dependent cell spreading	160	5	0.78	76	0.00114	0.00114	FLNA, POSTN, FLNA, FLNA, PDPN
GO:0071526	semaphorin-plexin signaling pathway	94	4	0.46	77	0.00116	0.00116	FLNA, PLXNC1, FLNA, FLNA
GO:0042789	mRNA transcription by RNA polymerase II	43	3	0.21	78	0.00120	0.00120	FLNA, FLNA, FLNA
GO:0018125	peptidyl-cysteine methylation	12	2	0.06	82	0.00150	0.00150	201045_s_at, 201048_x_at
GO:0003415	chondrocyte hypertrophy	12	2	0.06	83	0.00150	0.00150	TGFBR2, MEX3C
GO:0002553	histamine secretion by mast cell	13	2	0.06	85	0.00176	0.00176	SNAP23, SNAP23
GO:2001224	positive regulation of neuron migration	50	3	0.24	88	0.00186	0.00186	FLNA, FLNA, FLNA
GO:1901379	regulation of potassium ion transmembrane transport	180	7	0.87	9	0.00190	3.0e-05	FLNA, FHL1, FHL1, FLNA, FLNA, PRNP, CAB39
GO:1905007	positive regulation of epithelial to mesenchymal transition involved in endocardial cushion formatio...	14	2	0.07	92	0.00205	0.00205	TGFBR1, TGFBR2
GO:0072608	interleukin-10 secretion	14	2	0.07	93	0.00205	0.00205	F2RL1, TNFRSF21
GO:0097527	necroptotic signaling pathway	15	2	0.07	102	0.00236	0.00236	FAS, FAS
GO:0003433	chondrocyte development involved in endochondral bone morphogenesis	15	2	0.07	103	0.00236	0.00236	TGFBR2, SERPINH1
GO:0036337	Fas signaling pathway	15	2	0.07	104	0.00236	0.00236	FAS, FAS
GO:0042177	negative regulation of protein catabolic process	328	10	1.59	4	0.00306	5.2e-06	LAPTM4B, USP25, RPS7, FLNA, TIMP1, TIMP4, SNX3, FLNA, FLNA, VPS35
GO:0030199	collagen fibril organization	126	4	0.61	124	0.00339	0.00339	LOXL1, LOX, TGFBR1, SERPINH1
GO:0010811	positive regulation of cell-substrate adhesion	297	6	1.44	125	0.00341	0.00341	EDIL3, FLNA, EDIL3, CYR61, FLNA, FLNA
GO:0051220	cytoplasmic sequestering of protein	63	3	0.31	127	0.00361	0.00361	FLNA, FLNA, FLNA
GO:0042246	tissue regeneration	129	4	0.63	128	0.00369	0.00369	KLK6, TGFBR2, POSTN, PTPN12
GO:0072659	protein localization to plasma membrane	633	9	3.07	132	0.00395	0.00395	SPTBN1, FLNA, RER1, LAMA5, FLNA, FLNA, PICALM, PRNP, VPS35
GO:0043268	positive regulation of potassium ion transport	91	5	0.44	19	0.00408	8.5e-05	FLNA, FHL1, FHL1, FLNA, FLNA
GO:0034329	cell junction assembly	640	9	3.11	137	0.00424	0.00424	FLNA, THBS1, PLEC, FSCN1, CBFB, LAMA5, FLNA, FERMT2, FLNA
GO:0051045	negative regulation of membrane protein ectodomain proteolysis	21	2	0.1	142	0.00463	0.00463	TIMP1, TIMP4
GO:0071455	cellular response to hyperoxia	21	2	0.1	143	0.00463	0.00463	FAS, FAS
GO:0043113	receptor clustering	138	4	0.67	144	0.00469	0.00469	FLNA, RER1, FLNA, FLNA
GO:0009612	response to mechanical stimulus	533	8	2.59	145	0.00470	0.00470	THBS1, CNN2, PIEZO1, TGFBR2, POSTN, FAS, FAS, STAT1
GO:0018277	protein deamination	1	1	0	150	0.00485	0.00485	LOXL1
GO:1901381	positive regulation of potassium ion transmembrane transport	71	3	0.34	153	0.00505	0.00505	FLNA, FLNA, FLNA
GO:0001886	endothelial cell morphogenesis	22	2	0.11	154	0.00508	0.00508	CLIC4, COL18A1
GO:0034612	response to tumor necrosis factor	659	9	3.2	158	0.00511	0.00511	ADAM9, THBS1, F2RL1, TNFRSF10D, POSTN, TNFRSF21, FAS, FAS, STAT1
GO:0072385	minus-end-directed organelle transport along microtubule	23	2	0.11	163	0.00554	0.00554	201045_s_at, 201048_x_at
GO:0090647	modulation of age-related behavioral decline	23	2	0.11	164	0.00554	0.00554	PICALM, PRNP
GO:0045446	endothelial cell differentiation	259	7	1.26	40	0.00589	0.00029	CLIC4, F2RL1, 208078_s_at, EDF1, COL18A1, LAMA5, PDPN
GO:0035926	chemokine (C-C motif) ligand 2 secretion	24	2	0.12	169	0.00603	0.00603	F2RL1, POSTN
GO:0090091	positive regulation of extracellular matrix disassembly	24	2	0.12	170	0.00603	0.00603	FSCN1, PDPN
GO:0007229	integrin-mediated signaling pathway	252	8	1.22	10	0.00616	3.5e-05	ADAM9, FLNA, TIMP1, NEDD9, LAMA5, FLNA, FERMT2, FLNA
GO:0008354	germ cell migration	25	2	0.12	174	0.00653	0.00653	CXADR, TGFBR1
GO:0070527	platelet aggregation	154	4	0.75	177	0.00688	0.00688	FLNA, FLNA, FLNA, PDPN
GO:0007179	transforming growth factor beta receptor signaling pathway	453	7	2.2	178	0.00688	0.00688	ADAM9, THBS1, TGFBR1, TGFBR2, CDKN2B, 208078_s_at, FERMT2
GO:1905049	negative regulation of metallopeptidase activity	26	2	0.13	181	0.00705	0.00705	TIMP1, PICALM
GO:0034498	early endosome to Golgi transport	26	2	0.13	182	0.00705	0.00705	201045_s_at, 201048_x_at
GO:0040017	positive regulation of locomotion	1299	16	6.31	59	0.00724	0.00063	ADAM9, PTP4A1, FLNA, THBS1, F2RL1, TGFBR1, TGFBR2, COL18A1, CYR61, POSTN, FLNA, FLNA, VPS35, PDGFC, PDPN, IGF1R
GO:0019221	cytokine-mediated signaling pathway	1811	17	8.79	185	0.00726	0.00726	IRF6, YWHAZ, FSCN1, CNN2, TIMP1, SOCS2, OSMR, F2RL1, CBFB, 208078_s_at, LAMA5, TNFRSF10D, CEBPD, TNFRSF21, FAS, FAS, STAT1
GO:0042060	wound healing	1376	20	6.68	7	0.00746	1.3e-05	YWHAZ, FLNA, THBS1, TIMP1, 203074_at, LMAN1, LOX, KLK6, F2RL1, GNA13, TGFBR1, TGFBR2, CYR61, POSTN, FLNA, FLNA, PTPN12, PDGFC, PDPN, CASK
GO:0032908	regulation of transforming growth factor beta1 production	27	2	0.13	189	0.00759	0.00759	LAPTM4B, THBS1
GO:0034134	toll-like receptor 2 signaling pathway	27	2	0.13	190	0.00759	0.00759	PIK3AP1, F2RL1
GO:0009100	glycoprotein metabolic process	970	11	4.71	196	0.00806	0.00806	HS6ST2, B3GALNT2, COG3, ADAMTS9, THBS1, LMAN1, VCAN, TMEM165, SULF2, MAN2A1, CSGALNACT2
GO:1903671	negative regulation of sprouting angiogenesis	85	3	0.41	198	0.00830	0.00830	ADAMTS9, THBS1, SPRED1
GO:0030574	collagen catabolic process	165	4	0.8	202	0.00872	0.00872	KLK6, COL18A1, COL4A6, COL4A2
GO:0006563	L-serine metabolic process	29	2	0.14	203	0.00873	0.00873	CBS, PSAT1
GO:0031668	cellular response to extracellular stimulus	596	8	2.89	210	0.00896	0.00896	SKP2, CDKN2B, 208785_s_at, POSTN, CBS, FAS, FAS, STK26
GO:2001235	positive regulation of apoptotic signaling pathway	477	7	2.32	211	0.00900	0.00900	RPS7, YWHAZ, YWHAH, THBS1, TGFBR1, FAS, FAS
GO:0008360	regulation of cell shape	480	7	2.33	215	0.00929	0.00929	CDC42SE2, RHOF, PLXNC1, GNA13, CDC42EP3, FERMT2, PDPN
GO:0033631	cell-cell adhesion mediated by integrin	30	2	0.15	216	0.00932	0.00932	ADAM9, PIEZO1
GO:0031629	synaptic vesicle fusion to presynaptic active zone membrane	30	2	0.15	217	0.00932	0.00932	SNAP23, SNAP23
GO:0007160	cell-matrix adhesion	604	8	2.93	221	0.00966	0.00966	ADAMTS9, ADAM9, THBS1, FBLN5, LAMA5, POSTN, FERMT2, CASK
GO:0070963	positive regulation of neutrophil mediated killing of gram-negative bacterium	2	1	0.01	222	0.00968	0.00968	F2RL1
GO:0006683	galactosylceramide catabolic process	2	1	0.01	223	0.00968	0.00968	GALC
GO:0031550	positive regulation of brain-derived neurotrophic factor receptor signaling pathway	2	1	0.01	224	0.00968	0.00968	BDNF
GO:1903712	cysteine transmembrane transport	2	1	0.01	225	0.00968	0.00968	SLC1A1
GO:0002651	positive regulation of tolerance induction to self antigen	2	1	0.01	226	0.00968	0.00968	TGFBR2
GO:0002041	intussusceptive angiogenesis	2	1	0.01	227	0.00968	0.00968	CYR61
GO:1905317	inferior endocardial cushion morphogenesis	2	1	0.01	228	0.00968	0.00968	TGFBR2
GO:0090198	negative regulation of chemokine secretion	2	1	0.01	229	0.00968	0.00968	F2RL1
GO:0043312	neutrophil degranulation	1136	12	5.51	236	0.00980	0.00980	RHOF, 201045_s_at, 201048_x_at, PGRMC1, CNN2, DEGS1, SNAP23, ACLY, SNAP23, 216236_s_at, CAB39, TMEM30A
GO:0006890	retrograde vesicle-mediated transport, Golgi to ER	171	4	0.83	237	0.00985	0.00985	COG3, 201045_s_at, 201048_x_at, RER1
GO:0030335	positive regulation of cell migration	1211	15	5.88	66	0.01024	0.00088	ADAM9, PTP4A1, FLNA, THBS1, F2RL1, TGFBR1, TGFBR2, COL18A1, CYR61, POSTN, FLNA, FLNA, PDGFC, PDPN, IGF1R
GO:0006891	intra-Golgi vesicle-mediated transport	92	3	0.45	242	0.01030	0.01030	COG3, 201045_s_at, 201048_x_at
GO:0007182	common-partner SMAD protein phosphorylation	32	2	0.16	244	0.01056	0.01056	SPTBN1, TGFBR2
GO:0008283	cell proliferation	4868	35	23.63	246	0.01068	0.01068	IRF6, FLNA, THBS1, FSCN1, TIMP1, SKP2, CRIP1, OSMR, F2RL1, TGFBR1, TGFBR2, CDKN2B, 208078_s_at, COL18A1, LAMA5, TNFRSF10D, CYR61, FLNA, BCAT1, BCAT1, TNFRSF21, FLNA, PICALM, PRNP, FAS, FAS, FOSL2, LTBP3, PDGFC, FOSL2, PDPN, SULF2, CASK, IGF1R, STAT1
GO:0071356	cellular response to tumor necrosis factor	615	8	2.99	247	0.01068	0.01068	THBS1, F2RL1, TNFRSF10D, POSTN, TNFRSF21, FAS, FAS, STAT1
GO:0015698	inorganic anion transport	380	6	1.84	250	0.01092	0.01092	CLIC4, SLC1A1, SLC4A7, PRNP, VDAC1, 234976_x_at
GO:0042127	regulation of cell proliferation	3848	29	18.68	252	0.01116	0.01116	IRF6, FLNA, THBS1, TIMP1, SKP2, OSMR, TGFBR1, TGFBR2, CDKN2B, 208078_s_at, COL18A1, LAMA5, TNFRSF10D, CYR61, FLNA, TNFRSF21, FLNA, PRNP, FAS, FAS, FOSL2, LTBP3, PDGFC, FOSL2, PDPN, SULF2, CASK, IGF1R, STAT1
GO:0017015	regulation of transforming growth factor beta receptor signaling pathway	276	5	1.34	255	0.01143	0.01143	THBS1, TGFBR1, TGFBR2, CDKN2B, 208078_s_at
GO:0051204	protein insertion into mitochondrial membrane	96	3	0.47	257	0.01155	0.01155	YWHAZ, YWHAH, TOMM22
GO:2000147	positive regulation of cell motility	1231	15	5.98	73	0.01160	0.00104	ADAM9, PTP4A1, FLNA, THBS1, F2RL1, TGFBR1, TGFBR2, COL18A1, CYR61, POSTN, FLNA, FLNA, PDGFC, PDPN, IGF1R
GO:0031274	positive regulation of pseudopodium assembly	34	2	0.17	258	0.01187	0.01187	F2RL1, CDC42EP3
GO:0033209	tumor necrosis factor-mediated signaling pathway	388	6	1.88	260	0.01200	0.01200	F2RL1, TNFRSF10D, TNFRSF21, FAS, FAS, STAT1
GO:0031532	actin cytoskeleton reorganization	281	5	1.36	264	0.01228	0.01228	CXADR, FLNA, NEDD9, FLNA, FLNA
GO:0031272	regulation of pseudopodium assembly	36	2	0.17	273	0.01325	0.01325	F2RL1, CDC42EP3
GO:0016082	synaptic vesicle priming	36	2	0.17	274	0.01325	0.01325	SNAP23, SNAP23
GO:1902992	negative regulation of amyloid precursor protein catabolic process	36	2	0.17	275	0.01325	0.01325	PICALM, PRNP
GO:0051272	positive regulation of cellular component movement	1261	15	6.12	80	0.01389	0.00132	ADAM9, PTP4A1, FLNA, THBS1, F2RL1, TGFBR1, TGFBR2, COL18A1, CYR61, POSTN, FLNA, FLNA, PDGFC, PDPN, IGF1R
GO:2000179	positive regulation of neural precursor cell proliferation	103	3	0.5	281	0.01395	0.01395	FLNA, FLNA, FLNA
GO:0040037	negative regulation of fibroblast growth factor receptor signaling pathway	37	2	0.18	282	0.01396	0.01396	THBS1, SULF2
GO:0097296	activation of cysteine-type endopeptidase activity involved in apoptotic signaling pathway	37	2	0.18	283	0.01396	0.01396	FAS, FAS
GO:1903844	regulation of cellular response to transforming growth factor beta stimulus	292	5	1.42	286	0.01428	0.01428	THBS1, TGFBR1, TGFBR2, CDKN2B, 208078_s_at
GO:1905223	epicardium morphogenesis	3	1	0.01	289	0.01449	0.01449	TGFBR1
GO:0006535	cysteine biosynthetic process from serine	3	1	0.01	290	0.01449	0.01449	CBS
GO:0099083	retrograde trans-synaptic signaling by neuropeptide, modulating synaptic transmission	3	1	0.01	291	0.01449	0.01449	BDNF
GO:0035498	carnosine metabolic process	3	1	0.01	292	0.01449	0.01449	CARNMT1
GO:0002514	B cell tolerance induction	3	1	0.01	293	0.01449	0.01449	TGFBR2
GO:0002661	regulation of B cell tolerance induction	3	1	0.01	294	0.01449	0.01449	TGFBR2
GO:0002663	positive regulation of B cell tolerance induction	3	1	0.01	295	0.01449	0.01449	TGFBR2
GO:1902462	positive regulation of mesenchymal stem cell proliferation	3	1	0.01	296	0.01449	0.01449	LTBP3
GO:0050652	dermatan sulfate proteoglycan biosynthetic process, polysaccharide chain biosynthetic process	3	1	0.01	297	0.01449	0.01449	CSGALNACT2
GO:2000663	negative regulation of interleukin-5 secretion	3	1	0.01	298	0.01449	0.01449	TNFRSF21
GO:0006713	glucocorticoid catabolic process	3	1	0.01	299	0.01449	0.01449	YWHAH
GO:0030150	protein import into mitochondrial matrix	38	2	0.18	301	0.01469	0.01469	TOMM22, GRPEL2
GO:0010951	negative regulation of endopeptidase activity	526	7	2.55	302	0.01474	0.01474	THBS1, TIMP1, 203074_at, TIMP4, SERPINH1, TNFRSF10D, PICALM
GO:0090287	regulation of cellular response to growth factor stimulus	661	8	3.21	309	0.01586	0.01586	THBS1, TGFBR1, TGFBR2, CDKN2B, 208078_s_at, CYR61, SULF2, CASK
GO:0071260	cellular response to mechanical stimulus	198	4	0.96	311	0.01611	0.01611	CNN2, PIEZO1, FAS, FAS
GO:0016525	negative regulation of angiogenesis	286	7	1.39	54	0.01612	0.00052	ADAMTS9, THBS1, GTF2I, COL4A2, PGK1, SPRED1, STAT1
GO:0120035	regulation of plasma membrane bounded cell projection organization	1569	17	7.62	84	0.01613	0.00173	YWHAH, FSCN1, KLK6, BDNF, F2RL1, PLXNC1, TGFBR1, SNX3, CDC42EP3, RNF6, PDLIM5, TWF1, PRNP, ABHD17B, VPS35, PDPN, TMEM30A
GO:0033630	positive regulation of cell adhesion mediated by integrin	40	2	0.19	312	0.01619	0.01619	ADAM9, PIEZO1
GO:0003179	heart valve morphogenesis	109	3	0.53	313	0.01622	0.01622	ADAMTS9, TGFBR2, CYR61
GO:0052548	regulation of endopeptidase activity	934	10	4.53	315	0.01628	0.01628	THBS1, TIMP1, 203074_at, TIMP4, SERPINH1, TNFRSF10D, CYR61, PICALM, FAS, FAS
GO:0050821	protein stabilization	417	6	2.02	317	0.01655	0.01655	COG3, RPS7, FLNA, FLNA, FLNA, ZSWIM7
GO:1900026	positive regulation of substrate adhesion-dependent cell spreading	110	3	0.53	318	0.01661	0.01661	FLNA, FLNA, FLNA
GO:0009101	glycoprotein biosynthetic process	805	9	3.91	322	0.01726	0.01726	HS6ST2, B3GALNT2, COG3, THBS1, LMAN1, VCAN, TMEM165, MAN2A1, CSGALNACT2
GO:2000181	negative regulation of blood vessel morphogenesis	291	7	1.41	56	0.01748	0.00058	ADAMTS9, THBS1, GTF2I, COL4A2, PGK1, SPRED1, STAT1
GO:0031647	regulation of protein stability	674	8	3.27	323	0.01761	0.01761	COG3, RPS7, FLNA, FLNA, FLNA, PRNP, VPS35, ZSWIM7
GO:0031344	regulation of cell projection organization	1587	17	7.7	91	0.01765	0.00195	YWHAH, FSCN1, KLK6, BDNF, F2RL1, PLXNC1, TGFBR1, SNX3, CDC42EP3, RNF6, PDLIM5, TWF1, PRNP, ABHD17B, VPS35, PDPN, TMEM30A
GO:0032331	negative regulation of chondrocyte differentiation	42	2	0.2	324	0.01776	0.01776	TGFBR1, EFEMP1
GO:0060977	coronary vasculature morphogenesis	42	2	0.2	325	0.01776	0.01776	TGFBR1, SPRED1
GO:0045216	cell-cell junction organization	677	8	3.29	329	0.01803	0.01803	CXADR, THBS1, FSCN1, F2RL1, CBFB, TGFBR1, LAMA5, FERMT2
GO:1901798	positive regulation of signal transduction by p53 class mediator	43	2	0.21	333	0.01857	0.01857	RPS7, SPRED1
GO:0050651	dermatan sulfate proteoglycan biosynthetic process	43	2	0.21	334	0.01857	0.01857	VCAN, CSGALNACT2
GO:0031269	pseudopodium assembly	43	2	0.21	335	0.01857	0.01857	F2RL1, CDC42EP3
GO:1902568	positive regulation of eosinophil activation	4	1	0.02	337	0.01928	0.01928	F2RL1
GO:0043311	positive regulation of eosinophil degranulation	4	1	0.02	338	0.01928	0.01928	F2RL1
GO:0034241	positive regulation of macrophage fusion	4	1	0.02	339	0.01928	0.01928	ADAM9
GO:0086072	AV node cell-bundle of His cell adhesion involved in cell communication	4	1	0.02	340	0.01928	0.01928	CXADR
GO:0034238	macrophage fusion	4	1	0.02	341	0.01928	0.01928	ADAM9
GO:0034239	regulation of macrophage fusion	4	1	0.02	342	0.01928	0.01928	ADAM9
GO:0051664	nuclear pore localization	4	1	0.02	343	0.01928	0.01928	NUP133
GO:0099082	retrograde trans-synaptic signaling by neuropeptide	4	1	0.02	344	0.01928	0.01928	BDNF
GO:1904328	regulation of myofibroblast contraction	4	1	0.02	345	0.01928	0.01928	PDPN
GO:0031081	nuclear pore distribution	4	1	0.02	346	0.01928	0.01928	NUP133
GO:1990764	myofibroblast contraction	4	1	0.02	347	0.01928	0.01928	PDPN
GO:0060434	bronchus morphogenesis	4	1	0.02	348	0.01928	0.01928	TGFBR2
GO:0071460	cellular response to cell-matrix adhesion	4	1	0.02	349	0.01928	0.01928	SKP2
GO:0008614	pyridoxine metabolic process	4	1	0.02	350	0.01928	0.01928	PSAT1
GO:0008615	pyridoxine biosynthetic process	4	1	0.02	351	0.01928	0.01928	PSAT1
GO:0140009	L-aspartate import across plasma membrane	4	1	0.02	352	0.01928	0.01928	SLC1A1
GO:0031268	pseudopodium organization	44	2	0.21	354	0.01939	0.01939	F2RL1, CDC42EP3
GO:0048661	positive regulation of smooth muscle cell proliferation	210	4	1.02	356	0.01953	0.01953	THBS1, SKP2, TGFBR2, STAT1
GO:0003170	heart valve development	118	3	0.57	358	0.01998	0.01998	ADAMTS9, TGFBR2, CYR61
GO:0051453	regulation of intracellular pH	213	4	1.03	360	0.02045	0.02045	CLIC4, SLC4A7, TMEM165, 234976_x_at
GO:0048706	embryonic skeletal system development	321	5	1.56	362	0.02059	0.02059	RDH10, TGFBR1, TGFBR2, 208078_s_at, SULF2
GO:0034214	protein hexamerization	46	2	0.22	364	0.02108	0.02108	MAT2A, PANX1
GO:0009070	serine family amino acid biosynthetic process	46	2	0.22	365	0.02108	0.02108	CBS, PSAT1
GO:0045056	transcytosis	46	2	0.22	366	0.02108	0.02108	PICALM, VPS35
GO:0001953	negative regulation of cell-matrix adhesion	121	3	0.59	367	0.02133	0.02133	THBS1, POSTN, CASK
GO:0061041	regulation of wound healing	324	5	1.57	368	0.02133	0.02133	THBS1, F2RL1, TGFBR2, PDPN, CASK
GO:0050655	dermatan sulfate proteoglycan metabolic process	47	2	0.23	369	0.02195	0.02195	VCAN, CSGALNACT2
GO:0006029	proteoglycan metabolic process	218	4	1.06	370	0.02205	0.02205	HS6ST2, VCAN, SULF2, CSGALNACT2
GO:1905477	positive regulation of protein localization to membrane	327	5	1.59	371	0.02209	0.02209	YWHAZ, SPTBN1, YWHAH, RER1, PRNP
GO:0001937	negative regulation of endothelial cell proliferation	124	3	0.6	374	0.02273	0.02273	THBS1, TGFBR1, STAT1
GO:0090303	positive regulation of wound healing	124	3	0.6	375	0.02273	0.02273	THBS1, TGFBR2, PDPN
GO:2000353	positive regulation of endothelial cell apoptotic process	48	2	0.23	377	0.02283	0.02283	THBS1, COL18A1
GO:0036010	protein localization to endosome	48	2	0.23	378	0.02283	0.02283	ABHD17B, TMEM30A
GO:1901343	negative regulation of vasculature development	309	7	1.5	63	0.02295	0.00082	ADAMTS9, THBS1, GTF2I, COL4A2, PGK1, SPRED1, STAT1
GO:0030324	lung development	451	6	2.19	381	0.02327	0.02327	RDH10, LOX, TGFBR2, LAMA5, PDPN, MAN2A1
GO:0002576	platelet degranulation	333	5	1.62	383	0.02366	0.02366	FLNA, THBS1, TIMP1, FLNA, FLNA
GO:0010464	regulation of mesenchymal cell proliferation	126	3	0.61	384	0.02369	0.02369	TGFBR2, 208078_s_at, STAT1
GO:0031289	actin phosphorylation	5	1	0.02	385	0.02404	0.02404	TWF1
GO:0014886	transition between slow and fast fiber	5	1	0.02	386	0.02404	0.02404	GTF2I
GO:0014846	esophagus smooth muscle contraction	5	1	0.02	387	0.02404	0.02404	SULF2
GO:0097029	mature conventional dendritic cell differentiation	5	1	0.02	388	0.02404	0.02404	F2RL1
GO:0003430	growth plate cartilage chondrocyte growth	5	1	0.02	389	0.02404	0.02404	TGFBR2
GO:1901731	positive regulation of platelet aggregation	5	1	0.02	390	0.02404	0.02404	PDPN
GO:0043538	regulation of actin phosphorylation	5	1	0.02	391	0.02404	0.02404	TWF1
GO:1902460	regulation of mesenchymal stem cell proliferation	5	1	0.02	392	0.02404	0.02404	LTBP3
GO:0050653	chondroitin sulfate proteoglycan biosynthetic process, polysaccharide chain biosynthetic process	5	1	0.02	393	0.02404	0.02404	CSGALNACT2
GO:0090326	positive regulation of locomotion involved in locomotory behavior	5	1	0.02	394	0.02404	0.02404	VPS35
GO:1902255	positive regulation of intrinsic apoptotic signaling pathway by p53 class mediator	5	1	0.02	395	0.02404	0.02404	RPS7
GO:0019343	cysteine biosynthetic process via cystathionine	5	1	0.02	396	0.02404	0.02404	CBS
GO:0097213	regulation of lysosomal membrane permeability	5	1	0.02	397	0.02404	0.02404	LAPTM4B
GO:1900135	positive regulation of renin secretion into blood stream	5	1	0.02	398	0.02404	0.02404	F2RL1
GO:0006106	fumarate metabolic process	5	1	0.02	399	0.02404	0.02404	FH
GO:2000666	negative regulation of interleukin-13 secretion	5	1	0.02	400	0.02404	0.02404	TNFRSF21
GO:0120034	positive regulation of plasma membrane bounded cell projection assembly	224	4	1.09	402	0.02406	0.02406	FSCN1, F2RL1, TGFBR1, CDC42EP3
GO:0002028	regulation of sodium ion transport	225	4	1.09	405	0.02440	0.02440	YWHAH, PRSS8, 208078_s_at, NKAIN4
GO:0030033	microvillus assembly	50	2	0.24	406	0.02464	0.02464	FSCN1, STK26
GO:0051205	protein insertion into membrane	128	3	0.62	408	0.02468	0.02468	YWHAZ, YWHAH, TOMM22
GO:0030641	regulation of cellular pH	226	4	1.1	409	0.02475	0.02475	CLIC4, SLC4A7, TMEM165, 234976_x_at
GO:1905475	regulation of protein localization to membrane	458	6	2.22	410	0.02485	0.02485	YWHAZ, SPTBN1, YWHAH, RER1, PICALM, PRNP
GO:2001269	positive regulation of cysteine-type endopeptidase activity involved in apoptotic signaling pathway	51	2	0.25	414	0.02557	0.02557	FAS, FAS
GO:0030323	respiratory tube development	463	6	2.25	416	0.02602	0.02602	RDH10, LOX, TGFBR2, LAMA5, PDPN, MAN2A1
GO:0008284	positive regulation of cell proliferation	2091	17	10.15	417	0.02618	0.02618	FLNA, THBS1, TIMP1, SKP2, OSMR, TGFBR1, TGFBR2, COL18A1, CYR61, FLNA, FLNA, FOSL2, LTBP3, PDGFC, FOSL2, IGF1R, STAT1
GO:0034330	cell junction organization	776	12	3.77	47	0.02640	0.00044	CXADR, FLNA, THBS1, PLEC, FSCN1, F2RL1, CBFB, TGFBR1, LAMA5, FLNA, FERMT2, FLNA
GO:0033622	integrin activation	52	2	0.25	418	0.02651	0.02651	PIEZO1, FERMT2
GO:1902003	regulation of amyloid-beta formation	52	2	0.25	419	0.02651	0.02651	PICALM, PRNP
GO:0090288	negative regulation of cellular response to growth factor stimulus	344	5	1.67	420	0.02672	0.02672	THBS1, TGFBR1, TGFBR2, SULF2, CASK
GO:0042982	amyloid precursor protein metabolic process	133	3	0.65	421	0.02723	0.02723	KLK6, PICALM, PRNP
GO:0051216	cartilage development	498	9	2.42	62	0.02728	0.00078	TIMP1, TGFBR1, TGFBR2, SERPINH1, 208078_s_at, CYR61, MEX3C, EFEMP1, SULF2
GO:0061448	connective tissue development	630	10	3.06	74	0.02736	0.00108	TIMP1, CRIP1, TGFBR1, TGFBR2, SERPINH1, 208078_s_at, CYR61, MEX3C, EFEMP1, SULF2
GO:0009083	branched-chain amino acid catabolic process	53	2	0.26	423	0.02746	0.02746	BCAT1, BCAT1
GO:1903181	positive regulation of dopamine biosynthetic process	6	1	0.03	427	0.02877	0.02877	VPS35
GO:1903179	regulation of dopamine biosynthetic process	6	1	0.03	428	0.02877	0.02877	VPS35
GO:0043309	regulation of eosinophil degranulation	6	1	0.03	429	0.02877	0.02877	F2RL1
GO:0006556	S-adenosylmethionine biosynthetic process	6	1	0.03	430	0.02877	0.02877	MAT2A
GO:0043418	homocysteine catabolic process	6	1	0.03	431	0.02877	0.02877	CBS
GO:0072308	negative regulation of metanephric nephron tubule epithelial cell differentiation	6	1	0.03	432	0.02877	0.02877	STAT1
GO:0090673	endothelial cell-matrix adhesion	6	1	0.03	433	0.02877	0.02877	ADAMTS9
GO:1990428	miRNA transport	6	1	0.03	434	0.02877	0.02877	TGFBR2
GO:1902938	regulation of intracellular calcium activated chloride channel activity	6	1	0.03	435	0.02877	0.02877	PRNP
GO:0010868	negative regulation of triglyceride biosynthetic process	6	1	0.03	436	0.02877	0.02877	208078_s_at
GO:1903650	negative regulation of cytoplasmic transport	6	1	0.03	437	0.02877	0.02877	SNX3
GO:0046725	negative regulation by virus of viral protein levels in host cell	6	1	0.03	438	0.02877	0.02877	STAT1
GO:0036363	transforming growth factor beta activation	6	1	0.03	439	0.02877	0.02877	LTBP3
GO:0097252	oligodendrocyte apoptotic process	6	1	0.03	440	0.02877	0.02877	TNFRSF21
GO:0071307	cellular response to vitamin K	6	1	0.03	441	0.02877	0.02877	POSTN
GO:0097753	membrane bending	6	1	0.03	442	0.02877	0.02877	PICALM
GO:2000642	negative regulation of early endosome to late endosome transport	6	1	0.03	443	0.02877	0.02877	SNX3
GO:1903336	negative regulation of vacuolar transport	6	1	0.03	444	0.02877	0.02877	VPS35
GO:1902823	negative regulation of late endosome to lysosome transport	6	1	0.03	445	0.02877	0.02877	VPS35
GO:1901016	regulation of potassium ion transmembrane transporter activity	137	3	0.66	452	0.02937	0.02937	FHL1, FHL1, CAB39
GO:0060840	artery development	239	4	1.16	455	0.02956	0.02956	ADAMTS9, LOXL1, LOX, TGFBR1
GO:0006885	regulation of pH	240	4	1.16	458	0.02995	0.02995	CLIC4, SLC4A7, TMEM165, 234976_x_at
GO:0090051	negative regulation of cell migration involved in sprouting angiogenesis	56	2	0.27	460	0.03040	0.03040	THBS1, SPRED1
GO:0070723	response to cholesterol	56	2	0.27	461	0.03040	0.03040	TGFBR1, TGFBR2
GO:0061037	negative regulation of cartilage development	56	2	0.27	462	0.03040	0.03040	TGFBR1, EFEMP1
GO:1902743	regulation of lamellipodium organization	139	3	0.67	464	0.03047	0.03047	FSCN1, TWF1, PDPN
GO:0048701	embryonic cranial skeleton morphogenesis	140	3	0.68	467	0.03103	0.03103	RDH10, TGFBR1, TGFBR2
GO:0007275	multicellular organism development	12255	80	59.49	67	0.03123	0.00089	RDH10, IRF6, ADAMTS9, ADAM9, KLF7, CXADR, SPEN, EDIL3, RPS7, SPTBN1, PTP4A1, FLNA, YWHAH, THBS1, FHL1, CLIC4, TIMP1, TPD52, PRSS8, SVIL, SOCS2, LOXL1, LOX, KLK6, CRIP1, TIMP4, BDNF, F2RL1, PLXNC1, CBFB, GNA13, TGFBR1, TGFBR2, EDIL3, CDKN2B, SERPINH1, 208078_s_at, FLNB, SNX3, EDF1, COL18A1, LAMA5, SLC4A7, FHL1, TNFRSF10D, CYR61, POSTN, GTF2I, RNF6, VCAN, PDLIM5, COL4A2, FLNA, TWF1, TNFRSF21, FLNA,…
GO:0048704	embryonic skeletal system morphogenesis	246	4	1.19	468	0.03236	0.03236	RDH10, TGFBR1, TGFBR2, 208078_s_at
GO:1903076	regulation of protein localization to plasma membrane	246	4	1.19	469	0.03236	0.03236	SPTBN1, RER1, PICALM, PRNP
GO:2001267	regulation of cysteine-type endopeptidase activity involved in apoptotic signaling pathway	59	2	0.29	472	0.03346	0.03346	FAS, FAS
GO:2001180	negative regulation of interleukin-10 secretion	7	1	0.03	473	0.03349	0.03349	TNFRSF21
GO:0072183	negative regulation of nephron tubule epithelial cell differentiation	7	1	0.03	474	0.03349	0.03349	STAT1
GO:2000331	regulation of terminal button organization	7	1	0.03	475	0.03349	0.03349	VPS35
GO:0010754	negative regulation of cGMP-mediated signaling	7	1	0.03	476	0.03349	0.03349	THBS1
GO:1905071	occluding junction disassembly	7	1	0.03	477	0.03349	0.03349	TGFBR1
GO:1905073	regulation of occluding junction disassembly	7	1	0.03	478	0.03349	0.03349	TGFBR1
GO:1905075	positive regulation of occluding junction disassembly	7	1	0.03	479	0.03349	0.03349	TGFBR1
GO:0097168	mesenchymal stem cell proliferation	7	1	0.03	480	0.03349	0.03349	LTBP3
GO:0042262	DNA protection	7	1	0.03	481	0.03349	0.03349	CBS
GO:0034140	negative regulation of toll-like receptor 3 signaling pathway	7	1	0.03	482	0.03349	0.03349	F2RL1
GO:0043010	camera-type eye development	764	8	3.71	483	0.03365	0.03365	RDH10, CLIC4, TGFBR1, TGFBR2, 208078_s_at, EFEMP1, 234976_x_at, MAN2A1
GO:0035904	aorta development	146	3	0.71	484	0.03450	0.03450	ADAMTS9, LOXL1, LOX
GO:0031639	plasminogen activation	60	2	0.29	485	0.03451	0.03451	THBS1, PGK1
GO:0009913	epidermal cell differentiation	537	9	2.61	79	0.03494	0.00132	IRF6, ADAM9, CLIC4, PRSS8, CBFB, FLNB, SLC4A7, FOSL2, FOSL2
GO:0090150	establishment of protein localization to membrane	770	8	3.74	490	0.03499	0.03499	RPS7, YWHAZ, SPTBN1, YWHAH, TRAM1, PRNP, TOMM22, VPS35
GO:0050680	negative regulation of epithelial cell proliferation	371	5	1.8	492	0.03528	0.03528	THBS1, TGFBR1, CDKN2B, CASK, STAT1
GO:0043433	negative regulation of DNA binding transcription factor activity	372	5	1.81	494	0.03562	0.03562	FLNA, 208078_s_at, FLNA, FLNA, PRNP
GO:0030834	regulation of actin filament depolymerization	148	3	0.72	495	0.03570	0.03570	SPTBN1, F2RL1, TWF1
GO:1903078	positive regulation of protein localization to plasma membrane	148	3	0.72	496	0.03570	0.03570	SPTBN1, RER1, PRNP
GO:0048146	positive regulation of fibroblast proliferation	149	3	0.72	500	0.03631	0.03631	FOSL2, PDGFC, FOSL2
GO:0030166	proteoglycan biosynthetic process	149	3	0.72	501	0.03631	0.03631	HS6ST2, VCAN, CSGALNACT2
GO:0006814	sodium ion transport	504	6	2.45	503	0.03703	0.03703	YWHAH, PRSS8, 208078_s_at, SLC4A7, NKAIN4, 234976_x_at
GO:0010463	mesenchymal cell proliferation	151	3	0.73	505	0.03754	0.03754	TGFBR2, 208078_s_at, STAT1
GO:0045745	positive regulation of G-protein coupled receptor protein signaling pathway	63	2	0.31	506	0.03772	0.03772	KLK6, VPS35
GO:0030206	chondroitin sulfate biosynthetic process	63	2	0.31	507	0.03772	0.03772	VCAN, CSGALNACT2
GO:0097242	amyloid-beta clearance	63	2	0.31	508	0.03772	0.03772	PICALM, IGF1R
GO:0060741	prostate gland stromal morphogenesis	8	1	0.04	510	0.03818	0.03818	CRIP1
GO:1904017	cellular response to Thyroglobulin triiodothyronine	8	1	0.04	511	0.03818	0.03818	NCOA2
GO:0033634	positive regulation of cell-cell adhesion mediated by integrin	8	1	0.04	512	0.03818	0.03818	PIEZO1
GO:0051599	response to hydrostatic pressure	8	1	0.04	513	0.03818	0.03818	COL18A1
GO:1902962	regulation of metalloendopeptidase activity involved in amyloid precursor protein catabolic process	8	1	0.04	514	0.03818	0.03818	PICALM
GO:1902963	negative regulation of metalloendopeptidase activity involved in amyloid precursor protein catabolic...	8	1	0.04	515	0.03818	0.03818	PICALM
GO:1905664	regulation of calcium ion import across plasma membrane	8	1	0.04	516	0.03818	0.03818	PRNP
GO:1902951	negative regulation of dendritic spine maintenance	8	1	0.04	517	0.03818	0.03818	PRNP
GO:0060978	angiogenesis involved in coronary vascular morphogenesis	8	1	0.04	518	0.03818	0.03818	TGFBR1
GO:0009092	homoserine metabolic process	8	1	0.04	519	0.03818	0.03818	CBS
GO:0009093	cysteine catabolic process	8	1	0.04	520	0.03818	0.03818	CBS
GO:0003274	endocardial cushion fusion	8	1	0.04	521	0.03818	0.03818	TGFBR2
GO:0070885	negative regulation of calcineurin-NFAT signaling cascade	8	1	0.04	522	0.03818	0.03818	PRNP
GO:0002605	negative regulation of dendritic cell antigen processing and presentation	8	1	0.04	523	0.03818	0.03818	THBS1
GO:1990523	bone regeneration	8	1	0.04	524	0.03818	0.03818	POSTN
GO:0106057	negative regulation of calcineurin-mediated signaling	8	1	0.04	525	0.03818	0.03818	PRNP
GO:0098904	regulation of AV node cell action potential	8	1	0.04	526	0.03818	0.03818	CXADR
GO:0019346	transsulfuration	8	1	0.04	527	0.03818	0.03818	CBS
GO:0051138	positive regulation of NK T cell differentiation	8	1	0.04	528	0.03818	0.03818	TGFBR2
GO:1900138	negative regulation of phospholipase A2 activity	8	1	0.04	529	0.03818	0.03818	203074_at
GO:0019448	L-cysteine catabolic process	8	1	0.04	530	0.03818	0.03818	CBS
GO:0030194	positive regulation of blood coagulation	64	2	0.31	533	0.03881	0.03881	THBS1, PDPN
GO:1902991	regulation of amyloid precursor protein catabolic process	64	2	0.31	534	0.03881	0.03881	PICALM, PRNP
GO:1900048	positive regulation of hemostasis	64	2	0.31	535	0.03881	0.03881	THBS1, PDPN
GO:0030216	keratinocyte differentiation	421	8	2.04	75	0.03947	0.00111	IRF6, ADAM9, CLIC4, PRSS8, CBFB, FLNB, FOSL2, FOSL2
GO:1903036	positive regulation of response to wounding	155	3	0.75	537	0.04006	0.04006	THBS1, TGFBR2, PDPN
GO:0001775	cell activation	3263	31	15.84	36	0.04019	0.00023	RHOF, ADAM9, CXADR, BANK1, YWHAZ, FLNA, 201045_s_at, 201048_x_at, THBS1, PGRMC1, CNN2, TIMP1, TPD52, F2RL1, CBFB, GNA13, TGFBR1, TGFBR2, DEGS1, 208078_s_at, SNAP23, ACLY, FLNA, SNAP23, TNFRSF21, FLNA, PRNP, 216236_s_at, CAB39, PDPN, TMEM30A
GO:0034067	protein localization to Golgi apparatus	66	2	0.32	540	0.04104	0.04104	201045_s_at, 201048_x_at
GO:0046394	carboxylic acid biosynthetic process	959	11	4.65	187	0.04122	0.00743	RDH10, DEGS1, ACLY, VCAN, CBS, BCAT1, BCAT1, PGK1, GART, PSAT1, NUP133
GO:0043066	negative regulation of apoptotic process	2212	17	10.74	541	0.04126	0.04126	YWHAZ, FLNA, THBS1, TIMP1, SOCS2, BDNF, CBX4, TGFBR1, TNFRSF10D, CYR61, FLNA, FLNA, PRNP, FAS, FAS, PDPN, IGF1R
GO:0007040	lysosome organization	157	3	0.76	542	0.04136	0.04136	LAPTM4B, VPS35, TMEM165
GO:0030042	actin filament depolymerization	157	3	0.76	543	0.04136	0.04136	SPTBN1, F2RL1, TWF1
GO:0080171	lytic vacuole organization	157	3	0.76	544	0.04136	0.04136	LAPTM4B, VPS35, TMEM165
GO:0033993	response to lipid	2214	17	10.75	545	0.04155	0.04155	ADAM9, YWHAH, THBS1, SOCS2, LOXL1, SKP2, LOX, TIMP4, CBFB, TGFBR1, TGFBR2, TNFRSF10D, POSTN, RNF6, TNFRSF21, FAS, FAS
GO:0016053	organic acid biosynthetic process	962	11	4.67	192	0.04191	0.00760	RDH10, DEGS1, ACLY, VCAN, CBS, BCAT1, BCAT1, PGK1, GART, PSAT1, NUP133
GO:0046653	tetrahydrofolate metabolic process	67	2	0.33	548	0.04217	0.04217	GART, 234976_x_at
GO:0050715	positive regulation of cytokine secretion	269	4	1.31	551	0.04263	0.04263	SPTBN1, F2RL1, POSTN, PANX1
GO:1902566	regulation of eosinophil activation	9	1	0.04	552	0.04285	0.04285	F2RL1
GO:1905863	invadopodium organization	9	1	0.04	553	0.04285	0.04285	PDPN
GO:0061408	positive regulation of transcription from RNA polymerase II promoter in response to heat stress	9	1	0.04	554	0.04285	0.04285	HSF2
GO:0010752	regulation of cGMP-mediated signaling	9	1	0.04	555	0.04285	0.04285	THBS1
GO:0033326	cerebrospinal fluid secretion	9	1	0.04	556	0.04285	0.04285	234976_x_at
GO:0070777	D-aspartate transport	9	1	0.04	557	0.04285	0.04285	SLC1A1
GO:0070779	D-aspartate import across plasma membrane	9	1	0.04	558	0.04285	0.04285	SLC1A1
GO:2000210	positive regulation of anoikis	9	1	0.04	559	0.04285	0.04285	208078_s_at
GO:0003104	positive regulation of glomerular filtration	9	1	0.04	560	0.04285	0.04285	F2RL1
GO:0032571	response to vitamin K	9	1	0.04	561	0.04285	0.04285	POSTN
GO:0070837	dehydroascorbic acid transport	9	1	0.04	562	0.04285	0.04285	216236_s_at
GO:2000563	positive regulation of CD4-positive, alpha-beta T cell proliferation	9	1	0.04	563	0.04285	0.04285	TGFBR2
GO:0097212	lysosomal membrane organization	9	1	0.04	564	0.04285	0.04285	LAPTM4B
GO:1900133	regulation of renin secretion into blood stream	9	1	0.04	565	0.04285	0.04285	F2RL1
GO:0032911	negative regulation of transforming growth factor beta1 production	9	1	0.04	566	0.04285	0.04285	LAPTM4B
GO:0099551	trans-synaptic signaling by neuropeptide, modulating synaptic transmission	9	1	0.04	567	0.04285	0.04285	BDNF
GO:0034137	positive regulation of toll-like receptor 2 signaling pathway	9	1	0.04	568	0.04285	0.04285	F2RL1
GO:0060541	respiratory system development	523	6	2.54	569	0.04302	0.04302	RDH10, LOX, TGFBR2, LAMA5, PDPN, MAN2A1
GO:0043954	cellular component maintenance	99	5	0.48	23	0.04319	0.00013	F2RL1, PRNP, ABHD17B, VPS35, IGF1R
GO:0120032	regulation of plasma membrane bounded cell projection assembly	393	5	1.91	570	0.04337	0.04337	FSCN1, F2RL1, TGFBR1, CDC42EP3, TWF1
GO:1904375	regulation of protein localization to cell periphery	271	4	1.32	571	0.04360	0.04360	SPTBN1, RER1, PICALM, PRNP
GO:0090100	positive regulation of transmembrane receptor protein serine/threonine kinase signaling pathway	271	4	1.32	572	0.04360	0.04360	THBS1, TGFBR1, CDKN2B, CYR61
GO:0031346	positive regulation of cell projection organization	954	9	4.63	575	0.04396	0.04396	FSCN1, BDNF, F2RL1, PLXNC1, TGFBR1, SNX3, CDC42EP3, TWF1, TMEM30A
GO:0009063	cellular amino acid catabolic process	272	4	1.32	576	0.04409	0.04409	CBS, BCAT1, BCAT1, CARNMT1
GO:2000377	regulation of reactive oxygen species metabolic process	395	5	1.92	577	0.04415	0.04415	THBS1, FBLN5, F2RL1, TGFBR2, VDAC1
GO:0003181	atrioventricular valve morphogenesis	69	2	0.33	578	0.04447	0.04447	TGFBR2, CYR61
GO:0036314	response to sterol	69	2	0.33	579	0.04447	0.04447	TGFBR1, TGFBR2
GO:1903959	regulation of anion transmembrane transport	69	2	0.33	580	0.04447	0.04447	THBS1, PRNP
GO:0090279	regulation of calcium ion import	69	2	0.33	581	0.04447	0.04447	PRNP, CASK
GO:0030154	cell differentiation	9570	68	46.45	39	0.04448	0.00026	RDH10, IRF6, ADAMTS9, ADAM9, KLF7, CXADR, SPEN, MOSPD1, RPS7, SPTBN1, FLNA, YWHAH, THBS1, FHL1, CLIC4, TPD52, PRSS8, SOCS2, KLK6, BDNF, F2RL1, PLXNC1, CBFB, GNA13, TGFBR1, TGFBR2, CDKN2B, SERPINH1, 208078_s_at, FLNB, SNX3, EDF1, COL18A1, LAMA5, SLC4A7, FHL1, CYR61, POSTN, RNF6, VCAN, PDLIM5, COL4A2, FLNA, TWF1, FERMT2, TNFRSF21, FLNA, PICALM, 216236_s_at, VDAC1, PGK1, FOSL2, LTBP3, MEX3C, STK26, …
GO:0050707	regulation of cytokine secretion	402	6	1.95	285	0.04525	0.01407	BANK1, SPTBN1, F2RL1, POSTN, TNFRSF21, PANX1
GO:0007596	blood coagulation	835	11	4.05	110	0.04536	0.00268	YWHAZ, FLNA, THBS1, 203074_at, LMAN1, F2RL1, GNA13, FLNA, FLNA, PDGFC, PDPN
GO:0034205	amyloid-beta formation	70	2	0.34	584	0.04563	0.04563	PICALM, PRNP
GO:1903034	regulation of response to wounding	399	5	1.94	586	0.04575	0.04575	THBS1, F2RL1, TGFBR2, PDPN, CASK
GO:0032970	regulation of actin filament-based process	981	12	4.76	119	0.04577	0.00318	RHOF, SPTBN1, FLNA, FSCN1, CNN2, F2RL1, TGFBR1, CDC42EP3, FLNA, TWF1, FLNA, PDPN
GO:0043069	negative regulation of programmed cell death	2242	17	10.88	587	0.04581	0.04581	YWHAZ, FLNA, THBS1, TIMP1, SOCS2, BDNF, CBX4, TGFBR1, TNFRSF10D, CYR61, FLNA, FLNA, PRNP, FAS, FAS, PDPN, IGF1R
GO:0010596	negative regulation of endothelial cell migration	164	3	0.8	588	0.04605	0.04605	ADAMTS9, THBS1, SPRED1
GO:2001237	negative regulation of extrinsic apoptotic signaling pathway	276	4	1.34	589	0.04608	0.04608	THBS1, TGFBR1, FAS, FAS
GO:0060491	regulation of cell projection assembly	401	5	1.95	591	0.04656	0.04656	FSCN1, F2RL1, TGFBR1, CDC42EP3, TWF1
GO:0031669	cellular response to nutrient levels	534	6	2.59	592	0.04674	0.04674	CDKN2B, 208785_s_at, POSTN, FAS, FAS, STK26
GO:0090092	regulation of transmembrane receptor protein serine/threonine kinase signaling pathway	534	6	2.59	593	0.04674	0.04674	THBS1, TGFBR1, TGFBR2, CDKN2B, 208078_s_at, CYR61
GO:0120036	plasma membrane bounded cell projection organization	3720	28	18.06	268	0.04680	0.01284	DNAAF5, KLF7, SPTBN1, FLNA, YWHAH, FSCN1, KLK6, BDNF, F2RL1, PLXNC1, TGFBR1, SNX3, CDC42EP3, LAMA5, POSTN, RNF6, PDLIM5, FLNA, TWF1, FLNA, PICALM, PRNP, ABHD17B, VPS35, STK26, PDPN, TMEM30A, IGF1R
GO:0050820	positive regulation of coagulation	71	2	0.34	594	0.04681	0.04681	THBS1, PDPN
GO:0032528	microvillus organization	71	2	0.34	595	0.04681	0.04681	FSCN1, STK26
GO:0050650	chondroitin sulfate proteoglycan biosynthetic process	71	2	0.34	596	0.04681	0.04681	VCAN, CSGALNACT2
GO:0090322	regulation of superoxide metabolic process	71	2	0.34	597	0.04681	0.04681	FBLN5, F2RL1
GO:0034142	toll-like receptor 4 signaling pathway	71	2	0.34	598	0.04681	0.04681	PIK3AP1, F2RL1
GO:0099540	trans-synaptic signaling by neuropeptide	10	1	0.05	602	0.04750	0.04750	BDNF
GO:0099538	synaptic signaling via neuropeptide	10	1	0.05	603	0.04750	0.04750	BDNF
GO:0042819	vitamin B6 biosynthetic process	10	1	0.05	604	0.04750	0.04750	PSAT1
GO:0005981	regulation of glycogen catabolic process	10	1	0.05	605	0.04750	0.04750	PPP1R3B
GO:0006565	L-serine catabolic process	10	1	0.05	606	0.04750	0.04750	CBS
GO:0032472	Golgi calcium ion transport	10	1	0.05	607	0.04750	0.04750	TMEM165
GO:0061357	positive regulation of Wnt protein secretion	10	1	0.05	608	0.04750	0.04750	VPS35
GO:0099074	mitochondrion to lysosome transport	10	1	0.05	609	0.04750	0.04750	VPS35
GO:0099075	mitochondrion-derived vesicle mediated transport	10	1	0.05	610	0.04750	0.04750	VPS35
GO:0051088	PMA-inducible membrane protein ectodomain proteolysis	10	1	0.05	611	0.04750	0.04750	ADAM9
GO:0003340	negative regulation of mesenchymal to epithelial transition involved in metanephros morphogenesis	10	1	0.05	612	0.04750	0.04750	STAT1
GO:0051389	inactivation of MAPKK activity	10	1	0.05	613	0.04750	0.04750	IGF1R
GO:0032696	negative regulation of interleukin-13 production	10	1	0.05	614	0.04750	0.04750	TNFRSF21
GO:1990086	lens fiber cell apoptotic process	10	1	0.05	615	0.04750	0.04750	TGFBR2
GO:0007033	vacuole organization	404	5	1.96	616	0.04780	0.04780	LAPTM4B, 208785_s_at, VPS35, TMEM165, MAN2A1
GO:0003094	glomerular filtration	72	2	0.35	617	0.04799	0.04799	F2RL1, SULF2
GO:0018345	protein palmitoylation	72	2	0.35	618	0.04799	0.04799	ABHD17B, ZDHHC5
GO:0007599	hemostasis	845	11	4.1	114	0.04836	0.00294	YWHAZ, FLNA, THBS1, 203074_at, LMAN1, F2RL1, GNA13, FLNA, FLNA, PDGFC, PDPN
GO:0048754	branching morphogenesis of an epithelial tube	406	5	1.97	621	0.04863	0.04863	RDH10, CLIC4, GNA13, TGFBR2, LAMA5
GO:0030004	cellular monovalent inorganic cation homeostasis	281	4	1.36	622	0.04864	0.04864	CLIC4, SLC4A7, TMEM165, 234976_x_at
GO:0050817	coagulation	846	11	4.11	115	0.04867	0.00296	YWHAZ, FLNA, THBS1, 203074_at, LMAN1, F2RL1, GNA13, FLNA, FLNA, PDGFC, PDPN
GO:1904377	positive regulation of protein localization to cell periphery	168	3	0.82	624	0.04885	0.04885	SPTBN1, RER1, PRNP
GO:0090307	mitotic spindle assembly	168	3	0.82	625	0.04885	0.04885	FLNA, FLNA, FLNA
GO:1901137	carbohydrate derivative biosynthetic process	1763	14	8.56	626	0.04889	0.04889	HS6ST2, B3GALNT2, COG3, THBS1, LMAN1, VCAN, PIGC, PGK1, GART, TMEM165, GPR176, NUP133, MAN2A1, CSGALNACT2
GO:0003171	atrioventricular valve development	73	2	0.35	627	0.04919	0.04919	TGFBR2, CYR61
GO:0072604	interleukin-6 secretion	73	2	0.35	628	0.04919	0.04919	BANK1, F2RL1
GO:0097205	renal filtration	73	2	0.35	629	0.04919	0.04919	F2RL1, SULF2
GO:0007044	cell-substrate junction assembly	283	4	1.37	632	0.04968	0.04968	THBS1, PLEC, LAMA5, FERMT2

## Sheet: overlap_BPA_BPF (n=190)
GO.ID	Term	Annotated	Significant	Expected	Rank in classic	elim	classic	genes
GO:0007156	homophilic cell adhesion via plasma membrane adhesion molecules	308	8	1.44	186	0.00011	0.00011	CDH6, CDH6, PCDH7, CDH6, CDH6, CLSTN2, AMIGO2, CLSTN2
GO:0006879	cellular iron ion homeostasis	161	6	0.75	189	0.00011	0.00011	CP, CP, HPX, CP, CP, HPX
GO:0060279	positive regulation of ovulation	4	2	0.02	193	0.00013	0.00013	INHBA, INHBA
GO:0061017	hepatoblast differentiation	4	2	0.02	194	0.00013	0.00013	HHEX, HHEX
GO:0070741	response to interleukin-6	104	5	0.48	196	0.00013	0.00013	ICAM1, ICAM1, CHI3L1, CHI3L1, ICAM1
GO:0002457	T cell antigen processing and presentation	24	3	0.11	208	0.00019	0.00019	ICAM1, ICAM1, ICAM1
GO:0051918	negative regulation of fibrinolysis	25	3	0.12	211	0.00021	0.00021	SERPINE1, SERPINE1, SERPINE1
GO:0060394	negative regulation of pathway-restricted SMAD protein phosphorylation	25	3	0.12	212	0.00021	0.00021	PMEPA1, PMEPA1, PMEPA1
GO:0046882	negative regulation of follicle-stimulating hormone secretion	5	2	0.02	213	0.00021	0.00021	INHBA, INHBA
GO:0010621	negative regulation of transcription by transcription factor localization	5	2	0.02	214	0.00021	0.00021	HHEX, HHEX
GO:1904808	positive regulation of protein oxidation	5	2	0.02	215	0.00021	0.00021	TRABD2B, TRABD2B
GO:0006898	receptor-mediated endocytosis	762	12	3.55	223	0.00026	0.00026	ALB, SERPINE1, SNAP25, SERPINE1, SERPINE1, CXCL8, 208607_s_at, HPX, CXCL8, 214456_x_at, LOXL4, HPX
GO:0002693	positive regulation of cellular extravasation	27	3	0.13	225	0.00027	0.00027	ICAM1, ICAM1, ICAM1
GO:0006954	inflammatory response	1582	33	7.38	1	0.00027	4.1e-13	SERPINE1, IGFBP4, CFB, SERPINA3, SERPINE1, SERPINE1, ICAM1, ICAM1, CXCL8, CXCL1, 205114_s_at, CCL20, CXCL6, APCS, LY96, 208607_s_at, CHI3L1, CHI3L1, CXCL8, C1R, CFH, GAL, 214456_x_at, CXCL5, CXCL5, 215388_s_at, ICAM1, A2M, C3, 218810_at, TSPAN2, CD59, SERPINA1
GO:0098976	excitatory chemical synaptic transmission	28	3	0.13	229	0.00030	0.00030	PDLIM4, PDLIM4, PDLIM4
GO:0043312	neutrophil degranulation	1136	15	5.3	230	0.00030	0.00030	CTSH, SERPINA3, SNAP25, AOC1, GLIPR1, CXCL1, CDA, MGAM, CHI3L1, CHI3L1, CD44, C3, GLIPR1, CD59, SERPINA1
GO:0070374	positive regulation of ERK1 and ERK2 cascade	557	10	2.6	231	0.00031	0.00031	ICAM1, ICAM1, 205114_s_at, CCL20, CHI3L1, CHI3L1, CD44, ICAM1, FLT1, FLT1
GO:0042119	neutrophil activation	1166	18	5.44	119	0.00031	9.6e-06	CTSH, SERPINA3, SNAP25, CXCL8, AOC1, GLIPR1, CXCL1, CDA, CXCL6, MGAM, CHI3L1, CHI3L1, CXCL8, CD44, C3, GLIPR1, CD59, SERPINA1
GO:0036323	vascular endothelial growth factor receptor-1 signaling pathway	6	2	0.03	233	0.00032	0.00032	FLT1, FLT1
GO:0002925	positive regulation of humoral immune response mediated by circulating immunoglobulin	6	2	0.03	234	0.00032	0.00032	HPX, HPX
GO:0033629	negative regulation of cell adhesion mediated by integrin	29	3	0.14	238	0.00033	0.00033	SERPINE1, SERPINE1, SERPINE1
GO:0006953	acute-phase response	128	5	0.6	246	0.00035	0.00035	SERPINA3, APCS, 208607_s_at, 214456_x_at, SERPINA1
GO:0046688	response to copper ion	71	4	0.33	247	0.00035	0.00035	ICAM1, ICAM1, AOC1, ICAM1
GO:0043687	post-translational protein modification	1032	14	4.81	249	0.00037	0.00037	CP, ALB, IGFBP7, IGFBP4, TNC, F5, CP, ITIH2, 205890_s_at, C3, KLHL41, CP, CP, SERPINA1
GO:0002548	monocyte chemotaxis	109	7	0.51	61	0.00040	8.5e-07	SERPINE1, SERPINE1, SERPINE1, 205114_s_at, CCL20, FLT1, FLT1
GO:0042701	progesterone secretion	7	2	0.03	253	0.00045	0.00045	INHBA, INHBA
GO:0007492	endoderm development	209	6	0.97	257	0.00046	0.00046	HHEX, LAMB3, INHBA, HHEX, 226731_at, INHBA
GO:0044331	cell-cell adhesion mediated by cadherin	77	4	0.36	258	0.00047	0.00047	CDH6, CDH6, CDH6, CDH6
GO:0051965	positive regulation of synapse assembly	139	5	0.65	266	0.00051	0.00051	204359_at, CLSTN2, AMIGO2, CLSTN2, 240259_at
GO:0002446	neutrophil mediated immunity	1172	18	5.47	122	0.00053	1.0e-05	CTSH, SERPINA3, SNAP25, AOC1, GLIPR1, CXCL1, CDA, CXCL6, MGAM, CHI3L1, CHI3L1, CD44, CXCL5, CXCL5, C3, GLIPR1, CD59, SERPINA1
GO:0090557	establishment of endothelial intestinal barrier	34	3	0.16	269	0.00054	0.00054	ICAM1, ICAM1, ICAM1
GO:0090026	positive regulation of monocyte chemotaxis	34	3	0.16	270	0.00054	0.00054	SERPINE1, SERPINE1, SERPINE1
GO:0001541	ovarian follicle development	141	5	0.66	271	0.00054	0.00054	ICAM1, ICAM1, INHBA, ICAM1, INHBA
GO:0021773	striatal medium spiny neuron differentiation	8	2	0.04	281	0.00059	0.00059	INHBA, INHBA
GO:0090131	mesenchyme migration	8	2	0.04	282	0.00059	0.00059	ACTG2, ACTA1
GO:0090399	replicative senescence	38	3	0.18	288	0.00075	0.00075	SERPINE1, SERPINE1, SERPINE1
GO:0061010	gall bladder development	9	2	0.04	290	0.00076	0.00076	HHEX, HHEX
GO:0045077	negative regulation of interferon-gamma biosynthetic process	9	2	0.04	291	0.00076	0.00076	INHBA, INHBA
GO:0048247	lymphocyte chemotaxis	88	4	0.41	292	0.00078	0.00078	205114_s_at, CCL20, 208607_s_at, 214456_x_at
GO:0006032	chitin catabolic process	10	2	0.05	301	0.00095	0.00095	CHI3L1, CHI3L1
GO:0038084	vascular endothelial growth factor signaling pathway	93	4	0.43	304	0.00096	0.00096	HSPB1, NRP2, FLT1, FLT1
GO:0030214	hyaluronan catabolic process	43	3	0.2	312	0.00107	0.00107	CD44, LYVE1, LYVE1
GO:0020027	hemoglobin metabolic process	28	4	0.13	117	0.00113	8.6e-06	HPX, INHBA, INHBA, HPX
GO:0061343	cell adhesion involved in heart morphogenesis	11	2	0.05	317	0.00116	0.00116	204359_at, 240259_at
GO:0060335	positive regulation of interferon-gamma-mediated signaling pathway	11	2	0.05	318	0.00116	0.00116	HPX, HPX
GO:0007186	G-protein coupled receptor signaling pathway	2011	20	9.38	322	0.00117	0.00117	ADGRF4, CXCL8, SCG5, CXCL1, 205114_s_at, 205387_s_at, CCL20, 205890_s_at, NTS, CXCL6, 207356_at, 208607_s_at, CCKBR, CXCL8, GAL, 214456_x_at, CXCL5, CXCL5, C3, ADGRF4
GO:0016339	calcium-dependent cell-cell adhesion via plasma membrane cell adhesion molecules	98	4	0.46	323	0.00117	0.00117	CDH6, CDH6, CDH6, CDH6
GO:0034698	response to gonadotropin	71	5	0.33	138	0.00135	2.1e-05	ICAM1, ICAM1, INHBA, ICAM1, INHBA
GO:0046881	positive regulation of follicle-stimulating hormone secretion	12	2	0.06	334	0.00138	0.00138	INHBA, INHBA
GO:0042060	wound healing	1376	18	6.42	182	0.00144	8.3e-05	SERPINE1, MYL9, TNC, HSPB1, SERPINE1, SERPINE1, TFF3, F5, CCL20, APCS, 208607_s_at, TM4SF4, CD44, 214456_x_at, A2M, CD59, ADTRP, SERPINA1
GO:0045578	negative regulation of B cell differentiation	13	2	0.06	341	0.00163	0.00163	INHBA, INHBA
GO:2000535	regulation of entry of bacterium into host cell	13	2	0.06	342	0.00163	0.00163	CXCL8, CXCL8
GO:0051289	protein homotetramerization	181	5	0.84	344	0.00165	0.00165	CDA, GPX3, 215223_s_at, 216841_s_at, 221477_s_at
GO:0009611	response to wounding	1666	24	7.77	64	0.00172	9.5e-07	SERPINE1, MYL9, DPYSL3, DPYSL3, TNC, HSPB1, SERPINE1, SERPINE1, TFF3, HHEX, F5, CCL20, APCS, 208607_s_at, TM4SF4, CD44, 214456_x_at, HHEX, A2M, LYVE1, LYVE1, CD59, ADTRP, SERPINA1
GO:0090100	positive regulation of transmembrane receptor protein serine/threonine kinase signaling pathway	271	6	1.26	350	0.00177	0.00177	TGFB1I1, INHBA, INHBE, 226731_at, INHBA, CDKN2B
GO:0060431	primary lung bud formation	14	2	0.07	356	0.00190	0.00190	HHEX, HHEX
GO:0071711	basement membrane organization	54	3	0.25	365	0.00208	0.00208	204359_at, COL4A1, 240259_at
GO:0032461	positive regulation of protein oligomerization	55	3	0.26	372	0.00219	0.00219	MMP3, TRABD2B, TRABD2B
GO:0019430	removal of superoxide radicals	55	3	0.26	373	0.00219	0.00219	215223_s_at, 216841_s_at, 221477_s_at
GO:0001975	response to amphetamine	56	3	0.26	375	0.00230	0.00230	ICAM1, ICAM1, ICAM1
GO:0070723	response to cholesterol	56	3	0.26	376	0.00230	0.00230	205114_s_at, INHBA, INHBA
GO:0001906	cell killing	286	6	1.33	378	0.00232	0.00232	ALB, CTSH, ICAM1, ICAM1, 207356_at, ICAM1
GO:1900027	regulation of ruffle assembly	57	3	0.27	381	0.00242	0.00242	ICAM1, ICAM1, ICAM1
GO:0007157	heterophilic cell-cell adhesion via plasma membrane cell adhesion molecules	123	4	0.57	393	0.00269	0.00269	ICAM1, ICAM1, ICAM1, AMIGO2
GO:0042541	hemoglobin biosynthetic process	17	2	0.08	400	0.00281	0.00281	INHBA, INHBA
GO:0033993	response to lipid	2214	31	10.32	22	0.00287	3.7e-08	SERPINE1, IGFBP7, TNC, CTSH, SERPINE1, SERPINE1, ICAM1, ICAM1, IGFBP2, CXCL8, ACTA1, CXCL1, 205114_s_at, CCL20, FMO1, CXCL6, PON1, LY96, TGFB1I1, INHBA, CXCL8, CXCL5, CXCL5, ICAM1, CFTR, PMEPA1, 218810_at, PMEPA1, PMEPA1, INHBA, ADTRP
GO:1905563	negative regulation of vascular endothelial cell proliferation	18	2	0.08	410	0.00315	0.00315	FLT1, FLT1
GO:0045650	negative regulation of macrophage differentiation	18	2	0.08	411	0.00315	0.00315	INHBA, INHBA
GO:0045916	negative regulation of complement activation	19	2	0.09	423	0.00351	0.00351	A2M, CD59
GO:0022027	interkinetic nuclear migration	20	2	0.09	435	0.00389	0.00389	HHEX, HHEX
GO:0001101	response to acid chemical	790	10	3.68	439	0.00412	0.00412	IGFBP7, TNC, CTSH, ICAM1, ICAM1, IGFBP2, PON1, COL4A1, ICAM1, 218810_at
GO:0015886	heme transport	21	2	0.1	443	0.00428	0.00428	HPX, HPX
GO:0030449	regulation of complement activation	165	7	0.77	126	0.00445	1.3e-05	CFB, C1R, CFH, 215388_s_at, A2M, C3, CD59
GO:0071693	protein transport within extracellular region	1	1	0	448	0.00466	0.00466	AFM
GO:0050726	positive regulation of interleukin-1 alpha biosynthetic process	1	1	0	449	0.00466	0.00466	CCL20
GO:0050828	regulation of liquid surface tension	1	1	0	450	0.00466	0.00466	BPIFA1
GO:0090122	cholesterol ester hydrolysis involved in cholesterol transport	1	1	0	451	0.00466	0.00466	CES1
GO:0035874	cellular response to copper ion starvation	1	1	0	452	0.00466	0.00466	AOC1
GO:0005983	starch catabolic process	1	1	0	453	0.00466	0.00466	MGAM
GO:0002395	immune response in nasopharyngeal-associated lymphoid tissue	1	1	0	454	0.00466	0.00466	BPIFA1
GO:0099641	anterograde axonal protein transport	1	1	0	455	0.00466	0.00466	HSPB1
GO:0097185	cellular response to azide	1	1	0	456	0.00466	0.00466	AOC1
GO:0035933	glucocorticoid secretion	22	2	0.1	463	0.00470	0.00470	GAL, SELENOM
GO:0014912	negative regulation of smooth muscle cell migration	73	3	0.34	466	0.00488	0.00488	SERPINE1, SERPINE1, SERPINE1
GO:0090009	primitive streak formation	23	2	0.11	468	0.00513	0.00513	HHEX, HHEX
GO:0071372	cellular response to follicle-stimulating hormone stimulus	24	2	0.11	474	0.00558	0.00558	INHBA, INHBA
GO:0001942	hair follicle development	241	5	1.12	475	0.00559	0.00559	INHBA, GAL, TNFRSF19, INHBA, TNFRSF19
GO:0048246	macrophage chemotaxis	77	3	0.36	477	0.00566	0.00566	205114_s_at, 208607_s_at, 214456_x_at
GO:0008285	negative regulation of cell proliferation	1724	18	8.04	325	0.00570	0.00121	IGFBP7, CXCL8, RARRES3, CXCL1, 205114_s_at, TGFB1I1, INHBA, CXCL8, GAL, ITGA1, 215223_s_at, 216841_s_at, 221477_s_at, FLT1, FLT1, 226731_at, INHBA, CDKN2B
GO:0045736	negative regulation of cyclin-dependent protein serine/threonine kinase activity	78	3	0.36	482	0.00587	0.00587	HHEX, HHEX, CDKN2B
GO:0050930	induction of positive chemotaxis	25	2	0.12	486	0.00604	0.00604	CXCL8, CXCL8
GO:0050716	positive regulation of interleukin-1 secretion	79	3	0.37	488	0.00608	0.00608	205114_s_at, 208607_s_at, 214456_x_at
GO:0045907	positive regulation of vasoconstriction	79	3	0.37	489	0.00608	0.00608	ICAM1, ICAM1, ICAM1
GO:0050730	regulation of peptidyl-tyrosine phosphorylation	580	8	2.7	490	0.00608	0.00608	SAMSN1, ICAM1, ICAM1, HPX, CD44, ICAM1, SAMSN1, HPX
GO:0070268	cornification	155	4	0.72	493	0.00612	0.00612	206969_at, KRT6A, KRT6B, 214580_x_at
GO:0050829	defense response to Gram-negative bacterium	156	4	0.73	494	0.00626	0.00626	SERPINE1, SERPINE1, SERPINE1, 207356_at
GO:0032757	positive regulation of interleukin-8 production	80	3	0.37	496	0.00629	0.00629	SERPINE1, SERPINE1, SERPINE1
GO:0022617	extracellular matrix disassembly	250	5	1.17	498	0.00651	0.00651	MMP7, MMP3, LAMB3, CD44, A2M
GO:0061844	antimicrobial humoral immune response mediated by antimicrobial peptide	81	3	0.38	501	0.00651	0.00651	CXCL6, 207356_at, BPIFA1
GO:0010944	negative regulation of transcription by competitive promoter binding	26	2	0.12	504	0.00653	0.00653	HHEX, HHEX
GO:0045091	regulation of single stranded viral RNA replication via double stranded DNA intermediate	26	2	0.12	505	0.00653	0.00653	CXCL8, CXCL8
GO:0030948	negative regulation of vascular endothelial growth factor receptor signaling pathway	26	2	0.12	506	0.00653	0.00653	HHEX, HHEX
GO:0034341	response to interferon-gamma	486	9	2.27	264	0.00672	0.00049	ICAM1, ICAM1, 205114_s_at, CCL20, 205890_s_at, HPX, CD44, ICAM1, HPX
GO:0071312	cellular response to alkaloid	84	3	0.39	517	0.00720	0.00720	ICAM1, ICAM1, ICAM1
GO:0006936	muscle contraction	860	10	4.01	519	0.00735	0.00735	MYL9, ACTG2, ACTA1, TPM2, CSRP3, ITGA1, 218810_at, KLHL41, MYL7, 226731_at
GO:0019221	cytokine-mediated signaling pathway	1811	25	8.44	78	0.00739	1.2e-06	ICAM1, ICAM1, CXCL8, IL32, 204359_at, CXCL1, 205114_s_at, CCL20, MMP3, CXCL6, 208607_s_at, HPX, CXCL8, CD44, 214456_x_at, CXCL5, CXCL5, 215223_s_at, ICAM1, 216841_s_at, 221477_s_at, TNFRSF19, TNFRSF19, 240259_at, HPX
GO:0019372	lipoxygenase pathway	28	2	0.13	520	0.00755	0.00755	ALOX5AP, PON1
GO:0097154	GABAergic neuron differentiation	29	2	0.14	532	0.00808	0.00808	INHBA, INHBA
GO:0030512	negative regulation of transforming growth factor beta receptor signaling pathway	168	4	0.78	535	0.00809	0.00809	TGFB1I1, PMEPA1, PMEPA1, PMEPA1
GO:0030335	positive regulation of cell migration	1211	23	5.65	16	0.00859	1.2e-08	SERPINE1, HSPB1, CTSH, SERPINE1, SERPINE1, ICAM1, ICAM1, CXCL8, CXCL1, 205114_s_at, CCL20, CXCL6, CXCL8, CXCL5, CXCL5, 215223_s_at, ICAM1, 216841_s_at, 218810_at, 221477_s_at, NRP2, FLT1, FLT1
GO:0070365	hepatocyte differentiation	31	2	0.14	542	0.00920	0.00920	HHEX, HHEX
GO:0051764	actin crosslink formation	31	2	0.14	543	0.00920	0.00920	DPYSL3, DPYSL3
GO:0001970	positive regulation of activation of membrane attack complex	2	1	0.01	545	0.00930	0.00930	C3
GO:1900229	negative regulation of single-species biofilm formation in or on host organism	2	1	0.01	546	0.00930	0.00930	BPIFA1
GO:0032475	otolith formation	2	1	0.01	547	0.00930	0.00930	SLC44A4
GO:0043503	skeletal muscle fiber adaptation	2	1	0.01	548	0.00930	0.00930	ACTA1
GO:1902891	negative regulation of root hair elongation	2	1	0.01	549	0.00930	0.00930	GAL
GO:2000627	positive regulation of miRNA catabolic process	2	1	0.01	550	0.00930	0.00930	218810_at
GO:0035675	neuromast hair cell development	2	1	0.01	551	0.00930	0.00930	SLC44A4
GO:0044869	negative regulation by host of viral exo-alpha-sialidase activity	2	1	0.01	552	0.00930	0.00930	APCS
GO:0044871	negative regulation by host of viral glycoprotein metabolic process	2	1	0.01	553	0.00930	0.00930	APCS
GO:0031275	regulation of lateral pseudopodium assembly	2	1	0.01	554	0.00930	0.00930	KLHL41
GO:0045429	positive regulation of nitric oxide biosynthetic process	94	3	0.44	592	0.00979	0.00979	ICAM1, ICAM1, ICAM1
GO:0071549	cellular response to dexamethasone stimulus	94	3	0.44	593	0.00979	0.00979	ICAM1, ICAM1, ICAM1
GO:0071354	cellular response to interleukin-6	96	3	0.45	598	0.01037	0.01037	ICAM1, ICAM1, ICAM1
GO:0071774	response to fibroblast growth factor	393	6	1.83	599	0.01059	0.01059	TNC, CXCL8, 204359_at, CXCL8, CD44, 240259_at
GO:0001570	vasculogenesis	183	4	0.85	601	0.01082	0.01082	HHEX, HHEX, FLT1, FLT1
GO:1905954	positive regulation of lipid localization	186	4	0.87	608	0.01144	0.01144	PON1, GAL, C3, 218810_at
GO:0050918	positive chemotaxis	126	5	0.59	236	0.01154	0.00032	CXCL8, 205114_s_at, 208607_s_at, CXCL8, 214456_x_at
GO:0071397	cellular response to cholesterol	35	2	0.16	610	0.01163	0.01163	INHBA, INHBA
GO:0022610	biological adhesion	3383	38	15.78	42	0.01174	2.7e-07	SERPINE1, MYL9, IGFBP7, TNC, HSPB1, SERPINE1, SERPINE1, ICAM1, ICAM1, IGFBP2, CXCL8, IL32, 204359_at, CDH6, CDH6, PCDH7, HABP2, 208607_s_at, LAMB3, TGFB1I1, RND1, CDH6, CXCL8, CD44, SPON1, 214456_x_at, ITGA1, CDH6, ICAM1, LYVE1, CLSTN2, LYVE1, BPIFA1, AMIGO2, NRP2, 226731_at, CLSTN2, 240259_at
GO:0007155	cell adhesion	3367	37	15.7	59	0.01224	6.8e-07	SERPINE1, MYL9, IGFBP7, TNC, HSPB1, SERPINE1, SERPINE1, ICAM1, ICAM1, IGFBP2, CXCL8, IL32, 204359_at, CDH6, CDH6, PCDH7, HABP2, 208607_s_at, LAMB3, TGFB1I1, RND1, CDH6, CXCL8, CD44, SPON1, 214456_x_at, ITGA1, CDH6, ICAM1, LYVE1, CLSTN2, LYVE1, AMIGO2, NRP2, 226731_at, CLSTN2, 240259_at
GO:0048853	forebrain morphogenesis	36	2	0.17	625	0.01227	0.01227	HHEX, HHEX
GO:0016973	poly(A)+ mRNA export from nucleus	36	2	0.17	626	0.01227	0.01227	HHEX, HHEX
GO:0031669	cellular response to nutrient levels	534	8	2.49	433	0.01250	0.00374	ALB, TNC, ICAM1, ICAM1, AOC1, ICAM1, 218810_at, CDKN2B
GO:0007596	blood coagulation	835	12	3.89	276	0.01276	0.00058	SERPINE1, MYL9, HSPB1, SERPINE1, SERPINE1, F5, 208607_s_at, 214456_x_at, A2M, CD59, ADTRP, SERPINA1
GO:0009612	response to mechanical stimulus	533	7	2.49	630	0.01288	0.01288	TNC, IGFBP2, ACTA1, MMP7, CSRP3, CHI3L1, CHI3L1
GO:0061029	eyelid development in camera-type eye	38	2	0.18	633	0.01361	0.01361	INHBA, INHBA
GO:0007599	hemostasis	845	12	3.94	285	0.01372	0.00065	SERPINE1, MYL9, HSPB1, SERPINE1, SERPINE1, F5, 208607_s_at, 214456_x_at, A2M, CD59, ADTRP, SERPINA1
GO:0019216	regulation of lipid metabolic process	947	10	4.42	634	0.01376	0.01376	IGFBP7, SERPINA3, GLIPR1, SEC14L2, CCKBR, GAL, C3, GLIPR1, FLT1, FLT1
GO:0050817	coagulation	846	12	3.94	286	0.01382	0.00066	SERPINE1, MYL9, HSPB1, SERPINE1, SERPINE1, F5, 208607_s_at, 214456_x_at, A2M, CD59, ADTRP, SERPINA1
GO:0002894	positive regulation of type II hypersensitivity	3	1	0.01	636	0.01392	0.01392	C3
GO:0060739	mesenchymal-epithelial cell signaling involved in prostate gland development	3	1	0.01	637	0.01392	0.01392	TNC
GO:0001798	positive regulation of type IIa hypersensitivity	3	1	0.01	638	0.01392	0.01392	C3
GO:0001868	regulation of complement activation, lectin pathway	3	1	0.01	639	0.01392	0.01392	A2M
GO:0001869	negative regulation of complement activation, lectin pathway	3	1	0.01	640	0.01392	0.01392	A2M
GO:0010813	neuropeptide catabolic process	3	1	0.01	641	0.01392	0.01392	CTSH
GO:0000294	nuclear-transcribed mRNA catabolic process, endonucleolytic cleavage-dependent decay	3	1	0.01	642	0.01392	0.01392	218810_at
GO:1902606	regulation of large conductance calcium-activated potassium channel activity	3	1	0.01	643	0.01392	0.01392	GAL
GO:1902608	positive regulation of large conductance calcium-activated potassium channel activity	3	1	0.01	644	0.01392	0.01392	GAL
GO:0030974	thiamine pyrophosphate transmembrane transport	3	1	0.01	645	0.01392	0.01392	SLC44A4
GO:0070175	positive regulation of enamel mineralization	3	1	0.01	646	0.01392	0.01392	ODAPH
GO:1905355	spine apparatus assembly	3	1	0.01	647	0.01392	0.01392	SYNPO
GO:0071346	cellular response to interferon-gamma	436	8	2.03	311	0.01431	0.00107	ICAM1, ICAM1, 205114_s_at, CCL20, HPX, CD44, ICAM1, HPX
GO:0030521	androgen receptor signaling pathway	201	4	0.94	656	0.01482	0.01482	TGFB1I1, PMEPA1, PMEPA1, PMEPA1
GO:0050731	positive regulation of peptidyl-tyrosine phosphorylation	429	6	2	664	0.01570	0.01570	ICAM1, ICAM1, HPX, CD44, ICAM1, HPX
GO:2001241	positive regulation of extrinsic apoptotic signaling pathway in absence of ligand	41	2	0.19	665	0.01574	0.01574	INHBA, INHBA
GO:0001909	leukocyte mediated cytotoxicity	206	4	0.96	668	0.01608	0.01608	CTSH, ICAM1, ICAM1, ICAM1
GO:0033627	cell adhesion mediated by integrin	145	6	0.68	174	0.01645	6.4e-05	SERPINE1, SERPINE1, SERPINE1, ICAM1, ICAM1, ICAM1
GO:0030212	hyaluronan metabolic process	86	5	0.4	167	0.01670	5.3e-05	ITIH2, ITIH3, CD44, LYVE1, LYVE1
GO:0043551	regulation of phosphatidylinositol 3-kinase activity	115	3	0.54	676	0.01681	0.01681	CCKBR, FLT1, FLT1
GO:0038188	cholecystokinin signaling pathway	4	1	0.02	689	0.01852	0.01852	CCKBR
GO:0002892	regulation of type II hypersensitivity	4	1	0.02	690	0.01852	0.01852	C3
GO:0070651	nonfunctional rRNA decay	4	1	0.02	691	0.01852	0.01852	226731_at
GO:0001794	type IIa hypersensitivity	4	1	0.02	692	0.01852	0.01852	C3
GO:0001796	regulation of type IIa hypersensitivity	4	1	0.02	693	0.01852	0.01852	C3
GO:1900620	acetate ester biosynthetic process	4	1	0.02	694	0.01852	0.01852	SLC44A4
GO:0008292	acetylcholine biosynthetic process	4	1	0.02	695	0.01852	0.01852	SLC44A4
GO:0002445	type II hypersensitivity	4	1	0.02	696	0.01852	0.01852	C3
GO:0070481	nuclear-transcribed mRNA catabolic process, non-stop decay	4	1	0.02	697	0.01852	0.01852	226731_at
GO:0007219	Notch signaling pathway	448	6	2.09	705	0.01899	0.01899	HHEX, CDH6, CDH6, CDH6, CDH6, HHEX
GO:0050878	regulation of body fluid levels	1191	14	5.55	337	0.01902	0.00146	SERPINE1, MYL9, HSPB1, SERPINE1, SERPINE1, F5, 208607_s_at, 214456_x_at, CFTR, A2M, BPIFA1, CD59, ADTRP, SERPINA1
GO:0002573	myeloid leukocyte differentiation	474	8	2.21	351	0.01953	0.00181	HHEX, 205114_s_at, 205890_s_at, APCS, INHBA, HHEX, INHBA, TSPAN2
GO:0032651	regulation of interleukin-1 beta production	123	3	0.57	716	0.02005	0.02005	HSPB1, 205114_s_at, 218810_at
GO:0036315	cellular response to sterol	48	2	0.22	723	0.02119	0.02119	INHBA, INHBA
GO:0060393	regulation of pathway-restricted SMAD protein phosphorylation	153	6	0.71	183	0.02129	8.6e-05	INHBA, INHBE, PMEPA1, PMEPA1, PMEPA1, INHBA
GO:0035987	endodermal cell differentiation	126	3	0.59	726	0.02136	0.02136	LAMB3, INHBA, INHBA
GO:0010862	positive regulation of pathway-restricted SMAD protein phosphorylation	126	3	0.59	727	0.02136	0.02136	INHBA, INHBE, INHBA
GO:0031668	cellular response to extracellular stimulus	596	8	2.78	516	0.02145	0.00712	ALB, TNC, ICAM1, ICAM1, AOC1, ICAM1, 218810_at, CDKN2B
GO:0048240	sperm capacitation	49	2	0.23	730	0.02203	0.02203	CFTR, ELSPBP1
GO:0072606	interleukin-8 secretion	49	2	0.23	731	0.02203	0.02203	CHI3L1, CHI3L1
GO:0051926	negative regulation of calcium ion transport	129	3	0.6	737	0.02270	0.02270	ICAM1, ICAM1, ICAM1
GO:0001969	regulation of activation of membrane attack complex	7	2	0.03	254	0.02297	0.00045	C3, CD59
GO:0001905	activation of membrane attack complex	7	2	0.03	255	0.02297	0.00045	C3, CD59
GO:0001971	negative regulation of activation of membrane attack complex	5	1	0.02	739	0.02310	0.02310	CD59
GO:0000023	maltose metabolic process	5	1	0.02	740	0.02310	0.02310	MGAM
GO:0052331	hemolysis in other organism involved in symbiotic interaction	5	1	0.02	741	0.02310	0.02310	ALB
GO:0019836	hemolysis by symbiont of host erythrocytes	5	1	0.02	742	0.02310	0.02310	ALB
GO:0044179	hemolysis in other organism	5	1	0.02	743	0.02310	0.02310	ALB
GO:1902714	negative regulation of interferon-gamma secretion	5	1	0.02	744	0.02310	0.02310	218810_at
GO:0001897	cytolysis by symbiont of host cells	5	1	0.02	745	0.02310	0.02310	ALB
GO:0070995	NADPH oxidation	5	1	0.02	746	0.02310	0.02310	FMO1
GO:0098886	modification of dendritic spine	5	1	0.02	747	0.02310	0.02310	SYNPO
GO:0060448	dichotomous subdivision of terminal units involved in lung branching	5	1	0.02	748	0.02310	0.02310	CTSH
GO:0060333	interferon-gamma-mediated signaling pathway	244	6	1.14	307	0.02313	0.00104	ICAM1, ICAM1, HPX, CD44, ICAM1, HPX
GO:0043550	regulation of lipid kinase activity	130	3	0.61	753	0.02316	0.02316	CCKBR, FLT1, FLT1
GO:0010226	response to lithium ion	51	2	0.24	756	0.02374	0.02374	IGFBP2, ACTA1
GO:0032516	positive regulation of phosphoprotein phosphatase activity	51	2	0.24	757	0.02374	0.02374	ITGA1, 226731_at
GO:0032526	response to retinoic acid	233	4	1.09	758	0.02400	0.02400	IGFBP7, TNC, CTSH, IGFBP2
GO:0071349	cellular response to interleukin-12	132	3	0.62	760	0.02409	0.02409	215223_s_at, 216841_s_at, 221477_s_at
GO:0035722	interleukin-12-mediated signaling pathway	132	3	0.62	761	0.02409	0.02409	215223_s_at, 216841_s_at, 221477_s_at
GO:0043410	positive regulation of MAPK cascade	1337	18	6.23	170	0.02415	5.8e-05	IGFBP4, ICAM1, ICAM1, 205114_s_at, CCL20, 208607_s_at, CHI3L1, CHI3L1, CD44, 214456_x_at, ITGA1, ICAM1, 218810_at, TNFRSF19, FLT1, FLT1, 226731_at, TNFRSF19
GO:0060389	pathway-restricted SMAD protein phosphorylation	161	6	0.75	190	0.02490	0.00011	INHBA, INHBE, PMEPA1, PMEPA1, PMEPA1, INHBA
GO:0036499	PERK-mediated unfolded protein response	53	2	0.25	771	0.02550	0.02550	CXCL8, CXCL8
GO:0030949	positive regulation of vascular endothelial growth factor receptor signaling pathway	53	2	0.25	772	0.02550	0.02550	FLT1, FLT1
GO:0008360	regulation of cell shape	480	6	2.24	773	0.02556	0.02556	ICAM1, ICAM1, 205114_s_at, RND1, ATP10A, ICAM1
GO:0070671	response to interleukin-12	137	3	0.64	775	0.02651	0.02651	215223_s_at, 216841_s_at, 221477_s_at
GO:0009991	response to extracellular stimulus	1216	12	5.67	616	0.02664	0.01197	ALB, TNC, ICAM1, ICAM1, IGFBP2, AOC1, ACTA1, MMP7, PON1, ICAM1, 218810_at, CDKN2B
GO:0043408	regulation of MAPK cascade	1824	21	8.51	192	0.02700	0.00013	IGFBP4, ICAM1, ICAM1, 205114_s_at, CCL20, 208607_s_at, CHI3L1, CHI3L1, INHBA, INHBE, CD44, 214456_x_at, ITGA1, ICAM1, 218810_at, TNFRSF19, FLT1, FLT1, 226731_at, INHBA, TNFRSF19
GO:0071496	cellular response to external stimulus	768	9	3.58	597	0.02716	0.01028	ALB, TNC, ICAM1, ICAM1, AOC1, MMP7, ICAM1, 218810_at, CDKN2B
GO:0007250	activation of NF-kappaB-inducing kinase activity	55	2	0.26	778	0.02731	0.02731	CHI3L1, CHI3L1
GO:0001836	release of cytochrome c from mitochondria	139	3	0.65	780	0.02751	0.02751	215223_s_at, 216841_s_at, 221477_s_at
GO:0051801	cytolysis in other organism involved in symbiotic interaction	6	1	0.03	782	0.02766	0.02766	ALB
GO:0002885	positive regulation of hypersensitivity	6	1	0.03	783	0.02766	0.02766	C3
GO:0051659	maintenance of mitochondrion location	6	1	0.03	784	0.02766	0.02766	ALB
GO:1902161	positive regulation of cyclic nucleotide-gated ion channel activity	6	1	0.03	785	0.02766	0.02766	CFTR
GO:0044245	polysaccharide digestion	6	1	0.03	786	0.02766	0.02766	MGAM
GO:0070173	regulation of enamel mineralization	6	1	0.03	787	0.02766	0.02766	ODAPH
GO:0060447	bud outgrowth involved in lung branching	6	1	0.03	788	0.02766	0.02766	TNC
GO:0050728	negative regulation of inflammatory response	244	4	1.14	791	0.02780	0.02780	APCS, 208607_s_at, 214456_x_at, 218810_at
GO:0060441	epithelial tube branching involved in lung morphogenesis	71	4	0.33	248	0.02857	0.00035	TNC, CTSH, HHEX, HHEX
GO:0007398	ectoderm development	57	2	0.27	799	0.02918	0.02918	KRT6B, 214580_x_at
GO:0006805	xenobiotic metabolic process	250	4	1.17	804	0.03001	0.03001	AOC1, FMO1, 205939_at, CES1
GO:0001706	endoderm formation	145	3	0.68	812	0.03064	0.03064	LAMB3, INHBA, INHBA
GO:0043523	regulation of neuron apoptotic process	505	6	2.35	814	0.03163	0.03163	205114_s_at, ITGA1, 215223_s_at, 216841_s_at, 221477_s_at, 226731_at
GO:0043525	positive regulation of neuron apoptotic process	147	3	0.69	815	0.03172	0.03172	205114_s_at, ITGA1, 226731_at
GO:0032680	regulation of tumor necrosis factor production	255	4	1.19	817	0.03193	0.03193	HSPB1, 205114_s_at, LY96, 218810_at
GO:0031348	negative regulation of defense response	376	5	1.75	818	0.03199	0.03199	APCS, 208607_s_at, 214456_x_at, A2M, 218810_at
GO:0001934	positive regulation of protein phosphorylation	2366	24	11.03	226	0.03199	0.00028	IGFBP4, ICAM1, ICAM1, 205114_s_at, CCL20, 208607_s_at, CHI3L1, CHI3L1, HPX, INHBA, INHBE, CD44, 214456_x_at, ITGA1, ICAM1, C3, 218810_at, TNFRSF19, FLT1, FLT1, 226731_at, INHBA, TNFRSF19, HPX
GO:1904636	response to ionomycin	7	1	0.03	819	0.03219	0.03219	218810_at
GO:1904637	cellular response to ionomycin	7	1	0.03	820	0.03219	0.03219	218810_at
GO:0061526	acetylcholine secretion	7	1	0.03	821	0.03219	0.03219	SLC44A4
GO:0042488	positive regulation of odontogenesis of dentin-containing tooth	7	1	0.03	822	0.03219	0.03219	ODAPH
GO:1902159	regulation of cyclic nucleotide-gated ion channel activity	7	1	0.03	823	0.03219	0.03219	CFTR
GO:0014004	microglia differentiation	7	1	0.03	824	0.03219	0.03219	TSPAN2
GO:0014005	microglia development	7	1	0.03	825	0.03219	0.03219	TSPAN2
GO:0099010	modification of postsynaptic structure	7	1	0.03	826	0.03219	0.03219	SYNPO
GO:0015870	acetylcholine transport	7	1	0.03	827	0.03219	0.03219	SLC44A4
GO:0018057	peptidyl-lysine oxidation	7	1	0.03	828	0.03219	0.03219	LOXL4
GO:0048260	positive regulation of receptor-mediated endocytosis	148	3	0.69	832	0.03227	0.03227	SERPINE1, SERPINE1, SERPINE1
GO:0044344	cellular response to fibroblast growth factor stimulus	377	5	1.76	833	0.03230	0.03230	CXCL8, 204359_at, CXCL8, CD44, 240259_at
GO:0071396	cellular response to lipid	1470	22	6.85	80	0.03257	1.5e-06	SERPINE1, TNC, SERPINE1, SERPINE1, ICAM1, ICAM1, CXCL8, 205114_s_at, CCL20, CXCL6, LY96, TGFB1I1, INHBA, CXCL8, ICAM1, CFTR, PMEPA1, 218810_at, PMEPA1, PMEPA1, INHBA, ADTRP
GO:0010884	positive regulation of lipid storage	61	2	0.28	834	0.03306	0.03306	C3, 218810_at
GO:0030947	regulation of vascular endothelial growth factor receptor signaling pathway	88	4	0.41	293	0.03338	0.00078	HHEX, HHEX, FLT1, FLT1
GO:0001910	regulation of leukocyte mediated cytotoxicity	150	3	0.7	838	0.03338	0.03338	ICAM1, ICAM1, ICAM1
GO:0032611	interleukin-1 beta production	150	3	0.7	839	0.03338	0.03338	HSPB1, 205114_s_at, 218810_at
GO:0043252	sodium-independent organic anion transport	62	2	0.29	841	0.03406	0.03406	ALB, SLCO2A1
GO:0007267	cell-cell signaling	3892	32	18.15	309	0.03493	0.00105	SYTL5, IGFBP4, TNC, SNAP25, IGFBP2, SYNPO, SCG5, HHEX, GPC4, 205114_s_at, 205387_s_at, CCL20, SLC44A4, CXCL6, INSL4, TGFB1I1, INHBA, PDLIM4, BICC1, PDLIM4, GAL, CXCL5, CXCL5, CFTR, HHEX, PDLIM4, CLSTN2, SELENOM, INHBA, CLSTN2, TRABD2B, TRABD2B
GO:2000403	positive regulation of lymphocyte migration	63	2	0.29	845	0.03507	0.03507	205114_s_at, CCL20
GO:1903555	regulation of tumor necrosis factor superfamily cytokine production	263	4	1.23	849	0.03516	0.03516	HSPB1, 205114_s_at, LY96, 218810_at
GO:0050869	negative regulation of B cell activation	77	4	0.36	259	0.03535	0.00047	SAMSN1, INHBA, SAMSN1, INHBA
GO:0032760	positive regulation of tumor necrosis factor production	154	3	0.72	851	0.03567	0.03567	HSPB1, 205114_s_at, LY96
GO:0043567	regulation of insulin-like growth factor receptor signaling pathway	64	2	0.3	855	0.03609	0.03609	IGFBP4, IGFBP2
GO:0035377	transepithelial water transport	8	1	0.04	859	0.03670	0.03670	CFTR
GO:0035934	corticosterone secretion	8	1	0.04	860	0.03670	0.03670	SELENOM
GO:0002883	regulation of hypersensitivity	8	1	0.04	861	0.03670	0.03670	C3
GO:0006982	response to lipid hydroperoxide	8	1	0.04	862	0.03670	0.03670	GPX3
GO:0019858	cytosine metabolic process	8	1	0.04	863	0.03670	0.03670	CDA
GO:0098967	exocytic insertion of neurotransmitter receptor to postsynaptic membrane	8	1	0.04	864	0.03670	0.03670	SNAP25
GO:1900619	acetate ester metabolic process	8	1	0.04	865	0.03670	0.03670	SLC44A4
GO:0008291	acetylcholine metabolic process	8	1	0.04	866	0.03670	0.03670	SLC44A4
GO:0072679	thymocyte migration	8	1	0.04	867	0.03670	0.03670	CCL20
GO:0098881	exocytic insertion of neurotransmitter receptor to plasma membrane	8	1	0.04	868	0.03670	0.03670	SNAP25
GO:0032637	interleukin-8 production	146	5	0.68	283	0.03711	0.00063	SERPINE1, SERPINE1, SERPINE1, CHI3L1, CHI3L1
GO:0032640	tumor necrosis factor production	269	4	1.25	869	0.03769	0.03769	HSPB1, 205114_s_at, LY96, 218810_at
GO:0048741	skeletal muscle fiber development	66	2	0.31	874	0.03817	0.03817	ACTA1, KLHL41
GO:0019835	cytolysis	66	2	0.31	875	0.03817	0.03817	ALB, 215388_s_at
GO:0071407	cellular response to organic cyclic compound	1558	15	7.27	497	0.03820	0.00647	TNC, ICAM1, ICAM1, AOC1, 205114_s_at, TGFB1I1, INHBA, ICAM1, CFTR, PMEPA1, 218810_at, PMEPA1, PMEPA1, INHBA, ADTRP
GO:0006958	complement activation, classical pathway	159	3	0.74	879	0.03863	0.03863	APCS, C1R, C3
GO:0010800	positive regulation of peptidyl-threonine phosphorylation	67	2	0.31	880	0.03923	0.03923	CHI3L1, CHI3L1
GO:1903557	positive regulation of tumor necrosis factor superfamily cytokine production	160	3	0.75	881	0.03924	0.03924	HSPB1, 205114_s_at, LY96
GO:1901222	regulation of NIK/NF-kappaB signaling	161	3	0.75	884	0.03985	0.03985	CHI3L1, CHI3L1, UACA
GO:0042311	vasodilation	74	5	0.35	146	0.04008	2.6e-05	ITGA1, 215223_s_at, 216841_s_at, 221477_s_at, 226731_at
GO:0030878	thyroid gland development	68	2	0.32	885	0.04029	0.04029	HHEX, HHEX
GO:0035995	detection of muscle stretch	9	1	0.04	888	0.04120	0.04120	CSRP3
GO:2000427	positive regulation of apoptotic cell clearance	9	1	0.04	889	0.04120	0.04120	C3
GO:1902941	regulation of voltage-gated chloride channel activity	9	1	0.04	890	0.04120	0.04120	CFTR
GO:1902943	positive regulation of voltage-gated chloride channel activity	9	1	0.04	891	0.04120	0.04120	CFTR
GO:0051464	positive regulation of cortisol secretion	9	1	0.04	892	0.04120	0.04120	GAL
GO:0070966	nuclear-transcribed mRNA catabolic process, no-go decay	9	1	0.04	893	0.04120	0.04120	226731_at
GO:1990926	short-term synaptic potentiation	9	1	0.04	894	0.04120	0.04120	SNAP25
GO:0016486	peptide hormone processing	69	2	0.32	898	0.04137	0.04137	SCG5, 205387_s_at
GO:0031667	response to nutrient levels	1150	11	5.36	710	0.04221	0.01945	ALB, TNC, ICAM1, ICAM1, IGFBP2, AOC1, MMP7, PON1, ICAM1, 218810_at, CDKN2B
GO:0030574	collagen catabolic process	165	3	0.77	901	0.04235	0.04235	MMP7, MMP3, COL4A1
GO:0048585	negative regulation of response to stimulus	3937	40	18.36	82	0.04319	1.6e-06	SAMSN1, SERPINE1, IGFBP4, HSPB1, SERPINE1, SERPINE1, ICAM1, ICAM1, IGFBP2, CXCL8, 204359_at, HHEX, APCS, LY96, 208607_s_at, TGFB1I1, CXCL8, CD44, BICC1, 214456_x_at, ITGA1, 215223_s_at, ICAM1, HHEX, 216841_s_at, A2M, PMEPA1, 218810_at, SAMSN1, 221477_s_at, PMEPA1, PMEPA1, FLT1, FLT1, 226731_at, CD59, ADTRP, TRABD2B, 240259_at, TRABD2B
GO:0071706	tumor necrosis factor superfamily cytokine production	282	4	1.31	903	0.04355	0.04355	HSPB1, 205114_s_at, LY96, 218810_at
GO:0051180	vitamin transport	71	2	0.33	904	0.04356	0.04356	GC, AFM
GO:0048207	vesicle targeting, rough ER to cis-Golgi	168	3	0.78	905	0.04428	0.04428	F5, CD59, SERPINA1
GO:0048208	COPII vesicle coating	168	3	0.78	906	0.04428	0.04428	F5, CD59, SERPINA1
GO:0042168	heme metabolic process	72	2	0.34	909	0.04467	0.04467	HPX, HPX
GO:1901374	acetate ester transport	10	1	0.05	913	0.04567	0.04567	SLC44A4
GO:2000851	positive regulation of glucocorticoid secretion	10	1	0.05	914	0.04567	0.04567	GAL
GO:0061304	retinal blood vessel morphogenesis	10	1	0.05	915	0.04567	0.04567	COL4A1
GO:0010815	bradykinin catabolic process	10	1	0.05	916	0.04567	0.04567	CTSH
GO:0051795	positive regulation of timing of catagen	10	1	0.05	917	0.04567	0.04567	GAL
GO:0032731	positive regulation of interleukin-1 beta production	73	2	0.34	921	0.04579	0.04579	HSPB1, 205114_s_at
GO:0071333	cellular response to glucose stimulus	290	4	1.35	926	0.04739	0.04739	ICAM1, ICAM1, ICAM1, CFTR
GO:0051701	interaction with host	578	8	2.7	484	0.04761	0.00596	ALB, ICAM1, ICAM1, CXCL8, APCS, CXCL8, ICAM1, 218810_at
GO:0045936	negative regulation of phosphate metabolic process	1478	17	6.89	275	0.04785	0.00058	SAMSN1, HSPB1, 204359_at, HHEX, CDA, 205890_s_at, INHBA, HHEX, PMEPA1, 218810_at, SAMSN1, PMEPA1, PMEPA1, INHBA, SPOCD1, CDKN2B, 240259_at
GO:0002455	humoral immune response mediated by circulating immunoglobulin	182	5	0.85	345	0.04823	0.00169	APCS, HPX, C1R, C3, HPX
GO:0006901	vesicle coating	174	3	0.81	930	0.04825	0.04825	F5, CD59, SERPINA1
GO:0010563	negative regulation of phosphorus metabolic process	1480	17	6.9	277	0.04826	0.00059	SAMSN1, HSPB1, 204359_at, HHEX, CDA, 205890_s_at, INHBA, HHEX, PMEPA1, 218810_at, SAMSN1, PMEPA1, PMEPA1, INHBA, SPOCD1, CDKN2B, 240259_at
GO:0043627	response to estrogen	175	3	0.82	933	0.04893	0.04893	IGFBP2, SLC34A2, GAL
GO:0043552	positive regulation of phosphatidylinositol 3-kinase activity	76	2	0.35	934	0.04922	0.04922	FLT1, FLT1
GO:0014904	myotube cell development	76	2	0.35	935	0.04922	0.04922	ACTA1, KLHL41
GO:0042327	positive regulation of phosphorylation	2482	24	11.57	273	0.04940	0.00055	IGFBP4, ICAM1, ICAM1, 205114_s_at, CCL20, 208607_s_at, CHI3L1, CHI3L1, HPX, INHBA, INHBE, CD44, 214456_x_at, ITGA1, ICAM1, C3, 218810_at, TNFRSF19, FLT1, FLT1, 226731_at, INHBA, TNFRSF19, HPX
GO:0046470	phosphatidylcholine metabolic process	176	3	0.82	936	0.04962	0.04962	RARRES3, SLC44A4, PON1
GO:0060395	SMAD protein signal transduction	176	3	0.82	937	0.04962	0.04962	INHBA, INHBE, INHBA

## Sheet: overlap_BPA_BPS (n=103)
GO.ID	Term	Annotated	Significant	Expected	Rank in classic	elim	classic	genes
GO:0036323	vascular endothelial growth factor receptor-1 signaling pathway	6	2	0.02	273	0.00011	0.00011	FLT1, FLT1
GO:0002925	positive regulation of humoral immune response mediated by circulating immunoglobulin	6	2	0.02	274	0.00011	0.00011	HPX, HPX
GO:0003184	pulmonary valve morphogenesis	34	3	0.09	276	0.00011	0.00011	TGFB2, TGFB2, TGFB2
GO:0090026	positive regulation of monocyte chemotaxis	34	3	0.09	277	0.00011	0.00011	SERPINE1, SERPINE1, SERPINE1
GO:0090557	establishment of endothelial intestinal barrier	34	3	0.09	278	0.00011	0.00011	ICAM1, ICAM1, ICAM1
GO:0045429	positive regulation of nitric oxide biosynthetic process	94	4	0.26	287	0.00013	0.00013	ICAM1, ICAM1, ICAM1, DDAH1
GO:0003149	membranous septum morphogenesis	36	3	0.1	289	0.00013	0.00013	TGFB2, TGFB2, TGFB2
GO:0070374	positive regulation of ERK1 and ERK2 cascade	557	8	1.52	293	0.00015	0.00015	ICAM1, ICAM1, 205114_s_at, CHI3L1, CHI3L1, ICAM1, FLT1, FLT1
GO:0090399	replicative senescence	38	3	0.1	294	0.00015	0.00015	SERPINE1, SERPINE1, SERPINE1
GO:0002438	acute inflammatory response to antigenic stimulus	42	4	0.11	129	0.00016	5.4e-06	ICAM1, ICAM1, ICAM1, C3
GO:0008347	glial cell migration	100	4	0.27	299	0.00017	0.00017	205114_s_at, TGFB2, TGFB2, TGFB2
GO:0014068	positive regulation of phosphatidylinositol 3-kinase signaling	188	5	0.51	302	0.00017	0.00017	TGFB2, TGFB2, TGFB2, FLT1, FLT1
GO:0008285	negative regulation of cell proliferation	1724	16	4.7	171	0.00018	1.7e-05	ETS1, IGFBP7, CXCL8, 205114_s_at, TGFB2, TGFB2, INHBA, CXCL8, 215223_s_at, TGFB2, 221477_s_at, FLT1, FLT1, 226731_at, CDKN2B, DDAH1
GO:0033630	positive regulation of cell adhesion mediated by integrin	40	3	0.11	303	0.00018	0.00018	TGFB2, TGFB2, TGFB2
GO:0070741	response to interleukin-6	104	5	0.28	152	0.00019	1.0e-05	ICAM1, ICAM1, CHI3L1, CHI3L1, ICAM1
GO:0090131	mesenchyme migration	8	2	0.02	309	0.00020	0.00020	ACTG2, ACTA1
GO:0061010	gall bladder development	9	2	0.02	321	0.00026	0.00026	HHEX, HHEX
GO:0007492	endoderm development	209	5	0.57	326	0.00028	0.00028	HHEX, LAMB3, INHBA, HHEX, 226731_at
GO:0006032	chitin catabolic process	10	2	0.03	338	0.00033	0.00033	CHI3L1, CHI3L1
GO:0003222	ventricular trabecula myocardium morphogenesis	50	3	0.14	342	0.00035	0.00035	TGFB2, TGFB2, TGFB2
GO:0003215	cardiac right ventricle morphogenesis	52	3	0.14	357	0.00039	0.00039	TGFB2, TGFB2, TGFB2
GO:0060335	positive regulation of interferon-gamma-mediated signaling pathway	11	2	0.03	359	0.00040	0.00040	HPX, HPX
GO:0030199	collagen fibril organization	126	4	0.34	362	0.00040	0.00040	TGFB2, TGFB2, TGFB2, LOXL4
GO:0001975	response to amphetamine	56	3	0.15	370	0.00049	0.00049	ICAM1, ICAM1, ICAM1
GO:0034330	cell junction organization	776	9	2.12	327	0.00051	0.00028	CDH6, ACTN1, LAMB3, TGFB2, TGFB2, CDH6, ACTN1, CDH6, TGFB2
GO:1900027	regulation of ruffle assembly	57	3	0.16	373	0.00052	0.00052	ICAM1, ICAM1, ICAM1
GO:2000535	regulation of entry of bacterium into host cell	13	2	0.04	378	0.00056	0.00056	CXCL8, CXCL8
GO:0001541	ovarian follicle development	141	4	0.38	385	0.00062	0.00062	ICAM1, ICAM1, INHBA, ICAM1
GO:0060431	primary lung bud formation	14	2	0.04	389	0.00066	0.00066	HHEX, HHEX
GO:0006954	inflammatory response	1582	21	4.31	22	0.00071	1.5e-09	ETS1, SERPINE1, SERPINE1, SERPINE1, ICAM1, ICAM1, CXCL8, 205114_s_at, CXCL6, LY96, 208083_s_at, 208084_at, 208607_s_at, CHI3L1, CHI3L1, CXCL8, 214456_x_at, CXCL5, ICAM1, C3, SERPINA1
GO:0032364	oxygen homeostasis	15	2	0.04	398	0.00076	0.00076	215223_s_at, 221477_s_at
GO:0009611	response to wounding	1666	17	4.54	109	0.00081	2.6e-06	ETS1, SERPINE1, DPYSL3, TNC, SERPINE1, SERPINE1, TFF3, HHEX, 208607_s_at, TGFB2, TGFB2, 214456_x_at, HHEX, LYVE1, LYVE1, TGFB2, SERPINA1
GO:1902895	positive regulation of pri-miRNA transcription by RNA polymerase II	67	3	0.18	406	0.00083	0.00083	TGFB2, TGFB2, TGFB2
GO:0048103	somatic stem cell division	68	3	0.19	410	0.00087	0.00087	TGFB2, TGFB2, TGFB2
GO:0070268	cornification	155	4	0.42	413	0.00088	0.00088	206969_at, KRT6A, KRT6B, 214580_x_at
GO:0050829	defense response to Gram-negative bacterium	156	4	0.43	414	0.00090	0.00090	SERPINE1, SERPINE1, SERPINE1, 207356_at
GO:0003181	atrioventricular valve morphogenesis	69	3	0.19	415	0.00090	0.00090	TGFB2, TGFB2, TGFB2
GO:0060065	uterus development	69	3	0.19	416	0.00090	0.00090	TGFB2, TGFB2, TGFB2
GO:0016525	negative regulation of angiogenesis	286	8	0.78	94	0.00093	1.2e-06	SERPINE1, SERPINE1, SERPINE1, HHEX, TGFB2, TGFB2, HHEX, TGFB2
GO:0046688	response to copper ion	71	3	0.19	422	0.00098	0.00098	ICAM1, ICAM1, ICAM1
GO:0031069	hair follicle morphogenesis	71	3	0.19	423	0.00098	0.00098	TGFB2, TGFB2, TGFB2
GO:0002548	monocyte chemotaxis	109	6	0.3	77	0.00106	5.7e-07	SERPINE1, SERPINE1, SERPINE1, 205114_s_at, FLT1, FLT1
GO:0014912	negative regulation of smooth muscle cell migration	73	3	0.2	432	0.00107	0.00107	SERPINE1, SERPINE1, SERPINE1
GO:0007160	cell-matrix adhesion	604	10	1.65	137	0.00109	6.3e-06	SERPINE1, SERPINE1, SERPINE1, 208083_s_at, 208084_at, ACTN1, ACTN1, LYVE1, LYVE1, 226731_at
GO:1905563	negative regulation of vascular endothelial cell proliferation	18	2	0.05	438	0.00109	0.00109	FLT1, FLT1
GO:0038044	transforming growth factor-beta secretion	18	2	0.05	439	0.00109	0.00109	208083_s_at, 208084_at
GO:0048246	macrophage chemotaxis	77	3	0.21	450	0.00124	0.00124	205114_s_at, 208607_s_at, 214456_x_at
GO:0050869	negative regulation of B cell activation	77	3	0.21	451	0.00124	0.00124	SAMSN1, INHBA, SAMSN1
GO:0044331	cell-cell adhesion mediated by cadherin	77	3	0.21	452	0.00124	0.00124	CDH6, CDH6, CDH6
GO:0006898	receptor-mediated endocytosis	762	10	2.08	225	0.00128	4.6e-05	SERPINE1, SERPINE1, SERPINE1, CXCL8, 208607_s_at, HPX, CXCL8, 214456_x_at, LOXL4, HPX
GO:0045736	negative regulation of cyclin-dependent protein serine/threonine kinase activity	78	3	0.21	454	0.00129	0.00129	HHEX, HHEX, CDKN2B
GO:0042476	odontogenesis	320	9	0.87	65	0.00131	2.5e-07	SERPINE1, TNC, SERPINE1, SERPINE1, TGFB2, TGFB2, INHBA, TGFB2, ODAPH
GO:0030049	muscle filament sliding	79	3	0.22	456	0.00134	0.00134	VIM, ACTA1, TPM2
GO:0045907	positive regulation of vasoconstriction	79	3	0.22	457	0.00134	0.00134	ICAM1, ICAM1, ICAM1
GO:0050716	positive regulation of interleukin-1 secretion	79	3	0.22	458	0.00134	0.00134	205114_s_at, 208607_s_at, 214456_x_at
GO:0022027	interkinetic nuclear migration	20	2	0.05	460	0.00135	0.00135	HHEX, HHEX
GO:0032757	positive regulation of interleukin-8 production	80	3	0.22	465	0.00139	0.00139	SERPINE1, SERPINE1, SERPINE1
GO:0045823	positive regulation of heart contraction	82	3	0.22	470	0.00149	0.00149	TGFB2, TGFB2, TGFB2
GO:0015886	heme transport	21	2	0.06	474	0.00149	0.00149	HPX, HPX
GO:0007179	transforming growth factor beta receptor signaling pathway	453	6	1.24	477	0.00154	0.00154	DKK3, TGFB2, TGFB2, PMEPA1, TGFB2, CDKN2B
GO:0071312	cellular response to alkaloid	84	3	0.23	482	0.00160	0.00160	ICAM1, ICAM1, ICAM1
GO:0001570	vasculogenesis	183	4	0.5	485	0.00162	0.00162	HHEX, HHEX, FLT1, FLT1
GO:0097305	response to alcohol	460	6	1.25	486	0.00167	0.00167	TNC, ICAM1, ICAM1, 205114_s_at, INHBA, ICAM1
GO:0090009	primitive streak formation	23	2	0.06	493	0.00179	0.00179	HHEX, HHEX
GO:0048247	lymphocyte chemotaxis	88	3	0.24	496	0.00183	0.00183	205114_s_at, 208607_s_at, 214456_x_at
GO:0007050	cell cycle arrest	641	7	1.75	503	0.00190	0.00190	CXCL8, TGFB2, TGFB2, INHBA, CXCL8, TGFB2, CDKN2B
GO:0007219	Notch signaling pathway	448	8	1.22	206	0.00190	3.3e-05	HHEX, CDH6, TGFB2, TGFB2, CDH6, CDH6, HHEX, TGFB2
GO:0046718	viral entry into host cell	322	5	0.88	504	0.00193	0.00193	ICAM1, ICAM1, 208083_s_at, 208084_at, ICAM1
GO:0018158	protein oxidation	24	2	0.07	506	0.00195	0.00195	LOXL4, TRABD2B
GO:0051639	actin filament network formation	24	2	0.07	507	0.00195	0.00195	ACTN1, ACTN1
GO:0050930	induction of positive chemotaxis	25	2	0.07	516	0.00212	0.00212	CXCL8, CXCL8
GO:0071549	cellular response to dexamethasone stimulus	94	3	0.26	521	0.00220	0.00220	ICAM1, ICAM1, ICAM1
GO:0010944	negative regulation of transcription by competitive promoter binding	26	2	0.07	522	0.00229	0.00229	HHEX, HHEX
GO:0030948	negative regulation of vascular endothelial growth factor receptor signaling pathway	26	2	0.07	523	0.00229	0.00229	HHEX, HHEX
GO:0045091	regulation of single stranded viral RNA replication via double stranded DNA intermediate	26	2	0.07	524	0.00229	0.00229	CXCL8, CXCL8
GO:0071354	cellular response to interleukin-6	96	3	0.26	525	0.00234	0.00234	ICAM1, ICAM1, ICAM1
GO:0016339	calcium-dependent cell-cell adhesion via plasma membrane cell adhesion molecules	98	3	0.27	530	0.00248	0.00248	CDH6, CDH6, CDH6
GO:0050918	positive chemotaxis	126	5	0.34	190	0.00256	2.6e-05	CXCL8, 205114_s_at, 208607_s_at, CXCL8, 214456_x_at
GO:0019372	lipoxygenase pathway	28	2	0.08	535	0.00266	0.00266	ALOX5AP, PON1
GO:0098976	excitatory chemical synaptic transmission	28	2	0.08	536	0.00266	0.00266	PDLIM4, PDLIM4
GO:0003148	outflow tract septum morphogenesis	101	3	0.28	537	0.00270	0.00270	TGFB2, TGFB2, TGFB2
GO:0032570	response to progesterone	101	3	0.28	538	0.00270	0.00270	TGFB2, TGFB2, TGFB2
GO:0001666	response to hypoxia	887	8	2.42	545	0.00299	0.00299	ETS1, ICAM1, ICAM1, TGFB2, TGFB2, ICAM1, TGFB2, DDAH1
GO:0007186	G-protein coupled receptor signaling pathway	2011	13	5.48	552	0.00322	0.00322	ADGRF4, CXCL8, SCG5, 205114_s_at, NTS, CXCL6, 207356_at, 208607_s_at, CXCL8, 214456_x_at, CXCL5, C3, ADGRF4
GO:0070365	hepatocyte differentiation	31	2	0.08	554	0.00325	0.00325	HHEX, HHEX
GO:0060021	roof of mouth development	225	4	0.61	563	0.00342	0.00342	TGFB2, TGFB2, INHBA, TGFB2
GO:0009612	response to mechanical stimulus	533	6	1.45	564	0.00346	0.00346	ETS1, TNC, IGFBP2, ACTA1, CHI3L1, CHI3L1
GO:0045104	intermediate filament cytoskeleton organization	112	3	0.31	570	0.00362	0.00362	VIM, KRT6A, 214580_x_at
GO:0043410	positive regulation of MAPK cascade	1337	15	3.65	120	0.00383	3.4e-06	ICAM1, ICAM1, 205114_s_at, 208607_s_at, CHI3L1, CHI3L1, TGFB2, TGFB2, 214456_x_at, ICAM1, TGFB2, TNFRSF19, FLT1, FLT1, 226731_at
GO:0032526	response to retinoic acid	233	4	0.64	579	0.00387	0.00387	IGFBP7, TNC, CTSH, IGFBP2
GO:0045747	positive regulation of Notch signaling pathway	118	3	0.32	584	0.00419	0.00419	TGFB2, TGFB2, TGFB2
GO:0007435	salivary gland morphogenesis	119	3	0.32	592	0.00429	0.00429	TGFB2, TGFB2, TGFB2
GO:0016973	poly(A)+ mRNA export from nucleus	36	2	0.1	594	0.00437	0.00437	HHEX, HHEX
GO:0048853	forebrain morphogenesis	36	2	0.1	595	0.00437	0.00437	HHEX, HHEX
GO:0034332	adherens junction organization	391	5	1.07	597	0.00442	0.00442	CDH6, ACTN1, CDH6, ACTN1, CDH6
GO:0042119	neutrophil activation	1166	9	3.18	601	0.00463	0.00463	CTSH, CXCL8, CDA, CXCL6, CHI3L1, CHI3L1, CXCL8, C3, SERPINA1
GO:0007157	heterophilic cell-cell adhesion via plasma membrane cell adhesion molecules	123	3	0.34	602	0.00470	0.00470	ICAM1, ICAM1, ICAM1
GO:0048585	negative regulation of response to stimulus	3937	30	10.74	54	0.00471	1.1e-07	ETS1, SAMSN1, SERPINE1, DKK3, SERPINE1, SERPINE1, ICAM1, ICAM1, IGFBP2, CXCL8, HHEX, LY96, 208607_s_at, TGFB2, TGFB2, CXCL8, BICC1, 214456_x_at, 215223_s_at, ICAM1, HHEX, PMEPA1, SAMSN1, TGFB2, 221477_s_at, FLT1, FLT1, 226731_at, TRABD2B, DDAH1
GO:0010634	positive regulation of epithelial cell migration	407	5	1.11	616	0.00523	0.00523	ETS1, CTSH, TGFB2, TGFB2, TGFB2
GO:0006953	acute-phase response	128	3	0.35	618	0.00525	0.00525	208607_s_at, 214456_x_at, SERPINA1
GO:0051926	negative regulation of calcium ion transport	129	3	0.35	620	0.00536	0.00536	ICAM1, ICAM1, ICAM1
GO:0030308	negative regulation of cell growth	410	5	1.12	622	0.00539	0.00539	CDA, TGFB2, TGFB2, INHBA, TGFB2
GO:0032475	otolith formation	2	1	0.01	623	0.00545	0.00545	SLC44A4
GO:0035675	neuromast hair cell development	2	1	0.01	624	0.00545	0.00545	SLC44A4
GO:0001970	positive regulation of activation of membrane attack complex	2	1	0.01	625	0.00545	0.00545	C3
GO:0043503	skeletal muscle fiber adaptation	2	1	0.01	626	0.00545	0.00545	ACTA1
GO:0071346	cellular response to interferon-gamma	436	7	1.19	308	0.00576	0.00020	VIM, ICAM1, ICAM1, 205114_s_at, HPX, ICAM1, HPX
GO:1902176	negative regulation of oxidative stress-induced intrinsic apoptotic signaling pathway	43	2	0.12	638	0.00618	0.00618	215223_s_at, 221477_s_at
GO:0030214	hyaluronan catabolic process	43	2	0.12	639	0.00618	0.00618	LYVE1, LYVE1
GO:0060038	cardiac muscle cell proliferation	137	3	0.37	642	0.00633	0.00633	TGFB2, TGFB2, TGFB2
GO:0035929	steroid hormone secretion	44	2	0.12	647	0.00646	0.00646	INHBA, SELENOM
GO:0050731	positive regulation of peptidyl-tyrosine phosphorylation	429	5	1.17	648	0.00650	0.00650	ICAM1, ICAM1, HPX, ICAM1, HPX
GO:0030220	platelet formation	45	2	0.12	653	0.00675	0.00675	ACTN1, ACTN1
GO:0046580	negative regulation of Ras protein signal transduction	143	3	0.39	659	0.00713	0.00713	TGFB2, TGFB2, TGFB2
GO:0048260	positive regulation of receptor-mediated endocytosis	148	3	0.4	675	0.00783	0.00783	SERPINE1, SERPINE1, SERPINE1
GO:0072606	interleukin-8 secretion	49	2	0.13	679	0.00796	0.00796	CHI3L1, CHI3L1
GO:0001910	regulation of leukocyte mediated cytotoxicity	150	3	0.41	680	0.00812	0.00812	ICAM1, ICAM1, ICAM1
GO:0010813	neuropeptide catabolic process	3	1	0.01	682	0.00816	0.00816	CTSH
GO:1905355	spine apparatus assembly	3	1	0.01	683	0.00816	0.00816	SYNPO
GO:0070175	positive regulation of enamel mineralization	3	1	0.01	684	0.00816	0.00816	ODAPH
GO:0030974	thiamine pyrophosphate transmembrane transport	3	1	0.01	685	0.00816	0.00816	SLC44A4
GO:0001798	positive regulation of type IIa hypersensitivity	3	1	0.01	686	0.00816	0.00816	C3
GO:0060739	mesenchymal-epithelial cell signaling involved in prostate gland development	3	1	0.01	687	0.00816	0.00816	TNC
GO:0034329	cell junction assembly	640	6	1.75	691	0.00826	0.00826	CDH6, ACTN1, LAMB3, CDH6, ACTN1, CDH6
GO:0010226	response to lithium ion	51	2	0.14	696	0.00860	0.00860	IGFBP2, ACTA1
GO:0043200	response to amino acid	297	4	0.81	703	0.00900	0.00900	ICAM1, ICAM1, COL4A1, ICAM1
GO:0036499	PERK-mediated unfolded protein response	53	2	0.14	707	0.00927	0.00927	CXCL8, CXCL8
GO:0030949	positive regulation of vascular endothelial growth factor receptor signaling pathway	53	2	0.14	708	0.00927	0.00927	FLT1, FLT1
GO:0042060	wound healing	1376	12	3.75	350	0.00955	0.00037	ETS1, SERPINE1, TNC, SERPINE1, SERPINE1, TFF3, 208607_s_at, TGFB2, TGFB2, 214456_x_at, TGFB2, SERPINA1
GO:0003407	neural retina development	161	3	0.44	714	0.00984	0.00984	TGFB2, TGFB2, TGFB2
GO:0019430	removal of superoxide radicals	55	2	0.15	715	0.00995	0.00995	215223_s_at, 221477_s_at
GO:0007250	activation of NF-kappaB-inducing kinase activity	55	2	0.15	716	0.00995	0.00995	CHI3L1, CHI3L1
GO:0008360	regulation of cell shape	480	5	1.31	718	0.01026	0.01026	ICAM1, ICAM1, 205114_s_at, ATP10A, ICAM1
GO:0060441	epithelial tube branching involved in lung morphogenesis	71	4	0.19	221	0.01026	4.4e-05	TNC, CTSH, HHEX, HHEX
GO:0045471	response to ethanol	309	4	0.84	719	0.01030	0.01030	TNC, ICAM1, ICAM1, ICAM1
GO:0070723	response to cholesterol	56	2	0.15	720	0.01030	0.01030	205114_s_at, INHBA
GO:0007398	ectoderm development	57	2	0.16	723	0.01066	0.01066	KRT6B, 214580_x_at
GO:0008584	male gonad development	334	7	0.91	213	0.01068	3.8e-05	ICAM1, ICAM1, TGFB2, TGFB2, INHBA, ICAM1, TGFB2
GO:0046546	development of primary male sexual characteristics	335	7	0.91	216	0.01080	3.9e-05	ICAM1, ICAM1, TGFB2, TGFB2, INHBA, ICAM1, TGFB2
GO:0070651	nonfunctional rRNA decay	4	1	0.01	726	0.01086	0.01086	226731_at
GO:1900620	acetate ester biosynthetic process	4	1	0.01	727	0.01086	0.01086	SLC44A4
GO:0070481	nuclear-transcribed mRNA catabolic process, non-stop decay	4	1	0.01	728	0.01086	0.01086	226731_at
GO:0008292	acetylcholine biosynthetic process	4	1	0.01	729	0.01086	0.01086	SLC44A4
GO:0060278	regulation of ovulation	4	1	0.01	730	0.01086	0.01086	INHBA
GO:0060279	positive regulation of ovulation	4	1	0.01	731	0.01086	0.01086	INHBA
GO:0035270	endocrine system development	324	4	0.88	752	0.01208	0.01208	ETS1, DKK3, HHEX, HHEX
GO:0051289	protein homotetramerization	181	3	0.49	762	0.01348	0.01348	CDA, 215223_s_at, 221477_s_at
GO:0098886	modification of dendritic spine	5	1	0.01	763	0.01356	0.01356	SYNPO
GO:0060448	dichotomous subdivision of terminal units involved in lung branching	5	1	0.01	764	0.01356	0.01356	CTSH
GO:1904806	regulation of protein oxidation	5	1	0.01	765	0.01356	0.01356	TRABD2B
GO:1904808	positive regulation of protein oxidation	5	1	0.01	766	0.01356	0.01356	TRABD2B
GO:0046882	negative regulation of follicle-stimulating hormone secretion	5	1	0.01	767	0.01356	0.01356	INHBA
GO:0010800	positive regulation of peptidyl-threonine phosphorylation	67	2	0.18	779	0.01451	0.01451	CHI3L1, CHI3L1
GO:0010951	negative regulation of endopeptidase activity	526	5	1.43	783	0.01474	0.01474	SERPINE1, SERPINE1, SERPINE1, C3, SERPINA1
GO:0002446	neutrophil mediated immunity	1172	8	3.2	785	0.01492	0.01492	CTSH, CDA, CXCL6, CHI3L1, CHI3L1, CXCL5, C3, SERPINA1
GO:0030878	thyroid gland development	68	2	0.19	786	0.01492	0.01492	HHEX, HHEX
GO:0032874	positive regulation of stress-activated MAPK cascade	346	4	0.94	788	0.01504	0.01504	TGFB2, TGFB2, TGFB2, TNFRSF19
GO:0050680	negative regulation of epithelial cell proliferation	371	6	1.01	377	0.01505	0.00055	TGFB2, TGFB2, TGFB2, FLT1, FLT1, CDKN2B
GO:0036314	response to sterol	69	2	0.19	796	0.01534	0.01534	205114_s_at, INHBA
GO:0070304	positive regulation of stress-activated protein kinase signaling cascade	349	4	0.95	798	0.01548	0.01548	TGFB2, TGFB2, TGFB2, TNFRSF19
GO:0031669	cellular response to nutrient levels	534	5	1.46	799	0.01563	0.01563	TNC, ICAM1, ICAM1, ICAM1, CDKN2B
GO:1904888	cranial skeletal system development	193	3	0.53	803	0.01598	0.01598	TGFB2, TGFB2, TGFB2
GO:1990262	anti-Mullerian hormone signaling pathway	6	1	0.02	807	0.01625	0.01625	DKK3
GO:0060447	bud outgrowth involved in lung branching	6	1	0.02	808	0.01625	0.01625	TNC
GO:1902612	regulation of anti-Mullerian hormone signaling pathway	6	1	0.02	809	0.01625	0.01625	DKK3
GO:1902613	negative regulation of anti-Mullerian hormone signaling pathway	6	1	0.02	810	0.01625	0.01625	DKK3
GO:0010466	negative regulation of peptidase activity	541	5	1.48	814	0.01645	0.01645	SERPINE1, SERPINE1, SERPINE1, C3, SERPINA1
GO:0042168	heme metabolic process	72	2	0.2	815	0.01662	0.01662	HPX, HPX
GO:0051781	positive regulation of cell division	196	3	0.53	819	0.01664	0.01664	TGFB2, TGFB2, TGFB2
GO:0009991	response to extracellular stimulus	1216	8	3.32	832	0.01820	0.01820	TNC, ICAM1, ICAM1, IGFBP2, ACTA1, PON1, ICAM1, CDKN2B
GO:0043552	positive regulation of phosphatidylinositol 3-kinase activity	76	2	0.21	835	0.01841	0.01841	FLT1, FLT1
GO:0051336	regulation of hydrolase activity	3161	18	8.62	515	0.01850	0.00212	SERPINE1, CTSH, SERPINE1, SERPINE1, ICAM1, ICAM1, TPM2, 205114_s_at, TGFB2, TGFB2, ICAM1, C3, TGFB2, FLT1, FLT1, 226731_at, SERPINA1, SPOCD1
GO:0007267	cell-cell signaling	3892	22	10.61	391	0.01855	0.00069	SYTL5, TNC, DKK3, IGFBP2, SYNPO, SCG5, HHEX, GPC4, 205114_s_at, SLC44A4, CXCL6, TGFB2, TGFB2, INHBA, PDLIM4, BICC1, PDLIM4, CXCL5, HHEX, TGFB2, SELENOM, TRABD2B
GO:0006955	immune response	4562	28	12.44	183	0.01862	2.3e-05	ETS1, SAMSN1, VIM, CTSH, ICAM1, ICAM1, CXCL8, 205114_s_at, CDA, CXCL6, LY96, 207356_at, 208607_s_at, CHI3L1, CHI3L1, TGFB2, TGFB2, NCF2, HPX, CXCL8, 214456_x_at, CXCL5, ICAM1, C3, SAMSN1, TGFB2, SERPINA1, HPX
GO:0001843	neural tube closure	205	3	0.56	836	0.01873	0.01873	TGFB2, TGFB2, TGFB2
GO:0018057	peptidyl-lysine oxidation	7	1	0.02	840	0.01893	0.01893	LOXL4
GO:0042701	progesterone secretion	7	1	0.02	841	0.01893	0.01893	INHBA
GO:0061526	acetylcholine secretion	7	1	0.02	842	0.01893	0.01893	SLC44A4
GO:0099010	modification of postsynaptic structure	7	1	0.02	843	0.01893	0.01893	SYNPO
GO:0015870	acetylcholine transport	7	1	0.02	844	0.01893	0.01893	SLC44A4
GO:0060606	tube closure	206	3	0.56	849	0.01897	0.01897	TGFB2, TGFB2, TGFB2
GO:0046661	male sex differentiation	395	7	1.08	271	0.01901	0.00011	ICAM1, ICAM1, TGFB2, TGFB2, INHBA, ICAM1, TGFB2
GO:0090218	positive regulation of lipid kinase activity	79	2	0.22	852	0.01979	0.01979	FLT1, FLT1
GO:0060562	epithelial tube morphogenesis	809	8	2.21	487	0.02002	0.00170	TNC, CTSH, HHEX, TGFB2, TGFB2, COL4A1, HHEX, TGFB2
GO:0002444	myeloid leukocyte mediated immunity	1261	9	3.44	672	0.02065	0.00760	CTSH, 205114_s_at, CDA, CXCL6, CHI3L1, CHI3L1, CXCL5, C3, SERPINA1
GO:0061844	antimicrobial humoral immune response mediated by antimicrobial peptide	81	2	0.22	857	0.02074	0.02074	CXCL6, 207356_at
GO:0030509	BMP signaling pathway	382	4	1.04	858	0.02080	0.02080	TGFB2, TGFB2, TGFB2, 226731_at
GO:0045860	positive regulation of protein kinase activity	1326	10	3.62	561	0.02080	0.00337	208607_s_at, CHI3L1, CHI3L1, TGFB2, TGFB2, 214456_x_at, TGFB2, FLT1, FLT1, 226731_at
GO:0006778	porphyrin-containing compound metabolic process	82	2	0.22	860	0.02122	0.02122	HPX, HPX
GO:0021773	striatal medium spiny neuron differentiation	8	1	0.02	865	0.02161	0.02161	INHBA
GO:0035934	corticosterone secretion	8	1	0.02	866	0.02161	0.02161	SELENOM
GO:1900619	acetate ester metabolic process	8	1	0.02	867	0.02161	0.02161	SLC44A4
GO:0008291	acetylcholine metabolic process	8	1	0.02	868	0.02161	0.02161	SLC44A4
GO:0019858	cytosine metabolic process	8	1	0.02	869	0.02161	0.02161	CDA
GO:0090092	regulation of transmembrane receptor protein serine/threonine kinase signaling pathway	534	9	1.46	170	0.02201	1.6e-05	DKK3, TGFB2, TGFB2, INHBA, INHBE, PMEPA1, TGFB2, 226731_at, CDKN2B
GO:0032147	activation of protein kinase activity	873	8	2.38	539	0.02276	0.00271	208607_s_at, CHI3L1, CHI3L1, TGFB2, TGFB2, 214456_x_at, TGFB2, 226731_at
GO:0030307	positive regulation of cell growth	395	4	1.08	882	0.02317	0.02317	SLC44A4, TGFB2, TGFB2, TGFB2
GO:0045648	positive regulation of erythrocyte differentiation	87	2	0.24	887	0.02370	0.02370	ETS1, INHBA
GO:0031668	cellular response to extracellular stimulus	596	5	1.63	888	0.02381	0.02381	TNC, ICAM1, ICAM1, ICAM1, CDKN2B
GO:0030335	positive regulation of cell migration	1211	20	3.3	12	0.02412	8.9e-11	ETS1, SERPINE1, CTSH, SERPINE1, SERPINE1, ICAM1, ICAM1, CXCL8, 205114_s_at, CXCL6, TGFB2, TGFB2, CXCL8, CXCL5, 215223_s_at, ICAM1, TGFB2, 221477_s_at, FLT1, FLT1
GO:0014020	primary neural tube formation	226	3	0.62	891	0.02412	0.02412	TGFB2, TGFB2, TGFB2
GO:2000427	positive regulation of apoptotic cell clearance	9	1	0.02	892	0.02428	0.02428	C3
GO:0070966	nuclear-transcribed mRNA catabolic process, no-go decay	9	1	0.02	893	0.02428	0.02428	226731_at
GO:0045077	negative regulation of interferon-gamma biosynthetic process	9	1	0.02	894	0.02428	0.02428	INHBA
GO:0060333	interferon-gamma-mediated signaling pathway	244	5	0.67	379	0.02479	0.00056	ICAM1, ICAM1, HPX, ICAM1, HPX
GO:0002639	positive regulation of immunoglobulin production	90	2	0.25	899	0.02524	0.02524	HPX, HPX
GO:0010799	regulation of peptidyl-threonine phosphorylation	90	2	0.25	900	0.02524	0.02524	CHI3L1, CHI3L1
GO:0071772	response to BMP	407	4	1.11	902	0.02550	0.02550	TGFB2, TGFB2, TGFB2, 226731_at
GO:0071773	cellular response to BMP stimulus	407	4	1.11	903	0.02550	0.02550	TGFB2, TGFB2, TGFB2, 226731_at
GO:0010863	positive regulation of phospholipase C activity	91	2	0.25	905	0.02576	0.02576	FLT1, FLT1
GO:0050790	regulation of catalytic activity	5548	29	15.13	330	0.02626	0.00030	SERPINE1, CTSH, SERPINE1, SERPINE1, ICAM1, ICAM1, SCG5, TPM2, ALOX5AP, HHEX, 205114_s_at, 208607_s_at, CHI3L1, CHI3L1, TGFB2, TGFB2, NCF2, 214456_x_at, ICAM1, HHEX, C3, TGFB2, FLT1, FLT1, 226731_at, SERPINA1, SPOCD1, CDKN2B, DDAH1
GO:0050850	positive regulation of calcium-mediated signaling	92	2	0.25	907	0.02629	0.02629	205114_s_at, LMCD1
GO:0045778	positive regulation of ossification	235	3	0.64	909	0.02667	0.02667	TGFB2, TGFB2, TGFB2
GO:0051017	actin filament bundle assembly	413	4	1.13	912	0.02671	0.02671	DPYSL3, SYNPO, ACTN1, ACTN1
GO:0038084	vascular endothelial growth factor signaling pathway	93	2	0.25	913	0.02682	0.02682	FLT1, FLT1
GO:2000147	positive regulation of cell motility	1231	20	3.36	13	0.02683	1.2e-10	ETS1, SERPINE1, CTSH, SERPINE1, SERPINE1, ICAM1, ICAM1, CXCL8, 205114_s_at, CXCL6, TGFB2, TGFB2, CXCL8, CXCL5, 215223_s_at, ICAM1, TGFB2, 221477_s_at, FLT1, FLT1
GO:0019221	cytokine-mediated signaling pathway	1811	16	4.94	204	0.02693	3.1e-05	VIM, ICAM1, ICAM1, CXCL8, 205114_s_at, CXCL6, 208607_s_at, HPX, CXCL8, 214456_x_at, CXCL5, 215223_s_at, ICAM1, 221477_s_at, TNFRSF19, HPX
GO:0010815	bradykinin catabolic process	10	1	0.03	915	0.02694	0.02694	CTSH
GO:1901374	acetate ester transport	10	1	0.03	916	0.02694	0.02694	SLC44A4
GO:0061304	retinal blood vessel morphogenesis	10	1	0.03	917	0.02694	0.02694	COL4A1
GO:0061572	actin filament bundle organization	417	4	1.14	920	0.02754	0.02754	DPYSL3, SYNPO, ACTN1, ACTN1
GO:0002820	negative regulation of adaptive immune response	96	2	0.26	925	0.02844	0.02844	SAMSN1, SAMSN1
GO:0050728	negative regulation of inflammatory response	244	3	0.67	932	0.02935	0.02935	ETS1, 208607_s_at, 214456_x_at
GO:0032277	negative regulation of gonadotropin secretion	11	1	0.03	935	0.02959	0.02959	INHBA
GO:0002447	eosinophil mediated immunity	11	1	0.03	936	0.02959	0.02959	205114_s_at
GO:0002278	eosinophil activation involved in immune response	11	1	0.03	937	0.02959	0.02959	205114_s_at
GO:0043308	eosinophil degranulation	11	1	0.03	938	0.02959	0.02959	205114_s_at
GO:0032497	detection of lipopolysaccharide	11	1	0.03	939	0.02959	0.02959	LY96
GO:0030324	lung development	451	6	1.23	476	0.02998	0.00151	TNC, CTSH, HHEX, CHI3L1, CHI3L1, HHEX
GO:1900274	regulation of phospholipase C activity	99	2	0.27	947	0.03009	0.03009	FLT1, FLT1
GO:0051272	positive regulation of cellular component movement	1261	20	3.44	15	0.03124	1.8e-10	ETS1, SERPINE1, CTSH, SERPINE1, SERPINE1, ICAM1, ICAM1, CXCL8, 205114_s_at, CXCL6, TGFB2, TGFB2, CXCL8, CXCL5, 215223_s_at, ICAM1, TGFB2, 221477_s_at, FLT1, FLT1
GO:1903727	positive regulation of phospholipid metabolic process	102	2	0.28	952	0.03179	0.03179	FLT1, FLT1
GO:0007229	integrin-mediated signaling pathway	252	3	0.69	953	0.03185	0.03185	208083_s_at, 208084_at, 226731_at
GO:0007569	cell aging	301	6	0.82	305	0.03200	0.00018	SERPINE1, SERPINE1, SERPINE1, ICAM1, ICAM1, ICAM1
GO:0019722	calcium-mediated signaling	438	4	1.19	956	0.03214	0.03214	CXCL8, 205114_s_at, CXCL8, LMCD1
GO:0014012	peripheral nervous system axon regeneration	12	1	0.03	957	0.03224	0.03224	TNC
GO:2001300	lipoxin metabolic process	12	1	0.03	958	0.03224	0.03224	ALOX5AP
GO:2001301	lipoxin biosynthetic process	12	1	0.03	959	0.03224	0.03224	ALOX5AP
GO:2000065	negative regulation of cortisol biosynthetic process	12	1	0.03	960	0.03224	0.03224	DKK3
GO:0046880	regulation of follicle-stimulating hormone secretion	12	1	0.03	961	0.03224	0.03224	INHBA
GO:0046881	positive regulation of follicle-stimulating hormone secretion	12	1	0.03	962	0.03224	0.03224	INHBA
GO:2000503	positive regulation of natural killer cell chemotaxis	12	1	0.03	963	0.03224	0.03224	205114_s_at
GO:0032345	negative regulation of aldosterone metabolic process	12	1	0.03	964	0.03224	0.03224	DKK3
GO:0032348	negative regulation of aldosterone biosynthetic process	12	1	0.03	965	0.03224	0.03224	DKK3
GO:1990823	response to leukemia inhibitory factor	254	3	0.69	968	0.03249	0.03249	ICAM1, ICAM1, ICAM1
GO:1990830	cellular response to leukemia inhibitory factor	254	3	0.69	969	0.03249	0.03249	ICAM1, ICAM1, ICAM1
GO:0001841	neural tube formation	254	3	0.69	970	0.03249	0.03249	TGFB2, TGFB2, TGFB2
GO:0030323	respiratory tube development	463	6	1.26	489	0.03263	0.00172	TNC, CTSH, HHEX, CHI3L1, CHI3L1, HHEX
GO:0036230	granulocyte activation	1179	10	3.22	469	0.03282	0.00144	CTSH, CXCL8, 205114_s_at, CDA, CXCL6, CHI3L1, CHI3L1, CXCL8, C3, SERPINA1
GO:0045744	negative regulation of G-protein coupled receptor protein signaling pathway	105	2	0.29	975	0.03352	0.03352	CXCL8, CXCL8
GO:0030838	positive regulation of actin filament polymerization	258	3	0.7	976	0.03380	0.03380	ICAM1, ICAM1, ICAM1
GO:0045578	negative regulation of B cell differentiation	13	1	0.04	981	0.03488	0.03488	INHBA
GO:0032278	positive regulation of gonadotropin secretion	13	1	0.04	982	0.03488	0.03488	INHBA
GO:0043615	astrocyte cell migration	13	1	0.04	983	0.03488	0.03488	205114_s_at
GO:0040017	positive regulation of locomotion	1299	20	3.54	19	0.03497	3.0e-10	ETS1, SERPINE1, CTSH, SERPINE1, SERPINE1, ICAM1, ICAM1, CXCL8, 205114_s_at, CXCL6, TGFB2, TGFB2, CXCL8, CXCL5, 215223_s_at, ICAM1, TGFB2, 221477_s_at, FLT1, FLT1
GO:0042445	hormone metabolic process	456	4	1.24	986	0.03643	0.03643	DKK3, SCG5, SLC44A4, SELENOM
GO:0007166	cell surface receptor signaling pathway	7132	47	19.45	20	0.03722	4.3e-10	ADGRF4, SERPINE1, VIM, DKK3, SERPINE1, SERPINE1, ICAM1, ICAM1, IGFBP2, CXCL8, HHEX, GPC4, 205114_s_at, CDH6, CDA, CXCL6, LY96, 208083_s_at, 208084_at, 208607_s_at, TGFB2, TGFB2, NCF2, HPX, INHBA, INHBE, CDH6, CXCL8, COL4A1, BICC1, 214456_x_at, CDH6, CXCL5, 215223_s_at, ICAM1, HHEX, PMEPA1, TGFB2, 221477_s_at, TNFRSF19, FLT1, FLT1, 226731_at, TRABD2B, CDKN2B, ADGRF4, HPX
GO:0031944	negative regulation of glucocorticoid metabolic process	14	1	0.04	991	0.03751	0.03751	DKK3
GO:0031947	negative regulation of glucocorticoid biosynthetic process	14	1	0.04	992	0.03751	0.03751	DKK3
GO:0071798	response to prostaglandin D	14	1	0.04	993	0.03751	0.03751	TNC
GO:0071799	cellular response to prostaglandin D stimulus	14	1	0.04	994	0.03751	0.03751	TNC
GO:0090032	negative regulation of steroid hormone biosynthetic process	14	1	0.04	995	0.03751	0.03751	DKK3
GO:0010269	response to selenium ion	14	1	0.04	996	0.03751	0.03751	SELENOM
GO:0043307	eosinophil activation	14	1	0.04	997	0.03751	0.03751	205114_s_at
GO:0031667	response to nutrient levels	1150	7	3.14	1000	0.03802	0.03802	TNC, ICAM1, ICAM1, IGFBP2, PON1, ICAM1, CDKN2B
GO:0006968	cellular defense response	113	2	0.31	1002	0.03831	0.03831	LY96, NCF2
GO:0030111	regulation of Wnt signaling pathway	912	6	2.49	1004	0.03886	0.03886	DKK3, IGFBP2, HHEX, BICC1, HHEX, TRABD2B
GO:0045216	cell-cell junction organization	677	8	1.85	375	0.03948	0.00054	CDH6, ACTN1, TGFB2, TGFB2, CDH6, ACTN1, CDH6, TGFB2
GO:0043551	regulation of phosphatidylinositol 3-kinase activity	115	2	0.31	1005	0.03954	0.03954	FLT1, FLT1
GO:0017015	regulation of transforming growth factor beta receptor signaling pathway	276	3	0.75	1009	0.04000	0.04000	DKK3, PMEPA1, CDKN2B
GO:2000425	regulation of apoptotic cell clearance	15	1	0.04	1010	0.04014	0.04014	C3
GO:2000501	regulation of natural killer cell chemotaxis	15	1	0.04	1011	0.04014	0.04014	205114_s_at
GO:1902617	response to fluoride	15	1	0.04	1012	0.04014	0.04014	PON1
GO:0097191	extrinsic apoptotic signaling pathway	604	10	1.65	138	0.04052	6.3e-06	SERPINE1, SERPINE1, SERPINE1, ICAM1, ICAM1, TGFB2, TGFB2, INHBA, ICAM1, TGFB2
GO:0060425	lung morphogenesis	133	4	0.36	371	0.04058	0.00050	TNC, CTSH, HHEX, HHEX
GO:0002573	myeloid leukocyte differentiation	474	4	1.29	1014	0.04103	0.04103	HHEX, 205114_s_at, INHBA, HHEX
GO:0003018	vascular process in circulatory system	377	8	1.03	149	0.04106	9.5e-06	ICAM1, ICAM1, NTS, 215223_s_at, ICAM1, 221477_s_at, 226731_at, DDAH1
GO:0050732	negative regulation of peptidyl-tyrosine phosphorylation	118	2	0.32	1016	0.04143	0.04143	SAMSN1, SAMSN1
GO:0007044	cell-substrate junction assembly	283	3	0.77	1021	0.04256	0.04256	ACTN1, LAMB3, ACTN1
GO:0009972	cytidine deamination	16	1	0.04	1022	0.04276	0.04276	CDA
GO:0034128	negative regulation of MyD88-independent toll-like receptor signaling pathway	16	1	0.04	1023	0.04276	0.04276	LY96
GO:0043129	surfactant homeostasis	16	1	0.04	1024	0.04276	0.04276	CTSH
GO:0046087	cytidine metabolic process	16	1	0.04	1025	0.04276	0.04276	CDA
GO:0006216	cytidine catabolic process	16	1	0.04	1026	0.04276	0.04276	CDA
GO:0052548	regulation of endopeptidase activity	934	6	2.55	1028	0.04280	0.04280	SERPINE1, CTSH, SERPINE1, SERPINE1, C3, SERPINA1
GO:0030278	regulation of ossification	481	4	1.31	1029	0.04291	0.04291	205114_s_at, TGFB2, TGFB2, TGFB2
GO:0033013	tetrapyrrole metabolic process	121	2	0.33	1031	0.04334	0.04334	HPX, HPX
GO:0043406	positive regulation of MAP kinase activity	702	5	1.91	1032	0.04336	0.04336	208607_s_at, 214456_x_at, FLT1, FLT1, 226731_at
GO:0033674	positive regulation of kinase activity	1525	10	4.16	699	0.04357	0.00878	208607_s_at, CHI3L1, CHI3L1, TGFB2, TGFB2, 214456_x_at, TGFB2, FLT1, FLT1, 226731_at
GO:0071333	cellular response to glucose stimulus	290	3	0.79	1035	0.04520	0.04520	ICAM1, ICAM1, ICAM1
GO:0034127	regulation of MyD88-independent toll-like receptor signaling pathway	17	1	0.05	1037	0.04537	0.04537	LY96
GO:0002933	lipid hydroxylation	17	1	0.05	1038	0.04537	0.04537	205939_at
GO:2000064	regulation of cortisol biosynthetic process	17	1	0.05	1039	0.04537	0.04537	DKK3
GO:0042541	hemoglobin biosynthetic process	17	1	0.05	1040	0.04537	0.04537	INHBA
GO:0031666	positive regulation of lipopolysaccharide-mediated signaling pathway	17	1	0.05	1041	0.04537	0.04537	LY96
GO:0051414	response to cortisol	17	1	0.05	1042	0.04537	0.04537	IGFBP7
GO:0030099	myeloid cell differentiation	1014	8	2.77	649	0.04592	0.00661	ETS1, HHEX, 205114_s_at, ACTN1, INHBA, ACTN1, HHEX, CDKN2B
GO:0032989	cellular component morphogenesis	2950	15	8.04	771	0.04593	0.01381	ICAM1, ICAM1, ACTA1, 205114_s_at, CDH6, ACTN1, TGFB2, TGFB2, CDH6, ACTN1, ATP10A, CDH6, ICAM1, TGFB2, 226731_at
GO:0002637	regulation of immunoglobulin production	125	2	0.34	1044	0.04595	0.04595	HPX, HPX
GO:1903844	regulation of cellular response to transforming growth factor beta stimulus	292	3	0.8	1045	0.04596	0.04596	DKK3, PMEPA1, CDKN2B
GO:0035987	endodermal cell differentiation	126	2	0.34	1049	0.04661	0.04661	LAMB3, INHBA
GO:0048511	rhythmic process	747	8	2.04	426	0.04690	0.00103	ETS1, SERPINE1, SERPINE1, SERPINE1, TGFB2, TGFB2, INHBA, TGFB2
GO:0071331	cellular response to hexose stimulus	296	3	0.81	1051	0.04752	0.04752	ICAM1, ICAM1, ICAM1
GO:0071326	cellular response to monosaccharide stimulus	297	3	0.81	1053	0.04791	0.04791	ICAM1, ICAM1, ICAM1
GO:0002040	sprouting angiogenesis	297	3	0.81	1054	0.04791	0.04791	FLT1, FLT1, LOXL4
GO:0060541	respiratory system development	523	6	1.43	547	0.04793	0.00315	TNC, CTSH, HHEX, CHI3L1, CHI3L1, HHEX
GO:0045650	negative regulation of macrophage differentiation	18	1	0.05	1055	0.04797	0.04797	INHBA
GO:1900038	negative regulation of cellular response to hypoxia	18	1	0.05	1056	0.04797	0.04797	DDAH1
GO:0000052	citrulline metabolic process	18	1	0.05	1057	0.04797	0.04797	DDAH1
GO:0010991	negative regulation of SMAD protein complex assembly	18	1	0.05	1058	0.04797	0.04797	PMEPA1
GO:0032344	regulation of aldosterone metabolic process	18	1	0.05	1059	0.04797	0.04797	DKK3
GO:0032347	regulation of aldosterone biosynthetic process	18	1	0.05	1060	0.04797	0.04797	DKK3
GO:0030178	negative regulation of Wnt signaling pathway	501	4	1.37	1063	0.04853	0.04853	DKK3, IGFBP2, BICC1, TRABD2B
GO:0007015	actin filament organization	1041	9	2.84	520	0.04859	0.00219	DPYSL3, ICAM1, ICAM1, SYNPO, ACTA1, TPM2, ACTN1, ACTN1, ICAM1
GO:0045646	regulation of erythrocyte differentiation	129	2	0.35	1064	0.04861	0.04861	ETS1, INHBA
GO:0035924	cellular response to vascular endothelial growth factor stimulus	129	2	0.35	1065	0.04861	0.04861	FLT1, FLT1
GO:0007043	cell-cell junction assembly	300	3	0.82	1066	0.04910	0.04910	CDH6, CDH6, CDH6
GO:0001838	embryonic epithelial tube formation	300	3	0.82	1067	0.04910	0.04910	TGFB2, TGFB2, TGFB2
GO:0043550	regulation of lipid kinase activity	130	2	0.35	1069	0.04928	0.04928	FLT1, FLT1
GO:0030183	B cell differentiation	301	3	0.82	1071	0.04950	0.04950	HHEX, INHBA, HHEX
GO:0000902	cell morphogenesis	2689	14	7.33	774	0.04973	0.01434	ICAM1, ICAM1, 205114_s_at, CDH6, ACTN1, TGFB2, TGFB2, CDH6, ACTN1, ATP10A, CDH6, ICAM1, TGFB2, 226731_at

## Sheet: overlap_BPF_BPS (n=142)
GO.ID	Term	Annotated	Significant	Expected	Rank in classic	elim	classic	genes
GO:0051918	negative regulation of fibrinolysis	25	3	0.09	200	0.00010	0.00010	SERPINE1, SERPINE1, SERPINE1
GO:0060394	negative regulation of pathway-restricted SMAD protein phosphorylation	25	3	0.09	201	0.00010	0.00010	DKK1, PMEPA1, GREM1
GO:0002040	sprouting angiogenesis	297	7	1.08	205	0.00011	0.00011	JAK1, ITGB1, GREM1, ADGRA2, FLT1, FLT1, LOXL4
GO:0002693	positive regulation of cellular extravasation	27	3	0.1	209	0.00013	0.00013	ICAM1, ICAM1, ICAM1
GO:0001315	age-dependent response to reactive oxygen species	5	2	0.02	210	0.00013	0.00013	215223_s_at, 221477_s_at
GO:0010621	negative regulation of transcription by transcription factor localization	5	2	0.02	211	0.00013	0.00013	HHEX, HHEX
GO:0003069	acetylcholine-mediated vasodilation involved in regulation of systemic arterial blood pressure	5	2	0.02	212	0.00013	0.00013	215223_s_at, 221477_s_at
GO:0034698	response to gonadotropin	71	4	0.26	217	0.00013	0.00013	ICAM1, ICAM1, INHBA, ICAM1
GO:0020027	hemoglobin metabolic process	28	3	0.1	221	0.00014	0.00014	HPX, INHBA, HPX
GO:0019372	lipoxygenase pathway	28	3	0.1	222	0.00014	0.00014	ALOX5AP, PON1, PON2
GO:0002548	monocyte chemotaxis	109	7	0.4	46	0.00015	1.5e-07	SERPINE1, SERPINE1, SERPINE1, 205114_s_at, GREM1, FLT1, FLT1
GO:0033629	negative regulation of cell adhesion mediated by integrin	29	3	0.11	228	0.00016	0.00016	SERPINE1, SERPINE1, SERPINE1
GO:0006898	receptor-mediated endocytosis	762	16	2.76	22	0.00018	1.9e-08	ITGB1, CFI, SERPINE1, SERPINE1, SERPINE1, CXCL8, DKK1, CLTB, CLTB, 208607_s_at, HPX, CXCL8, 214456_x_at, GREM1, LOXL4, HPX
GO:0044331	cell-cell adhesion mediated by cadherin	77	4	0.28	231	0.00018	0.00018	CDH2, CDH6, CDH6, CDH6
GO:0036323	vascular endothelial growth factor receptor-1 signaling pathway	6	2	0.02	234	0.00019	0.00019	FLT1, FLT1
GO:0002925	positive regulation of humoral immune response mediated by circulating immunoglobulin	6	2	0.02	235	0.00019	0.00019	HPX, HPX
GO:0060333	interferon-gamma-mediated signaling pathway	244	8	0.88	107	0.00020	3.3e-06	JAK1, CD44, ICAM1, ICAM1, HPX, CD44, ICAM1, HPX
GO:0032757	positive regulation of interleukin-8 production	80	4	0.29	237	0.00021	0.00021	SERPINE1, SERPINE1, SERPINE1, CD58
GO:0090026	positive regulation of monocyte chemotaxis	34	3	0.12	252	0.00026	0.00026	SERPINE1, SERPINE1, SERPINE1
GO:0006954	inflammatory response	1582	22	5.74	31	0.00027	6.1e-08	C1S, CFI, SERPINE1, TGM2, SERPINE1, SERPINE1, ICAM1, ICAM1, CXCL8, CHST2, 205114_s_at, CXCL6, LY96, 208607_s_at, CHI3L1, CHI3L1, CXCL8, 214456_x_at, CXCL5, ICAM1, C3, SERPINA1
GO:0060429	epithelium development	2837	34	10.29	7	0.00027	3.6e-10	1555673_at, CD44, SERPINE1, TGM2, TNC, CTSH, SERPINE1, SERPINE1, ICAM1, ICAM1, CDH2, DKK1, HHEX, GPC4, ROR2, SLC44A4, 206969_at, NR5A2, COL18A1, KRT6A, KRT6B, CD24, UPK1B, INHBA, CD44, COL4A1, 214580_x_at, ICAM1, HHEX, CLDN1, GREM1, TNFRSF19, TNFRSF19, 226731_at
GO:0070741	response to interleukin-6	104	7	0.38	42	0.00034	1.1e-07	JAK1, ICAM1, ICAM1, CHI3L1, CHI3L1, ICAM1, PID1
GO:0090399	replicative senescence	38	3	0.14	260	0.00036	0.00036	SERPINE1, SERPINE1, SERPINE1
GO:0007186	G-protein coupled receptor signaling pathway	2011	18	7.29	261	0.00036	0.00036	ADGRF4, TGM2, CXCL8, SCG5, 205114_s_at, NTS, CXCL6, GABRA2, 207356_at, CALCR, 208607_s_at, CXCL8, 214456_x_at, CXCL5, GABRA2, C3, ADGRA2, ADGRF4
GO:0090131	mesenchyme migration	8	2	0.03	262	0.00036	0.00036	ACTG2, ACTA1
GO:0045429	positive regulation of nitric oxide biosynthetic process	94	4	0.34	267	0.00039	0.00039	ICAM1, ICAM1, ASS1, ICAM1
GO:0016339	calcium-dependent cell-cell adhesion via plasma membrane cell adhesion molecules	98	4	0.36	276	0.00046	0.00046	CDH2, CDH6, CDH6, CDH6
GO:0061010	gall bladder development	9	2	0.03	277	0.00046	0.00046	HHEX, HHEX
GO:0030593	neutrophil chemotaxis	165	8	0.6	51	0.00050	1.7e-07	CXCL8, 205114_s_at, CXCL6, 208607_s_at, CXCL8, 214456_x_at, CXCL5, 226731_at
GO:0006032	chitin catabolic process	10	2	0.04	287	0.00058	0.00058	CHI3L1, CHI3L1
GO:0060335	positive regulation of interferon-gamma-mediated signaling pathway	11	2	0.04	298	0.00070	0.00070	HPX, HPX
GO:0072606	interleukin-8 secretion	49	3	0.18	305	0.00076	0.00076	CHI3L1, CHI3L1, CD58
GO:0033627	cell adhesion mediated by integrin	145	7	0.53	88	0.00080	1.1e-06	ITGB1, SERPINE1, SERPINE1, SERPINE1, ICAM1, ICAM1, ICAM1
GO:0007156	homophilic cell adhesion via plasma membrane adhesion molecules	308	6	1.12	310	0.00094	0.00094	ITGB1, CDH2, CDH6, CDH6, CDH6, CADM4
GO:2000535	regulation of entry of bacterium into host cell	13	2	0.05	314	0.00099	0.00099	CXCL8, CXCL8
GO:0001975	response to amphetamine	56	3	0.2	323	0.00112	0.00112	ICAM1, ICAM1, ICAM1
GO:0042119	neutrophil activation	1166	12	4.23	324	0.00114	0.00114	CD44, CTSH, CXCL8, CDA, CXCL6, CHI3L1, CHI3L1, CD44, CXCL8, CD58, C3, SERPINA1
GO:0060431	primary lung bud formation	14	2	0.05	327	0.00115	0.00115	HHEX, HHEX
GO:0035987	endodermal cell differentiation	126	4	0.46	330	0.00118	0.00118	DKK1, LAMB3, INHBA, COL4A2
GO:1900027	regulation of ruffle assembly	57	3	0.21	332	0.00118	0.00118	ICAM1, ICAM1, ICAM1
GO:0032364	oxygen homeostasis	15	2	0.05	341	0.00133	0.00133	215223_s_at, 221477_s_at
GO:0031623	receptor internalization	226	5	0.82	345	0.00144	0.00144	ITGB1, CXCL8, DKK1, CXCL8, GREM1
GO:0006801	superoxide metabolic process	137	4	0.5	354	0.00160	0.00160	NCF2, 215223_s_at, DUOX1, 221477_s_at
GO:0032526	response to retinoic acid	233	5	0.85	355	0.00165	0.00165	IGFBP7, TNC, CTSH, IGFBP2, DKK1
GO:0001541	ovarian follicle development	141	4	0.51	364	0.00178	0.00178	ICAM1, ICAM1, INHBA, ICAM1
GO:0008360	regulation of cell shape	480	7	1.74	370	0.00191	0.00191	COCH, ICAM1, ICAM1, 205114_s_at, ATP10A, ICAM1, PALMD
GO:1900625	positive regulation of monocyte aggregation	18	2	0.07	372	0.00192	0.00192	CD44, CD44
GO:1905563	negative regulation of vascular endothelial cell proliferation	18	2	0.07	373	0.00192	0.00192	FLT1, FLT1
GO:0090287	regulation of cellular response to growth factor stimulus	661	10	2.4	227	0.00209	0.00016	DKK1, HHEX, HHEX, PMEPA1, GREM1, ADGRA2, FLT1, FLT1, 226731_at, CDKN2B
GO:0048260	positive regulation of receptor-mediated endocytosis	148	4	0.54	378	0.00212	0.00212	SERPINE1, SERPINE1, SERPINE1, GREM1
GO:0046688	response to copper ion	71	3	0.26	383	0.00223	0.00223	ICAM1, ICAM1, ICAM1
GO:0051216	cartilage development	498	7	1.81	388	0.00234	0.00234	CD44, EFEMP1, ROR2, CHI3L1, CHI3L1, CD44, GREM1
GO:0022027	interkinetic nuclear migration	20	2	0.07	390	0.00238	0.00238	HHEX, HHEX
GO:0014912	negative regulation of smooth muscle cell migration	73	3	0.26	393	0.00241	0.00241	SERPINE1, SERPINE1, SERPINE1
GO:0070268	cornification	155	4	0.56	397	0.00251	0.00251	206969_at, KRT6A, KRT6B, 214580_x_at
GO:0018108	peptidyl-tyrosine phosphorylation	965	16	3.5	68	0.00253	4.7e-07	JAK1, SAMSN1, CD44, EFEMP1, ICAM1, ICAM1, ROR2, CD24, HPX, CD44, ICAM1, GREM1, SAMSN1, FLT1, FLT1, HPX
GO:0050829	defense response to Gram-negative bacterium	156	4	0.57	398	0.00257	0.00257	SERPINE1, SERPINE1, SERPINE1, 207356_at
GO:0015886	heme transport	21	2	0.08	400	0.00262	0.00262	HPX, HPX
GO:0048246	macrophage chemotaxis	77	3	0.28	406	0.00280	0.00280	205114_s_at, 208607_s_at, 214456_x_at
GO:0050869	negative regulation of B cell activation	77	3	0.28	407	0.00280	0.00280	SAMSN1, INHBA, SAMSN1
GO:0045736	negative regulation of cyclin-dependent protein serine/threonine kinase activity	78	3	0.28	409	0.00291	0.00291	HHEX, HHEX, CDKN2B
GO:0007166	cell surface receptor signaling pathway	7132	60	25.87	3	0.00298	1.5e-11	JAK1, ADGRF4, ITGB1, CD44, SERPINE1, EFEMP1, SERPINE1, SERPINE1, ICAM1, ICAM1, IGFBP2, CXCL8, CDH2, DKK1, HHEX, GPC4, 205114_s_at, CDH6, ROR2, CDA, CXCL6, LY96, GABRA2, CALCR, 208607_s_at, CD24, NCF2, HPX, UPK1B, INHBA, INHBE, CDH6, CD44, CXCL8, COL4A2, COL4A1, BICC1, 214456_x_at, CDH6, CXCL5, 215223_s_at, ICAM1, HHEX, GABRA2, PMEPA1, GREM1, DUOX1, BICC1, 221477_s_at, ADGRA2, TNFRSF19, TNFRSF19, …
GO:0050716	positive regulation of interleukin-1 secretion	79	3	0.29	411	0.00302	0.00302	205114_s_at, 208607_s_at, 214456_x_at
GO:0030049	muscle filament sliding	79	3	0.29	412	0.00302	0.00302	ACTA1, TPM2, TNNC1
GO:0045907	positive regulation of vasoconstriction	79	3	0.29	413	0.00302	0.00302	ICAM1, ICAM1, ICAM1
GO:0030574	collagen catabolic process	165	4	0.6	415	0.00314	0.00314	ITGB1, COL18A1, COL4A2, COL4A1
GO:0090009	primitive streak formation	23	2	0.08	417	0.00314	0.00314	HHEX, HHEX
GO:0010951	negative regulation of endopeptidase activity	526	7	1.91	419	0.00317	0.00317	CD44, SERPINE1, SERPINE1, SERPINE1, CD44, C3, SERPINA1
GO:0007492	endoderm development	209	7	0.76	137	0.00321	1.2e-05	DKK1, HHEX, LAMB3, INHBA, COL4A2, HHEX, 226731_at
GO:0009612	response to mechanical stimulus	533	7	1.93	426	0.00340	0.00340	TNC, IGFBP2, ACTA1, 205048_s_at, CHI3L1, CHI3L1, CNTNAP2
GO:0001101	response to acid chemical	790	13	2.87	122	0.00341	6.5e-06	IGFBP7, TNC, CTSH, ICAM1, ICAM1, IGFBP2, DKK1, PON1, COL18A1, COL4A1, ICAM1, CLDN1, PID1
GO:0018158	protein oxidation	24	2	0.09	427	0.00342	0.00342	LOXL4, TRABD2B
GO:0071312	cellular response to alkaloid	84	3	0.3	432	0.00359	0.00359	ICAM1, ICAM1, ICAM1
GO:0000053	argininosuccinate metabolic process	1	1	0	435	0.00363	0.00363	ASS1
GO:0045813	positive regulation of Wnt signaling pathway, calcium modulating pathway	1	1	0	436	0.00363	0.00363	DKK1
GO:1901296	negative regulation of canonical Wnt signaling pathway involved in cardiac muscle cell fate commitme...	1	1	0	437	0.00363	0.00363	DKK1
GO:1904723	negative regulation of Wnt-Frizzled-LRP5/6 complex assembly	1	1	0	438	0.00363	0.00363	DKK1
GO:0098883	synapse disassembly	1	1	0	439	0.00363	0.00363	DKK1
GO:0002446	neutrophil mediated immunity	1172	11	4.25	447	0.00370	0.00370	CD44, CTSH, CDA, CXCL6, CHI3L1, CHI3L1, CD44, CXCL5, CD58, C3, SERPINA1
GO:0050930	induction of positive chemotaxis	25	2	0.09	448	0.00371	0.00371	CXCL8, CXCL8
GO:0090090	negative regulation of canonical Wnt signaling pathway	411	7	1.49	306	0.00378	0.00078	IGFBP2, CDH2, DKK1, ROR2, BICC1, GREM1, BICC1
GO:0010944	negative regulation of transcription by competitive promoter binding	26	2	0.09	457	0.00401	0.00401	HHEX, HHEX
GO:0045091	regulation of single stranded viral RNA replication via double stranded DNA intermediate	26	2	0.09	458	0.00401	0.00401	CXCL8, CXCL8
GO:0030948	negative regulation of vascular endothelial growth factor receptor signaling pathway	26	2	0.09	459	0.00401	0.00401	HHEX, HHEX
GO:0048247	lymphocyte chemotaxis	88	3	0.32	461	0.00409	0.00409	205114_s_at, 208607_s_at, 214456_x_at
GO:0043406	positive regulation of MAP kinase activity	702	8	2.55	463	0.00419	0.00419	DKK1, ROR2, 208607_s_at, CD24, 214456_x_at, FLT1, FLT1, 226731_at
GO:0001570	vasculogenesis	183	4	0.66	468	0.00453	0.00453	HHEX, HHEX, FLT1, FLT1
GO:0045055	regulated exocytosis	1751	14	6.35	469	0.00462	0.00462	SYTL5, CD44, SERPINE1, CTSH, SERPINE1, SERPINE1, 205114_s_at, CDA, CHI3L1, CHI3L1, CD44, CD58, C3, SERPINA1
GO:0098976	excitatory chemical synaptic transmission	28	2	0.1	470	0.00464	0.00464	PDLIM4, PDLIM4
GO:0030502	negative regulation of bone mineralization	28	2	0.1	471	0.00464	0.00464	205114_s_at, GREM1
GO:0038084	vascular endothelial growth factor signaling pathway	93	3	0.34	474	0.00477	0.00477	ADGRA2, FLT1, FLT1
GO:0007043	cell-cell junction assembly	300	5	1.09	476	0.00486	0.00486	CDH2, CDH6, CDH6, CDH6, CLDN1
GO:0071549	cellular response to dexamethasone stimulus	94	3	0.34	478	0.00492	0.00492	ICAM1, ICAM1, ICAM1
GO:0045471	response to ethanol	309	5	1.12	486	0.00550	0.00550	TNC, ICAM1, ICAM1, ICAM1, CLDN1
GO:0070365	hepatocyte differentiation	31	2	0.11	489	0.00567	0.00567	HHEX, HHEX
GO:0007160	cell-matrix adhesion	604	10	2.19	187	0.00569	7.5e-05	ITGB1, CD44, SERPINE1, SERPINE1, SERPINE1, CD44, GREM1, LYVE1, LYVE1, 226731_at
GO:0050918	positive chemotaxis	126	5	0.46	199	0.00576	1.0e-04	CXCL8, 205114_s_at, 208607_s_at, CXCL8, 214456_x_at
GO:0007155	cell adhesion	3367	33	12.21	37	0.00636	9.5e-08	ITGB1, CD44, SERPINE1, TGM2, IGFBP7, TNC, SERPINE1, SERPINE1, ICAM1, ICAM1, IGFBP2, CXCL8, CDH2, CDH6, ASS1, 208607_s_at, COL18A1, LAMB3, CD24, CDH6, CD44, CXCL8, 214456_x_at, CDH6, CADM4, ICAM1, CD58, CLDN1, GREM1, LYVE1, CNTNAP2, LYVE1, 226731_at
GO:0046718	viral entry into host cell	322	5	1.17	492	0.00652	0.00652	ITGB1, ICAM1, ICAM1, ICAM1, CLDN1
GO:0071495	cellular response to endogenous stimulus	3481	24	12.63	353	0.00670	0.00159	CD44, IGFBP7, TNC, CTSH, ICAM1, ICAM1, IGFBP2, CXCL8, ACTA1, DKK1, ROR2, NR5A2, INHBA, CD44, CXCL8, COL4A2, COL4A1, ICAM1, PMEPA1, CLDN1, GREM1, 226731_at, CDKN2B, PID1
GO:0001909	leukocyte mediated cytotoxicity	206	4	0.75	500	0.00686	0.00686	CTSH, ICAM1, ICAM1, ICAM1
GO:0038063	collagen-activated tyrosine kinase receptor signaling pathway	35	2	0.13	505	0.00718	0.00718	COL4A2, COL4A1
GO:0001970	positive regulation of activation of membrane attack complex	2	1	0.01	510	0.00724	0.00724	C3
GO:0032475	otolith formation	2	1	0.01	511	0.00724	0.00724	SLC44A4
GO:0043503	skeletal muscle fiber adaptation	2	1	0.01	512	0.00724	0.00724	ACTA1
GO:1903545	cellular response to butyrate	2	1	0.01	513	0.00724	0.00724	CLDN1
GO:0002086	diaphragm contraction	2	1	0.01	514	0.00724	0.00724	TNNC1
GO:0035675	neuromast hair cell development	2	1	0.01	515	0.00724	0.00724	SLC44A4
GO:0061772	drug transport across blood-nerve barrier	2	1	0.01	516	0.00724	0.00724	CLDN1
GO:0048333	mesodermal cell differentiation	109	3	0.4	523	0.00740	0.00740	ITGB1, DKK1, INHBA
GO:1902166	negative regulation of intrinsic apoptotic signaling pathway in response to DNA damage by p53 class ...	36	2	0.13	525	0.00759	0.00759	CD44, CD44
GO:0048853	forebrain morphogenesis	36	2	0.13	526	0.00759	0.00759	HHEX, HHEX
GO:0090280	positive regulation of calcium ion import	36	2	0.13	527	0.00759	0.00759	205114_s_at, CALCR
GO:0016973	poly(A)+ mRNA export from nucleus	36	2	0.13	528	0.00759	0.00759	HHEX, HHEX
GO:0006968	cellular defense response	113	3	0.41	538	0.00817	0.00817	ITGB1, LY96, NCF2
GO:0008285	negative regulation of cell proliferation	1724	15	6.25	347	0.00821	0.00151	IGFBP7, CXCL8, 205114_s_at, ROR2, COL18A1, INHBA, CXCL8, 215223_s_at, GREM1, FBXO2, 221477_s_at, FLT1, FLT1, 226731_at, CDKN2B
GO:0034116	positive regulation of heterotypic cell-cell adhesion	38	2	0.14	544	0.00843	0.00843	CD44, CD44
GO:0006955	immune response	4562	33	16.55	184	0.00855	6.9e-05	JAK1, ITGB1, COCH, C1S, CFI, SAMSN1, CD44, CTSH, ICAM1, ICAM1, CXCL8, 205114_s_at, CDA, CXCL6, LY96, 207356_at, 208607_s_at, CHI3L1, CHI3L1, CD24, NCF2, HPX, CD44, CXCL8, 214456_x_at, CXCL5, ICAM1, CD58, C3, CLDN1, SAMSN1, SERPINA1, HPX
GO:0010035	response to inorganic substance	1234	13	4.48	286	0.00871	0.00057	ICAM1, ICAM1, IGFBP2, ACTA1, ALOX5AP, PON1, COL18A1, TNNC1, 215223_s_at, ICAM1, CLDN1, 221477_s_at, SELENOM
GO:0032331	negative regulation of chondrocyte differentiation	42	2	0.15	555	0.01022	0.01022	EFEMP1, GREM1
GO:1902176	negative regulation of oxidative stress-induced intrinsic apoptotic signaling pathway	43	2	0.16	561	0.01070	0.01070	215223_s_at, 221477_s_at
GO:0002894	positive regulation of type II hypersensitivity	3	1	0.01	564	0.01084	0.01084	C3
GO:0032972	regulation of muscle filament sliding speed	3	1	0.01	565	0.01084	0.01084	TNNC1
GO:0060739	mesenchymal-epithelial cell signaling involved in prostate gland development	3	1	0.01	566	0.01084	0.01084	TNC
GO:0001798	positive regulation of type IIa hypersensitivity	3	1	0.01	567	0.01084	0.01084	C3
GO:0010813	neuropeptide catabolic process	3	1	0.01	568	0.01084	0.01084	CTSH
GO:1905665	positive regulation of calcium ion import across plasma membrane	3	1	0.01	569	0.01084	0.01084	CALCR
GO:0030974	thiamine pyrophosphate transmembrane transport	3	1	0.01	570	0.01084	0.01084	SLC44A4
GO:0070175	positive regulation of enamel mineralization	3	1	0.01	571	0.01084	0.01084	ODAPH
GO:1905355	spine apparatus assembly	3	1	0.01	572	0.01084	0.01084	SYNPO
GO:1900154	regulation of bone trabecula formation	3	1	0.01	573	0.01084	0.01084	GREM1
GO:1900155	negative regulation of bone trabecula formation	3	1	0.01	574	0.01084	0.01084	GREM1
GO:0035929	steroid hormone secretion	44	2	0.16	578	0.01118	0.01118	INHBA, SELENOM
GO:0002526	acute inflammatory response	424	9	1.54	157	0.01143	2.6e-05	C1S, CFI, ICAM1, ICAM1, 208607_s_at, 214456_x_at, ICAM1, C3, SERPINA1
GO:0006953	acute-phase response	128	3	0.46	581	0.01145	0.01145	208607_s_at, 214456_x_at, SERPINA1
GO:0051926	negative regulation of calcium ion transport	129	3	0.47	584	0.01169	0.01169	ICAM1, ICAM1, ICAM1
GO:0001942	hair follicle development	241	4	0.87	586	0.01172	0.01172	DKK1, INHBA, TNFRSF19, TNFRSF19
GO:0030335	positive regulation of cell migration	1211	19	4.39	35	0.01181	8.5e-08	SERPINE1, CTSH, SERPINE1, SERPINE1, ICAM1, ICAM1, CXCL8, 205114_s_at, ROR2, CXCL6, COL18A1, CXCL8, CXCL5, 215223_s_at, ICAM1, 221477_s_at, ADGRA2, FLT1, FLT1
GO:0043518	negative regulation of DNA damage response, signal transduction by p53 class mediator	46	2	0.17	588	0.01217	0.01217	CD44, CD44
GO:0098773	skin epidermis development	244	4	0.88	589	0.01221	0.01221	DKK1, INHBA, TNFRSF19, TNFRSF19
GO:0007568	aging	754	12	2.73	151	0.01242	2.1e-05	SERPINE1, SERPINE1, SERPINE1, ICAM1, ICAM1, IGFBP2, DKK1, COL4A2, 215223_s_at, ICAM1, CLDN1, 221477_s_at
GO:0071349	cellular response to interleukin-12	132	3	0.48	591	0.01244	0.01244	JAK1, 215223_s_at, 221477_s_at
GO:0035722	interleukin-12-mediated signaling pathway	132	3	0.48	592	0.01244	0.01244	JAK1, 215223_s_at, 221477_s_at
GO:0042127	regulation of cell proliferation	3848	29	13.96	202	0.01246	0.00010	JAK1, ITGB1, TGM2, IGFBP7, TNC, CTSH, IGFBP2, CXCL8, CDH2, HHEX, 205114_s_at, ROR2, CXCL6, NR5A2, COL18A1, CD24, INHBA, CXCL8, CXCL5, 215223_s_at, HHEX, GREM1, FBXO2, 221477_s_at, FLT1, FLT1, 226731_at, CDKN2B, PID1
GO:0045649	regulation of macrophage differentiation	47	2	0.17	595	0.01269	0.01269	ROR2, INHBA
GO:2000147	positive regulation of cell motility	1231	19	4.46	41	0.01316	1.1e-07	SERPINE1, CTSH, SERPINE1, SERPINE1, ICAM1, ICAM1, CXCL8, 205114_s_at, ROR2, CXCL6, COL18A1, CXCL8, CXCL5, 215223_s_at, ICAM1, 221477_s_at, ADGRA2, FLT1, FLT1
GO:0021756	striatum development	48	2	0.17	598	0.01321	0.01321	INHBA, CNTNAP2
GO:0022404	molting cycle process	250	4	0.91	599	0.01325	0.01325	DKK1, INHBA, TNFRSF19, TNFRSF19
GO:0022405	hair cycle process	250	4	0.91	600	0.01325	0.01325	DKK1, INHBA, TNFRSF19, TNFRSF19
GO:0060231	mesenchymal to epithelial transition	49	2	0.18	604	0.01374	0.01374	GREM1, 226731_at
GO:0070671	response to interleukin-12	137	3	0.5	605	0.01374	0.01374	JAK1, 215223_s_at, 221477_s_at
GO:0009611	response to wounding	1666	15	6.04	320	0.01387	0.00108	CD44, SERPINE1, DPYSL3, TNC, SERPINE1, SERPINE1, TFF3, HHEX, 208607_s_at, CD44, 214456_x_at, HHEX, LYVE1, LYVE1, SERPINA1
GO:1990823	response to leukemia inhibitory factor	254	4	0.92	608	0.01397	0.01397	ICAM1, ICAM1, NR5A2, ICAM1
GO:1990830	cellular response to leukemia inhibitory factor	254	4	0.92	609	0.01397	0.01397	ICAM1, ICAM1, NR5A2, ICAM1
GO:0043299	leukocyte degranulation	1228	10	4.45	612	0.01421	0.01421	CD44, CTSH, 205114_s_at, CDA, CHI3L1, CHI3L1, CD44, CD58, C3, SERPINA1
GO:0051897	positive regulation of protein kinase B signaling	391	5	1.42	613	0.01423	0.01423	ITGB1, 205114_s_at, CALCR, CHI3L1, CHI3L1
GO:0034332	adherens junction organization	391	5	1.42	614	0.01423	0.01423	CDH2, CDH6, CDH6, CDH6, GREM1
GO:0060278	regulation of ovulation	4	1	0.01	616	0.01443	0.01443	INHBA
GO:0060279	positive regulation of ovulation	4	1	0.01	617	0.01443	0.01443	INHBA
GO:0002892	regulation of type II hypersensitivity	4	1	0.01	618	0.01443	0.01443	C3
GO:0090381	regulation of heart induction	4	1	0.01	619	0.01443	0.01443	DKK1
GO:0070651	nonfunctional rRNA decay	4	1	0.01	620	0.01443	0.01443	226731_at
GO:0001794	type IIa hypersensitivity	4	1	0.01	621	0.01443	0.01443	C3
GO:0001796	regulation of type IIa hypersensitivity	4	1	0.01	622	0.01443	0.01443	C3
GO:1901321	positive regulation of heart induction	4	1	0.01	623	0.01443	0.01443	DKK1
GO:1900620	acetate ester biosynthetic process	4	1	0.01	624	0.01443	0.01443	SLC44A4
GO:0100012	regulation of heart induction by canonical Wnt signaling pathway	4	1	0.01	625	0.01443	0.01443	DKK1
GO:0090291	negative regulation of osteoclast proliferation	4	1	0.01	626	0.01443	0.01443	GREM1
GO:0008292	acetylcholine biosynthetic process	4	1	0.01	627	0.01443	0.01443	SLC44A4
GO:0002445	type II hypersensitivity	4	1	0.01	628	0.01443	0.01443	C3
GO:0070481	nuclear-transcribed mRNA catabolic process, non-stop decay	4	1	0.01	629	0.01443	0.01443	226731_at
GO:0090081	regulation of heart induction by regulation of canonical Wnt signaling pathway	4	1	0.01	630	0.01443	0.01443	DKK1
GO:0090082	positive regulation of heart induction by negative regulation of canonical Wnt signaling pathway	4	1	0.01	631	0.01443	0.01443	DKK1
GO:0071774	response to fibroblast growth factor	393	5	1.43	634	0.01452	0.01452	CD44, TNC, CXCL8, CD44, CXCL8
GO:0010226	response to lithium ion	51	2	0.18	638	0.01482	0.01482	IGFBP2, ACTA1
GO:0051272	positive regulation of cellular component movement	1261	19	4.57	48	0.01540	1.6e-07	SERPINE1, CTSH, SERPINE1, SERPINE1, ICAM1, ICAM1, CXCL8, 205114_s_at, ROR2, CXCL6, COL18A1, CXCL8, CXCL5, 215223_s_at, ICAM1, 221477_s_at, ADGRA2, FLT1, FLT1
GO:0043588	skin development	722	10	2.62	258	0.01565	0.00032	1555673_at, DKK1, 206969_at, KRT6A, KRT6B, INHBA, 214580_x_at, CLDN1, TNFRSF19, TNFRSF19
GO:0036499	PERK-mediated unfolded protein response	53	2	0.19	645	0.01594	0.01594	CXCL8, CXCL8
GO:0030949	positive regulation of vascular endothelial growth factor receptor signaling pathway	53	2	0.19	646	0.01594	0.01594	FLT1, FLT1
GO:0002275	myeloid cell activation involved in immune response	1256	10	4.56	647	0.01638	0.01638	CD44, CTSH, 205114_s_at, CDA, CHI3L1, CHI3L1, CD44, CD58, C3, SERPINA1
GO:0048268	clathrin coat assembly	54	2	0.2	648	0.01652	0.01652	CLTB, CLTB
GO:0007214	gamma-aminobutyric acid signaling pathway	54	2	0.2	649	0.01652	0.01652	GABRA2, GABRA2
GO:0071711	basement membrane organization	54	2	0.2	650	0.01652	0.01652	ITGB1, COL4A1
GO:0040017	positive regulation of locomotion	1299	19	4.71	56	0.01684	2.5e-07	SERPINE1, CTSH, SERPINE1, SERPINE1, ICAM1, ICAM1, CXCL8, 205114_s_at, ROR2, CXCL6, COL18A1, CXCL8, CXCL5, 215223_s_at, ICAM1, 221477_s_at, ADGRA2, FLT1, FLT1
GO:0051384	response to glucocorticoid	369	7	1.34	269	0.01698	0.00041	IGFBP7, ICAM1, ICAM1, IGFBP2, CALCR, ICAM1, CLDN1
GO:0022603	regulation of anatomical structure morphogenesis	2806	33	10.18	9	0.01701	1.1e-09	JAK1, ITGB1, COCH, CD44, SERPINE1, CTSH, SERPINE1, SERPINE1, ICAM1, ICAM1, CXCL8, CDH2, DKK1, HHEX, GPC4, 205114_s_at, ROR2, CHI3L1, CHI3L1, CD44, CXCL8, COL4A2, ATP10A, ICAM1, HHEX, C3, GREM1, ADGRA2, PALMD, FLT1, FLT1, ODAPH, PID1
GO:0007250	activation of NF-kappaB-inducing kinase activity	55	2	0.2	654	0.01710	0.01710	CHI3L1, CHI3L1
GO:0019430	removal of superoxide radicals	55	2	0.2	655	0.01710	0.01710	215223_s_at, 221477_s_at
GO:0090100	positive regulation of transmembrane receptor protein serine/threonine kinase signaling pathway	271	4	0.98	657	0.01730	0.01730	INHBA, INHBE, 226731_at, CDKN2B
GO:0001910	regulation of leukocyte mediated cytotoxicity	150	3	0.54	658	0.01747	0.01747	ICAM1, ICAM1, ICAM1
GO:0070723	response to cholesterol	56	2	0.2	660	0.01769	0.01769	205114_s_at, INHBA
GO:0061037	negative regulation of cartilage development	56	2	0.2	661	0.01769	0.01769	EFEMP1, GREM1
GO:2000392	regulation of lamellipodium morphogenesis	56	2	0.2	662	0.01769	0.01769	CD44, CD44
GO:0060441	epithelial tube branching involved in lung morphogenesis	71	4	0.26	218	0.01779	0.00013	TNC, CTSH, HHEX, HHEX
GO:0050877	nervous system process	2100	16	7.62	455	0.01781	0.00397	ITGB1, COCH, EFEMP1, ICAM1, ICAM1, SYNPO, DKK1, 205114_s_at, GABRA2, COL18A1, SCN3A, 215223_s_at, ICAM1, GABRA2, CNTNAP2, 221477_s_at
GO:0046882	negative regulation of follicle-stimulating hormone secretion	5	1	0.02	663	0.01800	0.01800	INHBA
GO:0042335	cuticle development	5	1	0.02	664	0.01800	0.01800	DUOX1
GO:0008065	establishment of blood-nerve barrier	5	1	0.02	665	0.01800	0.01800	CLDN1
GO:0032971	regulation of muscle filament sliding	5	1	0.02	666	0.01800	0.01800	TNNC1
GO:0018153	isopeptide cross-linking via N6-(L-isoglutamyl)-L-lysine	5	1	0.02	667	0.01800	0.01800	TGM2
GO:0018262	isopeptide cross-linking	5	1	0.02	668	0.01800	0.01800	TGM2
GO:0030538	embryonic genitalia morphogenesis	5	1	0.02	669	0.01800	0.01800	ROR2
GO:0090210	regulation of establishment of blood-brain barrier	5	1	0.02	670	0.01800	0.01800	ADGRA2
GO:0015734	taurine transport	5	1	0.02	671	0.01800	0.01800	SLC6A6
GO:0098886	modification of dendritic spine	5	1	0.02	672	0.01800	0.01800	SYNPO
GO:1904806	regulation of protein oxidation	5	1	0.02	673	0.01800	0.01800	TRABD2B
GO:1904808	positive regulation of protein oxidation	5	1	0.02	674	0.01800	0.01800	TRABD2B
GO:0060448	dichotomous subdivision of terminal units involved in lung branching	5	1	0.02	675	0.01800	0.01800	CTSH
GO:1900158	negative regulation of bone mineralization involved in bone maturation	5	1	0.02	676	0.01800	0.01800	GREM1
GO:0051260	protein homooligomerization	736	7	2.67	680	0.01812	0.01812	TGM2, DPYSL3, ALOX5AP, CDA, 215223_s_at, CLDN1, 221477_s_at
GO:0071450	cellular response to oxygen radical	57	2	0.21	681	0.01829	0.01829	215223_s_at, 221477_s_at
GO:0071451	cellular response to superoxide	57	2	0.21	682	0.01829	0.01829	215223_s_at, 221477_s_at
GO:0007398	ectoderm development	57	2	0.21	683	0.01829	0.01829	KRT6B, 214580_x_at
GO:0045765	regulation of angiogenesis	744	18	2.7	5	0.01897	2.5e-10	JAK1, ITGB1, SERPINE1, CTSH, SERPINE1, SERPINE1, CXCL8, HHEX, CHI3L1, CHI3L1, CXCL8, COL4A2, HHEX, C3, GREM1, ADGRA2, FLT1, FLT1
GO:0002009	morphogenesis of an epithelium	1326	12	4.81	421	0.01956	0.00329	CD44, TGM2, TNC, CTSH, DKK1, HHEX, GPC4, ROR2, CD44, COL4A1, HHEX, GREM1
GO:0006958	complement activation, classical pathway	159	3	0.58	694	0.02034	0.02034	C1S, CFI, C3
GO:0051966	regulation of synaptic transmission, glutamatergic	159	3	0.58	695	0.02034	0.02034	CDH2, DKK1, ROR2
GO:0030947	regulation of vascular endothelial growth factor receptor signaling pathway	88	4	0.32	255	0.02085	0.00030	HHEX, HHEX, FLT1, FLT1
GO:0021544	subpallium development	62	2	0.22	702	0.02142	0.02142	INHBA, CNTNAP2
GO:0002885	positive regulation of hypersensitivity	6	1	0.02	703	0.02157	0.02157	C3
GO:0032913	negative regulation of transforming growth factor beta3 production	6	1	0.02	704	0.02157	0.02157	CD24
GO:0033606	chemokine receptor transport within lipid bilayer	6	1	0.02	705	0.02157	0.02157	CD24
GO:0032595	B cell receptor transport within lipid bilayer	6	1	0.02	706	0.02157	0.02157	CD24
GO:0032597	B cell receptor transport into membrane raft	6	1	0.02	707	0.02157	0.02157	CD24
GO:0032599	protein transport out of membrane raft	6	1	0.02	708	0.02157	0.02157	CD24
GO:0032600	chemokine receptor transport out of membrane raft	6	1	0.02	709	0.02157	0.02157	CD24
GO:0070173	regulation of enamel mineralization	6	1	0.02	710	0.02157	0.02157	ODAPH
GO:0060447	bud outgrowth involved in lung branching	6	1	0.02	711	0.02157	0.02157	TNC
GO:1900157	regulation of bone mineralization involved in bone maturation	6	1	0.02	712	0.02157	0.02157	GREM1
GO:0042303	molting cycle	290	4	1.05	714	0.02157	0.02157	DKK1, INHBA, TNFRSF19, TNFRSF19
GO:0042633	hair cycle	290	4	1.05	715	0.02157	0.02157	DKK1, INHBA, TNFRSF19, TNFRSF19
GO:0042104	positive regulation of activated T cell proliferation	63	2	0.23	719	0.02207	0.02207	IGFBP2, CD24
GO:0000303	response to superoxide	64	2	0.23	724	0.02273	0.02273	215223_s_at, 221477_s_at
GO:0043312	neutrophil degranulation	1136	9	4.12	725	0.02292	0.02292	CD44, CTSH, CDA, CHI3L1, CHI3L1, CD44, CD58, C3, SERPINA1
GO:0043200	response to amino acid	297	4	1.08	729	0.02329	0.02329	ICAM1, ICAM1, COL4A1, ICAM1
GO:0007219	Notch signaling pathway	448	5	1.62	732	0.02400	0.02400	HHEX, CDH6, CDH6, CDH6, HHEX
GO:0030183	B cell differentiation	301	4	1.09	735	0.02431	0.02431	ITGB1, HHEX, INHBA, HHEX
GO:0002283	neutrophil activation involved in immune response	1149	9	4.17	736	0.02444	0.02444	CD44, CTSH, CDA, CHI3L1, CHI3L1, CD44, CD58, C3, SERPINA1
GO:0046330	positive regulation of JNK cascade	302	4	1.1	738	0.02457	0.02457	DKK1, ROR2, TNFRSF19, TNFRSF19
GO:0010800	positive regulation of peptidyl-threonine phosphorylation	67	2	0.24	741	0.02476	0.02476	CHI3L1, CHI3L1
GO:0042554	superoxide anion generation	67	2	0.24	742	0.02476	0.02476	NCF2, DUOX1
GO:0061526	acetylcholine secretion	7	1	0.03	744	0.02512	0.02512	SLC44A4
GO:0042488	positive regulation of odontogenesis of dentin-containing tooth	7	1	0.03	745	0.02512	0.02512	ODAPH
GO:0018199	peptidyl-glutamine modification	7	1	0.03	746	0.02512	0.02512	TGM2
GO:0097647	amylin receptor signaling pathway	7	1	0.03	747	0.02512	0.02512	CALCR
GO:0003129	heart induction	7	1	0.03	748	0.02512	0.02512	DKK1
GO:0042701	progesterone secretion	7	1	0.03	749	0.02512	0.02512	INHBA
GO:0003257	positive regulation of transcription from RNA polymerase II promoter involved in myocardial precurso...	7	1	0.03	750	0.02512	0.02512	GREM1
GO:0090289	regulation of osteoclast proliferation	7	1	0.03	751	0.02512	0.02512	GREM1
GO:0099010	modification of postsynaptic structure	7	1	0.03	752	0.02512	0.02512	SYNPO
GO:1903348	positive regulation of bicellular tight junction assembly	7	1	0.03	753	0.02512	0.02512	CLDN1
GO:0015870	acetylcholine transport	7	1	0.03	754	0.02512	0.02512	SLC44A4
GO:1901228	positive regulation of transcription from RNA polymerase II promoter involved in heart development	7	1	0.03	755	0.02512	0.02512	GREM1
GO:0018057	peptidyl-lysine oxidation	7	1	0.03	756	0.02512	0.02512	LOXL4
GO:0061743	motor learning	7	1	0.03	757	0.02512	0.02512	DKK1
GO:0030878	thyroid gland development	68	2	0.25	762	0.02545	0.02545	HHEX, HHEX
GO:0002455	humoral immune response mediated by circulating immunoglobulin	182	5	0.66	285	0.02545	0.00055	C1S, CFI, HPX, C3, HPX
GO:0031960	response to corticosteroid	407	7	1.48	304	0.02581	0.00074	IGFBP7, ICAM1, ICAM1, IGFBP2, CALCR, ICAM1, CLDN1
GO:0033135	regulation of peptidyl-serine phosphorylation	307	4	1.11	763	0.02589	0.02589	CD44, DKK1, CALCR, CD44
GO:0036314	response to sterol	69	2	0.25	765	0.02614	0.02614	205114_s_at, INHBA
GO:0072348	sulfur compound transport	69	2	0.25	766	0.02614	0.02614	SLC44A4, SLC6A6
GO:0060395	SMAD protein signal transduction	176	3	0.64	770	0.02645	0.02645	ROR2, INHBA, INHBE
GO:0000305	response to oxygen radical	70	2	0.25	771	0.02685	0.02685	215223_s_at, 221477_s_at
GO:0072673	lamellipodium morphogenesis	71	2	0.26	774	0.02756	0.02756	CD44, CD44
GO:0090288	negative regulation of cellular response to growth factor stimulus	344	6	1.25	356	0.02765	0.00165	DKK1, HHEX, HHEX, PMEPA1, GREM1, ADGRA2
GO:0031341	regulation of cell killing	180	3	0.65	775	0.02802	0.02802	ICAM1, ICAM1, ICAM1
GO:0042168	heme metabolic process	72	2	0.26	776	0.02829	0.02829	HPX, HPX
GO:1902476	chloride transmembrane transport	181	3	0.66	780	0.02842	0.02842	GABRA2, GABRA2, CLIC6
GO:0051289	protein homotetramerization	181	3	0.66	781	0.02842	0.02842	CDA, 215223_s_at, 221477_s_at
GO:0021773	striatal medium spiny neuron differentiation	8	1	0.03	784	0.02865	0.02865	INHBA
GO:1905903	negative regulation of mesoderm formation	8	1	0.03	785	0.02865	0.02865	DKK1
GO:0035934	corticosterone secretion	8	1	0.03	786	0.02865	0.02865	SELENOM
GO:0051599	response to hydrostatic pressure	8	1	0.03	787	0.02865	0.02865	COL18A1
GO:0002883	regulation of hypersensitivity	8	1	0.03	788	0.02865	0.02865	C3
GO:0072139	glomerular parietal epithelial cell differentiation	8	1	0.03	789	0.02865	0.02865	CD24
GO:0019858	cytosine metabolic process	8	1	0.03	790	0.02865	0.02865	CDA
GO:2000768	positive regulation of nephron tubule epithelial cell differentiation	8	1	0.03	791	0.02865	0.02865	CD24
GO:1905771	negative regulation of mesodermal cell differentiation	8	1	0.03	792	0.02865	0.02865	DKK1
GO:1900619	acetate ester metabolic process	8	1	0.03	793	0.02865	0.02865	SLC44A4
GO:0071284	cellular response to lead ion	8	1	0.03	794	0.02865	0.02865	CLDN1
GO:1905664	regulation of calcium ion import across plasma membrane	8	1	0.03	795	0.02865	0.02865	CALCR
GO:0008291	acetylcholine metabolic process	8	1	0.03	796	0.02865	0.02865	SLC44A4
GO:0042662	negative regulation of mesodermal cell fate specification	8	1	0.03	797	0.02865	0.02865	DKK1
GO:0006526	arginine biosynthetic process	8	1	0.03	798	0.02865	0.02865	ASS1
GO:0070542	response to fatty acid	185	4	0.67	472	0.02867	0.00471	TNC, PON1, CLDN1, PID1
GO:0071346	cellular response to interferon-gamma	436	11	1.58	71	0.02867	6.1e-07	JAK1, CD44, ICAM1, ICAM1, 205114_s_at, HPX, CD44, ICAM1, CD58, CLDN1, HPX
GO:0002573	myeloid leukocyte differentiation	474	5	1.72	802	0.02962	0.02962	HHEX, 205114_s_at, ROR2, INHBA, HHEX
GO:1902175	regulation of oxidative stress-induced intrinsic apoptotic signaling pathway	74	2	0.27	803	0.02975	0.02975	215223_s_at, 221477_s_at
GO:0061138	morphogenesis of a branching epithelium	496	7	1.8	386	0.02982	0.00229	TGM2, TNC, CTSH, HHEX, COL4A1, HHEX, GREM1
GO:0048729	tissue morphogenesis	1600	17	5.8	186	0.03111	7.1e-05	ITGB1, CD44, TGM2, TNC, ACTG2, CTSH, ACTA1, DKK1, HHEX, GPC4, ROR2, TNNC1, INHBA, CD44, COL4A1, HHEX, GREM1
GO:0008544	epidermis development	828	11	3	241	0.03121	0.00023	1555673_at, DKK1, SLC44A4, 206969_at, KRT6A, KRT6B, LAMB3, INHBA, 214580_x_at, TNFRSF19, TNFRSF19
GO:0030855	epithelial cell differentiation	1570	23	5.69	21	0.03124	1.1e-08	1555673_at, SERPINE1, SERPINE1, SERPINE1, ICAM1, ICAM1, CDH2, HHEX, SLC44A4, 206969_at, NR5A2, COL18A1, KRT6A, KRT6B, CD24, UPK1B, COL4A1, 214580_x_at, ICAM1, HHEX, CLDN1, GREM1, 226731_at
GO:0043552	positive regulation of phosphatidylinositol 3-kinase activity	76	2	0.28	808	0.03125	0.03125	FLT1, FLT1
GO:2000427	positive regulation of apoptotic cell clearance	9	1	0.03	814	0.03218	0.03218	C3
GO:1904958	positive regulation of midbrain dopaminergic neuron differentiation	9	1	0.03	815	0.03218	0.03218	DKK1
GO:0071109	superior temporal gyrus development	9	1	0.03	816	0.03218	0.03218	CNTNAP2
GO:0045077	negative regulation of interferon-gamma biosynthetic process	9	1	0.03	817	0.03218	0.03218	INHBA
GO:0070966	nuclear-transcribed mRNA catabolic process, no-go decay	9	1	0.03	818	0.03218	0.03218	226731_at
GO:0070346	positive regulation of fat cell proliferation	9	1	0.03	819	0.03218	0.03218	PID1
GO:0042663	regulation of endodermal cell fate specification	9	1	0.03	820	0.03218	0.03218	DKK1
GO:0090027	negative regulation of monocyte chemotaxis	9	1	0.03	821	0.03218	0.03218	GREM1
GO:0007204	positive regulation of cytosolic calcium ion concentration	654	6	2.37	824	0.03236	0.03236	TGM2, 205114_s_at, CALCR, 208607_s_at, CD24, 214456_x_at
GO:0098869	cellular oxidant detoxification	191	3	0.69	826	0.03257	0.03257	215223_s_at, DUOX1, 221477_s_at
GO:0009991	response to extracellular stimulus	1216	9	4.41	828	0.03339	0.03339	TNC, ICAM1, ICAM1, IGFBP2, ACTA1, 205048_s_at, PON1, ICAM1, CDKN2B
GO:0002576	platelet degranulation	333	4	1.21	829	0.03344	0.03344	SERPINE1, SERPINE1, SERPINE1, SERPINA1
GO:0090218	positive regulation of lipid kinase activity	79	2	0.29	830	0.03354	0.03354	FLT1, FLT1
GO:0070848	response to growth factor	1793	18	6.5	191	0.03375	8.8e-05	CD44, TNC, CXCL8, DKK1, HHEX, ROR2, CD44, CXCL8, COL4A2, HHEX, PMEPA1, CLDN1, GREM1, ADGRA2, FLT1, FLT1, 226731_at, CDKN2B
GO:0009719	response to endogenous stimulus	4039	29	14.65	246	0.03417	0.00024	ITGB1, CD44, IGFBP7, TNC, CTSH, ICAM1, ICAM1, IGFBP2, CXCL8, ACTA1, DKK1, HHEX, 205048_s_at, ROR2, CALCR, NR5A2, INHBA, CD44, CXCL8, COL4A2, COL4A1, ICAM1, HHEX, PMEPA1, CLDN1, GREM1, 226731_at, CDKN2B, PID1
GO:0045123	cellular extravasation	109	5	0.4	174	0.03449	5.0e-05	ITGB1, ICAM1, ICAM1, ICAM1, 226731_at
GO:0071310	cellular response to organic substance	6446	53	23.38	11	0.03464	1.2e-09	JAK1, ITGB1, CD44, SERPINE1, IGFBP7, DPYSL3, TNC, CTSH, SERPINE1, SERPINE1, ICAM1, ICAM1, IGFBP2, CXCL8, ACTA1, DKK1, HHEX, 205114_s_at, ROR2, CXCL6, LY96, KDELR3, NR5A2, 208607_s_at, CHI3L1, CHI3L1, CD24, HPX, INHBA, CD44, CXCL8, COL4A2, COL4A1, 214456_x_at, CXCL5, 215223_s_at, ICAM1, HHEX, CD58, PMEPA1, CLDN1, GREM1, DUOX1, 221477_s_at, ADGRA2, TNFRSF19, TNFRSF19, FLT1, FLT1, 226731_at, CDKN2B,…
GO:0031016	pancreas development	196	3	0.71	835	0.03476	0.03476	HHEX, NR5A2, HHEX
GO:0071345	cellular response to cytokine stimulus	2527	29	9.17	24	0.03490	2.5e-08	JAK1, ITGB1, CD44, DPYSL3, ICAM1, ICAM1, CXCL8, 205114_s_at, CXCL6, NR5A2, 208607_s_at, CHI3L1, CHI3L1, CD24, HPX, CD44, CXCL8, 214456_x_at, CXCL5, 215223_s_at, ICAM1, CD58, CLDN1, DUOX1, 221477_s_at, TNFRSF19, TNFRSF19, PID1, HPX
GO:0030225	macrophage differentiation	81	2	0.29	836	0.03511	0.03511	ROR2, INHBA
GO:0061844	antimicrobial humoral immune response mediated by antimicrobial peptide	81	2	0.29	837	0.03511	0.03511	CXCL6, 207356_at
GO:0009996	negative regulation of cell fate specification	10	1	0.04	840	0.03569	0.03569	DKK1
GO:1902949	positive regulation of tau-protein kinase activity	10	1	0.04	841	0.03569	0.03569	DKK1
GO:0045163	clustering of voltage-gated potassium channels	10	1	0.04	842	0.03569	0.03569	CNTNAP2
GO:1904340	positive regulation of dopaminergic neuron differentiation	10	1	0.04	843	0.03569	0.03569	DKK1
GO:0097646	calcitonin family receptor signaling pathway	10	1	0.04	844	0.03569	0.03569	CALCR
GO:0090191	negative regulation of branching involved in ureteric bud morphogenesis	10	1	0.04	845	0.03569	0.03569	GREM1
GO:1901374	acetate ester transport	10	1	0.04	846	0.03569	0.03569	SLC44A4
GO:0061304	retinal blood vessel morphogenesis	10	1	0.04	847	0.03569	0.03569	COL4A1
GO:0010815	bradykinin catabolic process	10	1	0.04	848	0.03569	0.03569	CTSH
GO:0090244	Wnt signaling pathway involved in somitogenesis	10	1	0.04	849	0.03569	0.03569	DKK1
GO:2001274	negative regulation of glucose import in response to insulin stimulus	10	1	0.04	850	0.03569	0.03569	PID1
GO:0006778	porphyrin-containing compound metabolic process	82	2	0.3	851	0.03590	0.03590	HPX, HPX
GO:0007612	learning	342	4	1.24	855	0.03633	0.03633	ITGB1, SYNPO, DKK1, CNTNAP2
GO:1990748	cellular detoxification	202	3	0.73	861	0.03748	0.03748	215223_s_at, DUOX1, 221477_s_at
GO:0002090	regulation of receptor internalization	84	2	0.3	862	0.03751	0.03751	DKK1, GREM1
GO:1901342	regulation of vasculature development	818	18	2.97	10	0.03756	1.1e-09	JAK1, ITGB1, SERPINE1, CTSH, SERPINE1, SERPINE1, CXCL8, HHEX, CHI3L1, CHI3L1, CXCL8, COL4A2, HHEX, C3, GREM1, ADGRA2, FLT1, FLT1
GO:0009887	animal organ morphogenesis	2494	22	9.05	196	0.03758	9.2e-05	SERPINE1, TGM2, TNC, EFEMP1, ACTG2, CTSH, SERPINE1, SERPINE1, CDH2, ACTA1, DKK1, HHEX, GPC4, ROR2, SLC44A4, NR5A2, COL18A1, TNNC1, INHBA, HHEX, GREM1, ODAPH
GO:0032874	positive regulation of stress-activated MAPK cascade	346	4	1.25	864	0.03765	0.03765	DKK1, ROR2, TNFRSF19, TNFRSF19
GO:0070304	positive regulation of stress-activated protein kinase signaling cascade	349	4	1.27	868	0.03867	0.03867	DKK1, ROR2, TNFRSF19, TNFRSF19
GO:0043516	regulation of DNA damage response, signal transduction by p53 class mediator	86	2	0.31	872	0.03915	0.03915	CD44, CD44
GO:0002866	positive regulation of acute inflammatory response to antigenic stimulus	11	1	0.04	873	0.03918	0.03918	C3
GO:0032497	detection of lipopolysaccharide	11	1	0.04	874	0.03918	0.03918	LY96
GO:0002524	hypersensitivity	11	1	0.04	875	0.03918	0.03918	C3
GO:0032277	negative regulation of gonadotropin secretion	11	1	0.04	876	0.03918	0.03918	INHBA
GO:0010710	regulation of collagen catabolic process	11	1	0.04	877	0.03918	0.03918	ITGB1
GO:0043308	eosinophil degranulation	11	1	0.04	878	0.03918	0.03918	205114_s_at
GO:0002447	eosinophil mediated immunity	11	1	0.04	879	0.03918	0.03918	205114_s_at
GO:0070172	positive regulation of tooth mineralization	11	1	0.04	880	0.03918	0.03918	ODAPH
GO:0002278	eosinophil activation involved in immune response	11	1	0.04	881	0.03918	0.03918	205114_s_at
GO:0001763	morphogenesis of a branching structure	534	7	1.94	429	0.03930	0.00344	TGM2, TNC, CTSH, HHEX, COL4A1, HHEX, GREM1
GO:0051092	positive regulation of NF-kappaB transcription factor activity	351	4	1.27	884	0.03935	0.03935	ICAM1, ICAM1, ICAM1, GREM1
GO:2000273	positive regulation of signaling receptor activity	87	2	0.32	889	0.03998	0.03998	ITGB1, GREM1
GO:0048566	embryonic digestive tract development	87	2	0.32	890	0.03998	0.03998	CXCL8, CXCL8
GO:0043410	positive regulation of MAPK cascade	1337	20	4.85	34	0.04058	8.2e-08	CD44, ICAM1, ICAM1, CDH2, DKK1, 205114_s_at, ROR2, CALCR, 208607_s_at, CHI3L1, CHI3L1, CD24, CD44, 214456_x_at, ICAM1, TNFRSF19, TNFRSF19, FLT1, FLT1, 226731_at
GO:0030510	regulation of BMP signaling pathway	209	3	0.76	892	0.04080	0.04080	DKK1, GREM1, 226731_at
GO:0090025	regulation of monocyte chemotaxis	46	4	0.17	153	0.04176	2.4e-05	SERPINE1, SERPINE1, SERPINE1, GREM1
GO:1905517	macrophage migration	89	4	0.32	259	0.04181	0.00032	205114_s_at, ROR2, 208607_s_at, 214456_x_at
GO:0051896	regulation of protein kinase B signaling	522	5	1.89	894	0.04201	0.04201	ITGB1, 205114_s_at, CALCR, CHI3L1, CHI3L1
GO:0002639	positive regulation of immunoglobulin production	90	2	0.33	896	0.04250	0.04250	HPX, HPX
GO:0010799	regulation of peptidyl-threonine phosphorylation	90	2	0.33	897	0.04250	0.04250	CHI3L1, CHI3L1
GO:0046880	regulation of follicle-stimulating hormone secretion	12	1	0.04	898	0.04267	0.04267	INHBA
GO:0046881	positive regulation of follicle-stimulating hormone secretion	12	1	0.04	899	0.04267	0.04267	INHBA
GO:0014012	peripheral nervous system axon regeneration	12	1	0.04	900	0.04267	0.04267	TNC
GO:0048050	post-embryonic eye morphogenesis	12	1	0.04	901	0.04267	0.04267	EFEMP1
GO:2000809	positive regulation of synaptic vesicle clustering	12	1	0.04	902	0.04267	0.04267	CDH2
GO:2000503	positive regulation of natural killer cell chemotaxis	12	1	0.04	903	0.04267	0.04267	205114_s_at
GO:0061113	pancreas morphogenesis	12	1	0.04	904	0.04267	0.04267	NR5A2
GO:2001300	lipoxin metabolic process	12	1	0.04	905	0.04267	0.04267	ALOX5AP
GO:2001301	lipoxin biosynthetic process	12	1	0.04	906	0.04267	0.04267	ALOX5AP
GO:0006821	chloride transport	213	3	0.77	908	0.04275	0.04275	GABRA2, GABRA2, CLIC6
GO:0046006	regulation of activated T cell proliferation	91	2	0.33	910	0.04335	0.04335	IGFBP2, CD24
GO:0010863	positive regulation of phospholipase C activity	91	2	0.33	911	0.04335	0.04335	FLT1, FLT1
GO:0036230	granulocyte activation	1179	13	4.28	263	0.04342	0.00037	CD44, CTSH, CXCL8, 205114_s_at, CDA, CXCL6, CHI3L1, CHI3L1, CD44, CXCL8, CD58, C3, SERPINA1
GO:0007605	sensory perception of sound	363	4	1.32	912	0.04360	0.04360	COCH, ICAM1, ICAM1, ICAM1
GO:0031669	cellular response to nutrient levels	534	5	1.94	916	0.04553	0.04553	TNC, ICAM1, ICAM1, ICAM1, CDKN2B
GO:0014883	transition between fast and slow fiber	13	1	0.05	920	0.04614	0.04614	TNNC1
GO:0038113	interleukin-9-mediated signaling pathway	13	1	0.05	921	0.04614	0.04614	JAK1
GO:0071355	cellular response to interleukin-9	13	1	0.05	922	0.04614	0.04614	JAK1
GO:0043615	astrocyte cell migration	13	1	0.05	923	0.04614	0.04614	205114_s_at
GO:0032278	positive regulation of gonadotropin secretion	13	1	0.05	924	0.04614	0.04614	INHBA
GO:0060676	ureteric bud formation	13	1	0.05	925	0.04614	0.04614	GREM1
GO:0045578	negative regulation of B cell differentiation	13	1	0.05	926	0.04614	0.04614	INHBA
GO:0038042	dimeric G-protein coupled receptor signaling pathway	13	1	0.05	927	0.04614	0.04614	CALCR
GO:0097118	neuroligin clustering involved in postsynaptic membrane assembly	13	1	0.05	928	0.04614	0.04614	CDH2
GO:0002820	negative regulation of adaptive immune response	96	2	0.35	931	0.04772	0.04772	SAMSN1, SAMSN1
GO:0051480	regulation of cytosolic calcium ion concentration	721	6	2.61	932	0.04806	0.04806	TGM2, 205114_s_at, CALCR, 208607_s_at, CD24, 214456_x_at
GO:0045730	respiratory burst	97	2	0.35	935	0.04861	0.04861	CD24, NCF2
GO:0032989	cellular component morphogenesis	2950	21	10.7	382	0.04877	0.00219	ITGB1, COCH, CD44, ICAM1, ICAM1, CDH2, ACTA1, DKK1, 205114_s_at, CDH6, COL18A1, CDH6, CD44, ATP10A, CDH6, ICAM1, GREM1, CNTNAP2, PALMD, 226731_at, PID1
GO:0030155	regulation of cell adhesion	1697	18	6.15	171	0.04883	4.4e-05	CD44, SERPINE1, TGM2, TNC, SERPINE1, SERPINE1, ICAM1, ICAM1, IGFBP2, CXCL8, ASS1, 208607_s_at, CD24, CD44, CXCL8, 214456_x_at, ICAM1, GREM1
GO:0044344	cellular response to fibroblast growth factor stimulus	377	4	1.37	936	0.04887	0.04887	CD44, CXCL8, CD44, CXCL8
GO:0033138	positive regulation of peptidyl-serine phosphorylation	225	3	0.82	937	0.04890	0.04890	CD44, CALCR, CD44
GO:0098661	inorganic anion transmembrane transport	226	3	0.82	938	0.04943	0.04943	GABRA2, GABRA2, CLIC6
GO:0098754	detoxification	226	3	0.82	939	0.04943	0.04943	215223_s_at, DUOX1, 221477_s_at
GO:1903224	regulation of endodermal cell differentiation	14	1	0.05	941	0.04960	0.04960	DKK1
GO:0071676	negative regulation of mononuclear cell migration	14	1	0.05	942	0.04960	0.04960	GREM1
GO:0010269	response to selenium ion	14	1	0.05	943	0.04960	0.04960	SELENOM
GO:0010739	positive regulation of protein kinase A signaling	14	1	0.05	944	0.04960	0.04960	CALCR
GO:0090298	negative regulation of mitochondrial DNA replication	14	1	0.05	945	0.04960	0.04960	PID1
GO:1902897	regulation of postsynaptic density protein 95 clustering	14	1	0.05	946	0.04960	0.04960	CDH2
GO:0071104	response to interleukin-9	14	1	0.05	947	0.04960	0.04960	JAK1
GO:0021943	formation of radial glial scaffolds	14	1	0.05	948	0.04960	0.04960	ITGB1
GO:0042538	hyperosmotic salinity response	14	1	0.05	949	0.04960	0.04960	CLDN1
GO:0043307	eosinophil activation	14	1	0.05	950	0.04960	0.04960	205114_s_at
GO:0071205	protein localization to juxtaparanode region of axon	14	1	0.05	951	0.04960	0.04960	CNTNAP2
GO:0071798	response to prostaglandin D	14	1	0.05	952	0.04960	0.04960	TNC
GO:0071799	cellular response to prostaglandin D stimulus	14	1	0.05	953	0.04960	0.04960	TNC
GO:1901859	negative regulation of mitochondrial DNA metabolic process	14	1	0.05	954	0.04960	0.04960	PID1
GO:0061326	renal tubule development	227	3	0.82	955	0.04997	0.04997	CD24, COL4A1, GREM1
GO:1901216	positive regulation of neuron death	227	3	0.82	956	0.04997	0.04997	DKK1, 205114_s_at, 226731_at

## Sheet: overlap_all (n=87)
GO.ID	Term	Annotated	Significant	Expected	Rank in classic	elim	classic	genes
GO:0007492	endoderm development	209	5	0.48	209	0.00012	0.00012	HHEX, LAMB3, INHBA, HHEX, 226731_at
GO:0070741	response to interleukin-6	104	5	0.24	83	0.00013	4.3e-06	ICAM1, ICAM1, CHI3L1, CHI3L1, ICAM1
GO:0090131	mesenchyme migration	8	2	0.02	211	0.00014	0.00014	ACTG2, ACTA1
GO:0061010	gall bladder development	9	2	0.02	220	0.00018	0.00018	HHEX, HHEX
GO:0006032	chitin catabolic process	10	2	0.02	224	0.00023	0.00023	CHI3L1, CHI3L1
GO:0060335	positive regulation of interferon-gamma-mediated signaling pathway	11	2	0.03	230	0.00028	0.00028	HPX, HPX
GO:0001975	response to amphetamine	56	3	0.13	236	0.00029	0.00029	ICAM1, ICAM1, ICAM1
GO:1900027	regulation of ruffle assembly	57	3	0.13	238	0.00031	0.00031	ICAM1, ICAM1, ICAM1
GO:0001541	ovarian follicle development	141	4	0.32	239	0.00032	0.00032	ICAM1, ICAM1, INHBA, ICAM1
GO:2000535	regulation of entry of bacterium into host cell	13	2	0.03	251	0.00040	0.00040	CXCL8, CXCL8
GO:0006898	receptor-mediated endocytosis	762	10	1.75	104	0.00044	9.8e-06	SERPINE1, SERPINE1, SERPINE1, CXCL8, 208607_s_at, HPX, CXCL8, 214456_x_at, LOXL4, HPX
GO:0070268	cornification	155	4	0.36	255	0.00046	0.00046	206969_at, KRT6A, KRT6B, 214580_x_at
GO:0060431	primary lung bud formation	14	2	0.03	257	0.00046	0.00046	HHEX, HHEX
GO:0050829	defense response to Gram-negative bacterium	156	4	0.36	259	0.00047	0.00047	SERPINE1, SERPINE1, SERPINE1, 207356_at
GO:0032364	oxygen homeostasis	15	2	0.03	268	0.00053	0.00053	215223_s_at, 221477_s_at
GO:0046688	response to copper ion	71	3	0.16	275	0.00059	0.00059	ICAM1, ICAM1, ICAM1
GO:0002548	monocyte chemotaxis	109	6	0.25	46	0.00063	2.0e-07	SERPINE1, SERPINE1, SERPINE1, 205114_s_at, FLT1, FLT1
GO:0007186	G-protein coupled receptor signaling pathway	2011	13	4.61	279	0.00064	0.00064	ADGRF4, CXCL8, SCG5, 205114_s_at, NTS, CXCL6, 207356_at, 208607_s_at, CXCL8, 214456_x_at, CXCL5, C3, ADGRF4
GO:0014912	negative regulation of smooth muscle cell migration	73	3	0.17	282	0.00064	0.00064	SERPINE1, SERPINE1, SERPINE1
GO:0050869	negative regulation of B cell activation	77	3	0.18	291	0.00075	0.00075	SAMSN1, INHBA, SAMSN1
GO:0044331	cell-cell adhesion mediated by cadherin	77	3	0.18	292	0.00075	0.00075	CDH6, CDH6, CDH6
GO:0048246	macrophage chemotaxis	77	3	0.18	293	0.00075	0.00075	205114_s_at, 208607_s_at, 214456_x_at
GO:1905563	negative regulation of vascular endothelial cell proliferation	18	2	0.04	294	0.00077	0.00077	FLT1, FLT1
GO:0045736	negative regulation of cyclin-dependent protein serine/threonine kinase activity	78	3	0.18	295	0.00078	0.00078	HHEX, HHEX, CDKN2B
GO:0045907	positive regulation of vasoconstriction	79	3	0.18	296	0.00081	0.00081	ICAM1, ICAM1, ICAM1
GO:0050716	positive regulation of interleukin-1 secretion	79	3	0.18	297	0.00081	0.00081	205114_s_at, 208607_s_at, 214456_x_at
GO:0032757	positive regulation of interleukin-8 production	80	3	0.18	299	0.00084	0.00084	SERPINE1, SERPINE1, SERPINE1
GO:0001570	vasculogenesis	183	4	0.42	300	0.00085	0.00085	HHEX, HHEX, FLT1, FLT1
GO:0022027	interkinetic nuclear migration	20	2	0.05	310	0.00096	0.00096	HHEX, HHEX
GO:0071312	cellular response to alkaloid	84	3	0.19	312	0.00097	0.00097	ICAM1, ICAM1, ICAM1
GO:0015886	heme transport	21	2	0.05	316	0.00106	0.00106	HPX, HPX
GO:0048247	lymphocyte chemotaxis	88	3	0.2	319	0.00111	0.00111	205114_s_at, 208607_s_at, 214456_x_at
GO:0090009	primitive streak formation	23	2	0.05	323	0.00127	0.00127	HHEX, HHEX
GO:0045429	positive regulation of nitric oxide biosynthetic process	94	3	0.22	326	0.00134	0.00134	ICAM1, ICAM1, ICAM1
GO:0071549	cellular response to dexamethasone stimulus	94	3	0.22	327	0.00134	0.00134	ICAM1, ICAM1, ICAM1
GO:0018158	protein oxidation	24	2	0.05	330	0.00138	0.00138	LOXL4, TRABD2B
GO:0042119	neutrophil activation	1166	9	2.67	332	0.00140	0.00140	CTSH, CXCL8, CDA, CXCL6, CHI3L1, CHI3L1, CXCL8, C3, SERPINA1
GO:0071354	cellular response to interleukin-6	96	3	0.22	333	0.00142	0.00142	ICAM1, ICAM1, ICAM1
GO:0050930	induction of positive chemotaxis	25	2	0.06	335	0.00150	0.00150	CXCL8, CXCL8
GO:0016339	calcium-dependent cell-cell adhesion via plasma membrane cell adhesion molecules	98	3	0.22	337	0.00151	0.00151	CDH6, CDH6, CDH6
GO:0050918	positive chemotaxis	126	5	0.29	109	0.00154	1.1e-05	CXCL8, 205114_s_at, 208607_s_at, CXCL8, 214456_x_at
GO:0030948	negative regulation of vascular endothelial growth factor receptor signaling pathway	26	2	0.06	349	0.00163	0.00163	HHEX, HHEX
GO:0010944	negative regulation of transcription by competitive promoter binding	26	2	0.06	350	0.00163	0.00163	HHEX, HHEX
GO:0045091	regulation of single stranded viral RNA replication via double stranded DNA intermediate	26	2	0.06	351	0.00163	0.00163	CXCL8, CXCL8
GO:0098976	excitatory chemical synaptic transmission	28	2	0.06	355	0.00189	0.00189	PDLIM4, PDLIM4
GO:0019372	lipoxygenase pathway	28	2	0.06	356	0.00189	0.00189	ALOX5AP, PON1
GO:0032526	response to retinoic acid	233	4	0.53	366	0.00206	0.00206	IGFBP7, TNC, CTSH, IGFBP2
GO:0033627	cell adhesion mediated by integrin	145	6	0.33	59	0.00220	1.1e-06	SERPINE1, SERPINE1, SERPINE1, ICAM1, ICAM1, ICAM1
GO:0070365	hepatocyte differentiation	31	2	0.07	373	0.00231	0.00231	HHEX, HHEX
GO:0007157	heterophilic cell-cell adhesion via plasma membrane cell adhesion molecules	123	3	0.28	391	0.00288	0.00288	ICAM1, ICAM1, ICAM1
GO:0050731	positive regulation of peptidyl-tyrosine phosphorylation	429	5	0.98	396	0.00310	0.00310	ICAM1, ICAM1, HPX, ICAM1, HPX
GO:0016973	poly(A)+ mRNA export from nucleus	36	2	0.08	397	0.00311	0.00311	HHEX, HHEX
GO:0048853	forebrain morphogenesis	36	2	0.08	398	0.00311	0.00311	HHEX, HHEX
GO:0006953	acute-phase response	128	3	0.29	400	0.00322	0.00322	208607_s_at, 214456_x_at, SERPINA1
GO:0009611	response to wounding	1666	13	3.82	200	0.00326	0.00010	SERPINE1, DPYSL3, TNC, SERPINE1, SERPINE1, TFF3, HHEX, 208607_s_at, 214456_x_at, HHEX, LYVE1, LYVE1, SERPINA1
GO:0051926	negative regulation of calcium ion transport	129	3	0.3	401	0.00329	0.00329	ICAM1, ICAM1, ICAM1
GO:0090100	positive regulation of transmembrane receptor protein serine/threonine kinase signaling pathway	271	4	0.62	405	0.00354	0.00354	INHBA, INHBE, 226731_at, CDKN2B
GO:0007219	Notch signaling pathway	448	5	1.03	407	0.00373	0.00373	HHEX, CDH6, CDH6, CDH6, HHEX
GO:0030214	hyaluronan catabolic process	43	2	0.1	419	0.00440	0.00440	LYVE1, LYVE1
GO:1902176	negative regulation of oxidative stress-induced intrinsic apoptotic signaling pathway	43	2	0.1	420	0.00440	0.00440	215223_s_at, 221477_s_at
GO:0001970	positive regulation of activation of membrane attack complex	2	1	0	425	0.00458	0.00458	C3
GO:0043503	skeletal muscle fiber adaptation	2	1	0	426	0.00458	0.00458	ACTA1
GO:0032475	otolith formation	2	1	0	427	0.00458	0.00458	SLC44A4
GO:0035675	neuromast hair cell development	2	1	0	428	0.00458	0.00458	SLC44A4
GO:0035929	steroid hormone secretion	44	2	0.1	432	0.00461	0.00461	INHBA, SELENOM
GO:0048260	positive regulation of receptor-mediated endocytosis	148	3	0.34	437	0.00483	0.00483	SERPINE1, SERPINE1, SERPINE1
GO:0043200	response to amino acid	297	4	0.68	439	0.00490	0.00490	ICAM1, ICAM1, COL4A1, ICAM1
GO:0008360	regulation of cell shape	480	5	1.1	440	0.00498	0.00498	ICAM1, ICAM1, 205114_s_at, ATP10A, ICAM1
GO:0001910	regulation of leukocyte mediated cytotoxicity	150	3	0.34	441	0.00502	0.00502	ICAM1, ICAM1, ICAM1
GO:0060393	regulation of pathway-restricted SMAD protein phosphorylation	153	3	0.35	443	0.00530	0.00530	INHBA, INHBE, PMEPA1
GO:0002446	neutrophil mediated immunity	1172	8	2.68	447	0.00543	0.00543	CTSH, CDA, CXCL6, CHI3L1, CHI3L1, CXCL5, C3, SERPINA1
GO:0045471	response to ethanol	309	4	0.71	450	0.00562	0.00562	TNC, ICAM1, ICAM1, ICAM1
GO:0072606	interleukin-8 secretion	49	2	0.11	451	0.00569	0.00569	CHI3L1, CHI3L1
GO:0010226	response to lithium ion	51	2	0.12	458	0.00615	0.00615	IGFBP2, ACTA1
GO:0030949	positive regulation of vascular endothelial growth factor receptor signaling pathway	53	2	0.12	461	0.00662	0.00662	FLT1, FLT1
GO:0036499	PERK-mediated unfolded protein response	53	2	0.12	462	0.00662	0.00662	CXCL8, CXCL8
GO:0030974	thiamine pyrophosphate transmembrane transport	3	1	0.01	468	0.00686	0.00686	SLC44A4
GO:0001798	positive regulation of type IIa hypersensitivity	3	1	0.01	469	0.00686	0.00686	C3
GO:0070175	positive regulation of enamel mineralization	3	1	0.01	470	0.00686	0.00686	ODAPH
GO:0060739	mesenchymal-epithelial cell signaling involved in prostate gland development	3	1	0.01	471	0.00686	0.00686	TNC
GO:0010813	neuropeptide catabolic process	3	1	0.01	472	0.00686	0.00686	CTSH
GO:1905355	spine apparatus assembly	3	1	0.01	473	0.00686	0.00686	SYNPO
GO:0019430	removal of superoxide radicals	55	2	0.13	480	0.00712	0.00712	215223_s_at, 221477_s_at
GO:0007250	activation of NF-kappaB-inducing kinase activity	55	2	0.13	481	0.00712	0.00712	CHI3L1, CHI3L1
GO:0010951	negative regulation of endopeptidase activity	526	5	1.2	484	0.00727	0.00727	SERPINE1, SERPINE1, SERPINE1, C3, SERPINA1
GO:0060441	epithelial tube branching involved in lung morphogenesis	71	4	0.16	131	0.00728	2.2e-05	TNC, CTSH, HHEX, HHEX
GO:0002576	platelet degranulation	333	4	0.76	485	0.00729	0.00729	SERPINE1, SERPINE1, SERPINE1, SERPINA1
GO:0070723	response to cholesterol	56	2	0.13	487	0.00737	0.00737	205114_s_at, INHBA
GO:0007398	ectoderm development	57	2	0.13	490	0.00763	0.00763	KRT6B, 214580_x_at
GO:0009612	response to mechanical stimulus	533	5	1.22	493	0.00767	0.00767	TNC, IGFBP2, ACTA1, CHI3L1, CHI3L1
GO:0031669	cellular response to nutrient levels	534	5	1.22	495	0.00773	0.00773	TNC, ICAM1, ICAM1, ICAM1, CDKN2B
GO:0006954	inflammatory response	1582	18	3.62	22	0.00774	1.5e-08	SERPINE1, SERPINE1, SERPINE1, ICAM1, ICAM1, CXCL8, 205114_s_at, CXCL6, LY96, 208607_s_at, CHI3L1, CHI3L1, CXCL8, 214456_x_at, CXCL5, ICAM1, C3, SERPINA1
GO:0051289	protein homotetramerization	181	3	0.41	505	0.00841	0.00841	CDA, 215223_s_at, 221477_s_at
GO:0070481	nuclear-transcribed mRNA catabolic process, non-stop decay	4	1	0.01	509	0.00913	0.00913	226731_at
GO:0060279	positive regulation of ovulation	4	1	0.01	510	0.00913	0.00913	INHBA
GO:0008292	acetylcholine biosynthetic process	4	1	0.01	511	0.00913	0.00913	SLC44A4
GO:0070651	nonfunctional rRNA decay	4	1	0.01	512	0.00913	0.00913	226731_at
GO:0007015	actin filament organization	1041	7	2.38	534	0.00994	0.00994	DPYSL3, ICAM1, ICAM1, SYNPO, ACTA1, TPM2, ICAM1
GO:0042127	regulation of cell proliferation	3848	18	8.81	379	0.01011	0.00244	IGFBP7, TNC, CTSH, IGFBP2, CXCL8, HHEX, 205114_s_at, CXCL6, INHBA, CXCL8, CXCL5, 215223_s_at, HHEX, 221477_s_at, FLT1, FLT1, 226731_at, CDKN2B
GO:0010800	positive regulation of peptidyl-threonine phosphorylation	67	2	0.15	540	0.01041	0.01041	CHI3L1, CHI3L1
GO:0030878	thyroid gland development	68	2	0.16	543	0.01071	0.01071	HHEX, HHEX
GO:0046882	negative regulation of follicle-stimulating hormone secretion	5	1	0.01	553	0.01140	0.01140	INHBA
GO:0098886	modification of dendritic spine	5	1	0.01	554	0.01140	0.01140	SYNPO
GO:0060448	dichotomous subdivision of terminal units involved in lung branching	5	1	0.01	555	0.01140	0.01140	CTSH
GO:1904806	regulation of protein oxidation	5	1	0.01	556	0.01140	0.01140	TRABD2B
GO:1904808	positive regulation of protein oxidation	5	1	0.01	557	0.01140	0.01140	TRABD2B
GO:0042168	heme metabolic process	72	2	0.16	560	0.01195	0.01195	HPX, HPX
GO:0006955	immune response	4562	23	10.45	219	0.01200	0.00018	SAMSN1, CTSH, ICAM1, ICAM1, CXCL8, 205114_s_at, CDA, CXCL6, LY96, 207356_at, 208607_s_at, CHI3L1, CHI3L1, NCF2, HPX, CXCL8, 214456_x_at, CXCL5, ICAM1, C3, SAMSN1, SERPINA1, HPX
GO:0043552	positive regulation of phosphatidylinositol 3-kinase activity	76	2	0.17	580	0.01324	0.01324	FLT1, FLT1
GO:0060447	bud outgrowth involved in lung branching	6	1	0.01	584	0.01367	0.01367	TNC
GO:0008285	negative regulation of cell proliferation	1724	11	3.95	358	0.01392	0.00190	IGFBP7, CXCL8, 205114_s_at, INHBA, CXCL8, 215223_s_at, 221477_s_at, FLT1, FLT1, 226731_at, CDKN2B
GO:0030049	muscle filament sliding	79	2	0.18	590	0.01425	0.01425	ACTA1, TPM2
GO:0033275	actin-myosin filament sliding	79	2	0.18	591	0.01425	0.01425	ACTA1, TPM2
GO:0090218	positive regulation of lipid kinase activity	79	2	0.18	592	0.01425	0.01425	FLT1, FLT1
GO:0061844	antimicrobial humoral immune response mediated by antimicrobial peptide	81	2	0.19	596	0.01494	0.01494	CXCL6, 207356_at
GO:0006778	porphyrin-containing compound metabolic process	82	2	0.19	597	0.01529	0.01529	HPX, HPX
GO:0071346	cellular response to interferon-gamma	436	6	1	264	0.01533	0.00051	ICAM1, ICAM1, 205114_s_at, HPX, ICAM1, HPX
GO:0060333	interferon-gamma-mediated signaling pathway	244	5	0.56	228	0.01553	0.00025	ICAM1, ICAM1, HPX, ICAM1, HPX
GO:0015870	acetylcholine transport	7	1	0.02	599	0.01593	0.01593	SLC44A4
GO:0061526	acetylcholine secretion	7	1	0.02	600	0.01593	0.01593	SLC44A4
GO:0042701	progesterone secretion	7	1	0.02	601	0.01593	0.01593	INHBA
GO:0099010	modification of postsynaptic structure	7	1	0.02	602	0.01593	0.01593	SYNPO
GO:0018057	peptidyl-lysine oxidation	7	1	0.02	603	0.01593	0.01593	LOXL4
GO:0048566	embryonic digestive tract development	87	2	0.2	616	0.01710	0.01710	CXCL8, CXCL8
GO:0048585	negative regulation of response to stimulus	3937	24	9.02	87	0.01734	5.2e-06	SAMSN1, SERPINE1, SERPINE1, SERPINE1, ICAM1, ICAM1, IGFBP2, CXCL8, HHEX, LY96, 208607_s_at, CXCL8, BICC1, 214456_x_at, 215223_s_at, ICAM1, HHEX, PMEPA1, SAMSN1, 221477_s_at, FLT1, FLT1, 226731_at, TRABD2B
GO:0035934	corticosterone secretion	8	1	0.02	624	0.01818	0.01818	SELENOM
GO:0021773	striatal medium spiny neuron differentiation	8	1	0.02	625	0.01818	0.01818	INHBA
GO:0019858	cytosine metabolic process	8	1	0.02	626	0.01818	0.01818	CDA
GO:0002639	positive regulation of immunoglobulin production	90	2	0.21	631	0.01823	0.01823	HPX, HPX
GO:0010799	regulation of peptidyl-threonine phosphorylation	90	2	0.21	632	0.01823	0.01823	CHI3L1, CHI3L1
GO:0010863	positive regulation of phospholipase C activity	91	2	0.21	634	0.01861	0.01861	FLT1, FLT1
GO:0038084	vascular endothelial growth factor signaling pathway	93	2	0.21	637	0.01938	0.01938	FLT1, FLT1
GO:0007569	cell aging	301	6	0.69	186	0.02010	6.9e-05	SERPINE1, SERPINE1, SERPINE1, ICAM1, ICAM1, ICAM1
GO:0070966	nuclear-transcribed mRNA catabolic process, no-go decay	9	1	0.02	641	0.02043	0.02043	226731_at
GO:0045077	negative regulation of interferon-gamma biosynthetic process	9	1	0.02	642	0.02043	0.02043	INHBA
GO:2000427	positive regulation of apoptotic cell clearance	9	1	0.02	643	0.02043	0.02043	C3
GO:0002820	negative regulation of adaptive immune response	96	2	0.22	645	0.02057	0.02057	SAMSN1, SAMSN1
GO:1990823	response to leukemia inhibitory factor	254	3	0.58	646	0.02074	0.02074	ICAM1, ICAM1, ICAM1
GO:1990830	cellular response to leukemia inhibitory factor	254	3	0.58	647	0.02074	0.02074	ICAM1, ICAM1, ICAM1
GO:0030838	positive regulation of actin filament polymerization	258	3	0.59	649	0.02160	0.02160	ICAM1, ICAM1, ICAM1
GO:1900274	regulation of phospholipase C activity	99	2	0.23	650	0.02179	0.02179	FLT1, FLT1
GO:0034341	response to interferon-gamma	486	6	1.11	303	0.02204	0.00089	ICAM1, ICAM1, 205114_s_at, HPX, ICAM1, HPX
GO:0043299	leukocyte degranulation	1228	7	2.81	652	0.02259	0.02259	CTSH, 205114_s_at, CDA, CHI3L1, CHI3L1, C3, SERPINA1
GO:1901374	acetate ester transport	10	1	0.02	653	0.02267	0.02267	SLC44A4
GO:0061304	retinal blood vessel morphogenesis	10	1	0.02	654	0.02267	0.02267	COL4A1
GO:0010815	bradykinin catabolic process	10	1	0.02	655	0.02267	0.02267	CTSH
GO:0043406	positive regulation of MAP kinase activity	702	5	1.61	656	0.02270	0.02270	208607_s_at, 214456_x_at, FLT1, FLT1, 226731_at
GO:1903727	positive regulation of phospholipid metabolic process	102	2	0.23	657	0.02303	0.02303	FLT1, FLT1
GO:0030335	positive regulation of cell migration	1211	16	2.77	19	0.02346	1.4e-08	SERPINE1, CTSH, SERPINE1, SERPINE1, ICAM1, ICAM1, CXCL8, 205114_s_at, CXCL6, CXCL8, CXCL5, 215223_s_at, ICAM1, 221477_s_at, FLT1, FLT1
GO:0002573	myeloid leukocyte differentiation	474	4	1.09	662	0.02365	0.02365	HHEX, 205114_s_at, INHBA, HHEX
GO:0045744	negative regulation of G-protein coupled receptor protein signaling pathway	105	2	0.24	666	0.02431	0.02431	CXCL8, CXCL8
GO:0019221	cytokine-mediated signaling pathway	1811	15	4.15	114	0.02469	1.4e-05	ICAM1, ICAM1, CXCL8, 205114_s_at, CXCL6, 208607_s_at, HPX, CXCL8, 214456_x_at, CXCL5, 215223_s_at, ICAM1, 221477_s_at, TNFRSF19, HPX
GO:0032277	negative regulation of gonadotropin secretion	11	1	0.03	669	0.02491	0.02491	INHBA
GO:0002447	eosinophil mediated immunity	11	1	0.03	670	0.02491	0.02491	205114_s_at
GO:0043308	eosinophil degranulation	11	1	0.03	671	0.02491	0.02491	205114_s_at
GO:0002278	eosinophil activation involved in immune response	11	1	0.03	672	0.02491	0.02491	205114_s_at
GO:0032497	detection of lipopolysaccharide	11	1	0.03	673	0.02491	0.02491	LY96
GO:0002275	myeloid cell activation involved in immune response	1256	7	2.88	679	0.02516	0.02516	CTSH, 205114_s_at, CDA, CHI3L1, CHI3L1, C3, SERPINA1
GO:2000147	positive regulation of cell motility	1231	16	2.82	24	0.02535	1.8e-08	SERPINE1, CTSH, SERPINE1, SERPINE1, ICAM1, ICAM1, CXCL8, 205114_s_at, CXCL6, CXCL8, CXCL5, 215223_s_at, ICAM1, 221477_s_at, FLT1, FLT1
GO:0036230	granulocyte activation	1179	10	2.7	247	0.02712	0.00036	CTSH, CXCL8, 205114_s_at, CDA, CXCL6, CHI3L1, CHI3L1, CXCL8, C3, SERPINA1
GO:0046880	regulation of follicle-stimulating hormone secretion	12	1	0.03	691	0.02715	0.02715	INHBA
GO:0046881	positive regulation of follicle-stimulating hormone secretion	12	1	0.03	692	0.02715	0.02715	INHBA
GO:0014012	peripheral nervous system axon regeneration	12	1	0.03	693	0.02715	0.02715	TNC
GO:2001300	lipoxin metabolic process	12	1	0.03	694	0.02715	0.02715	ALOX5AP
GO:2001301	lipoxin biosynthetic process	12	1	0.03	695	0.02715	0.02715	ALOX5AP
GO:2000503	positive regulation of natural killer cell chemotaxis	12	1	0.03	696	0.02715	0.02715	205114_s_at
GO:0045104	intermediate filament cytoskeleton organization	112	2	0.26	697	0.02739	0.02739	KRT6A, 214580_x_at
GO:0006968	cellular defense response	113	2	0.26	700	0.02784	0.02784	LY96, NCF2
GO:0045103	intermediate filament-based process	113	2	0.26	701	0.02784	0.02784	KRT6A, 214580_x_at
GO:0071310	cellular response to organic substance	6446	36	14.77	34	0.02785	5.8e-08	SERPINE1, IGFBP7, DPYSL3, TNC, CTSH, SERPINE1, SERPINE1, ICAM1, ICAM1, IGFBP2, CXCL8, ACTA1, HHEX, 205114_s_at, CXCL6, LY96, 208607_s_at, CHI3L1, CHI3L1, HPX, INHBA, CXCL8, COL4A1, 214456_x_at, CXCL5, 215223_s_at, ICAM1, HHEX, PMEPA1, 221477_s_at, TNFRSF19, FLT1, FLT1, 226731_at, CDKN2B, HPX
GO:0001934	positive regulation of protein phosphorylation	2366	17	5.42	129	0.02821	2.2e-05	ICAM1, ICAM1, 205114_s_at, 208607_s_at, CHI3L1, CHI3L1, HPX, INHBA, INHBE, 214456_x_at, ICAM1, C3, TNFRSF19, FLT1, FLT1, 226731_at, HPX
GO:0051272	positive regulation of cellular component movement	1261	16	2.89	27	0.02838	2.5e-08	SERPINE1, CTSH, SERPINE1, SERPINE1, ICAM1, ICAM1, CXCL8, 205114_s_at, CXCL6, CXCL8, CXCL5, 215223_s_at, ICAM1, 221477_s_at, FLT1, FLT1
GO:0043551	regulation of phosphatidylinositol 3-kinase activity	115	2	0.26	706	0.02876	0.02876	FLT1, FLT1
GO:0043523	regulation of neuron apoptotic process	505	4	1.16	709	0.02894	0.02894	205114_s_at, 215223_s_at, 221477_s_at, 226731_at
GO:0071333	cellular response to glucose stimulus	290	3	0.66	710	0.02917	0.02917	ICAM1, ICAM1, ICAM1
GO:0032278	positive regulation of gonadotropin secretion	13	1	0.03	712	0.02938	0.02938	INHBA
GO:0045578	negative regulation of B cell differentiation	13	1	0.03	713	0.02938	0.02938	INHBA
GO:0043615	astrocyte cell migration	13	1	0.03	714	0.02938	0.02938	205114_s_at
GO:0018108	peptidyl-tyrosine phosphorylation	965	9	2.21	248	0.02980	0.00037	SAMSN1, ICAM1, ICAM1, HPX, ICAM1, SAMSN1, FLT1, FLT1, HPX
GO:0050732	negative regulation of peptidyl-tyrosine phosphorylation	118	2	0.27	718	0.03015	0.03015	SAMSN1, SAMSN1
GO:0040017	positive regulation of locomotion	1299	16	2.98	30	0.03027	3.7e-08	SERPINE1, CTSH, SERPINE1, SERPINE1, ICAM1, ICAM1, CXCL8, 205114_s_at, CXCL6, CXCL8, CXCL5, 215223_s_at, ICAM1, 221477_s_at, FLT1, FLT1
GO:1902905	positive regulation of supramolecular fiber organization	514	4	1.18	721	0.03059	0.03059	ICAM1, ICAM1, SYNPO, ICAM1
GO:0071331	cellular response to hexose stimulus	296	3	0.68	722	0.03072	0.03072	ICAM1, ICAM1, ICAM1
GO:0018212	peptidyl-tyrosine modification	971	9	2.22	250	0.03086	0.00038	SAMSN1, ICAM1, ICAM1, HPX, ICAM1, SAMSN1, FLT1, FLT1, HPX
GO:0002040	sprouting angiogenesis	297	3	0.68	723	0.03099	0.03099	FLT1, FLT1, LOXL4
GO:0071326	cellular response to monosaccharide stimulus	297	3	0.68	724	0.03099	0.03099	ICAM1, ICAM1, ICAM1
GO:0033013	tetrapyrrole metabolic process	121	2	0.28	727	0.03157	0.03157	HPX, HPX
GO:0071798	response to prostaglandin D	14	1	0.03	728	0.03160	0.03160	TNC
GO:0071799	cellular response to prostaglandin D stimulus	14	1	0.03	729	0.03160	0.03160	TNC
GO:0043307	eosinophil activation	14	1	0.03	730	0.03160	0.03160	205114_s_at
GO:0010269	response to selenium ion	14	1	0.03	731	0.03160	0.03160	SELENOM
GO:0007043	cell-cell junction assembly	300	3	0.69	734	0.03178	0.03178	CDH6, CDH6, CDH6
GO:0030183	B cell differentiation	301	3	0.69	736	0.03205	0.03205	HHEX, INHBA, HHEX
GO:0002637	regulation of immunoglobulin production	125	2	0.29	743	0.03351	0.03351	HPX, HPX
GO:1902617	response to fluoride	15	1	0.03	745	0.03382	0.03382	PON1
GO:2000501	regulation of natural killer cell chemotaxis	15	1	0.03	746	0.03382	0.03382	205114_s_at
GO:2000425	regulation of apoptotic cell clearance	15	1	0.03	747	0.03382	0.03382	C3
GO:0007156	homophilic cell adhesion via plasma membrane adhesion molecules	308	3	0.71	748	0.03396	0.03396	CDH6, CDH6, CDH6
GO:0035987	endodermal cell differentiation	126	2	0.29	749	0.03400	0.03400	LAMB3, INHBA
GO:0010862	positive regulation of pathway-restricted SMAD protein phosphorylation	126	2	0.29	750	0.03400	0.03400	INHBA, INHBE
GO:0035924	cellular response to vascular endothelial growth factor stimulus	129	2	0.3	755	0.03549	0.03549	FLT1, FLT1
GO:0043550	regulation of lipid kinase activity	130	2	0.3	756	0.03599	0.03599	FLT1, FLT1
GO:0046087	cytidine metabolic process	16	1	0.04	758	0.03603	0.03603	CDA
GO:0006216	cytidine catabolic process	16	1	0.04	759	0.03603	0.03603	CDA
GO:0009972	cytidine deamination	16	1	0.04	760	0.03603	0.03603	CDA
GO:0043129	surfactant homeostasis	16	1	0.04	761	0.03603	0.03603	CTSH
GO:0034128	negative regulation of MyD88-independent toll-like receptor signaling pathway	16	1	0.04	762	0.03603	0.03603	LY96
GO:0045055	regulated exocytosis	1751	11	4.01	367	0.03664	0.00215	SYTL5, SERPINE1, CTSH, SERPINE1, SERPINE1, 205114_s_at, CDA, CHI3L1, CHI3L1, C3, SERPINA1
GO:0001906	cell killing	286	5	0.66	266	0.03684	0.00052	CTSH, ICAM1, ICAM1, 207356_at, ICAM1
GO:0035722	interleukin-12-mediated signaling pathway	132	2	0.3	768	0.03700	0.03700	215223_s_at, 221477_s_at
GO:0071349	cellular response to interleukin-12	132	2	0.3	769	0.03700	0.03700	215223_s_at, 221477_s_at
GO:0007528	neuromuscular junction development	133	2	0.3	771	0.03751	0.03751	TNC, COL4A1
GO:0046718	viral entry into host cell	322	3	0.74	772	0.03796	0.03796	ICAM1, ICAM1, ICAM1
GO:0031663	lipopolysaccharide-mediated signaling pathway	134	2	0.31	773	0.03803	0.03803	205114_s_at, LY96
GO:0002762	negative regulation of myeloid leukocyte differentiation	134	2	0.31	774	0.03803	0.03803	205114_s_at, INHBA
GO:0051414	response to cortisol	17	1	0.04	775	0.03824	0.03824	IGFBP7
GO:0031666	positive regulation of lipopolysaccharide-mediated signaling pathway	17	1	0.04	776	0.03824	0.03824	LY96
GO:0002933	lipid hydroxylation	17	1	0.04	777	0.03824	0.03824	205939_at
GO:0034127	regulation of MyD88-independent toll-like receptor signaling pathway	17	1	0.04	778	0.03824	0.03824	LY96
GO:0042541	hemoglobin biosynthetic process	17	1	0.04	779	0.03824	0.03824	INHBA
GO:0071322	cellular response to carbohydrate stimulus	323	3	0.74	781	0.03825	0.03825	ICAM1, ICAM1, ICAM1
GO:0001678	cellular glucose homeostasis	323	3	0.74	782	0.03825	0.03825	ICAM1, ICAM1, ICAM1
GO:0070671	response to interleukin-12	137	2	0.31	786	0.03958	0.03958	215223_s_at, 221477_s_at
GO:0042531	positive regulation of tyrosine phosphorylation of STAT protein	138	2	0.32	787	0.04010	0.04010	HPX, HPX
GO:0045650	negative regulation of macrophage differentiation	18	1	0.04	789	0.04045	0.04045	INHBA
GO:0010991	negative regulation of SMAD protein complex assembly	18	1	0.04	790	0.04045	0.04045	PMEPA1
GO:0042327	positive regulation of phosphorylation	2482	17	5.69	154	0.04046	4.1e-05	ICAM1, ICAM1, 205114_s_at, 208607_s_at, CHI3L1, CHI3L1, HPX, INHBA, INHBE, 214456_x_at, ICAM1, C3, TNFRSF19, FLT1, FLT1, 226731_at, HPX
GO:0001836	release of cytochrome c from mitochondria	139	2	0.32	792	0.04063	0.04063	215223_s_at, 221477_s_at
GO:0051495	positive regulation of cytoskeleton organization	566	4	1.3	796	0.04124	0.04124	ICAM1, ICAM1, SYNPO, ICAM1
GO:0007155	cell adhesion	3367	20	7.71	175	0.04125	5.7e-05	SERPINE1, IGFBP7, TNC, SERPINE1, SERPINE1, ICAM1, ICAM1, IGFBP2, CXCL8, CDH6, 208607_s_at, LAMB3, CDH6, CXCL8, 214456_x_at, CDH6, ICAM1, LYVE1, LYVE1, 226731_at
GO:0008277	regulation of G-protein coupled receptor protein signaling pathway	334	3	0.77	797	0.04157	0.04157	CXCL8, CXCL8, C3
GO:0010518	positive regulation of phospholipase activity	141	2	0.32	798	0.04169	0.04169	FLT1, FLT1
GO:0022610	biological adhesion	3383	20	7.75	181	0.04206	6.1e-05	SERPINE1, IGFBP7, TNC, SERPINE1, SERPINE1, ICAM1, ICAM1, IGFBP2, CXCL8, CDH6, 208607_s_at, LAMB3, CDH6, CXCL8, 214456_x_at, CDH6, ICAM1, LYVE1, LYVE1, 226731_at
GO:0071902	positive regulation of protein serine/threonine kinase activity	905	7	2.07	436	0.04218	0.00476	208607_s_at, CHI3L1, CHI3L1, 214456_x_at, FLT1, FLT1, 226731_at
GO:0032273	positive regulation of protein polymerization	336	3	0.77	799	0.04219	0.04219	ICAM1, ICAM1, ICAM1
GO:0032276	regulation of gonadotropin secretion	19	1	0.04	801	0.04265	0.04265	INHBA
GO:0046884	follicle-stimulating hormone secretion	19	1	0.04	802	0.04265	0.04265	INHBA
GO:0010990	regulation of SMAD protein complex assembly	19	1	0.04	803	0.04265	0.04265	PMEPA1
GO:0050730	regulation of peptidyl-tyrosine phosphorylation	580	7	1.33	249	0.04312	0.00038	SAMSN1, ICAM1, ICAM1, HPX, ICAM1, SAMSN1, HPX
GO:0001706	endoderm formation	145	2	0.33	805	0.04384	0.04384	LAMB3, INHBA
GO:0045087	innate immune response	2104	11	4.82	506	0.04398	0.00846	ICAM1, ICAM1, 205114_s_at, LY96, 208607_s_at, NCF2, HPX, 214456_x_at, ICAM1, C3, HPX
GO:0051402	neuron apoptotic process	580	4	1.33	806	0.04442	0.04442	205114_s_at, 215223_s_at, 221477_s_at, 226731_at
GO:0019725	cellular homeostasis	2047	9	4.69	807	0.04446	0.04446	ICAM1, ICAM1, 205114_s_at, 208607_s_at, NCF2, HPX, 214456_x_at, ICAM1, HPX
GO:0035747	natural killer cell chemotaxis	20	1	0.05	810	0.04484	0.04484	205114_s_at
GO:0046133	pyrimidine ribonucleoside catabolic process	20	1	0.05	811	0.04484	0.04484	CDA
GO:0048875	chemical homeostasis within a tissue	20	1	0.05	812	0.04484	0.04484	CTSH
GO:0043525	positive regulation of neuron apoptotic process	147	2	0.34	814	0.04493	0.04493	205114_s_at, 226731_at
GO:0030260	entry into host cell	369	5	0.85	344	0.04586	0.00162	ICAM1, ICAM1, CXCL8, CXCL8, ICAM1
GO:0044409	entry into host	369	5	0.85	345	0.04586	0.00162	ICAM1, ICAM1, CXCL8, CXCL8, ICAM1
GO:0051828	entry into other organism involved in symbiotic interaction	369	5	0.85	346	0.04586	0.00162	ICAM1, ICAM1, CXCL8, CXCL8, ICAM1
GO:0051806	entry into cell of other organism involved in symbiotic interaction	369	5	0.85	347	0.04586	0.00162	ICAM1, ICAM1, CXCL8, CXCL8, ICAM1
GO:0043312	neutrophil degranulation	1136	6	2.6	815	0.04623	0.04623	CTSH, CDA, CHI3L1, CHI3L1, C3, SERPINA1
GO:0051092	positive regulation of NF-kappaB transcription factor activity	351	3	0.8	817	0.04697	0.04697	ICAM1, ICAM1, ICAM1
GO:0030240	skeletal muscle thin filament assembly	21	1	0.05	818	0.04703	0.04703	ACTA1
GO:0032790	ribosome disassembly	21	1	0.05	819	0.04703	0.04703	226731_at
GO:0055082	cellular chemical homeostasis	1751	8	4.01	820	0.04723	0.04723	ICAM1, ICAM1, 205114_s_at, 208607_s_at, HPX, 214456_x_at, ICAM1, HPX
GO:0006936	muscle contraction	860	5	1.97	822	0.04768	0.04768	ACTG2, ACTA1, TPM2, MYL7, 226731_at
GO:0031401	positive regulation of protein modification process	2886	18	6.61	190	0.04787	7.8e-05	ICAM1, ICAM1, 205114_s_at, 208607_s_at, CHI3L1, CHI3L1, HPX, INHBA, INHBE, 214456_x_at, ICAM1, C3, TNFRSF19, FLT1, FLT1, 226731_at, TRABD2B, HPX
GO:0002283	neutrophil activation involved in immune response	1149	6	2.63	823	0.04837	0.04837	CTSH, CDA, CHI3L1, CHI3L1, C3, SERPINA1
GO:0032760	positive regulation of tumor necrosis factor production	154	2	0.35	824	0.04883	0.04883	205114_s_at, LY96
GO:0006957	complement activation, alternative pathway	22	1	0.05	826	0.04921	0.04921	C3
GO:0035933	glucocorticoid secretion	22	1	0.05	827	0.04921	0.04921	SELENOM
GO:0043097	pyrimidine nucleoside salvage	22	1	0.05	828	0.04921	0.04921	CDA

## Sheet: atleast2 (n=261)
GO.ID	Term	Annotated	Significant	Expected	Rank in classic	elim	classic	genes
GO:0008285	negative regulation of cell proliferation	1724	27	11.09	200	0.00010	2.0e-05	ETS1, IGFBP7, CXCL8, RARRES3, CXCL1, 205114_s_at, ROR2, COL18A1, TGFB1I1, TGFB2, TGFB2, INHBA, CXCL8, GAL, ITGA1, 215223_s_at, 216841_s_at, GREM1, FBXO2, TGFB2, 221477_s_at, FLT1, FLT1, 226731_at, INHBA, CDKN2B, DDAH1
GO:0032364	oxygen homeostasis	15	3	0.1	271	0.00011	0.00011	215223_s_at, 216841_s_at, 221477_s_at
GO:0002548	monocyte chemotaxis	109	8	0.7	93	0.00012	5.7e-07	SERPINE1, SERPINE1, SERPINE1, 205114_s_at, CCL20, GREM1, FLT1, FLT1
GO:0061343	cell adhesion involved in heart morphogenesis	11	5	0.07	39	0.00012	4.7e-09	204359_at, TGFB2, TGFB2, TGFB2, 240259_at
GO:0071347	cellular response to interleukin-1	359	10	2.31	277	0.00012	0.00012	ICAM1, ICAM1, CXCL8, 205114_s_at, CCL20, CHI3L1, CHI3L1, CXCL8, ICAM1, 218810_at
GO:0007160	cell-matrix adhesion	604	16	3.89	124	0.00014	2.3e-06	ITGB1, CD44, SERPINE1, SERPINE1, SERPINE1, 208083_s_at, 208084_at, ACTN1, CD44, ACTN1, CD44, ITGA1, GREM1, LYVE1, LYVE1, 226731_at
GO:0022614	membrane to membrane docking	16	3	0.1	279	0.00014	0.00014	ICAM1, ICAM1, ICAM1
GO:0010757	negative regulation of plasminogen activation	16	3	0.1	280	0.00014	0.00014	SERPINE1, SERPINE1, SERPINE1
GO:0035910	ascending aorta morphogenesis	16	3	0.1	281	0.00014	0.00014	TGFB2, TGFB2, TGFB2
GO:0044331	cell-cell adhesion mediated by cadherin	77	5	0.5	284	0.00014	0.00014	CDH2, CDH6, CDH6, CDH6, CDH6
GO:0007157	heterophilic cell-cell adhesion via plasma membrane cell adhesion molecules	123	6	0.79	286	0.00015	0.00015	ICAM1, ICAM1, CDH2, CADM4, ICAM1, AMIGO2
GO:0002438	acute inflammatory response to antigenic stimulus	42	4	0.27	292	0.00015	0.00015	ICAM1, ICAM1, ICAM1, C3
GO:0042060	wound healing	1376	24	8.86	182	0.00016	1.1e-05	ETS1, CD44, SERPINE1, MYL9, TNC, HSPB1, SERPINE1, SERPINE1, TFF3, F5, CCL20, APCS, 208607_s_at, TGFB2, TGFB2, TM4SF4, CD44, CD44, 214456_x_at, A2M, TGFB2, CD59, ADTRP, SERPINA1
GO:0051891	positive regulation of cardioblast differentiation	17	3	0.11	293	0.00017	0.00017	TGFB2, TGFB2, TGFB2
GO:1902176	negative regulation of oxidative stress-induced intrinsic apoptotic signaling pathway	43	4	0.28	295	0.00017	0.00017	HSPB1, 215223_s_at, 216841_s_at, 221477_s_at
GO:0006898	receptor-mediated endocytosis	762	18	4.9	137	0.00017	2.6e-06	ITGB1, CFI, ALB, SERPINE1, SNAP25, SERPINE1, SERPINE1, CXCL8, DKK1, CLTB, CLTB, 208607_s_at, HPX, CXCL8, 214456_x_at, GREM1, LOXL4, HPX
GO:0010862	positive regulation of pathway-restricted SMAD protein phosphorylation	126	6	0.81	296	0.00017	0.00017	TGFB2, TGFB2, INHBA, INHBE, TGFB2, INHBA
GO:0002291	T cell activation via T cell receptor contact with antigen bound to MHC molecule on antigen presenti...	18	3	0.12	304	0.00020	0.00020	ICAM1, ICAM1, ICAM1
GO:0010991	negative regulation of SMAD protein complex assembly	18	3	0.12	305	0.00020	0.00020	PMEPA1, PMEPA1, PMEPA1
GO:1900625	positive regulation of monocyte aggregation	18	3	0.12	306	0.00020	0.00020	CD44, CD44, CD44
GO:0022617	extracellular matrix disassembly	250	8	1.61	315	0.00023	0.00023	ETS1, CD44, MMP7, MMP3, LAMB3, CD44, CD44, A2M
GO:0061017	hepatoblast differentiation	4	2	0.03	317	0.00025	0.00025	HHEX, HHEX
GO:0060279	positive regulation of ovulation	4	2	0.03	318	0.00025	0.00025	INHBA, INHBA
GO:0048566	embryonic digestive tract development	87	5	0.56	320	0.00025	0.00025	CXCL8, TGFB2, TGFB2, CXCL8, TGFB2
GO:0030449	regulation of complement activation	165	9	1.06	109	0.00033	1.4e-06	C1S, CFI, CFB, C1R, CFH, 215388_s_at, A2M, C3, CD59
GO:0038084	vascular endothelial growth factor signaling pathway	93	5	0.6	332	0.00035	0.00035	HSPB1, ADGRA2, NRP2, FLT1, FLT1
GO:0045429	positive regulation of nitric oxide biosynthetic process	94	5	0.6	333	0.00036	0.00036	ICAM1, ICAM1, ASS1, ICAM1, DDAH1
GO:0032909	regulation of transforming growth factor beta2 production	22	3	0.14	335	0.00037	0.00037	TGFB2, TGFB2, TGFB2
GO:0043525	positive regulation of neuron apoptotic process	147	6	0.95	344	0.00040	0.00040	205114_s_at, TGFB2, TGFB2, ITGA1, TGFB2, 226731_at
GO:0071354	cellular response to interleukin-6	96	5	0.62	345	0.00040	0.00040	JAK1, ICAM1, ICAM1, ICAM1, PID1
GO:0010621	negative regulation of transcription by transcription factor localization	5	2	0.03	347	0.00041	0.00041	HHEX, HHEX
GO:1904808	positive regulation of protein oxidation	5	2	0.03	348	0.00041	0.00041	TRABD2B, TRABD2B
GO:0046882	negative regulation of follicle-stimulating hormone secretion	5	2	0.03	349	0.00041	0.00041	INHBA, INHBA
GO:0071711	basement membrane organization	54	4	0.35	352	0.00041	0.00041	ITGB1, 204359_at, COL4A1, 240259_at
GO:0090288	negative regulation of cellular response to growth factor stimulus	344	9	2.21	356	0.00042	0.00042	DKK1, HHEX, TGFB1I1, HHEX, PMEPA1, GREM1, ADGRA2, PMEPA1, PMEPA1
GO:0061626	pharyngeal arch artery morphogenesis	23	3	0.15	357	0.00042	0.00042	TGFB2, TGFB2, TGFB2
GO:0003289	atrial septum primum morphogenesis	23	3	0.15	358	0.00042	0.00042	TGFB2, TGFB2, TGFB2
GO:0032874	positive regulation of stress-activated MAPK cascade	346	9	2.23	361	0.00044	0.00044	DKK1, ROR2, TGFB2, TGFB2, 218810_at, TGFB2, TNFRSF19, TNFRSF19, TNFRSF19
GO:0016339	calcium-dependent cell-cell adhesion via plasma membrane cell adhesion molecules	98	5	0.63	362	0.00044	0.00044	CDH2, CDH6, CDH6, CDH6, CDH6
GO:0043312	neutrophil degranulation	1136	18	7.31	363	0.00044	0.00044	CD44, CTSH, SERPINA3, SNAP25, AOC1, GLIPR1, CXCL1, CDA, MGAM, CHI3L1, CHI3L1, CD44, CD44, CD58, C3, GLIPR1, CD59, SERPINA1
GO:0002457	T cell antigen processing and presentation	24	3	0.15	369	0.00048	0.00048	ICAM1, ICAM1, ICAM1
GO:0050731	positive regulation of peptidyl-tyrosine phosphorylation	429	10	2.76	377	0.00051	0.00051	CD44, ICAM1, ICAM1, CD24, HPX, CD44, CD44, ICAM1, GREM1, HPX
GO:0051918	negative regulation of fibrinolysis	25	3	0.16	380	0.00055	0.00055	SERPINE1, SERPINE1, SERPINE1
GO:0036323	vascular endothelial growth factor receptor-1 signaling pathway	6	2	0.04	385	0.00061	0.00061	FLT1, FLT1
GO:0002925	positive regulation of humoral immune response mediated by circulating immunoglobulin	6	2	0.04	386	0.00061	0.00061	HPX, HPX
GO:1903524	positive regulation of blood circulation	160	6	1.03	387	0.00062	0.00062	ICAM1, ICAM1, TGFB2, TGFB2, ICAM1, TGFB2
GO:0006879	cellular iron ion homeostasis	161	6	1.04	393	0.00064	0.00064	CP, CP, HPX, CP, CP, HPX
GO:0002693	positive regulation of cellular extravasation	27	3	0.17	399	0.00069	0.00069	ICAM1, ICAM1, ICAM1
GO:0030574	collagen catabolic process	165	6	1.06	405	0.00073	0.00073	ITGB1, MMP7, MMP3, COL18A1, COL4A2, COL4A1
GO:0098976	excitatory chemical synaptic transmission	28	3	0.18	408	0.00077	0.00077	PDLIM4, PDLIM4, PDLIM4
GO:0019372	lipoxygenase pathway	28	3	0.18	409	0.00077	0.00077	ALOX5AP, PON1, PON2
GO:0060333	interferon-gamma-mediated signaling pathway	244	9	1.57	223	0.00079	3.2e-05	JAK1, CD44, ICAM1, ICAM1, HPX, CD44, CD44, ICAM1, HPX
GO:0042119	neutrophil activation	1166	21	7.5	208	0.00082	2.4e-05	CD44, CTSH, SERPINA3, SNAP25, CXCL8, AOC1, GLIPR1, CXCL1, CDA, CXCL6, MGAM, CHI3L1, CHI3L1, CD44, CXCL8, CD44, CD58, C3, GLIPR1, CD59, SERPINA1
GO:0042701	progesterone secretion	7	2	0.05	410	0.00085	0.00085	INHBA, INHBA
GO:0001969	regulation of activation of membrane attack complex	7	2	0.05	411	0.00085	0.00085	C3, CD59
GO:0033629	negative regulation of cell adhesion mediated by integrin	29	3	0.19	413	0.00085	0.00085	SERPINE1, SERPINE1, SERPINE1
GO:0042416	dopamine biosynthetic process	30	3	0.19	423	0.00094	0.00094	TGFB2, TGFB2, TGFB2
GO:0070741	response to interleukin-6	104	7	0.67	155	0.00108	5.2e-06	JAK1, ICAM1, ICAM1, CHI3L1, CHI3L1, ICAM1, PID1
GO:0021773	striatal medium spiny neuron differentiation	8	2	0.05	426	0.00113	0.00113	INHBA, INHBA
GO:0090131	mesenchyme migration	8	2	0.05	427	0.00113	0.00113	ACTG2, ACTA1
GO:0043687	post-translational protein modification	1032	16	6.64	430	0.00115	0.00115	CP, ALB, IGFBP7, IGFBP4, TNC, CDH2, F5, CP, ITIH2, 205890_s_at, C3, KLHL41, FBXO2, CP, CP, SERPINA1
GO:0046688	response to copper ion	71	4	0.46	432	0.00116	0.00116	ICAM1, ICAM1, AOC1, ICAM1
GO:0046718	viral entry into host cell	322	8	2.07	438	0.00122	0.00122	ITGB1, ICAM1, ICAM1, APCS, 208083_s_at, 208084_at, ICAM1, CLDN1
GO:0030855	epithelial cell differentiation	1570	29	10.1	84	0.00134	3.8e-07	1555673_at, SERPINE1, VIM, SERPINE1, SERPINE1, ICAM1, ICAM1, CDH2, HHEX, TAGLN, SLC44A4, 206969_at, NR5A2, COL18A1, KRT6A, KRT6B, CES1, TGFB1I1, CD24, UPK1B, UPK1B, COL4A1, 214580_x_at, ICAM1, HHEX, CLDN1, GREM1, EHF, 226731_at
GO:0003184	pulmonary valve morphogenesis	34	3	0.22	448	0.00136	0.00136	TGFB2, TGFB2, TGFB2
GO:0090026	positive regulation of monocyte chemotaxis	34	3	0.22	449	0.00136	0.00136	SERPINE1, SERPINE1, SERPINE1
GO:0050918	positive chemotaxis	126	5	0.81	453	0.00137	0.00137	CXCL8, 205114_s_at, 208607_s_at, CXCL8, 214456_x_at
GO:0030199	collagen fibril organization	126	5	0.81	454	0.00137	0.00137	TGFB2, TGFB2, GREM1, TGFB2, LOXL4
GO:0035987	endodermal cell differentiation	126	5	0.81	455	0.00137	0.00137	DKK1, LAMB3, INHBA, COL4A2, INHBA
GO:0010634	positive regulation of epithelial cell migration	407	9	2.62	456	0.00138	0.00138	ETS1, HSPB1, CTSH, TGFB2, TGFB2, 218810_at, TGFB2, ADGRA2, NRP2
GO:0002446	neutrophil mediated immunity	1172	21	7.54	211	0.00140	2.6e-05	CD44, CTSH, SERPINA3, SNAP25, AOC1, GLIPR1, CXCL1, CDA, CXCL6, MGAM, CHI3L1, CHI3L1, CD44, CD44, CXCL5, CXCL5, CD58, C3, GLIPR1, CD59, SERPINA1
GO:0045077	negative regulation of interferon-gamma biosynthetic process	9	2	0.06	459	0.00144	0.00144	INHBA, INHBA
GO:0061010	gall bladder development	9	2	0.06	460	0.00144	0.00144	HHEX, HHEX
GO:0006953	acute-phase response	128	5	0.82	462	0.00147	0.00147	SERPINA3, APCS, 208607_s_at, 214456_x_at, SERPINA1
GO:0003149	membranous septum morphogenesis	36	3	0.23	474	0.00161	0.00161	TGFB2, TGFB2, TGFB2
GO:1902166	negative regulation of intrinsic apoptotic signaling pathway in response to DNA damage by p53 class ...	36	3	0.23	475	0.00161	0.00161	CD44, CD44, CD44
GO:0030049	muscle filament sliding	79	4	0.51	478	0.00172	0.00172	VIM, ACTA1, TPM2, TNNC1
GO:0006032	chitin catabolic process	10	2	0.06	484	0.00179	0.00179	CHI3L1, CHI3L1
GO:0032757	positive regulation of interleukin-8 production	80	4	0.51	486	0.00180	0.00180	SERPINE1, SERPINE1, SERPINE1, CD58
GO:0034116	positive regulation of heterotypic cell-cell adhesion	38	3	0.24	491	0.00188	0.00188	CD44, CD44, CD44
GO:0090399	replicative senescence	38	3	0.24	492	0.00188	0.00188	SERPINE1, SERPINE1, SERPINE1
GO:0051965	positive regulation of synapse assembly	139	5	0.89	507	0.00211	0.00211	204359_at, CLSTN2, AMIGO2, CLSTN2, 240259_at
GO:0020027	hemoglobin metabolic process	28	4	0.18	218	0.00215	3.0e-05	HPX, INHBA, INHBA, HPX
GO:0033630	positive regulation of cell adhesion mediated by integrin	40	3	0.26	509	0.00218	0.00218	TGFB2, TGFB2, TGFB2
GO:0060335	positive regulation of interferon-gamma-mediated signaling pathway	11	2	0.07	512	0.00218	0.00218	HPX, HPX
GO:0001541	ovarian follicle development	141	5	0.91	517	0.00225	0.00225	ICAM1, ICAM1, INHBA, ICAM1, INHBA
GO:0009612	response to mechanical stimulus	533	10	3.43	526	0.00255	0.00255	ETS1, TNC, IGFBP2, ACTA1, MMP7, 205048_s_at, CSRP3, CHI3L1, CHI3L1, CNTNAP2
GO:0030947	regulation of vascular endothelial growth factor receptor signaling pathway	88	4	0.57	527	0.00256	0.00256	HHEX, HHEX, FLT1, FLT1
GO:0048247	lymphocyte chemotaxis	88	4	0.57	528	0.00256	0.00256	205114_s_at, CCL20, 208607_s_at, 214456_x_at
GO:0046881	positive regulation of follicle-stimulating hormone secretion	12	2	0.08	531	0.00261	0.00261	INHBA, INHBA
GO:0007219	Notch signaling pathway	448	9	2.88	535	0.00264	0.00264	HHEX, CDH6, CDH6, TGFB2, TGFB2, CDH6, CDH6, HHEX, TGFB2
GO:1905517	macrophage migration	89	4	0.57	536	0.00266	0.00266	205114_s_at, ROR2, 208607_s_at, 214456_x_at
GO:0045578	negative regulation of B cell differentiation	13	2	0.08	545	0.00307	0.00307	INHBA, INHBA
GO:2000535	regulation of entry of bacterium into host cell	13	2	0.08	546	0.00307	0.00307	CXCL8, CXCL8
GO:0034329	cell junction assembly	640	11	4.12	548	0.00310	0.00310	CDH2, CDH6, CDH6, ACTN1, LAMB3, CDH6, ACTN1, CDH6, CLDN1, GREM1, TNS1
GO:0043518	negative regulation of DNA damage response, signal transduction by p53 class mediator	46	3	0.3	551	0.00326	0.00326	CD44, CD44, CD44
GO:0002040	sprouting angiogenesis	297	7	1.91	554	0.00327	0.00327	JAK1, ITGB1, GREM1, ADGRA2, FLT1, FLT1, LOXL4
GO:0060431	primary lung bud formation	14	2	0.09	559	0.00357	0.00357	HHEX, HHEX
GO:0031623	receptor internalization	226	6	1.45	561	0.00357	0.00357	ITGB1, SNAP25, CXCL8, DKK1, CXCL8, GREM1
GO:0001942	hair follicle development	241	10	1.55	146	0.00366	4.2e-06	DKK1, TGFB2, TGFB2, INHBA, GAL, TGFB2, TNFRSF19, TNFRSF19, INHBA, TNFRSF19
GO:0071495	cellular response to endogenous stimulus	3481	39	22.4	365	0.00369	0.00046	CD44, IGFBP7, TNC, DKK3, CTSH, ICAM1, ICAM1, IGFBP2, CXCL8, AOC1, ACTA1, 204359_at, DKK1, 205387_s_at, ROR2, NR5A2, TGFB1I1, TGFB2, TGFB2, INHBA, CD44, CXCL8, COL4A2, COL4A1, CD44, ICAM1, CFTR, PMEPA1, CLDN1, GREM1, TGFB2, PMEPA1, PMEPA1, 226731_at, INHBA, ADTRP, CDKN2B, PID1, 240259_at
GO:0006958	complement activation, classical pathway	159	5	1.02	567	0.00377	0.00377	C1S, CFI, APCS, C1R, C3
GO:0042476	odontogenesis	320	10	2.06	236	0.00386	4.8e-05	SERPINE1, TNC, SERPINE1, SERPINE1, TGFB2, TGFB2, INHBA, TGFB2, INHBA, ODAPH
GO:0072606	interleukin-8 secretion	49	3	0.32	569	0.00390	0.00390	CHI3L1, CHI3L1, CD58
GO:0034332	adherens junction organization	391	8	2.52	571	0.00403	0.00403	CDH2, CDH6, CDH6, ACTN1, CDH6, ACTN1, CDH6, GREM1
GO:0008347	glial cell migration	100	4	0.64	572	0.00405	0.00405	205114_s_at, TGFB2, TGFB2, TGFB2
GO:0003222	ventricular trabecula myocardium morphogenesis	50	3	0.32	574	0.00413	0.00413	TGFB2, TGFB2, TGFB2
GO:0071774	response to fibroblast growth factor	393	8	2.53	577	0.00415	0.00415	CD44, TNC, CXCL8, 204359_at, CD44, CXCL8, CD44, 240259_at
GO:0003148	outflow tract septum morphogenesis	101	4	0.65	578	0.00419	0.00419	TGFB2, TGFB2, TGFB2, NRP2
GO:0007155	cell adhesion	3367	58	21.67	11	0.00461	2.5e-12	ITGB1, ETS1, CD44, SERPINE1, TGM2, MYL9, IGFBP7, TNC, HSPB1, SERPINE1, SERPINE1, ICAM1, ICAM1, IGFBP2, CXCL8, CDH2, IL32, 204359_at, CDH6, CDH6, PCDH7, HABP2, ASS1, 208083_s_at, 208084_at, 208607_s_at, ACTN1, COL18A1, LAMB3, TGFB1I1, CD24, TGFB2, TGFB2, RND1, CDH6, CD44, ACTN1, CXCL8, CD44, SPON1, 214456_x_at, ITGA1, CDH6, CADM4, ICAM1, CD58, CLDN1, GREM1, LYVE1, CNTNAP2, CLSTN2, LYVE1, TGFB2, AM…
GO:0003215	cardiac right ventricle morphogenesis	52	3	0.33	584	0.00461	0.00461	TGFB2, TGFB2, TGFB2
GO:0032732	positive regulation of interleukin-1 production	106	5	0.68	391	0.00474	0.00063	HSPB1, 205114_s_at, CCL20, 208607_s_at, 214456_x_at
GO:0007214	gamma-aminobutyric acid signaling pathway	54	3	0.35	589	0.00513	0.00513	205890_s_at, GABRA2, GABRA2
GO:0090090	negative regulation of canonical Wnt signaling pathway	411	9	2.65	463	0.00520	0.00148	IGFBP4, DKK3, IGFBP2, CDH2, DKK1, ROR2, BICC1, GREM1, BICC1
GO:0042541	hemoglobin biosynthetic process	17	2	0.11	591	0.00526	0.00526	INHBA, INHBA
GO:0030308	negative regulation of cell growth	410	8	2.64	595	0.00533	0.00533	CDA, TGFB2, TGFB2, INHBA, GAL, GREM1, TGFB2, INHBA
GO:0000902	cell morphogenesis	2689	31	17.31	434	0.00534	0.00118	ITGB1, COCH, CD44, ICAM1, ICAM1, CDH2, 204359_at, DKK1, 205114_s_at, CDH6, CDH6, ACTN1, COL18A1, TGFB2, TGFB2, RND1, CDH6, CD44, ACTN1, CD44, ATP10A, ITGA1, CDH6, ICAM1, GREM1, CNTNAP2, TGFB2, PALMD, NRP2, 226731_at, 240259_at
GO:0019430	removal of superoxide radicals	55	3	0.35	596	0.00540	0.00540	215223_s_at, 216841_s_at, 221477_s_at
GO:0032461	positive regulation of protein oligomerization	55	3	0.35	597	0.00540	0.00540	MMP3, TRABD2B, TRABD2B
GO:0048333	mesodermal cell differentiation	109	4	0.7	599	0.00549	0.00549	ITGB1, DKK1, INHBA, INHBA
GO:2000392	regulation of lamellipodium morphogenesis	56	3	0.36	603	0.00568	0.00568	CD44, CD44, CD44
GO:0001975	response to amphetamine	56	3	0.36	604	0.00568	0.00568	ICAM1, ICAM1, ICAM1
GO:0070723	response to cholesterol	56	3	0.36	605	0.00568	0.00568	205114_s_at, INHBA, INHBA
GO:0000052	citrulline metabolic process	18	2	0.12	611	0.00590	0.00590	ASS1, DDAH1
GO:0044793	negative regulation by host of viral process	18	2	0.12	612	0.00590	0.00590	APCS, 218810_at
GO:0038044	transforming growth factor-beta secretion	18	2	0.12	613	0.00590	0.00590	208083_s_at, 208084_at
GO:1905563	negative regulation of vascular endothelial cell proliferation	18	2	0.12	614	0.00590	0.00590	FLT1, FLT1
GO:0045650	negative regulation of macrophage differentiation	18	2	0.12	615	0.00590	0.00590	INHBA, INHBA
GO:1900027	regulation of ruffle assembly	57	3	0.37	617	0.00596	0.00596	ICAM1, ICAM1, ICAM1
GO:0034330	cell junction organization	776	14	4.99	383	0.00608	0.00056	CDH2, CDH6, CDH6, ACTN1, LAMB3, TGFB2, TGFB2, CDH6, ACTN1, CDH6, CLDN1, GREM1, TNS1, TGFB2
GO:0050704	regulation of interleukin-1 secretion	113	4	0.73	623	0.00623	0.00623	205114_s_at, 208607_s_at, 214456_x_at, 218810_at
GO:0048545	response to steroid hormone	1042	17	6.71	366	0.00637	0.00046	IGFBP7, ICAM1, ICAM1, IGFBP2, ACTA1, CALCR, NR5A2, TGFB1I1, TGFB2, TGFB2, ICAM1, PMEPA1, CLDN1, TGFB2, PMEPA1, PMEPA1, ADTRP
GO:0071693	protein transport within extracellular region	1	1	0.01	626	0.00644	0.00644	AFM
GO:1904723	negative regulation of Wnt-Frizzled-LRP5/6 complex assembly	1	1	0.01	627	0.00644	0.00644	DKK1
GO:0099641	anterograde axonal protein transport	1	1	0.01	628	0.00644	0.00644	HSPB1
GO:0000053	argininosuccinate metabolic process	1	1	0.01	629	0.00644	0.00644	ASS1
GO:0097185	cellular response to azide	1	1	0.01	630	0.00644	0.00644	AOC1
GO:0045813	positive regulation of Wnt signaling pathway, calcium modulating pathway	1	1	0.01	631	0.00644	0.00644	DKK1
GO:0035874	cellular response to copper ion starvation	1	1	0.01	632	0.00644	0.00644	AOC1
GO:0090122	cholesterol ester hydrolysis involved in cholesterol transport	1	1	0.01	633	0.00644	0.00644	CES1
GO:1901296	negative regulation of canonical Wnt signaling pathway involved in cardiac muscle cell fate commitme...	1	1	0.01	634	0.00644	0.00644	DKK1
GO:0002395	immune response in nasopharyngeal-associated lymphoid tissue	1	1	0.01	635	0.00644	0.00644	BPIFA1
GO:0050726	positive regulation of interleukin-1 alpha biosynthetic process	1	1	0.01	636	0.00644	0.00644	CCL20
GO:0050828	regulation of liquid surface tension	1	1	0.01	637	0.00644	0.00644	BPIFA1
GO:0005983	starch catabolic process	1	1	0.01	638	0.00644	0.00644	MGAM
GO:0098883	synapse disassembly	1	1	0.01	639	0.00644	0.00644	DKK1
GO:0051289	protein homotetramerization	181	5	1.16	650	0.00649	0.00649	CDA, GPX3, 215223_s_at, 216841_s_at, 221477_s_at
GO:0045916	negative regulation of complement activation	19	2	0.12	653	0.00656	0.00656	A2M, CD59
GO:0007166	cell surface receptor signaling pathway	7132	93	45.9	8	0.00700	9.9e-13	JAK1, ADGRF4, ITGB1, MUCL1, CD44, SERPINE1, VIM, IGFBP4, HSPB1, EFEMP1, DKK3, SERPINE1, SERPINE1, ICAM1, ICAM1, IGFBP2, CXCL8, CDH2, IL32, 204359_at, CXCL1, DKK1, HHEX, GPC4, 205114_s_at, CCL20, CDH6, CDH6, ROR2, CDA, MMP3, CXCL6, LY96, GABRA2, CALCR, 208083_s_at, 208084_at, 208607_s_at, TGFB1I1, CD24, TGFB2, TGFB2, NCF2, HPX, UPK1B, UPK1B, CCKBR, INHBA, INHBE, CDH6, CD44, CXCL8, COL4A2, COL4A1, …
GO:0070542	response to fatty acid	185	5	1.19	664	0.00710	0.00710	TNC, PON1, CLDN1, 218810_at, PID1
GO:0007186	G-protein coupled receptor signaling pathway	2011	25	12.94	443	0.00717	0.00131	ADGRF4, TGM2, CXCL8, SCG5, CXCL1, 205114_s_at, 205387_s_at, CCL20, 205890_s_at, NTS, CXCL6, GABRA2, 207356_at, CALCR, 208607_s_at, CCKBR, CXCL8, GAL, 214456_x_at, CXCL5, CXCL5, GABRA2, C3, ADGRA2, ADGRF4
GO:0071346	cellular response to interferon-gamma	436	14	2.81	104	0.00724	1.1e-06	JAK1, CD44, VIM, ICAM1, ICAM1, 205114_s_at, CCL20, HPX, CD44, CD44, ICAM1, CD58, CLDN1, HPX
GO:0022027	interkinetic nuclear migration	20	2	0.13	667	0.00726	0.00726	HHEX, HHEX
GO:0007435	salivary gland morphogenesis	119	4	0.77	669	0.00746	0.00746	TGM2, TGFB2, TGFB2, TGFB2
GO:0014068	positive regulation of phosphatidylinositol 3-kinase signaling	188	5	1.21	671	0.00758	0.00758	TGFB2, TGFB2, TGFB2, FLT1, FLT1
GO:0071548	response to dexamethasone	120	4	0.77	672	0.00768	0.00768	ICAM1, ICAM1, ICAM1, CLDN1
GO:0015886	heme transport	21	2	0.14	678	0.00799	0.00799	HPX, HPX
GO:0071345	cellular response to cytokine stimulus	2527	42	16.26	47	0.00828	1.4e-08	JAK1, ITGB1, CD44, VIM, DPYSL3, DPYSL3, ICAM1, ICAM1, CXCL8, IL32, 204359_at, CXCL1, 205114_s_at, CCL20, MMP3, CXCL6, NR5A2, 208607_s_at, CHI3L1, CHI3L1, CD24, HPX, CD44, CXCL8, CD44, 214456_x_at, CXCL5, CXCL5, 215223_s_at, ICAM1, 216841_s_at, CD58, CLDN1, 218810_at, DUOX1, 221477_s_at, TNFRSF19, TNFRSF19, TNFRSF19, PID1, 240259_at, HPX
GO:0009611	response to wounding	1666	30	10.72	86	0.00841	4.0e-07	ETS1, CD44, SERPINE1, MYL9, DPYSL3, DPYSL3, TNC, HSPB1, SERPINE1, SERPINE1, TFF3, HHEX, F5, CCL20, APCS, 208607_s_at, TGFB2, TGFB2, TM4SF4, CD44, CD44, 214456_x_at, HHEX, A2M, LYVE1, LYVE1, TGFB2, CD59, ADTRP, SERPINA1
GO:0001867	complement activation, lectin pathway	22	2	0.14	700	0.00875	0.00875	C1S, A2M
GO:0035933	glucocorticoid secretion	22	2	0.14	701	0.00875	0.00875	GAL, SELENOM
GO:0017015	regulation of transforming growth factor beta receptor signaling pathway	276	6	1.78	708	0.00922	0.00922	DKK3, TGFB1I1, PMEPA1, PMEPA1, PMEPA1, CDKN2B
GO:1902895	positive regulation of pri-miRNA transcription by RNA polymerase II	67	3	0.43	710	0.00931	0.00931	TGFB2, TGFB2, TGFB2
GO:0016525	negative regulation of angiogenesis	286	9	1.84	267	0.00945	0.00011	SERPINE1, SERPINE1, SERPINE1, HHEX, TGFB2, TGFB2, COL4A2, HHEX, TGFB2
GO:0090009	primitive streak formation	23	2	0.15	714	0.00955	0.00955	HHEX, HHEX
GO:0048103	somatic stem cell division	68	3	0.44	718	0.00970	0.00970	TGFB2, TGFB2, TGFB2
GO:0003018	vascular process in circulatory system	377	10	2.43	297	0.01008	0.00018	ICAM1, ICAM1, NTS, ITGA1, 215223_s_at, ICAM1, 216841_s_at, 221477_s_at, 226731_at, DDAH1
GO:0003181	atrioventricular valve morphogenesis	69	3	0.44	721	0.01009	0.01009	TGFB2, TGFB2, TGFB2
GO:0060065	uterus development	69	3	0.44	722	0.01009	0.01009	TGFB2, TGFB2, TGFB2
GO:0051639	actin filament network formation	24	2	0.15	729	0.01037	0.01037	ACTN1, ACTN1
GO:0031943	regulation of glucocorticoid metabolic process	24	2	0.15	730	0.01037	0.01037	DKK3, GAL
GO:0071372	cellular response to follicle-stimulating hormone stimulus	24	2	0.15	731	0.01037	0.01037	INHBA, INHBA
GO:0035722	interleukin-12-mediated signaling pathway	132	4	0.85	735	0.01064	0.01064	JAK1, 215223_s_at, 216841_s_at, 221477_s_at
GO:0071349	cellular response to interleukin-12	132	4	0.85	736	0.01064	0.01064	JAK1, 215223_s_at, 216841_s_at, 221477_s_at
GO:0001906	cell killing	286	6	1.84	738	0.01085	0.01085	ALB, CTSH, ICAM1, ICAM1, 207356_at, ICAM1
GO:0031069	hair follicle morphogenesis	71	3	0.46	740	0.01091	0.01091	TGFB2, TGFB2, TGFB2
GO:0071398	cellular response to fatty acid	133	4	0.86	743	0.01092	0.01092	TNC, CLDN1, 218810_at, PID1
GO:0050930	induction of positive chemotaxis	25	2	0.16	748	0.01122	0.01122	CXCL8, CXCL8
GO:0044344	cellular response to fibroblast growth factor stimulus	377	7	2.43	752	0.01150	0.01150	CD44, CXCL8, 204359_at, CD44, CXCL8, CD44, 240259_at
GO:0003171	atrioventricular valve development	73	3	0.47	755	0.01176	0.01176	TGFB2, TGFB2, TGFB2
GO:0014912	negative regulation of smooth muscle cell migration	73	3	0.47	756	0.01176	0.01176	SERPINE1, SERPINE1, SERPINE1
GO:0070671	response to interleukin-12	137	4	0.88	759	0.01207	0.01207	JAK1, 215223_s_at, 216841_s_at, 221477_s_at
GO:0045091	regulation of single stranded viral RNA replication via double stranded DNA intermediate	26	2	0.17	760	0.01211	0.01211	CXCL8, CXCL8
GO:0030948	negative regulation of vascular endothelial growth factor receptor signaling pathway	26	2	0.17	761	0.01211	0.01211	HHEX, HHEX
GO:0010944	negative regulation of transcription by competitive promoter binding	26	2	0.17	762	0.01211	0.01211	HHEX, HHEX
GO:0042742	defense response to bacterium	474	8	3.05	763	0.01216	0.01216	COCH, SERPINE1, SERPINE1, SERPINE1, CCL20, CXCL6, 207356_at, BPIFA1
GO:0030509	BMP signaling pathway	382	7	2.46	765	0.01229	0.01229	DKK1, ROR2, TGFB2, TGFB2, GREM1, TGFB2, 226731_at
GO:0048730	epidermis morphogenesis	75	3	0.48	768	0.01265	0.01265	TGFB2, TGFB2, TGFB2
GO:1905392	plant organ morphogenesis	2	1	0.01	772	0.01283	0.01283	GAL
GO:2000067	regulation of root morphogenesis	2	1	0.01	773	0.01283	0.01283	GAL
GO:0090627	plant epidermal cell differentiation	2	1	0.01	774	0.01283	0.01283	GAL
GO:1905421	regulation of plant organ morphogenesis	2	1	0.01	775	0.01283	0.01283	GAL
GO:1905422	negative regulation of plant organ morphogenesis	2	1	0.01	776	0.01283	0.01283	GAL
GO:1903888	regulation of plant epidermal cell differentiation	2	1	0.01	777	0.01283	0.01283	GAL
GO:1903889	negative regulation of plant epidermal cell differentiation	2	1	0.01	778	0.01283	0.01283	GAL
GO:0042710	biofilm formation	2	1	0.01	779	0.01283	0.01283	BPIFA1
GO:1903544	response to butyrate	2	1	0.01	780	0.01283	0.01283	CLDN1
GO:1903545	cellular response to butyrate	2	1	0.01	781	0.01283	0.01283	CLDN1
GO:0044407	single-species biofilm formation in or on host organism	2	1	0.01	782	0.01283	0.01283	BPIFA1
GO:0022622	root system development	2	1	0.01	783	0.01283	0.01283	GAL
GO:0001970	positive regulation of activation of membrane attack complex	2	1	0.01	784	0.01283	0.01283	C3
GO:0010053	root epidermal cell differentiation	2	1	0.01	785	0.01283	0.01283	GAL
GO:0010054	trichoblast differentiation	2	1	0.01	786	0.01283	0.01283	GAL
GO:2000280	regulation of root development	2	1	0.01	787	0.01283	0.01283	GAL
GO:0010015	root morphogenesis	2	1	0.01	788	0.01283	0.01283	GAL
GO:0043503	skeletal muscle fiber adaptation	2	1	0.01	789	0.01283	0.01283	ACTA1
GO:0044866	modulation by host of viral exo-alpha-sialidase activity	2	1	0.01	790	0.01283	0.01283	APCS
GO:0044867	modulation by host of viral catalytic activity	2	1	0.01	791	0.01283	0.01283	APCS
GO:0044869	negative regulation by host of viral exo-alpha-sialidase activity	2	1	0.01	792	0.01283	0.01283	APCS
GO:0044870	modulation by host of viral glycoprotein metabolic process	2	1	0.01	793	0.01283	0.01283	APCS
GO:0044871	negative regulation by host of viral glycoprotein metabolic process	2	1	0.01	794	0.01283	0.01283	APCS
GO:1900190	regulation of single-species biofilm formation	2	1	0.01	795	0.01283	0.01283	BPIFA1
GO:1900191	negative regulation of single-species biofilm formation	2	1	0.01	796	0.01283	0.01283	BPIFA1
GO:1903016	negative regulation of exo-alpha-sialidase activity	2	1	0.01	797	0.01283	0.01283	APCS
GO:0048364	root development	2	1	0.01	798	0.01283	0.01283	GAL
GO:0002086	diaphragm contraction	2	1	0.01	799	0.01283	0.01283	TNNC1
GO:1900228	regulation of single-species biofilm formation in or on host organism	2	1	0.01	800	0.01283	0.01283	BPIFA1
GO:1900229	negative regulation of single-species biofilm formation in or on host organism	2	1	0.01	801	0.01283	0.01283	BPIFA1
GO:0080147	root hair cell development	2	1	0.01	802	0.01283	0.01283	GAL
GO:2000625	regulation of miRNA catabolic process	2	1	0.01	803	0.01283	0.01283	218810_at
GO:2000627	positive regulation of miRNA catabolic process	2	1	0.01	804	0.01283	0.01283	218810_at
GO:0035675	neuromast hair cell development	2	1	0.01	805	0.01283	0.01283	SLC44A4
GO:0099402	plant organ development	2	1	0.01	806	0.01283	0.01283	GAL
GO:0052403	negative regulation by host of symbiont catalytic activity	2	1	0.01	807	0.01283	0.01283	APCS
GO:0048764	trichoblast maturation	2	1	0.01	808	0.01283	0.01283	GAL
GO:0048765	root hair cell differentiation	2	1	0.01	809	0.01283	0.01283	GAL
GO:0048767	root hair elongation	2	1	0.01	810	0.01283	0.01283	GAL
GO:0044010	single-species biofilm formation	2	1	0.01	811	0.01283	0.01283	BPIFA1
GO:0061772	drug transport across blood-nerve barrier	2	1	0.01	812	0.01283	0.01283	CLDN1
GO:0032475	otolith formation	2	1	0.01	813	0.01283	0.01283	SLC44A4
GO:0031271	lateral pseudopodium assembly	2	1	0.01	814	0.01283	0.01283	KLHL41
GO:0031275	regulation of lateral pseudopodium assembly	2	1	0.01	815	0.01283	0.01283	KLHL41
GO:0048882	lateral line development	2	1	0.01	816	0.01283	0.01283	SLC44A4
GO:0048884	neuromast development	2	1	0.01	817	0.01283	0.01283	SLC44A4
GO:0048886	neuromast hair cell differentiation	2	1	0.01	818	0.01283	0.01283	SLC44A4
GO:0090558	plant epidermis development	2	1	0.01	819	0.01283	0.01283	GAL
GO:1902890	regulation of root hair elongation	2	1	0.01	820	0.01283	0.01283	GAL
GO:1902891	negative regulation of root hair elongation	2	1	0.01	821	0.01283	0.01283	GAL
GO:0031424	keratinization	215	5	1.38	822	0.01301	0.01301	1555673_at, 206969_at, KRT6A, KRT6B, 214580_x_at
GO:0008360	regulation of cell shape	480	8	3.09	824	0.01303	0.01303	COCH, ICAM1, ICAM1, 205114_s_at, RND1, ATP10A, ICAM1, PALMD
GO:0007043	cell-cell junction assembly	300	6	1.93	828	0.01347	0.01347	CDH2, CDH6, CDH6, CDH6, CDH6, CLDN1
GO:0048246	macrophage chemotaxis	77	3	0.5	829	0.01357	0.01357	205114_s_at, 208607_s_at, 214456_x_at
GO:0046580	negative regulation of Ras protein signal transduction	143	4	0.92	831	0.01393	0.01393	ITGB1, TGFB2, TGFB2, TGFB2
GO:0030502	negative regulation of bone mineralization	28	2	0.18	834	0.01396	0.01396	205114_s_at, GREM1
GO:0045736	negative regulation of cyclin-dependent protein serine/threonine kinase activity	78	3	0.5	835	0.01405	0.01405	HHEX, HHEX, CDKN2B
GO:0045859	regulation of protein kinase activity	1940	21	12.49	839	0.01425	0.01425	HSPB1, 204359_at, DKK1, HHEX, ROR2, 208607_s_at, CHI3L1, CHI3L1, CD24, TGFB2, TGFB2, 214456_x_at, ITGA1, HHEX, GREM1, TGFB2, FLT1, FLT1, 226731_at, CDKN2B, 240259_at
GO:0050880	regulation of blood vessel size	313	9	2.01	310	0.01432	0.00021	ICAM1, ICAM1, NTS, ITGA1, 215223_s_at, ICAM1, 216841_s_at, 221477_s_at, 226731_at
GO:0071363	cellular response to growth factor stimulus	1733	29	11.15	138	0.01437	2.7e-06	CD44, HSPB1, DKK3, CXCL8, 204359_at, DKK1, HHEX, ROR2, TGFB1I1, TGFB2, TGFB2, CD44, CXCL8, COL4A2, CD44, HHEX, PMEPA1, CLDN1, GREM1, TGFB2, ADGRA2, PMEPA1, PMEPA1, NRP2, FLT1, FLT1, 226731_at, CDKN2B, 240259_at
GO:0048259	regulation of receptor-mediated endocytosis	221	5	1.42	844	0.01450	0.01450	SERPINE1, SERPINE1, SERPINE1, DKK1, GREM1
GO:0035150	regulation of tube size	314	9	2.02	311	0.01453	0.00022	ICAM1, ICAM1, NTS, ITGA1, 215223_s_at, ICAM1, 216841_s_at, 221477_s_at, 226731_at
GO:0045907	positive regulation of vasoconstriction	79	3	0.51	845	0.01454	0.01454	ICAM1, ICAM1, ICAM1
GO:0050716	positive regulation of interleukin-1 secretion	79	3	0.51	846	0.01454	0.01454	205114_s_at, 208607_s_at, 214456_x_at
GO:0019221	cytokine-mediated signaling pathway	1811	33	11.65	57	0.01461	7.5e-08	JAK1, ITGB1, CD44, VIM, ICAM1, ICAM1, CXCL8, IL32, 204359_at, CXCL1, 205114_s_at, CCL20, MMP3, CXCL6, 208607_s_at, CD24, HPX, CD44, CXCL8, CD44, 214456_x_at, CXCL5, CXCL5, 215223_s_at, ICAM1, 216841_s_at, DUOX1, 221477_s_at, TNFRSF19, TNFRSF19, TNFRSF19, 240259_at, HPX
GO:0071466	cellular response to xenobiotic stimulus	397	7	2.55	848	0.01489	0.01489	ICAM1, ICAM1, AOC1, FMO1, 205939_at, CES1, ICAM1
GO:0039692	single stranded viral RNA replication via double stranded DNA intermediate	29	2	0.19	849	0.01494	0.01494	CXCL8, CXCL8
GO:0044849	estrous cycle	29	2	0.19	850	0.01494	0.01494	ETS1, MMP7
GO:0097154	GABAergic neuron differentiation	29	2	0.19	851	0.01494	0.01494	INHBA, INHBA
GO:0061844	antimicrobial humoral immune response mediated by antimicrobial peptide	81	3	0.52	856	0.01554	0.01554	CXCL6, 207356_at, BPIFA1
GO:0060021	roof of mouth development	225	5	1.45	857	0.01555	0.01555	TGFB2, TGFB2, INHBA, TGFB2, INHBA
GO:0045123	cellular extravasation	109	6	0.7	257	0.01555	7.8e-05	ITGB1, ICAM1, ICAM1, ITGA1, ICAM1, 226731_at
GO:0001101	response to acid chemical	790	14	5.08	395	0.01555	0.00066	IGFBP7, TNC, CTSH, ICAM1, ICAM1, IGFBP2, DKK1, PON1, COL18A1, COL4A1, ICAM1, CLDN1, 218810_at, PID1
GO:0048260	positive regulation of receptor-mediated endocytosis	148	4	0.95	859	0.01562	0.01562	SERPINE1, SERPINE1, SERPINE1, GREM1
GO:0007492	endoderm development	209	8	1.35	250	0.01581	6.8e-05	DKK1, HHEX, LAMB3, INHBA, COL4A2, HHEX, 226731_at, INHBA
GO:0051216	cartilage development	498	8	3.2	860	0.01592	0.01592	CD44, EFEMP1, ROR2, CHI3L1, CHI3L1, CD44, CD44, GREM1
GO:0045823	positive regulation of heart contraction	82	3	0.53	862	0.01605	0.01605	TGFB2, TGFB2, TGFB2
GO:0071772	response to BMP	407	7	2.62	871	0.01683	0.01683	DKK1, ROR2, TGFB2, TGFB2, GREM1, TGFB2, 226731_at
GO:0071773	cellular response to BMP stimulus	407	7	2.62	872	0.01683	0.01683	DKK1, ROR2, TGFB2, TGFB2, GREM1, TGFB2, 226731_at
GO:0070365	hepatocyte differentiation	31	2	0.2	874	0.01696	0.01696	HHEX, HHEX
GO:0071312	cellular response to alkaloid	84	3	0.54	875	0.01711	0.01711	ICAM1, ICAM1, ICAM1
GO:0032526	response to retinoic acid	233	5	1.5	879	0.01781	0.01781	IGFBP7, TNC, CTSH, IGFBP2, DKK1
GO:0071900	regulation of protein serine/threonine kinase activity	1268	15	8.16	880	0.01790	0.01790	HSPB1, DKK1, HHEX, ROR2, 208607_s_at, CHI3L1, CHI3L1, CD24, 214456_x_at, ITGA1, HHEX, FLT1, FLT1, 226731_at, CDKN2B
GO:0070168	negative regulation of biomineral tissue development	32	2	0.21	881	0.01802	0.01802	205114_s_at, GREM1
GO:0070268	cornification	155	4	1	884	0.01819	0.01819	206969_at, KRT6A, KRT6B, 214580_x_at
GO:0051058	negative regulation of small GTPase mediated signal transduction	156	4	1	888	0.01858	0.01858	ITGB1, TGFB2, TGFB2, TGFB2
GO:0050829	defense response to Gram-negative bacterium	156	4	1	889	0.01858	0.01858	SERPINE1, SERPINE1, SERPINE1, 207356_at
GO:1904030	negative regulation of cyclin-dependent protein kinase activity	87	3	0.56	892	0.01877	0.01877	HHEX, HHEX, CDKN2B
GO:0045648	positive regulation of erythrocyte differentiation	87	3	0.56	893	0.01877	0.01877	ETS1, INHBA, INHBA
GO:0010813	neuropeptide catabolic process	3	1	0.02	897	0.01918	0.01918	CTSH
GO:1905355	spine apparatus assembly	3	1	0.02	898	0.01918	0.01918	SYNPO
GO:0001868	regulation of complement activation, lectin pathway	3	1	0.02	899	0.01918	0.01918	A2M
GO:0001869	negative regulation of complement activation, lectin pathway	3	1	0.02	900	0.01918	0.01918	A2M
GO:0002894	positive regulation of type II hypersensitivity	3	1	0.02	901	0.01918	0.01918	C3
GO:1902606	regulation of large conductance calcium-activated potassium channel activity	3	1	0.02	902	0.01918	0.01918	GAL
GO:1902608	positive regulation of large conductance calcium-activated potassium channel activity	3	1	0.02	903	0.01918	0.01918	GAL
GO:0048925	lateral line system development	3	1	0.02	904	0.01918	0.01918	SLC44A4
GO:0030974	thiamine pyrophosphate transmembrane transport	3	1	0.02	905	0.01918	0.01918	SLC44A4
GO:1905665	positive regulation of calcium ion import across plasma membrane	3	1	0.02	906	0.01918	0.01918	CALCR
GO:1900154	regulation of bone trabecula formation	3	1	0.02	907	0.01918	0.01918	GREM1
GO:1900155	negative regulation of bone trabecula formation	3	1	0.02	908	0.01918	0.01918	GREM1
GO:0032972	regulation of muscle filament sliding speed	3	1	0.02	909	0.01918	0.01918	TNNC1
GO:0070175	positive regulation of enamel mineralization	3	1	0.02	910	0.01918	0.01918	ODAPH
GO:0000294	nuclear-transcribed mRNA catabolic process, endonucleolytic cleavage-dependent decay	3	1	0.02	911	0.01918	0.01918	218810_at
GO:0060739	mesenchymal-epithelial cell signaling involved in prostate gland development	3	1	0.02	912	0.01918	0.01918	TNC
GO:0001798	positive regulation of type IIa hypersensitivity	3	1	0.02	913	0.01918	0.01918	C3
GO:0050728	negative regulation of inflammatory response	244	5	1.57	930	0.02125	0.02125	ETS1, APCS, 208607_s_at, 214456_x_at, 218810_at
GO:0038063	collagen-activated tyrosine kinase receptor signaling pathway	35	2	0.23	931	0.02134	0.02134	COL4A2, COL4A1
GO:0071397	cellular response to cholesterol	35	2	0.23	932	0.02134	0.02134	INHBA, INHBA
GO:0061448	connective tissue development	630	9	4.05	933	0.02158	0.02158	CD44, EFEMP1, ROR2, CHI3L1, CHI3L1, CD44, CD44, GREM1, SELENOM
GO:0002009	morphogenesis of an epithelium	1326	17	8.53	606	0.02196	0.00573	CD44, TGM2, TNC, CTSH, DKK1, HHEX, GPC4, ROR2, TGFB1I1, TGFB2, TGFB2, CD44, COL4A1, CD44, HHEX, GREM1, TGFB2
GO:0016973	poly(A)+ mRNA export from nucleus	36	2	0.23	939	0.02250	0.02250	HHEX, HHEX
GO:0090280	positive regulation of calcium ion import	36	2	0.23	940	0.02250	0.02250	205114_s_at, CALCR
GO:0048853	forebrain morphogenesis	36	2	0.23	941	0.02250	0.02250	HHEX, HHEX
GO:0033993	response to lipid	2214	41	14.25	25	0.02272	9.6e-10	ETS1, SERPINE1, IGFBP7, TNC, CTSH, SERPINE1, SERPINE1, ICAM1, ICAM1, IGFBP2, CXCL8, ACTA1, CXCL1, DKK1, 205048_s_at, 205114_s_at, CCL20, FMO1, CXCL6, PON1, LY96, CALCR, NR5A2, TGFB1I1, TGFB2, TGFB2, INHBA, CXCL8, CXCL5, CXCL5, ICAM1, CFTR, PMEPA1, CLDN1, 218810_at, TGFB2, PMEPA1, PMEPA1, INHBA, ADTRP, PID1
GO:0071549	cellular response to dexamethasone stimulus	94	3	0.6	944	0.02298	0.02298	ICAM1, ICAM1, ICAM1
GO:0030512	negative regulation of transforming growth factor beta receptor signaling pathway	168	4	1.08	949	0.02362	0.02362	TGFB1I1, PMEPA1, PMEPA1, PMEPA1
GO:0030335	positive regulation of cell migration	1211	30	7.79	20	0.02395	3.2e-10	ETS1, SERPINE1, HSPB1, CTSH, SERPINE1, SERPINE1, ICAM1, ICAM1, CXCL8, CXCL1, 205114_s_at, CCL20, ROR2, CXCL6, COL18A1, TGFB2, TGFB2, CXCL8, CXCL5, CXCL5, 215223_s_at, ICAM1, 216841_s_at, 218810_at, TGFB2, 221477_s_at, ADGRA2, NRP2, FLT1, FLT1
GO:0007229	integrin-mediated signaling pathway	252	5	1.62	951	0.02400	0.02400	ITGB1, 208083_s_at, 208084_at, ITGA1, 226731_at
GO:0061029	eyelid development in camera-type eye	38	2	0.24	956	0.02490	0.02490	INHBA, INHBA
GO:0045860	positive regulation of protein kinase activity	1326	15	8.53	957	0.02541	0.02541	DKK1, ROR2, 208607_s_at, CHI3L1, CHI3L1, CD24, TGFB2, TGFB2, 214456_x_at, ITGA1, GREM1, TGFB2, FLT1, FLT1, 226731_at
GO:0070651	nonfunctional rRNA decay	4	1	0.03	958	0.02550	0.02550	226731_at
GO:0002892	regulation of type II hypersensitivity	4	1	0.03	959	0.02550	0.02550	C3
GO:0100012	regulation of heart induction by canonical Wnt signaling pathway	4	1	0.03	960	0.02550	0.02550	DKK1
GO:0090081	regulation of heart induction by regulation of canonical Wnt signaling pathway	4	1	0.03	961	0.02550	0.02550	DKK1
GO:0090082	positive regulation of heart induction by negative regulation of canonical Wnt signaling pathway	4	1	0.03	962	0.02550	0.02550	DKK1
GO:2000259	positive regulation of protein activation cascade	4	1	0.03	963	0.02550	0.02550	C3
GO:1901321	positive regulation of heart induction	4	1	0.03	964	0.02550	0.02550	DKK1
GO:0090381	regulation of heart induction	4	1	0.03	965	0.02550	0.02550	DKK1
GO:0070481	nuclear-transcribed mRNA catabolic process, non-stop decay	4	1	0.03	966	0.02550	0.02550	226731_at
GO:1903015	regulation of exo-alpha-sialidase activity	4	1	0.03	967	0.02550	0.02550	APCS
GO:0090291	negative regulation of osteoclast proliferation	4	1	0.03	968	0.02550	0.02550	GREM1
GO:0008292	acetylcholine biosynthetic process	4	1	0.03	969	0.02550	0.02550	SLC44A4
GO:0038188	cholecystokinin signaling pathway	4	1	0.03	970	0.02550	0.02550	CCKBR
GO:1900620	acetate ester biosynthetic process	4	1	0.03	971	0.02550	0.02550	SLC44A4
GO:0002445	type II hypersensitivity	4	1	0.03	972	0.02550	0.02550	C3
GO:0001794	type IIa hypersensitivity	4	1	0.03	973	0.02550	0.02550	C3
GO:0001796	regulation of type IIa hypersensitivity	4	1	0.03	974	0.02550	0.02550	C3
GO:0045917	positive regulation of complement activation	4	1	0.03	975	0.02550	0.02550	C3
GO:0043549	regulation of kinase activity	2195	22	14.13	982	0.02675	0.02675	HSPB1, 204359_at, DKK1, HHEX, ROR2, 208607_s_at, CHI3L1, CHI3L1, CD24, TGFB2, TGFB2, CCKBR, 214456_x_at, ITGA1, HHEX, GREM1, TGFB2, FLT1, FLT1, 226731_at, CDKN2B, 240259_at
GO:0043627	response to estrogen	175	4	1.13	983	0.02691	0.02691	IGFBP2, SLC34A2, CD24, GAL
GO:0030099	myeloid cell differentiation	1014	14	6.53	624	0.02714	0.00636	ETS1, MYL9, HHEX, 205114_s_at, ROR2, 205890_s_at, APCS, ACTN1, INHBA, ACTN1, HHEX, INHBA, TSPAN2, CDKN2B
GO:1901654	response to ketone	478	10	3.08	431	0.02737	0.00115	IGFBP7, ICAM1, ICAM1, 205048_s_at, TGFB2, TGFB2, ICAM1, CFTR, CLDN1, TGFB2
GO:0038065	collagen-activated signaling pathway	40	2	0.26	987	0.02740	0.02740	COL4A2, COL4A1
GO:0034616	response to laminar fluid shear stress	40	2	0.26	988	0.02740	0.02740	ETS1, ASS1
GO:0032570	response to progesterone	101	3	0.65	989	0.02766	0.02766	TGFB2, TGFB2, TGFB2
GO:0002573	myeloid leukocyte differentiation	474	9	3.05	568	0.02790	0.00382	HHEX, 205114_s_at, ROR2, 205890_s_at, APCS, INHBA, HHEX, INHBA, TSPAN2
GO:2000147	positive regulation of cell motility	1231	30	7.92	21	0.02803	4.7e-10	ETS1, SERPINE1, HSPB1, CTSH, SERPINE1, SERPINE1, ICAM1, ICAM1, CXCL8, CXCL1, 205114_s_at, CCL20, ROR2, CXCL6, COL18A1, TGFB2, TGFB2, CXCL8, CXCL5, CXCL5, 215223_s_at, ICAM1, 216841_s_at, 218810_at, TGFB2, 221477_s_at, ADGRA2, NRP2, FLT1, FLT1
GO:0050714	positive regulation of protein secretion	556	8	3.58	996	0.02834	0.02834	205114_s_at, 208607_s_at, TGFB2, TGFB2, 214456_x_at, CFTR, CD58, TGFB2
GO:0042743	hydrogen peroxide metabolic process	102	3	0.66	998	0.02836	0.02836	MMP3, GPX3, DUOX1
GO:0014002	astrocyte development	102	3	0.66	999	0.02836	0.02836	VIM, ROR2, TSPAN2
GO:2001241	positive regulation of extrinsic apoptotic signaling pathway in absence of ligand	41	2	0.26	1002	0.02869	0.02869	INHBA, INHBA
GO:0042445	hormone metabolic process	456	7	2.93	1003	0.02896	0.02896	DKK3, SCG5, 205387_s_at, SLC44A4, GAL, DUOX1, SELENOM
GO:0051270	regulation of cellular component movement	2373	39	15.27	56	0.02910	6.6e-08	ETS1, SERPINE1, DPYSL3, DPYSL3, HSPB1, CTSH, SERPINE1, SERPINE1, ICAM1, ICAM1, CXCL8, 204359_at, CXCL1, 205114_s_at, CCL20, ROR2, CXCL6, ACTN1, COL18A1, TNNC1, TGFB2, TGFB2, RND1, ACTN1, CXCL8, CXCL5, CXCL5, 215223_s_at, ICAM1, 216841_s_at, GREM1, 218810_at, TGFB2, 221477_s_at, ADGRA2, NRP2, FLT1, FLT1, 240259_at
GO:1902476	chloride transmembrane transport	181	4	1.16	1006	0.02994	0.02994	GABRA2, CFTR, GABRA2, CLIC6
GO:0071371	cellular response to gonadotropin stimulus	42	2	0.27	1007	0.02999	0.02999	INHBA, INHBA
GO:0032331	negative regulation of chondrocyte differentiation	42	2	0.27	1008	0.02999	0.02999	EFEMP1, GREM1
GO:0030212	hyaluronan metabolic process	86	7	0.55	112	0.03019	1.5e-06	CD44, ITIH2, ITIH3, CD44, CD44, LYVE1, LYVE1
GO:0035113	embryonic appendage morphogenesis	362	6	2.33	1009	0.03039	0.03039	DKK1, ROR2, TGFB2, TGFB2, GREM1, TGFB2
GO:0030326	embryonic limb morphogenesis	362	6	2.33	1010	0.03039	0.03039	DKK1, ROR2, TGFB2, TGFB2, GREM1, TGFB2
GO:0090505	epiboly involved in wound healing	105	3	0.68	1012	0.03054	0.03054	CD44, CD44, CD44
GO:0044319	wound healing, spreading of cells	105	3	0.68	1013	0.03054	0.03054	CD44, CD44, CD44
GO:0001570	vasculogenesis	183	4	1.18	1014	0.03100	0.03100	HHEX, HHEX, FLT1, FLT1
GO:0048854	brain morphogenesis	106	3	0.68	1016	0.03128	0.03128	CDH2, HHEX, HHEX
GO:0043410	positive regulation of MAPK cascade	1337	29	8.6	46	0.03132	1.3e-08	CD44, IGFBP4, ICAM1, ICAM1, CDH2, DKK1, 205114_s_at, CCL20, ROR2, CALCR, 208607_s_at, CHI3L1, CHI3L1, CD24, TGFB2, TGFB2, CD44, CD44, 214456_x_at, ITGA1, ICAM1, 218810_at, TGFB2, TNFRSF19, TNFRSF19, FLT1, FLT1, 226731_at, TNFRSF19
GO:1903845	negative regulation of cellular response to transforming growth factor beta stimulus	184	4	1.18	1017	0.03153	0.03153	TGFB1I1, PMEPA1, PMEPA1, PMEPA1
GO:0001897	cytolysis by symbiont of host cells	5	1	0.03	1019	0.03177	0.03177	ALB
GO:0030538	embryonic genitalia morphogenesis	5	1	0.03	1020	0.03177	0.03177	ROR2
GO:0019836	hemolysis by symbiont of host erythrocytes	5	1	0.03	1021	0.03177	0.03177	ALB
GO:0070995	NADPH oxidation	5	1	0.03	1022	0.03177	0.03177	FMO1
GO:0044179	hemolysis in other organism	5	1	0.03	1023	0.03177	0.03177	ALB
GO:0008065	establishment of blood-nerve barrier	5	1	0.03	1024	0.03177	0.03177	CLDN1
GO:0000023	maltose metabolic process	5	1	0.03	1025	0.03177	0.03177	MGAM
GO:0001971	negative regulation of activation of membrane attack complex	5	1	0.03	1026	0.03177	0.03177	CD59
GO:1900158	negative regulation of bone mineralization involved in bone maturation	5	1	0.03	1027	0.03177	0.03177	GREM1
GO:0015734	taurine transport	5	1	0.03	1028	0.03177	0.03177	SLC6A6
GO:0032971	regulation of muscle filament sliding	5	1	0.03	1029	0.03177	0.03177	TNNC1
GO:0060448	dichotomous subdivision of terminal units involved in lung branching	5	1	0.03	1030	0.03177	0.03177	CTSH
GO:0003011	involuntary skeletal muscle contraction	5	1	0.03	1031	0.03177	0.03177	TNNC1
GO:0090210	regulation of establishment of blood-brain barrier	5	1	0.03	1032	0.03177	0.03177	ADGRA2
GO:0018153	isopeptide cross-linking via N6-(L-isoglutamyl)-L-lysine	5	1	0.03	1033	0.03177	0.03177	TGM2
GO:0052331	hemolysis in other organism involved in symbiotic interaction	5	1	0.03	1034	0.03177	0.03177	ALB
GO:0018262	isopeptide cross-linking	5	1	0.03	1035	0.03177	0.03177	TGM2
GO:0042335	cuticle development	5	1	0.03	1036	0.03177	0.03177	DUOX1
GO:0052199	negative regulation of catalytic activity in other organism involved in symbiotic interaction	5	1	0.03	1037	0.03177	0.03177	APCS
GO:0098886	modification of dendritic spine	5	1	0.03	1038	0.03177	0.03177	SYNPO
GO:1902714	negative regulation of interferon-gamma secretion	5	1	0.03	1039	0.03177	0.03177	218810_at
GO:0090504	epiboly	107	3	0.69	1045	0.03204	0.03204	CD44, CD44, CD44
GO:0046677	response to antibiotic	787	10	5.06	1047	0.03215	0.03215	JAK1, ETS1, TNC, ICAM1, ICAM1, AOC1, ICAM1, CFTR, CLDN1, 218810_at
GO:1905954	positive regulation of lipid localization	186	4	1.2	1049	0.03262	0.03262	PON1, GAL, C3, 218810_at
GO:0009719	response to endogenous stimulus	4039	46	25.99	260	0.03339	8.7e-05	ITGB1, ETS1, CD44, IGFBP7, TNC, DKK3, CTSH, ICAM1, ICAM1, IGFBP2, CXCL8, AOC1, ACTA1, 204359_at, DKK1, HHEX, 205048_s_at, 205387_s_at, ROR2, CALCR, NR5A2, TGFB1I1, TGFB2, TGFB2, INHBA, CD44, CXCL8, COL4A2, COL4A1, CD44, GAL, ICAM1, CFTR, HHEX, PMEPA1, CLDN1, GREM1, TGFB2, PMEPA1, PMEPA1, 226731_at, INHBA, ADTRP, CDKN2B, PID1, 240259_at
GO:0071902	positive regulation of protein serine/threonine kinase activity	905	11	5.82	1050	0.03341	0.03341	DKK1, ROR2, 208607_s_at, CHI3L1, CHI3L1, CD24, 214456_x_at, ITGA1, FLT1, FLT1, 226731_at
GO:0002237	response to molecule of bacterial origin	772	19	4.97	98	0.03380	7.5e-07	SERPINE1, SERPINE1, SERPINE1, ICAM1, ICAM1, CXCL8, CXCL1, 205114_s_at, CCL20, FMO1, CXCL6, LY96, CD24, CXCL8, CXCL5, CXCL5, ICAM1, CLDN1, 218810_at
GO:0030220	platelet formation	45	2	0.29	1057	0.03406	0.03406	ACTN1, ACTN1
GO:0051272	positive regulation of cellular component movement	1261	30	8.12	24	0.03504	8.3e-10	ETS1, SERPINE1, HSPB1, CTSH, SERPINE1, SERPINE1, ICAM1, ICAM1, CXCL8, CXCL1, 205114_s_at, CCL20, ROR2, CXCL6, COL18A1, TGFB2, TGFB2, CXCL8, CXCL5, CXCL5, 215223_s_at, ICAM1, 216841_s_at, 218810_at, TGFB2, 221477_s_at, ADGRA2, NRP2, FLT1, FLT1
GO:0032354	response to follicle-stimulating hormone	46	2	0.3	1066	0.03546	0.03546	INHBA, INHBA
GO:0031348	negative regulation of defense response	376	6	2.42	1067	0.03555	0.03555	ETS1, APCS, 208607_s_at, 214456_x_at, A2M, 218810_at
GO:0045104	intermediate filament cytoskeleton organization	112	3	0.72	1068	0.03595	0.03595	VIM, KRT6A, 214580_x_at
GO:0046661	male sex differentiation	395	9	2.54	425	0.03643	0.00112	ICAM1, ICAM1, ROR2, TGFB2, TGFB2, INHBA, ICAM1, TGFB2, INHBA
GO:0006968	cellular defense response	113	3	0.73	1069	0.03676	0.03676	ITGB1, LY96, NCF2
GO:0045103	intermediate filament-based process	113	3	0.73	1070	0.03676	0.03676	VIM, KRT6A, 214580_x_at
GO:0007044	cell-substrate junction assembly	283	5	1.82	1073	0.03682	0.03682	ACTN1, LAMB3, ACTN1, GREM1, TNS1
GO:0036344	platelet morphogenesis	47	2	0.3	1074	0.03688	0.03688	ACTN1, ACTN1
GO:0006525	arginine metabolic process	47	2	0.3	1075	0.03688	0.03688	ASS1, DDAH1
GO:0071396	cellular response to lipid	1470	25	9.46	181	0.03729	1.1e-05	SERPINE1, TNC, SERPINE1, SERPINE1, ICAM1, ICAM1, CXCL8, 205114_s_at, CCL20, CXCL6, LY96, NR5A2, TGFB1I1, INHBA, CXCL8, ICAM1, CFTR, PMEPA1, CLDN1, 218810_at, PMEPA1, PMEPA1, INHBA, ADTRP, PID1
GO:0045936	negative regulation of phosphate metabolic process	1478	23	9.51	263	0.03753	9.3e-05	SAMSN1, HSPB1, 204359_at, DKK1, HHEX, CDA, 205890_s_at, TGFB2, TGFB2, INHBA, HHEX, PMEPA1, GREM1, 218810_at, SAMSN1, TGFB2, PMEPA1, PMEPA1, INHBA, SPOCD1, CDKN2B, PID1, 240259_at
GO:0010563	negative regulation of phosphorus metabolic process	1480	23	9.52	265	0.03791	9.5e-05	SAMSN1, HSPB1, 204359_at, DKK1, HHEX, CDA, 205890_s_at, TGFB2, TGFB2, INHBA, HHEX, PMEPA1, GREM1, 218810_at, SAMSN1, TGFB2, PMEPA1, PMEPA1, INHBA, SPOCD1, CDKN2B, PID1, 240259_at
GO:0035296	regulation of tube diameter	294	8	1.89	397	0.03794	0.00068	ICAM1, ICAM1, ITGA1, 215223_s_at, ICAM1, 216841_s_at, 221477_s_at, 226731_at
GO:0097746	regulation of blood vessel diameter	294	8	1.89	398	0.03794	0.00068	ICAM1, ICAM1, ITGA1, 215223_s_at, ICAM1, 216841_s_at, 221477_s_at, 226731_at
GO:0051801	cytolysis in other organism involved in symbiotic interaction	6	1	0.04	1080	0.03800	0.03800	ALB
GO:0051659	maintenance of mitochondrion location	6	1	0.04	1081	0.03800	0.03800	ALB
GO:1902612	regulation of anti-Mullerian hormone signaling pathway	6	1	0.04	1082	0.03800	0.03800	DKK3
GO:1902613	negative regulation of anti-Mullerian hormone signaling pathway	6	1	0.04	1083	0.03800	0.03800	DKK3
GO:0002885	positive regulation of hypersensitivity	6	1	0.04	1084	0.03800	0.03800	C3
GO:0032595	B cell receptor transport within lipid bilayer	6	1	0.04	1085	0.03800	0.03800	CD24
GO:0032597	B cell receptor transport into membrane raft	6	1	0.04	1086	0.03800	0.03800	CD24
GO:0032599	protein transport out of membrane raft	6	1	0.04	1087	0.03800	0.03800	CD24
GO:0044245	polysaccharide digestion	6	1	0.04	1088	0.03800	0.03800	MGAM
GO:0032600	chemokine receptor transport out of membrane raft	6	1	0.04	1089	0.03800	0.03800	CD24
GO:0033606	chemokine receptor transport within lipid bilayer	6	1	0.04	1090	0.03800	0.03800	CD24
GO:1900157	regulation of bone mineralization involved in bone maturation	6	1	0.04	1091	0.03800	0.03800	GREM1
GO:1990262	anti-Mullerian hormone signaling pathway	6	1	0.04	1092	0.03800	0.03800	DKK3
GO:0032913	negative regulation of transforming growth factor beta3 production	6	1	0.04	1093	0.03800	0.03800	CD24
GO:0060447	bud outgrowth involved in lung branching	6	1	0.04	1094	0.03800	0.03800	TNC
GO:0070173	regulation of enamel mineralization	6	1	0.04	1095	0.03800	0.03800	ODAPH
GO:1902161	positive regulation of cyclic nucleotide-gated ion channel activity	6	1	0.04	1096	0.03800	0.03800	CFTR
GO:0042744	hydrogen peroxide catabolic process	48	2	0.31	1101	0.03833	0.03833	GPX3, DUOX1
GO:0036315	cellular response to sterol	48	2	0.31	1102	0.03833	0.03833	INHBA, INHBA
GO:0043551	regulation of phosphatidylinositol 3-kinase activity	115	3	0.74	1103	0.03841	0.03841	CCKBR, FLT1, FLT1
GO:0010595	positive regulation of endothelial cell migration	287	5	1.85	1105	0.03873	0.03873	ETS1, HSPB1, 218810_at, ADGRA2, NRP2
GO:0043406	positive regulation of MAP kinase activity	702	9	4.52	1107	0.03900	0.03900	DKK1, ROR2, 208607_s_at, CD24, 214456_x_at, ITGA1, FLT1, FLT1, 226731_at
GO:0030239	myofibril assembly	198	4	1.27	1110	0.03958	0.03958	ITGB1, ACTA1, CSRP3, KLHL41
GO:0060231	mesenchymal to epithelial transition	49	2	0.32	1111	0.03979	0.03979	GREM1, 226731_at
GO:0048240	sperm capacitation	49	2	0.32	1112	0.03979	0.03979	CFTR, ELSPBP1
GO:0045980	negative regulation of nucleotide metabolic process	117	3	0.75	1114	0.04010	0.04010	CDA, 205890_s_at, PID1
GO:0045747	positive regulation of Notch signaling pathway	118	3	0.76	1116	0.04095	0.04095	TGFB2, TGFB2, TGFB2
GO:0030521	androgen receptor signaling pathway	201	4	1.29	1124	0.04145	0.04145	TGFB1I1, PMEPA1, PMEPA1, PMEPA1
GO:0032516	positive regulation of phosphoprotein phosphatase activity	51	2	0.33	1133	0.04278	0.04278	ITGA1, 226731_at
GO:0008211	glucocorticoid metabolic process	51	2	0.33	1134	0.04278	0.04278	DKK3, GAL
GO:0010226	response to lithium ion	51	2	0.33	1135	0.04278	0.04278	IGFBP2, ACTA1
GO:0019216	regulation of lipid metabolic process	947	11	6.09	1140	0.04388	0.04388	IGFBP7, DKK3, SERPINA3, GLIPR1, SEC14L2, CCKBR, GAL, C3, GLIPR1, FLT1, FLT1
GO:0061526	acetylcholine secretion	7	1	0.05	1142	0.04419	0.04419	SLC44A4
GO:0003129	heart induction	7	1	0.05	1143	0.04419	0.04419	DKK1
GO:0003257	positive regulation of transcription from RNA polymerase II promoter involved in myocardial precurso...	7	1	0.05	1144	0.04419	0.04419	GREM1
GO:1904636	response to ionomycin	7	1	0.05	1145	0.04419	0.04419	218810_at
GO:1904637	cellular response to ionomycin	7	1	0.05	1146	0.04419	0.04419	218810_at
GO:0018057	peptidyl-lysine oxidation	7	1	0.05	1147	0.04419	0.04419	LOXL4
GO:0099010	modification of postsynaptic structure	7	1	0.05	1148	0.04419	0.04419	SYNPO
GO:0015870	acetylcholine transport	7	1	0.05	1149	0.04419	0.04419	SLC44A4
GO:2000630	positive regulation of miRNA metabolic process	7	1	0.05	1150	0.04419	0.04419	218810_at
GO:1901228	positive regulation of transcription from RNA polymerase II promoter involved in heart development	7	1	0.05	1151	0.04419	0.04419	GREM1
GO:0018199	peptidyl-glutamine modification	7	1	0.05	1152	0.04419	0.04419	TGM2
GO:0090289	regulation of osteoclast proliferation	7	1	0.05	1153	0.04419	0.04419	GREM1
GO:1902159	regulation of cyclic nucleotide-gated ion channel activity	7	1	0.05	1154	0.04419	0.04419	CFTR
GO:1903348	positive regulation of bicellular tight junction assembly	7	1	0.05	1155	0.04419	0.04419	CLDN1
GO:0052422	modulation by host of symbiont catalytic activity	7	1	0.05	1156	0.04419	0.04419	APCS
GO:0061743	motor learning	7	1	0.05	1157	0.04419	0.04419	DKK1
GO:0042488	positive regulation of odontogenesis of dentin-containing tooth	7	1	0.05	1158	0.04419	0.04419	ODAPH
GO:0032474	otolith morphogenesis	7	1	0.05	1159	0.04419	0.04419	SLC44A4
GO:0097647	amylin receptor signaling pathway	7	1	0.05	1160	0.04419	0.04419	CALCR
GO:0014004	microglia differentiation	7	1	0.05	1161	0.04419	0.04419	TSPAN2
GO:0014005	microglia development	7	1	0.05	1162	0.04419	0.04419	TSPAN2
GO:0001909	leukocyte mediated cytotoxicity	206	4	1.33	1165	0.04466	0.04466	CTSH, ICAM1, ICAM1, ICAM1
GO:0032651	regulation of interleukin-1 beta production	123	3	0.79	1168	0.04538	0.04538	HSPB1, 205114_s_at, 218810_at
GO:0071407	cellular response to organic cyclic compound	1558	16	10.03	1169	0.04538	0.04538	TNC, ICAM1, ICAM1, AOC1, 205114_s_at, NR5A2, TGFB1I1, INHBA, ICAM1, CFTR, PMEPA1, 218810_at, PMEPA1, PMEPA1, INHBA, ADTRP
GO:0030334	regulation of cell migration	2070	36	13.32	54	0.04550	5.7e-08	ETS1, SERPINE1, DPYSL3, DPYSL3, HSPB1, CTSH, SERPINE1, SERPINE1, ICAM1, ICAM1, CXCL8, 204359_at, CXCL1, 205114_s_at, CCL20, ROR2, CXCL6, COL18A1, TGFB2, TGFB2, RND1, CXCL8, CXCL5, CXCL5, 215223_s_at, ICAM1, 216841_s_at, GREM1, 218810_at, TGFB2, 221477_s_at, ADGRA2, NRP2, FLT1, FLT1, 240259_at
GO:0040017	positive regulation of locomotion	1299	30	8.36	29	0.04553	1.7e-09	ETS1, SERPINE1, HSPB1, CTSH, SERPINE1, SERPINE1, ICAM1, ICAM1, CXCL8, CXCL1, 205114_s_at, CCL20, ROR2, CXCL6, COL18A1, TGFB2, TGFB2, CXCL8, CXCL5, CXCL5, 215223_s_at, ICAM1, 216841_s_at, 218810_at, TGFB2, 221477_s_at, ADGRA2, NRP2, FLT1, FLT1
GO:0030949	positive regulation of vascular endothelial growth factor receptor signaling pathway	53	2	0.34	1170	0.04586	0.04586	FLT1, FLT1
GO:0036499	PERK-mediated unfolded protein response	53	2	0.34	1171	0.04586	0.04586	CXCL8, CXCL8
GO:0046330	positive regulation of JNK cascade	302	5	1.94	1176	0.04642	0.04642	DKK1, ROR2, TNFRSF19, TNFRSF19, TNFRSF19
GO:0002793	positive regulation of peptide secretion	617	8	3.97	1178	0.04736	0.04736	205114_s_at, 208607_s_at, TGFB2, TGFB2, 214456_x_at, CFTR, CD58, TGFB2
GO:0050927	positive regulation of positive chemotaxis	54	2	0.35	1181	0.04742	0.04742	CXCL8, CXCL8
GO:0048268	clathrin coat assembly	54	2	0.35	1182	0.04742	0.04742	CLTB, CLTB
GO:0072593	reactive oxygen species metabolic process	560	14	3.6	197	0.04768	1.9e-05	ICAM1, ICAM1, MMP3, ASS1, NCF2, GPX3, 215223_s_at, ICAM1, 216841_s_at, 218810_at, DUOX1, 221477_s_at, PID1, DDAH1
GO:0007250	activation of NF-kappaB-inducing kinase activity	55	2	0.35	1188	0.04901	0.04901	CHI3L1, CHI3L1
GO:0033135	regulation of peptidyl-serine phosphorylation	307	5	1.98	1190	0.04917	0.04917	CD44, DKK1, CALCR, CD44, CD44
GO:0006821	chloride transport	213	4	1.37	1191	0.04940	0.04940	GABRA2, CFTR, GABRA2, CLIC6
