# Supplementary material for: Genome-wide expression changes induced by bisphenol A, F and S in human stem cell derived hepatocyte-like cells
Source: EXCLI J. 2020 Nov 4;19:1459–76. doi: 10.17179/excli2020-2934 (PMC7726493; doi:10.17179/excli2020-2934)
Supplement: supplementary_text_file_1_Signature upregulation BPA Man 12 [file EXCLI-19-1459-s-011.txt]

TF	JASPAR ID	Class	Family	Tax Group	IC	GC Content	Target gene hits	Target gene non-hits	Background gene hits	Background gene non-hits	Target TFBS hits	Target TFBS nucleotide rate	Background TFBS hits	Background TFBS nucleotide rate	Z-score	Fisher score
Nkx2-5	MA0063.1	Helix-Turn-Helix	Homeo	vertebrates	8.270	0.218	112	11	16973	7779	2990	0.0534	197210	0.0384	48.921	19.712
HOXA5	MA0158.1	Helix-Turn-Helix	Homeo	vertebrates	8.759	0.315	106	17	17629	7123	2963	0.0604	205993	0.0458	43.871	9.494
ARID3A	MA0151.1	Helix-Turn-Helix	Arid	vertebrates	9.896	0.062	101	22	16086	8666	2513	0.0384	166235	0.0277	40.923	10.686
SRY	MA0084.1	Other Alpha-Helix	High Mobility Group	vertebrates	9.193	0.238	98	25	14714	10038	1533	0.0352	101929	0.0255	38.483	13.352
Pdx1	MA0132.1	Helix-Turn-Helix	Homeo	vertebrates	9.040	0.194	98	25	15507	9245	2125	0.0325	140973	0.0235	37.217	10.198
Sox5	MA0087.1	Other Alpha-Helix	High Mobility Group	vertebrates	10.831	0.199	85	38	13087	11665	1130	0.0202	72042	0.014	32.784	8.580
TBP	MA0108.2	Beta-sheet	TATA-binding	vertebrates	10.086	0.377	70	53	10389	14363	524	0.02	33775	0.0141	31.688	7.393
Prrx2	MA0075.1	Helix-Turn-Helix	Homeo	vertebrates	9.063	0.027	99	24	15063	9689	1856	0.0237	123270	0.0171	31.532	12.873
Nobox	MA0125.1	Helix-Turn-Helix	Homeo	vertebrates	9.573	0.260	93	30	13558	11194	1153	0.0235	77190	0.0172	30.658	13.409
Foxd3	MA0041.1	Winged Helix-Turn-Helix	Forkhead	vertebrates	12.945	0.223	84	39	11354	13398	741	0.0227	49535	0.0165	30.232	14.591
FOXA1	MA0148.1	Winged Helix-Turn-Helix	Forkhead	vertebrates	12.533	0.332	93	30	13355	11397	921	0.0258	63112	0.0193	29.769	14.287
Foxa2	MA0047.2	Winged Helix-Turn-Helix	Forkhead	vertebrates	13.268	0.315	80	43	11656	13096	659	0.0202	43535	0.0145	29.555	9.946
FOXI1	MA0042.1	Winged Helix-Turn-Helix	Forkhead	vertebrates	13.183	0.263	83	40	11680	13072	728	0.0223	49366	0.0165	28.603	12.273
FOXD1	MA0031.1	Winged Helix-Turn-Helix	Forkhead	vertebrates	11.926	0.275	94	29	13087	11665	948	0.0193	62921	0.014	28.519	16.538
NKX3-1	MA0124.1	Helix-Turn-Helix	Homeo	vertebrates	11.127	0.179	84	39	12654	12098	1025	0.0183	68823	0.0134	26.732	9.344
FOXO3	MA0157.1	Winged Helix-Turn-Helix	Forkhead	vertebrates	11.734	0.298	98	25	13611	11141	1014	0.0207	69410	0.0154	26.684	18.445
SOX9	MA0077.1	Other Alpha-Helix	High Mobility Group	vertebrates	9.079	0.358	80	43	11417	13335	634	0.0145	41403	0.0104	25.938	10.851
Sox17	MA0078.1	Other Alpha-Helix	High Mobility Group	vertebrates	10.502	0.384	91	32	13879	10873	910	0.0209	65883	0.0165	21.665	10.362
CEBPA	MA0102.2	Zipper-Type	Leucine Zipper	vertebrates	8.712	0.358	88	35	12828	11924	777	0.0178	55606	0.0139	20.975	11.898
NFATC2	MA0152.1	Ig-fold	Rel	vertebrates	9.859	0.346	99	24	15176	9576	1310	0.0234	97757	0.019	20.011	12.406
Foxq1	MA0040.1	Winged Helix-Turn-Helix	Forkhead	vertebrates	14.070	0.202	67	56	8007	16745	334	0.00937	22088	0.00675	19.996	14.807
IRF1	MA0050.1	Winged Helix-Turn-Helix	IRF	vertebrates	16.008	0.383	56	67	6075	18677	183	0.0056	11517	0.00384	17.794	14.851
Lhx3	MA0135.1	Helix-Turn-Helix	Homeo	vertebrates	16.354	0.131	47	76	5806	18946	189	0.00626	12758	0.00461	15.299	8.587
Gfi	MA0038.1	Zinc-coordinating	BetaBetaAlpha-zinc finger	vertebrates	9.470	0.391	91	32	13731	11021	841	0.0214	65844	0.0183	14.695	10.919
HNF1A	MA0046.1	Helix-Turn-Helix	Homeo	vertebrates	15.548	0.259	38	85	3044	21708	74	0.00264	4352	0.00169	14.428	16.841
HNF1B	MA0153.1	Helix-Turn-Helix	Homeo	vertebrates	16.821	0.222	42	81	4107	20645	111	0.0034	6910	0.0023	14.247	13.222
SPIB	MA0081.1	Winged Helix-Turn-Helix	Ets	vertebrates	9.060	0.466	107	16	17547	7205	2145	0.0383	175639	0.0342	14.196	10.786
Gata1	MA0035.2	Zinc-coordinating	GATA	vertebrates	10.878	0.373	96	27	14350	10402	946	0.0265	75905	0.0232	13.849	12.934
NFIL3	MA0025.1	Zipper-Type	Leucine Zipper	vertebrates	14.139	0.265	57	66	6731	18021	227	0.00637	15828	0.00484	13.784	12.277
Pax4	MA0068.1	Helix-Turn-Helix	Homeo	vertebrates	11.004	0.441	4	119	112	24640	4	0.000306	113	9.42e-05	13.582	5.929
Pou5f1	MA0142.1	Helix-Turn-Helix	Homeo	vertebrates	14.808	0.308	36	87	3402	21350	82	0.00314	5205	0.00217	12.993	11.965
HLF	MA0043.1	Zipper-Type	Leucine Zipper	vertebrates	11.147	0.394	55	68	5508	19244	147	0.0045	9969	0.00332	12.753	17.313
AP1	MA0099.2	Zipper-Type	Leucine Zipper	vertebrates	9.193	0.405	103	20	16390	8362	1376	0.0246	113253	0.022	10.785	11.392
FOXF2	MA0030.1	Winged Helix-Turn-Helix	Forkhead	vertebrates	14.824	0.334	41	82	4097	20655	94	0.00336	6459	0.00251	10.525	12.323
Sox2	MA0143.1	Other Alpha-Helix	High Mobility Group	vertebrates	12.951	0.361	29	94	2809	21943	59	0.00226	3844	0.0016	10.224	9.178
Nkx3-2	MA0122.1	Helix-Turn-Helix	Homeo	vertebrates	8.542	0.463	99	24	15425	9327	1095	0.0251	91612	0.0229	9.269	11.407
MEF2A	MA0052.1	Other Alpha-Helix	MADS	vertebrates	15.709	0.179	52	71	7006	17746	208	0.0053	15631	0.00434	9.128	7.344
PBX1	MA0070.1	Helix-Turn-Helix	Homeo	vertebrates	14.641	0.310	41	82	4107	20645	94	0.00288	6634	0.00221	8.833	12.262
ELF5	MA0136.1	Winged Helix-Turn-Helix	Ets	vertebrates	8.693	0.429	107	16	16547	8205	1372	0.0315	117435	0.0294	7.836	15.051
Pax5	MA0014.1	Helix-Turn-Helix	Homeo	vertebrates	12.432	0.575	16	107	1224	23528	21	0.00107	1364	0.000758	7.089	7.800
YY1	MA0095.1	Zinc-coordinating	BetaBetaAlpha-zinc finger	vertebrates	8.101	0.510	108	15	17190	7562	1909	0.0292	165054	0.0275	6.446	13.356
Ddit3::Cebpa	MA0019.1	Zipper-Type	Leucine Zipper	vertebrates	11.652	0.483	46	77	5576	19176	125	0.00382	9754	0.00325	6.277	8.842
RORA_2	MA0072.1	Zinc-coordinating	Hormone-nuclear Receptor	vertebrates	17.425	0.369	35	88	3571	21181	67	0.00239	5079	0.00198	5.845	9.981
Nr2e3	MA0164.1	Zinc-coordinating	Hormone-nuclear Receptor	vertebrates	12.028	0.373	54	69	6354	18398	159	0.00284	12287	0.00239	5.727	11.579
FEV	MA0156.1	Winged Helix-Turn-Helix	Ets	vertebrates	12.121	0.442	101	22	15402	9350	943	0.0192	81722	0.0182	5.001	13.457
T	MA0009.1	Beta-Hairpin-Ribbon	T	vertebrates	17.863	0.452	22	101	1811	22941	30	0.000841	2114	0.000646	4.780	9.338
RUNX1	MA0002.2	Ig-fold	Runt	vertebrates	10.401	0.502	90	33	13641	11111	674	0.0189	58648	0.0179	4.603	10.431
MAX	MA0058.1	Zipper-Type	Helix-Loop-Helix	vertebrates	12.685	0.571	67	56	7993	16759	190	0.00484	15900	0.00442	4.012	14.878
SRF	MA0083.1	Other Alpha-Helix	MADS	vertebrates	17.965	0.466	12	111	908	23844	15	0.000459	1019	0.00034	4.005	6.193
Pax6	MA0069.1	Helix-Turn-Helix	Homeo	vertebrates	13.798	0.432	17	106	1218	23534	19	0.000678	1377	0.000536	3.823	8.993
Ar	MA0007.1	Zinc-coordinating	Hormone-nuclear Receptor	vertebrates	15.703	0.498	7	116	534	24218	8	0.000449	554	0.000339	3.703	4.010
Tal1::Gata1	MA0140.1	Zipper-Type	Helix-Loop-Helix	vertebrates	11.297	0.451	48	75	6212	18540	131	0.00601	11200	0.0056	3.430	7.647
IRF2	MA0051.1	Winged Helix-Turn-Helix	IRF	vertebrates	21.134	0.412	11	112	844	23908	12	0.000551	923	0.000462	2.559	5.661
TAL1::TCF3	MA0091.1	Zipper-Type	Helix-Loop-Helix	vertebrates	14.070	0.453	63	60	7491	17261	169	0.00517	14681	0.0049	2.459	13.763
SPI1	MA0080.2	Winged Helix-Turn-Helix	Ets	vertebrates	9.640	0.435	99	24	15792	8960	1072	0.0191	95792	0.0186	2.309	10.008
EWSR1-FLI1	MA0149.1	Winged Helix-Turn-Helix	Ets	vertebrates	32.871	0.554	3	120	207	24545	3	0.000138	209	0.000105	1.952	2.450
REL	MA0101.1	Ig-fold	Rel	vertebrates	10.515	0.559	72	51	10514	14238	329	0.00839	29250	0.00813	1.808	8.284
TEAD1	MA0090.1	Helix-Turn-Helix	Homeo	vertebrates	15.678	0.507	41	82	5222	19530	96	0.00294	8446	0.00282	1.413	6.778
RXRA::VDR	MA0074.1	Zinc-coordinating	Hormone-nuclear Receptor	vertebrates	20.451	0.527	6	117	453	24299	6	0.000229	475	0.000198	1.345	3.622
STAT1	MA0137.2	Ig-fold	Stat	vertebrates	13.119	0.452	47	76	6394	18358	122	0.00467	10990	0.00458	0.777	6.340
MIZF	MA0131.1	Zinc-coordinating	BetaBetaAlpha-zinc finger	vertebrates	13.197	0.610	19	104	2080	22672	28	0.000714	2497	0.000694	0.446	4.923
NR3C1	MA0113.1	Zinc-coordinating	Hormone-nuclear Receptor	vertebrates	14.749	0.432	23	100	2522	22230	35	0.00161	3161	0.00158	0.377	5.761
RORA_1	MA0071.1	Zinc-coordinating	Hormone-nuclear Receptor	vertebrates	13.190	0.424	66	57	8624	16128	207	0.00528	18895	0.00525	0.226	11.070
RREB1	MA0073.1	Zinc-coordinating	BetaBetaAlpha-zinc finger	vertebrates	22.278	0.623	12	111	1520	23232	20	0.00102	1839	0.00102	-0.067	2.569
NR2F1	MA0017.1	Zinc-coordinating	Hormone-nuclear Receptor	vertebrates	15.924	0.478	29	94	3735	21017	54	0.00193	5073	0.00197	-0.667	4.731
NR4A2	MA0160.1	Zinc-coordinating	Hormone-nuclear Receptor	vertebrates	10.165	0.491	93	30	13896	10856	643	0.0131	60034	0.0133	-1.263	12.011
RXR::RAR_DR5	MA0159.1	Zinc-coordinating	Hormone-nuclear Receptor	vertebrates	16.004	0.535	9	114	1313	23439	15	0.00065	1499	0.000708	-1.394	1.573
E2F1	MA0024.1	Winged Helix-Turn-Helix	E2F	vertebrates	13.838	0.625	52	71	8113	16639	185	0.00377	17630	0.00392	-1.473	4.049
NFE2L2	MA0150.1	Zipper-Type	Leucine Zipper	vertebrates	14.394	0.486	39	84	5635	19117	93	0.00261	8970	0.00274	-1.614	4.236
TP53	MA0106.1	Zinc-coordinating	Loop-Sheet-Helix	vertebrates	26.239	0.603	0	123	8	24744	0	0	8	4.45e-06	-1.699	0.000
RELA	MA0107.1	Ig-fold	Rel	vertebrates	14.757	0.567	53	70	7171	17581	142	0.00362	13690	0.0038	-1.881	7.401
znf143	MA0088.1	Zinc-coordinating	BetaBetaAlpha-zinc finger	vertebrates	17.541	0.530	12	111	1301	23451	14	0.000714	1473	0.000819	-2.321	3.528
Hand1::Tcfe2a	MA0092.1	Zipper-Type	Helix-Loop-Helix	vertebrates	10.144	0.507	90	33	13286	11466	577	0.0147	54768	0.0152	-2.601	11.800
Arnt::Ahr	MA0006.1	Zipper-Type	Helix-Loop-Helix	vertebrates	9.532	0.715	87	36	13597	11155	691	0.0106	66086	0.011	-2.692	8.302
TLX1::NFIC	MA0119.1	Helix-Turn-Helix::Other	Homeo::Nuclear Factor I-CCAAT-binding	vertebrates	19.665	0.598	9	114	1066	23686	10	0.000357	1162	0.000452	-2.839	2.459
USF1	MA0093.1	Zipper-Type	Helix-Loop-Helix	vertebrates	11.290	0.643	67	56	9330	15422	222	0.00396	21993	0.00428	-3.042	9.028
ESR2	MA0258.1	Zinc-coordinating	Hormone-nuclear Receptor	vertebrates	13.618	0.546	19	104	2219	22533	25	0.00115	2670	0.00134	-3.248	4.279
MZF1_5-13	MA0057.1	Zinc-coordinating	BetaBetaAlpha-zinc finger	vertebrates	9.400	0.588	88	35	13425	11327	816	0.0208	77649	0.0216	-3.331	9.633
Myb	MA0100.1	Helix-Turn-Helix	Myb	vertebrates	9.883	0.591	88	35	13518	11234	605	0.0123	58600	0.013	-3.799	9.304
PPARG	MA0066.1	Zinc-coordinating	Hormone-nuclear Receptor	vertebrates	20.365	0.523	0	123	62	24690	0	0	64	3.56e-05	-3.869	0.000
Stat3	MA0144.1	Ig-fold	Stat	vertebrates	13.601	0.505	69	54	9883	14869	237	0.00604	23645	0.00657	-4.100	8.430
Esrrb	MA0141.1	Zinc-coordinating	Hormone-nuclear Receptor	vertebrates	12.806	0.524	69	54	10167	14585	267	0.00817	26346	0.00878	-4.143	7.475
Evi1	MA0029.1	Zinc-coordinating	BetaBetaAlpha-zinc finger	vertebrates	17.909	0.280	15	108	1931	22821	21	0.00075	2457	0.000956	-4.206	2.864
CREB1	MA0018.2	Zipper-Type	Leucine Zipper	vertebrates	10.139	0.523	55	68	9204	15548	193	0.00394	19712	0.00438	-4.235	2.943
PLAG1	MA0163.1	Zinc-coordinating	BetaBetaAlpha-zinc finger	vertebrates	19.352	0.798	13	110	1971	22781	21	0.00075	2462	0.000958	-4.241	1.705
CTCF	MA0139.1	Zinc-coordinating	BetaBetaAlpha-zinc finger	vertebrates	17.205	0.645	25	98	3236	21516	37	0.00179	3982	0.0021	-4.255	4.119
Arnt	MA0004.1	Zipper-Type	Helix-Loop-Helix	vertebrates	10.992	0.642	57	66	7052	17700	130	0.00199	13904	0.00232	-4.307	10.770
NR1H2::RXRA	MA0115.1	Zinc-coordinating	Hormone-nuclear Receptor	vertebrates	27.878	0.445	0	123	99	24653	0	0	100	4.72e-05	-4.421	0.000
ELK1	MA0028.1	Winged Helix-Turn-Helix	Ets	vertebrates	8.812	0.568	88	35	13642	11110	561	0.0143	54748	0.0152	-4.661	8.874
NF-kappaB	MA0061.1	Ig-fold	Rel	vertebrates	13.345	0.621	57	66	8381	16371	182	0.00464	18865	0.00524	-5.230	5.868
HNF4A	MA0114.1	Zinc-coordinating	Hormone-nuclear Receptor	vertebrates	9.617	0.522	46	77	6389	18363	106	0.00351	11240	0.00406	-5.399	5.761
PPARG::RXRA	MA0065.2	Zinc-coordinating	Hormone-nuclear Receptor	vertebrates	11.663	0.547	40	83	6067	18685	105	0.00402	11080	0.00462	-5.578	3.577
ZEB1	MA0103.1	Zinc-coordinating	BetaBetaAlpha-zinc finger	vertebrates	8.305	0.557	111	12	17454	7298	1765	0.027	171132	0.0285	-5.765	15.883
MYC::MAX	MA0059.1	Zipper-Type	Helix-Loop-Helix	vertebrates	14.237	0.602	22	101	3436	21316	37	0.00104	4535	0.00139	-5.887	2.066
Spz1	MA0111.1	Other	Other	vertebrates	11.907	0.538	48	75	6658	18094	114	0.0032	12530	0.00383	-6.428	6.058
ESR1	MA0112.2	Zinc-coordinating	Hormone-nuclear Receptor	vertebrates	13.563	0.594	1	122	345	24407	1	5.1e-05	355	0.000197	-6.580	0.196
NFKB1	MA0105.1	Ig-fold	Rel	vertebrates	15.627	0.758	25	98	3946	20806	52	0.00146	6372	0.00195	-6.968	2.147
REST	MA0138.2	Zinc-coordinating	BetaBetaAlpha-zinc finger	vertebrates	23.134	0.596	0	123	232	24520	0	0	242	0.000141	-7.510	0.000
NFYA	MA0060.1	Other Alpha-Helix	NFY CCAAT-binding	vertebrates	12.925	0.523	44	79	5865	18887	83	0.00339	9476	0.00421	-8.010	6.329
Myf	MA0055.1	Zipper-Type	Helix-Loop-Helix	vertebrates	15.914	0.609	67	56	10157	14595	258	0.00789	27519	0.00918	-8.432	6.297
ELK4	MA0076.1	Winged Helix-Turn-Helix	Ets	vertebrates	14.123	0.583	42	81	6034	18718	73	0.00168	9342	0.00234	-8.594	4.641
Tcfcp2l1	MA0145.1	Other	CP2	vertebrates	11.650	0.609	73	50	10591	14161	304	0.0109	32190	0.0125	-9.420	8.702
INSM1	MA0155.1	Zinc-coordinating	BetaBetaAlpha-zinc finger	vertebrates	14.862	0.667	48	75	7588	17164	155	0.00474	17685	0.0059	-9.456	3.508
Egr1	MA0162.1	Zinc-coordinating	BetaBetaAlpha-zinc finger	vertebrates	14.456	0.739	49	74	6364	18388	100	0.0028	12188	0.00373	-9.479	7.740
EBF1	MA0154.1	Zipper-Type	Helix-Loop-Helix	vertebrates	11.564	0.648	80	43	11288	13464	358	0.00913	39149	0.0109	-10.578	11.360
NHLH1	MA0048.1	Zipper-Type	Helix-Loop-Helix	vertebrates	14.132	0.674	42	81	5783	18969	76	0.00233	9874	0.00329	-10.588	5.410
ZNF354C	MA0130.1	Zinc-coordinating	BetaBetaAlpha-zinc finger	vertebrates	8.958	0.615	108	15	17566	7186	2038	0.0312	207738	0.0346	-11.848	11.759
Myc	MA0147.1	Zipper-Type	Helix-Loop-Helix	vertebrates	11.157	0.686	58	65	8288	16464	148	0.00377	18476	0.00513	-11.934	6.738
Mycn	MA0104.2	Zipper-Type	Helix-Loop-Helix	vertebrates	11.104	0.699	58	65	8332	16420	148	0.00377	18928	0.00526	-12.878	6.597
Zfp423	MA0116.1	Zinc-coordinating	BetaBetaAlpha-zinc finger	vertebrates	17.925	0.679	29	94	5691	19061	75	0.00287	10149	0.00423	-13.154	0.747
HIF1A::ARNT	MA0259.1	Zipper-Type	Helix-Loop-Helix	vertebrates	9.740	0.657	79	44	10914	13838	315	0.00642	37662	0.00837	-13.392	12.056
GABPA	MA0062.2	Winged Helix-Turn-Helix	Ets	vertebrates	13.335	0.647	59	64	9355	15397	161	0.00452	20927	0.0064	-14.788	4.287
MZF1_1-4	MA0056.1	Zinc-coordinating	BetaBetaAlpha-zinc finger	vertebrates	8.586	0.725	104	19	16863	7889	1901	0.0291	201000	0.0335	-15.422	10.506
Zfx	MA0146.1	Zinc-coordinating	BetaBetaAlpha-zinc finger	vertebrates	13.077	0.749	66	57	9872	14880	269	0.0096	33238	0.0129	-18.458	6.564
SP1	MA0079.2	Zinc-coordinating	BetaBetaAlpha-zinc finger	vertebrates	11.129	0.820	86	37	12391	12361	644	0.0164	79797	0.0222	-24.478	11.938
Klf4	MA0039.2	Zinc-coordinating	BetaBetaAlpha-zinc finger	vertebrates	12.618	0.771	91	32	13645	11107	676	0.0172	88731	0.0247	-29.973	11.251
