# Supplementary material for: Genome-wide expression changes induced by bisphenol A, F and S in human stem cell derived hepatocyte-like cells
Source: EXCLI J. 2020 Nov 4;19:1459–76. doi: 10.17179/excli2020-2934 (PMC7726493; doi:10.17179/excli2020-2934)
Supplement: supplementary_text_file_7_Signature upregulation BPA H9 [file EXCLI-19-1459-s-012.txt]

TF	JASPAR ID	Class	Family	Tax Group	IC	GC Content	Target gene hits	Target gene non-hits	Background gene hits	Background gene non-hits	Target TFBS hits	Target TFBS nucleotide rate	Background TFBS hits	Background TFBS nucleotide rate	Z-score	Fisher score
FOXA1	MA0148.1	Winged Helix-Turn-Helix	Forkhead	vertebrates	12.533	0.332	61	34	13355	11397	268	0.0247	63112	0.0193	13.516	3.574
TBP	MA0108.2	Beta-sheet	TATA-binding	vertebrates	10.086	0.377	46	49	10389	14363	145	0.0182	33775	0.0141	12.093	2.104
Lhx3	MA0135.1	Helix-Turn-Helix	Homeo	vertebrates	16.354	0.131	26	69	5806	18946	63	0.00685	12758	0.00461	11.441	1.532
NFIL3	MA0025.1	Zipper-Type	Leucine Zipper	vertebrates	14.139	0.265	28	67	6731	18021	77	0.00709	15828	0.00484	11.193	1.063
ARID3A	MA0151.1	Helix-Turn-Helix	Arid	vertebrates	9.896	0.062	57	38	16086	8666	647	0.0325	166235	0.0277	10.046	0.140
Pou5f1	MA0142.1	Helix-Turn-Helix	Homeo	vertebrates	14.808	0.308	15	80	3402	21350	28	0.00352	5205	0.00217	9.966	1.128
Nkx2-5	MA0063.1	Helix-Turn-Helix	Homeo	vertebrates	8.270	0.218	67	28	16973	7779	746	0.0437	197210	0.0384	9.614	0.948
Foxa2	MA0047.2	Winged Helix-Turn-Helix	Forkhead	vertebrates	13.268	0.315	49	46	11656	13096	176	0.0177	43535	0.0145	9.120	1.514
FOXD1	MA0031.1	Winged Helix-Turn-Helix	Forkhead	vertebrates	11.926	0.275	54	41	13087	11665	251	0.0168	62921	0.014	8.284	1.380
Prrx2	MA0075.1	Helix-Turn-Helix	Homeo	vertebrates	9.063	0.027	62	33	15063	9689	482	0.0202	123270	0.0171	8.098	1.511
Sox2	MA0143.1	Other Alpha-Helix	High Mobility Group	vertebrates	12.951	0.361	11	84	2809	21943	20	0.00251	3844	0.0016	7.817	0.654
HOXA5	MA0158.1	Helix-Turn-Helix	Homeo	vertebrates	8.759	0.315	68	27	17629	7123	752	0.0504	205993	0.0458	7.532	0.652
Tal1::Gata1	MA0140.1	Zipper-Type	Helix-Loop-Helix	vertebrates	11.297	0.451	22	73	6212	18540	48	0.00723	11200	0.0056	7.527	0.349
HNF1A	MA0046.1	Helix-Turn-Helix	Homeo	vertebrates	15.548	0.259	18	77	3044	21708	22	0.00258	4352	0.00169	7.404	3.199
Pdx1	MA0132.1	Helix-Turn-Helix	Homeo	vertebrates	9.040	0.194	61	34	15507	9245	532	0.0267	140973	0.0235	7.319	0.865
FOXF2	MA0030.1	Winged Helix-Turn-Helix	Forkhead	vertebrates	14.824	0.334	16	79	4097	20655	29	0.0034	6459	0.00251	6.084	0.668
FOXI1	MA0042.1	Winged Helix-Turn-Helix	Forkhead	vertebrates	13.183	0.263	51	44	11680	13072	186	0.0187	49366	0.0165	6.019	2.100
IRF1	MA0050.1	Winged Helix-Turn-Helix	IRF	vertebrates	16.008	0.383	31	64	6075	18677	49	0.00492	11517	0.00384	6.018	3.060
Sox5	MA0087.1	Other Alpha-Helix	High Mobility Group	vertebrates	10.831	0.199	48	47	13087	11665	273	0.016	72042	0.014	5.814	0.339
AP1	MA0099.2	Zipper-Type	Leucine Zipper	vertebrates	9.193	0.405	66	29	16390	8362	418	0.0245	113253	0.022	5.784	1.237
MEF2A	MA0052.1	Other Alpha-Helix	MADS	vertebrates	15.709	0.179	27	68	7006	17746	64	0.00536	15631	0.00434	5.303	0.637
Foxq1	MA0040.1	Winged Helix-Turn-Helix	Forkhead	vertebrates	14.070	0.202	35	60	8007	16745	87	0.00801	22088	0.00675	5.293	1.591
Gfi	MA0038.1	Zinc-coordinating	BetaBetaAlpha-zinc finger	vertebrates	9.470	0.391	53	42	13731	11021	242	0.0203	65844	0.0183	5.039	0.658
SRY	MA0084.1	Other Alpha-Helix	High Mobility Group	vertebrates	9.193	0.238	57	38	14714	10038	368	0.0277	101929	0.0255	4.879	0.692
NKX3-1	MA0124.1	Helix-Turn-Helix	Homeo	vertebrates	11.127	0.179	49	46	12654	12098	256	0.015	68823	0.0134	4.834	0.681
Ddit3::Cebpa	MA0019.1	Zipper-Type	Leucine Zipper	vertebrates	11.652	0.483	26	69	5576	19176	40	0.00402	9754	0.00325	4.618	1.848
Nobox	MA0125.1	Helix-Turn-Helix	Homeo	vertebrates	9.573	0.260	50	45	13558	11194	282	0.0189	77190	0.0172	4.573	0.357
STAT1	MA0137.2	Ig-fold	Stat	vertebrates	13.119	0.452	25	70	6394	18358	43	0.0054	10990	0.00458	4.164	0.700
FOXO3	MA0157.1	Winged Helix-Turn-Helix	Forkhead	vertebrates	11.734	0.298	50	45	13611	11141	251	0.0168	69410	0.0154	3.848	0.336
HNF1B	MA0153.1	Helix-Turn-Helix	Homeo	vertebrates	16.821	0.222	19	76	4107	20645	28	0.00281	6910	0.0023	3.632	1.506
ESR1	MA0112.2	Zinc-coordinating	Hormone-nuclear Receptor	vertebrates	13.563	0.594	2	93	345	24407	2	0.000335	355	0.000197	3.281	0.958
ESR2	MA0258.1	Zinc-coordinating	Hormone-nuclear Receptor	vertebrates	13.618	0.546	10	85	2219	22533	11	0.00166	2670	0.00134	3.005	1.059
HLF	MA0043.1	Zipper-Type	Leucine Zipper	vertebrates	11.147	0.394	24	71	5508	19244	38	0.00382	9969	0.00332	2.932	1.288
PBX1	MA0070.1	Helix-Turn-Helix	Homeo	vertebrates	14.641	0.310	18	77	4107	20645	26	0.00261	6634	0.00221	2.906	1.177
RELA	MA0107.1	Ig-fold	Rel	vertebrates	14.757	0.567	25	70	7171	17581	50	0.00418	13690	0.0038	2.114	0.288
Foxd3	MA0041.1	Winged Helix-Turn-Helix	Forkhead	vertebrates	12.945	0.223	47	48	11354	13398	172	0.0173	49535	0.0165	2.043	1.296
EWSR1-FLI1	MA0149.1	Winged Helix-Turn-Helix	Ets	vertebrates	32.871	0.554	1	94	207	24545	1	0.000151	209	0.000105	1.418	0.597
Evi1	MA0029.1	Zinc-coordinating	BetaBetaAlpha-zinc finger	vertebrates	17.909	0.280	7	88	1931	22821	9	0.00105	2457	0.000956	1.058	0.482
PLAG1	MA0163.1	Zinc-coordinating	BetaBetaAlpha-zinc finger	vertebrates	19.352	0.798	9	86	1971	22781	9	0.00105	2462	0.000958	1.035	1.064
RORA_2	MA0072.1	Zinc-coordinating	Hormone-nuclear Receptor	vertebrates	17.425	0.369	14	81	3571	21181	18	0.00211	5079	0.00198	1.005	0.673
SOX9	MA0077.1	Other Alpha-Helix	High Mobility Group	vertebrates	9.079	0.358	35	60	11417	13335	140	0.0105	41403	0.0104	0.639	0.027
TAL1::TCF3	MA0091.1	Zipper-Type	Helix-Loop-Helix	vertebrates	14.070	0.453	26	69	7491	17261	50	0.00502	14681	0.0049	0.605	0.270
CEBPA	MA0102.2	Zipper-Type	Leucine Zipper	vertebrates	8.712	0.358	51	44	12828	11924	187	0.0141	55606	0.0139	0.518	0.920
NFATC2	MA0152.1	Ig-fold	Rel	vertebrates	9.859	0.346	56	39	15176	9576	326	0.0191	97757	0.019	0.203	0.329
HNF4A	MA0114.1	Zinc-coordinating	Hormone-nuclear Receptor	vertebrates	9.617	0.522	25	70	6389	18363	37	0.00403	11240	0.00406	-0.210	0.704
IRF2	MA0051.1	Winged Helix-Turn-Helix	IRF	vertebrates	21.134	0.412	3	92	844	23908	3	0.000452	923	0.000462	-0.223	0.457
Nr2e3	MA0164.1	Zinc-coordinating	Hormone-nuclear Receptor	vertebrates	12.028	0.373	25	70	6354	18398	40	0.00234	12287	0.00239	-0.359	0.730
Gata1	MA0035.2	Zinc-coordinating	GATA	vertebrates	10.878	0.373	53	42	14350	10402	248	0.0228	75905	0.0232	-0.857	0.350
RUNX1	MA0002.2	Ig-fold	Runt	vertebrates	10.401	0.502	47	48	13641	11111	191	0.0176	58648	0.0179	-0.902	0.121
RORA_1	MA0071.1	Zinc-coordinating	Hormone-nuclear Receptor	vertebrates	13.190	0.424	29	66	8624	16128	60	0.00502	18895	0.00525	-1.114	0.176
Pax5	MA0014.1	Helix-Turn-Helix	Homeo	vertebrates	12.432	0.575	3	92	1224	23528	4	0.00067	1364	0.000758	-1.164	0.158
T	MA0009.1	Beta-Hairpin-Ribbon	T	vertebrates	17.863	0.452	6	89	1811	22941	6	0.000552	2114	0.000646	-1.333	0.353
TP53	MA0106.1	Zinc-coordinating	Loop-Sheet-Helix	vertebrates	26.239	0.603	0	95	8	24744	0	0	8	4.45e-06	-1.415	0.000
FEV	MA0156.1	Winged Helix-Turn-Helix	Ets	vertebrates	12.121	0.442	60	35	15402	9350	263	0.0176	81722	0.0182	-1.453	0.753
MIZF	MA0131.1	Zinc-coordinating	BetaBetaAlpha-zinc finger	vertebrates	13.197	0.610	7	88	2080	22672	7	0.000586	2497	0.000694	-1.472	0.363
Sox17	MA0078.1	Other Alpha-Helix	High Mobility Group	vertebrates	10.502	0.384	51	44	13879	10873	211	0.0159	65883	0.0165	-1.594	0.333
TLX1::NFIC	MA0119.1	Helix-Turn-Helix::Other	Homeo::Nuclear Factor I-CCAAT-binding	vertebrates	19.665	0.598	3	92	1066	23686	3	0.000352	1162	0.000452	-1.703	0.247
NR2F1	MA0017.1	Zinc-coordinating	Hormone-nuclear Receptor	vertebrates	15.924	0.478	14	81	3735	21017	15	0.00176	5073	0.00197	-1.714	0.541
ELF5	MA0136.1	Winged Helix-Turn-Helix	Ets	vertebrates	8.693	0.429	60	35	16547	8205	377	0.0284	117435	0.0294	-1.997	0.212
Esrrb	MA0141.1	Zinc-coordinating	Hormone-nuclear Receptor	vertebrates	12.806	0.524	32	63	10167	14585	82	0.00824	26346	0.00878	-2.051	0.059
Hand1::Tcfe2a	MA0092.1	Zipper-Type	Helix-Loop-Helix	vertebrates	10.144	0.507	46	49	13286	11466	173	0.0145	54768	0.0152	-2.099	0.139
PPARG	MA0066.1	Zinc-coordinating	Hormone-nuclear Receptor	vertebrates	20.365	0.523	0	95	62	24690	0	0	64	3.56e-05	-2.304	0.000
NR4A2	MA0160.1	Zinc-coordinating	Hormone-nuclear Receptor	vertebrates	10.165	0.491	51	44	13896	10856	187	0.0125	60034	0.0133	-2.497	0.326
MAX	MA0058.1	Zipper-Type	Helix-Loop-Helix	vertebrates	12.685	0.571	28	67	7993	16759	47	0.00393	15900	0.00442	-2.547	0.281
NR1H2::RXRA	MA0115.1	Zinc-coordinating	Hormone-nuclear Receptor	vertebrates	27.878	0.445	0	95	99	24653	0	0	100	4.72e-05	-2.586	0.000
TEAD1	MA0090.1	Helix-Turn-Helix	Homeo	vertebrates	15.678	0.507	18	77	5222	19530	24	0.00241	8446	0.00282	-2.675	0.310
CTCF	MA0139.1	Zinc-coordinating	BetaBetaAlpha-zinc finger	vertebrates	17.205	0.645	10	85	3236	21516	11	0.00175	3982	0.0021	-2.696	0.210
Stat3	MA0144.1	Ig-fold	Stat	vertebrates	13.601	0.505	35	60	9883	14869	71	0.00594	23645	0.00657	-2.705	0.271
ELK4	MA0076.1	Winged Helix-Turn-Helix	Ets	vertebrates	14.123	0.583	19	76	6034	18718	26	0.00196	9342	0.00234	-2.735	0.141
USF1	MA0093.1	Zipper-Type	Helix-Loop-Helix	vertebrates	11.290	0.643	29	66	9330	15422	64	0.00375	21993	0.00428	-2.820	0.061
NHLH1	MA0048.1	Zipper-Type	Helix-Loop-Helix	vertebrates	14.132	0.674	18	77	5783	18969	28	0.00281	9874	0.00329	-2.923	0.135
NFE2L2	MA0150.1	Zipper-Type	Leucine Zipper	vertebrates	14.394	0.486	14	81	5635	19117	25	0.0023	8970	0.00274	-2.937	0.019
Ar	MA0007.1	Zinc-coordinating	Hormone-nuclear Receptor	vertebrates	15.703	0.498	1	94	534	24218	1	0.000184	554	0.000339	-2.982	0.135
Myf	MA0055.1	Zipper-Type	Helix-Loop-Helix	vertebrates	15.914	0.609	36	59	10157	14595	83	0.00834	27519	0.00918	-3.061	0.268
NR3C1	MA0113.1	Zinc-coordinating	Hormone-nuclear Receptor	vertebrates	14.749	0.432	7	88	2522	22230	8	0.00121	3161	0.00158	-3.306	0.149
Pax4	MA0068.1	Helix-Turn-Helix	Homeo	vertebrates	11.004	0.441	0	95	112	24640	0	0	113	9.42e-05	-3.504	0.000
RXR::RAR_DR5	MA0159.1	Zinc-coordinating	Hormone-nuclear Receptor	vertebrates	16.004	0.535	3	92	1313	23439	3	0.000427	1499	0.000708	-3.709	0.122
NFYA	MA0060.1	Other Alpha-Helix	NFY CCAAT-binding	vertebrates	12.925	0.523	18	77	5865	18887	26	0.00348	9476	0.00421	-3.925	0.118
SPIB	MA0081.1	Winged Helix-Turn-Helix	Ets	vertebrates	9.060	0.466	65	30	17547	7205	547	0.032	175639	0.0342	-4.036	0.298
REST	MA0138.2	Zinc-coordinating	BetaBetaAlpha-zinc finger	vertebrates	23.134	0.596	0	95	232	24520	0	0	242	0.000141	-4.230	0.000
E2F1	MA0024.1	Winged Helix-Turn-Helix	E2F	vertebrates	13.838	0.625	26	69	8113	16639	47	0.00315	17630	0.00392	-4.295	0.114
Arnt	MA0004.1	Zipper-Type	Helix-Loop-Helix	vertebrates	10.992	0.642	23	72	7052	17700	34	0.00171	13904	0.00232	-4.420	0.162
Pax6	MA0069.1	Helix-Turn-Helix	Homeo	vertebrates	13.798	0.432	2	93	1218	23534	2	0.000234	1377	0.000536	-4.564	0.050
SRF	MA0083.1	Other Alpha-Helix	MADS	vertebrates	17.965	0.466	1	94	908	23844	1	0.0001	1019	0.00034	-4.568	0.029
Myb	MA0100.1	Helix-Turn-Helix	Myb	vertebrates	9.883	0.591	50	45	13518	11234	171	0.0114	58600	0.013	-4.821	0.373
RXRA::VDR	MA0074.1	Zinc-coordinating	Hormone-nuclear Receptor	vertebrates	20.451	0.527	0	95	453	24299	0	0	475	0.000198	-4.967	0.000
CREB1	MA0018.2	Zipper-Type	Leucine Zipper	vertebrates	10.139	0.523	30	65	9204	15548	51	0.00341	19712	0.00438	-5.083	0.114
ELK1	MA0028.1	Winged Helix-Turn-Helix	Ets	vertebrates	8.812	0.568	51	44	13642	11110	157	0.0131	54748	0.0152	-5.866	0.430
znf143	MA0088.1	Zinc-coordinating	BetaBetaAlpha-zinc finger	vertebrates	17.541	0.530	2	93	1301	23451	2	0.000335	1473	0.000819	-5.898	0.038
Arnt::Ahr	MA0006.1	Zipper-Type	Helix-Loop-Helix	vertebrates	9.532	0.715	49	46	13597	11155	183	0.00919	66086	0.011	-6.068	0.253
MYC::MAX	MA0059.1	Zipper-Type	Helix-Loop-Helix	vertebrates	14.237	0.602	8	87	3436	21316	8	0.000737	4535	0.00139	-6.075	0.039
SPI1	MA0080.2	Winged Helix-Turn-Helix	Ets	vertebrates	9.640	0.435	61	34	15792	8960	277	0.0162	95792	0.0186	-6.156	0.667
REL	MA0101.1	Ig-fold	Rel	vertebrates	10.515	0.559	33	62	10514	14238	78	0.00653	29250	0.00813	-6.174	0.052
NF-kappaB	MA0061.1	Ig-fold	Rel	vertebrates	13.345	0.621	27	68	8381	16371	47	0.00393	18865	0.00524	-6.283	0.115
Spz1	MA0111.1	Other	Other	vertebrates	11.907	0.538	16	79	6658	18094	29	0.00267	12530	0.00383	-6.515	0.008
NFKB1	MA0105.1	Ig-fold	Rel	vertebrates	15.627	0.758	7	88	3946	20806	11	0.00101	6372	0.00195	-7.363	0.004
RREB1	MA0073.1	Zinc-coordinating	BetaBetaAlpha-zinc finger	vertebrates	22.278	0.623	2	93	1520	23232	2	0.000335	1839	0.00102	-7.480	0.018
Nkx3-2	MA0122.1	Helix-Turn-Helix	Homeo	vertebrates	8.542	0.463	54	41	15425	9327	259	0.0195	91612	0.0229	-7.868	0.122
PPARG::RXRA	MA0065.2	Zinc-coordinating	Hormone-nuclear Receptor	vertebrates	11.663	0.547	17	78	6067	18685	24	0.00301	11080	0.00462	-8.205	0.050
GABPA	MA0062.2	Winged Helix-Turn-Helix	Ets	vertebrates	13.335	0.647	29	66	9355	15397	48	0.00442	20927	0.0064	-8.592	0.059
Egr1	MA0162.1	Zinc-coordinating	BetaBetaAlpha-zinc finger	vertebrates	14.456	0.739	18	77	6364	18388	23	0.00212	12188	0.00373	-9.147	0.050
EBF1	MA0154.1	Zipper-Type	Helix-Loop-Helix	vertebrates	11.564	0.648	38	57	11288	13464	97	0.00812	39149	0.0109	-9.211	0.122
YY1	MA0095.1	Zinc-coordinating	BetaBetaAlpha-zinc finger	vertebrates	8.101	0.510	64	31	17190	7562	460	0.0231	165054	0.0275	-9.345	0.339
Myc	MA0147.1	Zipper-Type	Helix-Loop-Helix	vertebrates	11.157	0.686	20	75	8288	16464	36	0.00301	18476	0.00513	-10.278	0.003
HIF1A::ARNT	MA0259.1	Zipper-Type	Helix-Loop-Helix	vertebrates	9.740	0.657	41	54	10914	13838	84	0.00562	37662	0.00837	-10.440	0.492
Zfp423	MA0116.1	Zinc-coordinating	BetaBetaAlpha-zinc finger	vertebrates	17.925	0.679	16	79	5691	19061	18	0.00226	10149	0.00423	-10.517	0.059
Mycn	MA0104.2	Zipper-Type	Helix-Loop-Helix	vertebrates	11.104	0.699	20	75	8332	16420	36	0.00301	18928	0.00526	-10.756	0.003
INSM1	MA0155.1	Zinc-coordinating	BetaBetaAlpha-zinc finger	vertebrates	14.862	0.667	21	74	7588	17164	33	0.00331	17685	0.0059	-11.679	0.025
MZF1_5-13	MA0057.1	Zinc-coordinating	BetaBetaAlpha-zinc finger	vertebrates	9.400	0.588	54	41	13425	11327	176	0.0147	77649	0.0216	-16.297	1.068
ZNF354C	MA0130.1	Zinc-coordinating	BetaBetaAlpha-zinc finger	vertebrates	8.958	0.615	64	31	17566	7186	510	0.0256	207738	0.0346	-17.067	0.207
Tcfcp2l1	MA0145.1	Other	CP2	vertebrates	11.650	0.609	33	62	10591	14161	59	0.00691	32190	0.0125	-17.449	0.046
ZEB1	MA0103.1	Zinc-coordinating	BetaBetaAlpha-zinc finger	vertebrates	8.305	0.557	66	29	17454	7298	396	0.0199	171132	0.0285	-17.959	0.452
Zfx	MA0146.1	Zinc-coordinating	BetaBetaAlpha-zinc finger	vertebrates	13.077	0.749	30	65	9872	14880	57	0.00668	33238	0.0129	-19.140	0.039
Klf4	MA0039.2	Zinc-coordinating	BetaBetaAlpha-zinc finger	vertebrates	12.618	0.771	49	46	13645	11107	192	0.0161	88731	0.0247	-19.149	0.239
SP1	MA0079.2	Zinc-coordinating	BetaBetaAlpha-zinc finger	vertebrates	11.129	0.820	39	56	12391	12361	155	0.013	79797	0.0222	-21.608	0.032
MZF1_1-4	MA0056.1	Zinc-coordinating	BetaBetaAlpha-zinc finger	vertebrates	8.586	0.725	60	35	16863	7889	425	0.0213	201000	0.0335	-23.381	0.135
