# Supplementary material for: Genome-wide expression changes induced by bisphenol A, F and S in human stem cell derived hepatocyte-like cells
Source: EXCLI J. 2020 Nov 4;19:1459–76. doi: 10.17179/excli2020-2934 (PMC7726493; doi:10.17179/excli2020-2934)
Supplement: supplementary_text_file_2_ Signature downregulation BPA Man 12 [file EXCLI-19-1459-s-013.txt]

TF	JASPAR ID	Class	Family	Tax Group	IC	GC Content	Target gene hits	Target gene non-hits	Background gene hits	Background gene non-hits	Target TFBS hits	Target TFBS nucleotide rate	Background TFBS hits	Background TFBS nucleotide rate	Z-score	Fisher score
HOXA5	MA0158.1	Helix-Turn-Helix	Homeo	vertebrates	8.759	0.315	482	82	17629	7123	8263	0.0529	205993	0.0458	38.178	33.735
SPIB	MA0081.1	Winged Helix-Turn-Helix	Ets	vertebrates	9.060	0.466	487	77	17547	7205	7108	0.0398	175639	0.0342	34.935	39.557
ELF5	MA0136.1	Winged Helix-Turn-Helix	Ets	vertebrates	8.693	0.429	476	88	16547	8205	4722	0.034	117435	0.0294	30.854	46.357
REL	MA0101.1	Ig-fold	Rel	vertebrates	10.515	0.559	352	212	10514	14238	1301	0.0104	29250	0.00813	28.498	46.987
Nkx2-5	MA0063.1	Helix-Turn-Helix	Homeo	vertebrates	8.270	0.218	454	110	16973	7779	7713	0.0432	197210	0.0384	28.359	22.308
FOXI1	MA0042.1	Winged Helix-Turn-Helix	Forkhead	vertebrates	13.183	0.263	361	203	11680	13072	2046	0.0197	49366	0.0165	28.095	34.159
AP1	MA0099.2	Zipper-Type	Leucine Zipper	vertebrates	9.193	0.405	472	92	16390	8362	4536	0.0254	113253	0.022	25.859	45.291
SRY	MA0084.1	Other Alpha-Helix	High Mobility Group	vertebrates	9.193	0.238	427	137	14714	10038	4028	0.029	101929	0.0255	25.084	34.960
FEV	MA0156.1	Winged Helix-Turn-Helix	Ets	vertebrates	12.121	0.442	464	100	15402	9350	3292	0.0211	81722	0.0182	24.448	55.538
CEBPA	MA0102.2	Zipper-Type	Leucine Zipper	vertebrates	8.712	0.358	394	170	12828	11924	2278	0.0164	55606	0.0139	23.958	39.787
Pdx1	MA0132.1	Helix-Turn-Helix	Homeo	vertebrates	9.040	0.194	442	122	15507	9245	5560	0.0267	140973	0.0235	23.675	34.227
NF-kappaB	MA0061.1	Ig-fold	Rel	vertebrates	13.345	0.621	308	256	8381	16371	842	0.00674	18865	0.00524	23.212	52.462
SPI1	MA0080.2	Winged Helix-Turn-Helix	Ets	vertebrates	9.640	0.435	465	99	15792	8960	3825	0.0214	95792	0.0186	23.201	49.264
NFATC2	MA0152.1	Ig-fold	Rel	vertebrates	9.859	0.346	432	132	15176	9576	3888	0.0218	97757	0.019	22.733	31.750
TBP	MA0108.2	Beta-sheet	TATA-binding	vertebrates	10.086	0.377	320	244	10389	14363	1362	0.0164	33775	0.0141	21.641	26.832
FOXA1	MA0148.1	Winged Helix-Turn-Helix	Forkhead	vertebrates	12.533	0.332	394	170	13355	11397	2490	0.0219	63112	0.0193	21.463	31.710
Foxd3	MA0041.1	Winged Helix-Turn-Helix	Forkhead	vertebrates	12.945	0.223	355	209	11354	13398	1973	0.019	49535	0.0165	21.404	35.057
SOX9	MA0077.1	Other Alpha-Helix	High Mobility Group	vertebrates	9.079	0.358	348	216	11417	13335	1704	0.0123	41403	0.0104	21.260	29.534
FOXO3	MA0157.1	Winged Helix-Turn-Helix	Forkhead	vertebrates	11.734	0.298	404	160	13611	11141	2763	0.0177	69410	0.0154	20.581	34.881
RELA	MA0107.1	Ig-fold	Rel	vertebrates	14.757	0.567	269	295	7171	17581	612	0.0049	13690	0.0038	19.899	45.559
Hand1::Tcfe2a	MA0092.1	Zipper-Type	Helix-Loop-Helix	vertebrates	10.144	0.507	394	170	13286	11466	2164	0.0173	54768	0.0152	19.257	32.714
Prrx2	MA0075.1	Helix-Turn-Helix	Homeo	vertebrates	9.063	0.027	429	135	15063	9689	4835	0.0194	123270	0.0171	19.219	31.249
MEF2A	MA0052.1	Other Alpha-Helix	MADS	vertebrates	15.709	0.179	239	325	7006	17746	683	0.00547	15631	0.00434	19.124	27.441
ARID3A	MA0151.1	Helix-Turn-Helix	Arid	vertebrates	9.896	0.062	449	115	16086	8666	6348	0.0305	166235	0.0277	18.950	30.885
Gata1	MA0035.2	Zinc-coordinating	GATA	vertebrates	10.878	0.373	414	150	14350	10402	2917	0.0257	75905	0.0232	18.503	31.028
Gfi	MA0038.1	Zinc-coordinating	BetaBetaAlpha-zinc finger	vertebrates	9.470	0.391	394	170	13731	11021	2561	0.0205	65844	0.0183	18.435	26.523
NFE2L2	MA0150.1	Zipper-Type	Leucine Zipper	vertebrates	14.394	0.486	211	353	5635	19117	409	0.0036	8970	0.00274	18.389	32.498
FOXD1	MA0031.1	Winged Helix-Turn-Helix	Forkhead	vertebrates	11.926	0.275	393	171	13087	11665	2481	0.0159	62921	0.014	18.136	34.987
IRF1	MA0050.1	Winged Helix-Turn-Helix	IRF	vertebrates	16.008	0.383	228	336	6075	18677	503	0.00483	11517	0.00384	17.936	36.232
SRF	MA0083.1	Other Alpha-Helix	MADS	vertebrates	17.965	0.466	53	511	908	23844	66	0.000634	1019	0.00034	17.828	20.336
Nobox	MA0125.1	Helix-Turn-Helix	Homeo	vertebrates	9.573	0.260	391	173	13558	11194	3001	0.0192	77190	0.0172	17.771	26.960
Sox2	MA0143.1	Other Alpha-Helix	High Mobility Group	vertebrates	12.951	0.361	118	446	2809	21943	185	0.00222	3844	0.0016	17.309	23.168
Foxa2	MA0047.2	Winged Helix-Turn-Helix	Forkhead	vertebrates	13.268	0.315	356	208	11656	13096	1697	0.0163	43535	0.0145	16.721	31.200
Tal1::Gata1	MA0140.1	Zipper-Type	Helix-Loop-Helix	vertebrates	11.297	0.451	221	343	6212	18540	465	0.0067	11200	0.0056	16.471	28.971
TEAD1	MA0090.1	Helix-Turn-Helix	Homeo	vertebrates	15.678	0.507	199	365	5222	19530	373	0.00358	8446	0.00282	16.185	31.910
MZF1_5-13	MA0057.1	Zinc-coordinating	BetaBetaAlpha-zinc finger	vertebrates	9.400	0.588	415	149	13425	11327	2947	0.0236	77649	0.0216	15.548	46.483
HLF	MA0043.1	Zipper-Type	Leucine Zipper	vertebrates	11.147	0.394	213	351	5508	19244	429	0.00412	9969	0.00332	15.489	36.393
Sox17	MA0078.1	Other Alpha-Helix	High Mobility Group	vertebrates	10.502	0.384	394	170	13879	10873	2520	0.0182	65883	0.0165	14.788	24.612
STAT1	MA0137.2	Ig-fold	Stat	vertebrates	13.119	0.452	225	339	6394	18358	454	0.00545	10990	0.00458	14.432	28.502
Sox5	MA0087.1	Other Alpha-Helix	High Mobility Group	vertebrates	10.831	0.199	379	185	13087	11665	2765	0.0155	72042	0.014	14.122	25.855
ELK1	MA0028.1	Winged Helix-Turn-Helix	Ets	vertebrates	8.812	0.568	406	158	13642	11110	2093	0.0168	54748	0.0152	14.120	35.855
RUNX1	MA0002.2	Ig-fold	Runt	vertebrates	10.401	0.502	407	157	13641	11111	2224	0.0196	58648	0.0179	14.007	36.603
Stat3	MA0144.1	Ig-fold	Stat	vertebrates	13.601	0.505	338	226	9883	14869	947	0.00758	23645	0.00657	14.005	47.484
Nkx3-2	MA0122.1	Helix-Turn-Helix	Homeo	vertebrates	8.542	0.463	434	130	15425	9327	3414	0.0246	91612	0.0229	12.645	29.602
MZF1_1-4	MA0056.1	Zinc-coordinating	BetaBetaAlpha-zinc finger	vertebrates	8.586	0.725	476	88	16863	7889	7398	0.0355	201000	0.0335	12.620	40.880
HNF1A	MA0046.1	Helix-Turn-Helix	Homeo	vertebrates	15.548	0.259	118	446	3044	21708	192	0.00215	4352	0.00169	12.477	18.541
Foxq1	MA0040.1	Winged Helix-Turn-Helix	Forkhead	vertebrates	14.070	0.202	259	305	8007	16745	870	0.00766	22088	0.00675	12.439	24.481
FOXF2	MA0030.1	Winged Helix-Turn-Helix	Forkhead	vertebrates	14.824	0.334	153	411	4097	20655	271	0.00304	6459	0.00251	11.719	21.902
Klf4	MA0039.2	Zinc-coordinating	BetaBetaAlpha-zinc finger	vertebrates	12.618	0.771	430	134	13645	11107	3279	0.0263	88731	0.0247	11.535	55.837
Pax4	MA0068.1	Helix-Turn-Helix	Homeo	vertebrates	11.004	0.441	8	556	112	24640	8	0.000192	113	9.42e-05	11.236	5.203
SP1	MA0079.2	Zinc-coordinating	BetaBetaAlpha-zinc finger	vertebrates	11.129	0.820	392	172	12391	12361	2950	0.0236	79797	0.0222	10.994	45.580
NFKB1	MA0105.1	Ig-fold	Rel	vertebrates	15.627	0.758	158	406	3946	20806	269	0.00237	6372	0.00195	10.681	28.061
Arnt::Ahr	MA0006.1	Zipper-Type	Helix-Loop-Helix	vertebrates	9.532	0.715	398	166	13597	11155	2487	0.0119	66086	0.011	9.961	30.929
IRF2	MA0051.1	Winged Helix-Turn-Helix	IRF	vertebrates	21.134	0.412	39	525	844	23908	45	0.000649	923	0.000462	9.705	10.026
Tcfcp2l1	MA0145.1	Other	CP2	vertebrates	11.650	0.609	323	241	10591	14161	1203	0.0135	32190	0.0125	9.682	25.852
Lhx3	MA0135.1	Helix-Turn-Helix	Homeo	vertebrates	16.354	0.131	195	369	5806	18946	498	0.00518	12758	0.00461	9.489	19.791
CREB1	MA0018.2	Zipper-Type	Leucine Zipper	vertebrates	10.139	0.523	299	265	9204	15548	769	0.00493	19712	0.00438	9.203	31.074
TAL1::TCF3	MA0091.1	Zipper-Type	Helix-Loop-Helix	vertebrates	14.070	0.453	241	323	7491	17261	569	0.00547	14681	0.0049	9.156	21.574
Nr2e3	MA0164.1	Zinc-coordinating	Hormone-nuclear Receptor	vertebrates	12.028	0.373	226	338	6354	18398	492	0.00276	12287	0.00239	8.410	29.816
Myb	MA0100.1	Helix-Turn-Helix	Myb	vertebrates	9.883	0.591	385	179	13518	11234	2159	0.0138	58600	0.013	7.921	23.889
RORA_2	MA0072.1	Zinc-coordinating	Hormone-nuclear Receptor	vertebrates	17.425	0.369	141	423	3571	21181	203	0.00228	5079	0.00198	7.538	23.709
NKX3-1	MA0124.1	Helix-Turn-Helix	Homeo	vertebrates	11.127	0.179	363	201	12654	12098	2524	0.0141	68823	0.0134	7.396	22.151
ELK4	MA0076.1	Winged Helix-Turn-Helix	Ets	vertebrates	14.123	0.583	209	355	6034	18718	364	0.00262	9342	0.00234	6.634	24.397
Pou5f1	MA0142.1	Helix-Turn-Helix	Homeo	vertebrates	14.808	0.308	119	445	3402	21350	203	0.00244	5205	0.00217	6.447	13.360
Pax6	MA0069.1	Helix-Turn-Helix	Homeo	vertebrates	13.798	0.432	48	516	1218	23534	59	0.000661	1377	0.000536	6.054	8.298
YY1	MA0095.1	Zinc-coordinating	BetaBetaAlpha-zinc finger	vertebrates	8.101	0.510	454	110	17190	7562	5912	0.0284	165054	0.0275	6.051	19.661
EBF1	MA0154.1	Zipper-Type	Helix-Loop-Helix	vertebrates	11.564	0.648	364	200	11288	13464	1428	0.0114	39149	0.0109	5.990	42.655
TP53	MA0106.1	Zinc-coordinating	Loop-Sheet-Helix	vertebrates	26.239	0.603	1	563	8	24744	1	1.6e-05	8	4.45e-06	5.919	1.695
EWSR1-FLI1	MA0149.1	Winged Helix-Turn-Helix	Ets	vertebrates	32.871	0.554	11	553	207	24545	11	0.000159	209	0.000105	5.860	4.599
NR3C1	MA0113.1	Zinc-coordinating	Hormone-nuclear Receptor	vertebrates	14.749	0.432	101	463	2522	22230	124	0.00179	3161	0.00158	5.790	17.341
NHLH1	MA0048.1	Zipper-Type	Helix-Loop-Helix	vertebrates	14.132	0.674	208	356	5783	18969	373	0.00358	9874	0.00329	5.684	27.853
PBX1	MA0070.1	Helix-Turn-Helix	Homeo	vertebrates	14.641	0.310	134	430	4107	20645	255	0.00245	6634	0.00221	5.657	11.484
RREB1	MA0073.1	Zinc-coordinating	BetaBetaAlpha-zinc finger	vertebrates	22.278	0.623	59	505	1520	23232	73	0.00117	1839	0.00102	5.131	9.540
NFIL3	MA0025.1	Zipper-Type	Leucine Zipper	vertebrates	14.139	0.265	220	344	6731	18021	581	0.00512	15828	0.00484	4.498	20.519
PPARG::RXRA	MA0065.2	Zinc-coordinating	Hormone-nuclear Receptor	vertebrates	11.663	0.547	203	361	6067	18685	407	0.00489	11080	0.00462	4.450	20.480
ZNF354C	MA0130.1	Zinc-coordinating	BetaBetaAlpha-zinc finger	vertebrates	8.958	0.615	477	87	17566	7186	7347	0.0353	207738	0.0346	4.058	30.566
Ddit3::Cebpa	MA0019.1	Zipper-Type	Leucine Zipper	vertebrates	11.652	0.483	185	379	5576	19176	360	0.00346	9754	0.00325	4.052	17.646
T	MA0009.1	Beta-Hairpin-Ribbon	T	vertebrates	17.863	0.452	74	490	1811	22941	83	0.000731	2114	0.000646	3.717	13.495
RORA_1	MA0071.1	Zinc-coordinating	Hormone-nuclear Receptor	vertebrates	13.190	0.424	271	293	8624	16128	685	0.00549	18895	0.00525	3.625	22.784
GABPA	MA0062.2	Winged Helix-Turn-Helix	Ets	vertebrates	13.335	0.647	306	258	9355	15397	754	0.00664	20927	0.0064	3.428	33.275
TLX1::NFIC	MA0119.1	Helix-Turn-Helix::Other	Homeo::Nuclear Factor I-CCAAT-binding	vertebrates	19.665	0.598	40	524	1066	23686	46	0.000516	1162	0.000452	3.325	6.250
NR1H2::RXRA	MA0115.1	Zinc-coordinating	Hormone-nuclear Receptor	vertebrates	27.878	0.445	5	559	99	24653	5	6.81e-05	100	4.72e-05	3.321	2.488
Pax5	MA0014.1	Helix-Turn-Helix	Homeo	vertebrates	12.432	0.575	50	514	1224	23528	52	0.000833	1364	0.000758	3.019	9.427
Spz1	MA0111.1	Other	Other	vertebrates	11.907	0.538	215	349	6658	18094	452	0.00398	12530	0.00383	2.733	18.863
E2F1	MA0024.1	Winged Helix-Turn-Helix	E2F	vertebrates	13.838	0.625	258	306	8113	16639	634	0.00406	17630	0.00392	2.539	22.476
INSM1	MA0155.1	Zinc-coordinating	BetaBetaAlpha-zinc finger	vertebrates	14.862	0.667	258	306	7588	17164	631	0.00606	17685	0.0059	2.422	30.151
PLAG1	MA0163.1	Zinc-coordinating	BetaBetaAlpha-zinc finger	vertebrates	19.352	0.798	66	498	1971	22781	91	0.00102	2462	0.000958	2.240	6.586
Arnt	MA0004.1	Zipper-Type	Helix-Loop-Helix	vertebrates	10.992	0.642	225	339	7052	17700	500	0.0024	13904	0.00232	1.946	18.920
Ar	MA0007.1	Zinc-coordinating	Hormone-nuclear Receptor	vertebrates	15.703	0.498	21	543	534	24218	21	0.00037	554	0.000339	1.876	4.299
Egr1	MA0162.1	Zinc-coordinating	BetaBetaAlpha-zinc finger	vertebrates	14.456	0.739	219	345	6364	18388	433	0.00381	12188	0.00373	1.619	25.269
HIF1A::ARNT	MA0259.1	Zipper-Type	Helix-Loop-Helix	vertebrates	9.740	0.657	320	244	10914	13838	1324	0.00848	37662	0.00837	1.338	20.185
NR4A2	MA0160.1	Zinc-coordinating	Hormone-nuclear Receptor	vertebrates	10.165	0.491	390	174	13896	10856	2102	0.0135	60034	0.0133	1.166	22.103
MIZF	MA0131.1	Zinc-coordinating	BetaBetaAlpha-zinc finger	vertebrates	13.197	0.610	76	488	2080	22672	90	0.000721	2497	0.000694	1.122	10.032
USF1	MA0093.1	Zipper-Type	Helix-Loop-Helix	vertebrates	11.290	0.643	302	262	9330	15422	774	0.00434	21993	0.00428	1.032	31.067
MYC::MAX	MA0059.1	Zipper-Type	Helix-Loop-Helix	vertebrates	14.237	0.602	119	445	3436	21316	161	0.00142	4535	0.00139	0.949	12.883
Myf	MA0055.1	Zipper-Type	Helix-Loop-Helix	vertebrates	15.914	0.609	290	274	10157	14595	962	0.00924	27519	0.00918	0.791	14.402
CTCF	MA0139.1	Zinc-coordinating	BetaBetaAlpha-zinc finger	vertebrates	17.205	0.645	117	447	3236	21516	140	0.00213	3982	0.0021	0.666	14.739
Esrrb	MA0141.1	Zinc-coordinating	Hormone-nuclear Receptor	vertebrates	12.806	0.524	298	266	10167	14585	918	0.00882	26346	0.00878	0.429	17.883
Mycn	MA0104.2	Zipper-Type	Helix-Loop-Helix	vertebrates	11.104	0.699	260	304	8332	16420	660	0.00528	18928	0.00526	0.387	20.698
Myc	MA0147.1	Zipper-Type	Helix-Loop-Helix	vertebrates	11.157	0.686	258	306	8288	16464	644	0.00516	18476	0.00513	0.352	20.218
HNF4A	MA0114.1	Zinc-coordinating	Hormone-nuclear Receptor	vertebrates	9.617	0.522	205	359	6389	18363	392	0.00408	11240	0.00406	0.352	17.245
MAX	MA0058.1	Zipper-Type	Helix-Loop-Helix	vertebrates	12.685	0.571	257	307	7993	16759	554	0.00444	15900	0.00442	0.297	23.547
NR2F1	MA0017.1	Zinc-coordinating	Hormone-nuclear Receptor	vertebrates	15.924	0.478	125	439	3735	21017	176	0.00197	5073	0.00197	-0.021	11.876
Evi1	MA0029.1	Zinc-coordinating	BetaBetaAlpha-zinc finger	vertebrates	17.909	0.280	63	501	1931	22821	85	0.000953	2457	0.000956	-0.120	5.752
Zfp423	MA0116.1	Zinc-coordinating	BetaBetaAlpha-zinc finger	vertebrates	17.925	0.679	180	384	5691	19061	350	0.0042	10149	0.00423	-0.458	13.783
REST	MA0138.2	Zinc-coordinating	BetaBetaAlpha-zinc finger	vertebrates	23.134	0.596	7	557	232	24520	8	0.000135	242	0.000141	-0.667	1.255
PPARG	MA0066.1	Zinc-coordinating	Hormone-nuclear Receptor	vertebrates	20.365	0.523	2	562	62	24690	2	3.2e-05	64	3.56e-05	-0.738	0.870
ZEB1	MA0103.1	Zinc-coordinating	BetaBetaAlpha-zinc finger	vertebrates	8.305	0.557	471	93	17454	7298	5909	0.0284	171132	0.0285	-0.953	27.568
HNF1B	MA0153.1	Helix-Turn-Helix	Homeo	vertebrates	16.821	0.222	135	429	4107	20645	233	0.00224	6910	0.0023	-1.529	11.944
ESR1	MA0112.2	Zinc-coordinating	Hormone-nuclear Receptor	vertebrates	13.563	0.594	11	553	345	24407	11	0.000176	355	0.000197	-1.712	1.751
RXR::RAR_DR5	MA0159.1	Zinc-coordinating	Hormone-nuclear Receptor	vertebrates	16.004	0.535	45	519	1313	23439	48	0.000653	1499	0.000708	-2.314	5.235
Zfx	MA0146.1	Zinc-coordinating	BetaBetaAlpha-zinc finger	vertebrates	13.077	0.749	311	253	9872	14880	1114	0.0125	33238	0.0129	-4.372	28.677
RXRA::VDR	MA0074.1	Zinc-coordinating	Hormone-nuclear Receptor	vertebrates	20.451	0.527	9	555	453	24299	10	0.00012	475	0.000198	-6.217	0.351
NFYA	MA0060.1	Other Alpha-Helix	NFY CCAAT-binding	vertebrates	12.925	0.523	171	393	5865	18887	298	0.00382	9476	0.00421	-6.821	8.416
ESR2	MA0258.1	Zinc-coordinating	Hormone-nuclear Receptor	vertebrates	13.618	0.546	68	496	2219	22533	77	0.00111	2670	0.00134	-6.916	4.732
znf143	MA0088.1	Zinc-coordinating	BetaBetaAlpha-zinc finger	vertebrates	17.541	0.530	31	533	1301	23451	34	0.000545	1473	0.000819	-10.726	0.851
