# Supplementary material for: Genome-wide expression changes induced by bisphenol A, F and S in human stem cell derived hepatocyte-like cells
Source: EXCLI J. 2020 Nov 4;19:1459–76. doi: 10.17179/excli2020-2934 (PMC7726493; doi:10.17179/excli2020-2934)
Supplement: supplementary_text_file_8_Signature downregulation BPA H9 [file EXCLI-19-1459-s-014.txt]

TF	JASPAR ID	Class	Family	Tax Group	IC	GC Content	Target gene hits	Target gene non-hits	Background gene hits	Background gene non-hits	Target TFBS hits	Target TFBS nucleotide rate	Background TFBS hits	Background TFBS nucleotide rate	Z-score	Fisher score
FOXA1	MA0148.1	Winged Helix-Turn-Helix	Forkhead	vertebrates	12.533	0.332	104	49	13355	11397	642	0.0237	63112	0.0193	17.496	8.110
Hand1::Tcfe2a	MA0092.1	Zipper-Type	Helix-Loop-Helix	vertebrates	10.144	0.507	106	47	13286	11466	569	0.0191	54768	0.0152	17.284	9.676
TEAD1	MA0090.1	Helix-Turn-Helix	Homeo	vertebrates	15.678	0.507	62	91	5222	19530	111	0.00447	8446	0.00282	17.020	16.885
SPIB	MA0081.1	Winged Helix-Turn-Helix	Ets	vertebrates	9.060	0.466	129	24	17547	7205	1673	0.0393	175639	0.0342	15.441	9.344
ZNF354C	MA0130.1	Zinc-coordinating	BetaBetaAlpha-zinc finger	vertebrates	8.958	0.615	130	23	17566	7186	1968	0.0396	207738	0.0346	14.905	10.094
CEBPA	MA0102.2	Zipper-Type	Leucine Zipper	vertebrates	8.712	0.358	108	45	12828	11924	564	0.017	55606	0.0139	14.580	13.176
PPARG::RXRA	MA0065.2	Zinc-coordinating	Hormone-nuclear Receptor	vertebrates	11.663	0.547	57	96	6067	18685	127	0.00639	11080	0.00462	14.279	8.037
AP1	MA0099.2	Zipper-Type	Leucine Zipper	vertebrates	9.193	0.405	122	31	16390	8362	1100	0.0258	113253	0.022	14.176	8.658
NFATC2	MA0152.1	Ig-fold	Rel	vertebrates	9.859	0.346	113	40	15176	9576	955	0.0224	97757	0.019	13.666	7.169
INSM1	MA0155.1	Zinc-coordinating	BetaBetaAlpha-zinc finger	vertebrates	14.862	0.667	71	82	7588	17164	191	0.00769	17685	0.0059	12.787	10.315
TAL1::TCF3	MA0091.1	Zipper-Type	Helix-Loop-Helix	vertebrates	14.070	0.453	68	85	7491	17261	162	0.00652	14681	0.0049	12.727	8.760
SRF	MA0083.1	Other Alpha-Helix	MADS	vertebrates	17.965	0.466	15	138	908	23844	19	0.000765	1019	0.00034	12.550	7.449
FEV	MA0156.1	Winged Helix-Turn-Helix	Ets	vertebrates	12.121	0.442	113	40	15402	9350	791	0.0212	81722	0.0182	12.545	6.415
Foxa2	MA0047.2	Winged Helix-Turn-Helix	Forkhead	vertebrates	13.268	0.315	95	58	11656	13096	427	0.0172	43535	0.0145	12.224	8.860
REL	MA0101.1	Ig-fold	Rel	vertebrates	10.515	0.559	84	69	10514	14238	300	0.0101	29250	0.00813	11.788	6.600
MZF1_5-13	MA0057.1	Zinc-coordinating	BetaBetaAlpha-zinc finger	vertebrates	9.400	0.588	99	54	13425	11327	736	0.0247	77649	0.0216	11.733	5.166
HOXA5	MA0158.1	Helix-Turn-Helix	Homeo	vertebrates	8.759	0.315	129	24	17629	7123	1866	0.0501	205993	0.0458	11.247	9.008
Gfi	MA0038.1	Zinc-coordinating	BetaBetaAlpha-zinc finger	vertebrates	9.470	0.391	103	50	13731	11021	627	0.021	65844	0.0183	11.181	6.258
Gata1	MA0035.2	Zinc-coordinating	GATA	vertebrates	10.878	0.373	110	43	14350	10402	711	0.0262	75905	0.0232	11.043	8.240
EWSR1-FLI1	MA0149.1	Winged Helix-Turn-Helix	Ets	vertebrates	32.871	0.554	5	148	207	24545	5	0.000302	209	0.000105	10.456	4.595
Tcfcp2l1	MA0145.1	Other	CP2	vertebrates	11.650	0.609	85	68	10591	14161	311	0.0146	32190	0.0125	10.251	6.876
FOXO3	MA0157.1	Winged Helix-Turn-Helix	Forkhead	vertebrates	11.734	0.298	107	46	13611	11141	659	0.0177	69410	0.0154	10.019	9.071
Myf	MA0055.1	Zipper-Type	Helix-Loop-Helix	vertebrates	15.914	0.609	84	69	10157	14595	270	0.0109	27519	0.00918	9.710	7.857
NR1H2::RXRA	MA0115.1	Zinc-coordinating	Hormone-nuclear Receptor	vertebrates	27.878	0.445	3	150	99	24653	3	0.000171	100	4.72e-05	9.709	3.685
REST	MA0138.2	Zinc-coordinating	BetaBetaAlpha-zinc finger	vertebrates	23.134	0.596	4	149	232	24520	5	0.000352	242	0.000141	9.624	2.846
YY1	MA0095.1	Zinc-coordinating	BetaBetaAlpha-zinc finger	vertebrates	8.101	0.510	124	29	17190	7562	1504	0.0303	165054	0.0275	9.229	7.067
RELA	MA0107.1	Ig-fold	Rel	vertebrates	14.757	0.567	59	94	7171	17581	144	0.00483	13690	0.0038	9.107	4.974
SOX9	MA0077.1	Other Alpha-Helix	High Mobility Group	vertebrates	9.079	0.358	87	66	11417	13335	397	0.012	41403	0.0104	8.819	5.284
HNF1B	MA0153.1	Helix-Turn-Helix	Homeo	vertebrates	16.821	0.222	37	116	4107	20645	76	0.00306	6910	0.0023	8.596	4.562
HNF4A	MA0114.1	Zinc-coordinating	Hormone-nuclear Receptor	vertebrates	9.617	0.522	50	103	6389	18363	116	0.00506	11240	0.00406	8.576	3.351
SPI1	MA0080.2	Winged Helix-Turn-Helix	Ets	vertebrates	9.640	0.435	114	39	15792	8960	883	0.0207	95792	0.0186	8.518	5.739
EBF1	MA0154.1	Zipper-Type	Helix-Loop-Helix	vertebrates	11.564	0.648	93	60	11288	13464	372	0.0125	39149	0.0109	8.445	9.026
FOXI1	MA0042.1	Winged Helix-Turn-Helix	Forkhead	vertebrates	13.183	0.263	91	62	11680	13072	456	0.0184	49366	0.0165	8.160	6.461
HNF1A	MA0046.1	Helix-Turn-Helix	Homeo	vertebrates	15.548	0.259	35	118	3044	21708	49	0.0023	4352	0.00169	8.068	8.478
MEF2A	MA0052.1	Other Alpha-Helix	MADS	vertebrates	15.709	0.179	52	101	7006	17746	158	0.0053	15631	0.00434	7.949	2.614
ESR1	MA0112.2	Zinc-coordinating	Hormone-nuclear Receptor	vertebrates	13.563	0.594	6	147	345	24407	6	0.000403	355	0.000197	7.920	3.835
HLF	MA0043.1	Zipper-Type	Leucine Zipper	vertebrates	11.147	0.394	55	98	5508	19244	102	0.00411	9969	0.00332	7.417	9.365
RUNX1	MA0002.2	Ig-fold	Runt	vertebrates	10.401	0.502	109	44	13641	11111	533	0.0197	58648	0.0179	7.196	10.334
ELK1	MA0028.1	Winged Helix-Turn-Helix	Ets	vertebrates	8.812	0.568	102	51	13642	11110	499	0.0167	54748	0.0152	6.835	6.010
Sox5	MA0087.1	Other Alpha-Helix	High Mobility Group	vertebrates	10.831	0.199	103	50	13087	11665	659	0.0155	72042	0.014	6.814	8.474
ELF5	MA0136.1	Winged Helix-Turn-Helix	Ets	vertebrates	8.693	0.429	118	35	16547	8205	1042	0.0315	117435	0.0294	6.801	5.592
RREB1	MA0073.1	Zinc-coordinating	BetaBetaAlpha-zinc finger	vertebrates	22.278	0.623	19	134	1520	23232	21	0.00141	1839	0.00102	6.592	5.846
Nkx2-5	MA0063.1	Helix-Turn-Helix	Homeo	vertebrates	8.270	0.218	117	36	16973	7779	1726	0.0405	197210	0.0384	6.218	3.904
Myb	MA0100.1	Helix-Turn-Helix	Myb	vertebrates	9.883	0.591	105	48	13518	11234	533	0.0143	58600	0.013	6.173	8.135
Pdx1	MA0132.1	Helix-Turn-Helix	Homeo	vertebrates	9.040	0.194	116	37	15507	9245	1252	0.0252	140973	0.0235	6.148	7.878
CTCF	MA0139.1	Zinc-coordinating	BetaBetaAlpha-zinc finger	vertebrates	17.205	0.645	32	121	3236	21516	41	0.00261	3982	0.0021	6.083	5.348
NFKB1	MA0105.1	Ig-fold	Rel	vertebrates	15.627	0.758	38	115	3946	20806	66	0.00244	6372	0.00195	6.032	5.775
TBP	MA0108.2	Beta-sheet	TATA-binding	vertebrates	10.086	0.377	83	70	10389	14363	305	0.0154	33775	0.0141	5.907	6.489
MZF1_1-4	MA0056.1	Zinc-coordinating	BetaBetaAlpha-zinc finger	vertebrates	8.586	0.725	122	31	16863	7889	1760	0.0354	201000	0.0335	5.847	6.921
NR2F1	MA0017.1	Zinc-coordinating	Hormone-nuclear Receptor	vertebrates	15.924	0.478	30	123	3735	21017	52	0.00244	5073	0.00197	5.757	2.551
RORA_1	MA0071.1	Zinc-coordinating	Hormone-nuclear Receptor	vertebrates	13.190	0.424	72	81	8624	16128	179	0.00601	18895	0.00525	5.706	6.675
Tal1::Gata1	MA0140.1	Zipper-Type	Helix-Loop-Helix	vertebrates	11.297	0.451	48	105	6212	18540	105	0.00634	11200	0.0056	5.409	3.039
Ar	MA0007.1	Zinc-coordinating	Hormone-nuclear Receptor	vertebrates	15.703	0.498	7	146	534	24218	7	0.000517	554	0.000339	5.236	2.995
FOXD1	MA0031.1	Winged Helix-Turn-Helix	Forkhead	vertebrates	11.926	0.275	95	58	13087	11665	562	0.0151	62921	0.014	5.114	4.294
NHLH1	MA0048.1	Zipper-Type	Helix-Loop-Helix	vertebrates	14.132	0.674	56	97	5783	18969	95	0.00383	9874	0.00329	5.068	8.696
NF-kappaB	MA0061.1	Ig-fold	Rel	vertebrates	13.345	0.621	69	84	8381	16371	176	0.00591	18865	0.00524	5.012	5.941
STAT1	MA0137.2	Ig-fold	Stat	vertebrates	13.119	0.452	58	95	6394	18358	103	0.00519	10990	0.00458	4.873	7.250
Nobox	MA0125.1	Helix-Turn-Helix	Homeo	vertebrates	9.573	0.260	103	50	13558	11194	682	0.0183	77190	0.0172	4.835	6.817
Klf4	MA0039.2	Zinc-coordinating	BetaBetaAlpha-zinc finger	vertebrates	12.618	0.771	101	52	13645	11107	774	0.026	88731	0.0247	4.643	5.496
NFE2L2	MA0150.1	Zipper-Type	Leucine Zipper	vertebrates	14.394	0.486	47	106	5635	19117	86	0.00317	8970	0.00274	4.504	4.229
Esrrb	MA0141.1	Zinc-coordinating	Hormone-nuclear Receptor	vertebrates	12.806	0.524	79	74	10167	14585	237	0.00954	26346	0.00878	4.435	5.209
ESR2	MA0258.1	Zinc-coordinating	Hormone-nuclear Receptor	vertebrates	13.618	0.546	21	132	2219	22533	27	0.00163	2670	0.00134	4.394	3.390
FOXF2	MA0030.1	Winged Helix-Turn-Helix	Forkhead	vertebrates	14.824	0.334	35	118	4097	20655	62	0.00291	6459	0.00251	4.348	3.614
Nkx3-2	MA0122.1	Helix-Turn-Helix	Homeo	vertebrates	8.542	0.463	107	46	15425	9327	798	0.0241	91612	0.0229	4.346	3.493
NR4A2	MA0160.1	Zinc-coordinating	Hormone-nuclear Receptor	vertebrates	10.165	0.491	102	51	13896	10856	531	0.0143	60034	0.0133	4.328	5.255
Sox2	MA0143.1	Other Alpha-Helix	High Mobility Group	vertebrates	12.951	0.361	29	124	2809	21943	38	0.00191	3844	0.0016	4.219	5.509
Stat3	MA0144.1	Ig-fold	Stat	vertebrates	13.601	0.505	82	71	9883	14869	214	0.00718	23645	0.00657	4.123	7.709
MAX	MA0058.1	Zipper-Type	Helix-Loop-Helix	vertebrates	12.685	0.571	62	91	7993	16759	146	0.0049	15900	0.00442	3.952	3.914
Foxd3	MA0041.1	Winged Helix-Turn-Helix	Forkhead	vertebrates	12.945	0.223	91	62	11354	13398	433	0.0174	49535	0.0165	3.938	7.569
Arnt::Ahr	MA0006.1	Zipper-Type	Helix-Loop-Helix	vertebrates	9.532	0.715	103	50	13597	11155	584	0.0118	66086	0.011	3.870	6.689
Prrx2	MA0075.1	Helix-Turn-Helix	Homeo	vertebrates	9.063	0.027	110	43	15063	9689	1072	0.018	123270	0.0171	3.621	5.838
ELK4	MA0076.1	Winged Helix-Turn-Helix	Ets	vertebrates	14.123	0.583	44	109	6034	18718	88	0.00266	9342	0.00234	3.619	2.093
Sox17	MA0078.1	Other Alpha-Helix	High Mobility Group	vertebrates	10.502	0.384	98	55	13879	10873	573	0.0173	65883	0.0165	3.557	3.580
ZEB1	MA0103.1	Zinc-coordinating	BetaBetaAlpha-zinc finger	vertebrates	8.305	0.557	126	27	17454	7298	1470	0.0296	171132	0.0285	3.501	7.463
SRY	MA0084.1	Other Alpha-Helix	High Mobility Group	vertebrates	9.193	0.238	115	38	14714	10038	877	0.0265	101929	0.0255	3.454	10.265
ARID3A	MA0151.1	Helix-Turn-Helix	Arid	vertebrates	9.896	0.062	121	32	16086	8666	1425	0.0287	166235	0.0277	3.252	9.124
Foxq1	MA0040.1	Winged Helix-Turn-Helix	Forkhead	vertebrates	14.070	0.202	58	95	8007	16745	196	0.00724	22088	0.00675	3.218	2.462
Nr2e3	MA0164.1	Zinc-coordinating	Hormone-nuclear Receptor	vertebrates	12.028	0.373	60	93	6354	18398	114	0.00268	12287	0.00239	3.204	8.665
USF1	MA0093.1	Zipper-Type	Helix-Loop-Helix	vertebrates	11.290	0.643	73	80	9330	15422	197	0.00463	21993	0.00428	2.915	4.909
Myc	MA0147.1	Zipper-Type	Helix-Loop-Helix	vertebrates	11.157	0.686	66	87	8288	16464	164	0.0055	18476	0.00513	2.814	4.798
PPARG	MA0066.1	Zinc-coordinating	Hormone-nuclear Receptor	vertebrates	20.365	0.523	1	152	62	24690	1	6.71e-05	64	3.56e-05	2.735	1.133
NFIL3	MA0025.1	Zipper-Type	Leucine Zipper	vertebrates	14.139	0.265	46	107	6731	18021	140	0.00517	15828	0.00484	2.587	1.434
MYC::MAX	MA0059.1	Zipper-Type	Helix-Loop-Helix	vertebrates	14.237	0.602	25	128	3436	21316	42	0.00155	4535	0.00139	2.387	1.513
Pou5f1	MA0142.1	Helix-Turn-Helix	Homeo	vertebrates	14.808	0.308	30	123	3402	21350	47	0.00237	5205	0.00217	2.287	3.578
PLAG1	MA0163.1	Zinc-coordinating	BetaBetaAlpha-zinc finger	vertebrates	19.352	0.798	15	138	1971	22781	23	0.00108	2462	0.000958	2.139	1.432
IRF1	MA0050.1	Winged Helix-Turn-Helix	IRF	vertebrates	16.008	0.383	44	109	6075	18677	101	0.00407	11517	0.00384	1.992	2.014
PBX1	MA0070.1	Helix-Turn-Helix	Homeo	vertebrates	14.641	0.310	33	120	4107	20645	59	0.00238	6634	0.00221	1.887	2.728
TLX1::NFIC	MA0119.1	Helix-Turn-Helix::Other	Homeo::Nuclear Factor I-CCAAT-binding	vertebrates	19.665	0.598	11	142	1066	23686	11	0.000517	1162	0.000452	1.621	2.681
Egr1	MA0162.1	Zinc-coordinating	BetaBetaAlpha-zinc finger	vertebrates	14.456	0.739	56	97	6364	18388	105	0.00388	12188	0.00373	1.338	6.230
Arnt	MA0004.1	Zipper-Type	Helix-Loop-Helix	vertebrates	10.992	0.642	53	100	7052	17700	121	0.00244	13904	0.00232	1.325	2.849
Ddit3::Cebpa	MA0019.1	Zipper-Type	Leucine Zipper	vertebrates	11.652	0.483	45	108	5576	19176	84	0.00338	9754	0.00325	1.236	3.533
T	MA0009.1	Beta-Hairpin-Ribbon	T	vertebrates	17.863	0.452	14	139	1811	22941	19	0.000701	2114	0.000646	1.151	1.464
Mycn	MA0104.2	Zipper-Type	Helix-Loop-Helix	vertebrates	11.104	0.699	65	88	8332	16420	161	0.0054	18928	0.00526	1.073	4.239
MIZF	MA0131.1	Zinc-coordinating	BetaBetaAlpha-zinc finger	vertebrates	13.197	0.610	18	135	2080	22672	22	0.000738	2497	0.000694	0.888	2.372
Pax6	MA0069.1	Helix-Turn-Helix	Homeo	vertebrates	13.798	0.432	12	141	1218	23534	12	0.000564	1377	0.000536	0.624	2.568
SP1	MA0079.2	Zinc-coordinating	BetaBetaAlpha-zinc finger	vertebrates	11.129	0.820	94	59	12391	12361	665	0.0223	79797	0.0222	0.531	5.770
Lhx3	MA0135.1	Helix-Turn-Helix	Homeo	vertebrates	16.354	0.131	42	111	5806	18946	107	0.00467	12758	0.00461	0.468	1.941
Zfp423	MA0116.1	Zinc-coordinating	BetaBetaAlpha-zinc finger	vertebrates	17.925	0.679	44	109	5691	19061	85	0.00428	10149	0.00423	0.397	2.843
CREB1	MA0018.2	Zipper-Type	Leucine Zipper	vertebrates	10.139	0.523	67	86	9204	15548	165	0.00443	19712	0.00438	0.384	2.888
HIF1A::ARNT	MA0259.1	Zipper-Type	Helix-Loop-Helix	vertebrates	9.740	0.657	87	66	10914	13838	313	0.0084	37662	0.00837	0.179	6.862
Pax5	MA0014.1	Helix-Turn-Helix	Homeo	vertebrates	12.432	0.575	11	142	1224	23528	11	0.000738	1364	0.000758	-0.424	1.972
RXR::RAR_DR5	MA0159.1	Zinc-coordinating	Hormone-nuclear Receptor	vertebrates	16.004	0.535	10	143	1313	23439	12	0.000685	1499	0.000708	-0.516	1.218
Evi1	MA0029.1	Zinc-coordinating	BetaBetaAlpha-zinc finger	vertebrates	17.909	0.280	13	140	1931	22821	19	0.000893	2457	0.000956	-1.144	0.874
TP53	MA0106.1	Zinc-coordinating	Loop-Sheet-Helix	vertebrates	26.239	0.603	0	153	8	24744	0	0	8	4.45e-06	-1.585	0.000
IRF2	MA0051.1	Winged Helix-Turn-Helix	IRF	vertebrates	21.134	0.412	6	147	844	23908	6	0.000362	923	0.000462	-2.563	0.859
E2F1	MA0024.1	Winged Helix-Turn-Helix	E2F	vertebrates	13.838	0.625	54	99	8113	16639	132	0.00354	17630	0.00392	-3.291	1.271
NR3C1	MA0113.1	Zinc-coordinating	Hormone-nuclear Receptor	vertebrates	14.749	0.432	20	133	2522	22230	22	0.00133	3161	0.00158	-3.485	1.902
Spz1	MA0111.1	Other	Other	vertebrates	11.907	0.538	46	107	6658	18094	92	0.0034	12530	0.00383	-3.846	1.544
GABPA	MA0062.2	Winged Helix-Turn-Helix	Ets	vertebrates	13.335	0.647	75	78	9355	15397	153	0.00565	20927	0.0064	-5.134	5.775
Pax4	MA0068.1	Helix-Turn-Helix	Homeo	vertebrates	11.004	0.441	0	153	112	24640	0	0	113	9.42e-05	-5.393	0.000
RXRA::VDR	MA0074.1	Zinc-coordinating	Hormone-nuclear Receptor	vertebrates	20.451	0.527	1	152	453	24299	1	5.03e-05	475	0.000198	-5.793	0.061
NKX3-1	MA0124.1	Helix-Turn-Helix	Homeo	vertebrates	11.127	0.179	83	70	12654	12098	513	0.0121	68823	0.0134	-6.348	1.405
znf143	MA0088.1	Zinc-coordinating	BetaBetaAlpha-zinc finger	vertebrates	17.541	0.530	6	147	1301	23451	7	0.00047	1473	0.000819	-6.688	0.199
RORA_2	MA0072.1	Zinc-coordinating	Hormone-nuclear Receptor	vertebrates	17.425	0.369	22	131	3571	21181	30	0.00141	5079	0.00198	-6.981	0.613
NFYA	MA0060.1	Other Alpha-Helix	NFY CCAAT-binding	vertebrates	12.925	0.523	35	118	5865	18887	60	0.00322	9476	0.00421	-8.367	0.470
Zfx	MA0146.1	Zinc-coordinating	BetaBetaAlpha-zinc finger	vertebrates	13.077	0.749	82	71	9872	14880	235	0.011	33238	0.0129	-9.133	7.749
