# Supplementary material for: Genome-wide expression changes induced by bisphenol A, F and S in human stem cell derived hepatocyte-like cells
Source: EXCLI J. 2020 Nov 4;19:1459–76. doi: 10.17179/excli2020-2934 (PMC7726493; doi:10.17179/excli2020-2934)
Supplement: supplementary_text_file_3_Signature upregulation BPF Man 12 [file EXCLI-19-1459-s-015.txt]

TF	JASPAR ID	Class	Family	Tax Group	IC	GC Content	Target gene hits	Target gene non-hits	Background gene hits	Background gene non-hits	Target TFBS hits	Target TFBS nucleotide rate	Background TFBS hits	Background TFBS nucleotide rate	Z-score	Fisher score
NFYA	MA0060.1	Other Alpha-Helix	NFY CCAAT-binding	vertebrates	12.925	0.523	22	19	5865	18887	39	0.00838	9476	0.00421	17.524	10.288
Foxa2	MA0047.2	Winged Helix-Turn-Helix	Forkhead	vertebrates	13.268	0.315	26	15	11656	13096	123	0.0198	43535	0.0145	12.084	3.638
FOXF2	MA0030.1	Winged Helix-Turn-Helix	Forkhead	vertebrates	14.824	0.334	14	27	4097	20655	22	0.00414	6459	0.00251	8.811	5.355
SRY	MA0084.1	Other Alpha-Helix	High Mobility Group	vertebrates	9.193	0.238	33	8	14714	10038	249	0.0301	101929	0.0255	7.955	5.612
FOXA1	MA0148.1	Winged Helix-Turn-Helix	Forkhead	vertebrates	12.533	0.332	29	12	13355	11397	157	0.0232	63112	0.0193	7.723	3.837
RORA_2	MA0072.1	Zinc-coordinating	Hormone-nuclear Receptor	vertebrates	17.425	0.369	13	28	3571	21181	17	0.0032	5079	0.00198	7.456	5.540
FOXO3	MA0157.1	Winged Helix-Turn-Helix	Forkhead	vertebrates	11.734	0.298	32	9	13611	11141	175	0.0188	69410	0.0154	7.446	6.262
Sox2	MA0143.1	Other Alpha-Helix	High Mobility Group	vertebrates	12.951	0.361	9	32	2809	21943	13	0.00262	3844	0.0016	6.888	3.276
ARID3A	MA0151.1	Helix-Turn-Helix	Arid	vertebrates	9.896	0.062	36	5	16086	8666	393	0.0317	166235	0.0277	6.552	6.958
Prrx2	MA0075.1	Helix-Turn-Helix	Homeo	vertebrates	9.063	0.027	33	8	15063	9689	296	0.0199	123270	0.0171	5.763	5.096
FOXD1	MA0031.1	Winged Helix-Turn-Helix	Forkhead	vertebrates	11.926	0.275	32	9	13087	11665	153	0.0164	62921	0.014	5.675	7.137
Nkx2-5	MA0063.1	Helix-Turn-Helix	Homeo	vertebrates	8.270	0.218	35	6	16973	7779	448	0.0421	197210	0.0384	5.320	4.420
Lhx3	MA0135.1	Helix-Turn-Helix	Homeo	vertebrates	16.354	0.131	14	27	5806	18946	34	0.00594	12758	0.00461	5.318	2.522
NKX3-1	MA0124.1	Helix-Turn-Helix	Homeo	vertebrates	11.127	0.179	31	10	12654	12098	165	0.0155	68823	0.0134	5.024	6.740
NFATC2	MA0152.1	Ig-fold	Rel	vertebrates	9.859	0.346	34	7	15176	9576	229	0.0215	97757	0.019	5.003	5.992
Pax6	MA0069.1	Helix-Turn-Helix	Homeo	vertebrates	13.798	0.432	4	37	1218	23534	5	0.00094	1377	0.000536	4.689	1.953
HOXA5	MA0158.1	Helix-Turn-Helix	Homeo	vertebrates	8.759	0.315	37	4	17629	7123	458	0.0492	205993	0.0458	4.441	5.732
E2F1	MA0024.1	Winged Helix-Turn-Helix	E2F	vertebrates	13.838	0.625	17	24	8113	16639	46	0.00494	17630	0.00392	4.436	1.868
Foxd3	MA0041.1	Winged Helix-Turn-Helix	Forkhead	vertebrates	12.945	0.223	29	12	11354	13398	115	0.0185	49535	0.0165	4.297	6.778
HNF1B	MA0153.1	Helix-Turn-Helix	Homeo	vertebrates	16.821	0.222	12	29	4107	20645	19	0.00306	6910	0.0023	4.273	3.483
MEF2A	MA0052.1	Other Alpha-Helix	MADS	vertebrates	15.709	0.179	17	24	7006	17746	40	0.00537	15631	0.00434	4.237	3.025
TLX1::NFIC	MA0119.1	Helix-Turn-Helix::Other	Homeo::Nuclear Factor I-CCAAT-binding	vertebrates	19.665	0.598	4	37	1066	23686	4	0.000752	1162	0.000452	3.764	2.309
FOXI1	MA0042.1	Winged Helix-Turn-Helix	Forkhead	vertebrates	13.183	0.263	31	10	11680	13072	113	0.0182	49366	0.0165	3.733	8.506
Pdx1	MA0132.1	Helix-Turn-Helix	Homeo	vertebrates	9.040	0.194	34	7	15507	9245	317	0.0255	140973	0.0235	3.657	5.483
CEBPA	MA0102.2	Zipper-Type	Leucine Zipper	vertebrates	8.712	0.358	28	13	12828	11924	128	0.0155	55606	0.0139	3.626	3.711
Esrrb	MA0141.1	Zinc-coordinating	Hormone-nuclear Receptor	vertebrates	12.806	0.524	27	14	10167	14585	62	0.00999	26346	0.00878	3.506	6.730
RORA_1	MA0071.1	Zinc-coordinating	Hormone-nuclear Receptor	vertebrates	13.190	0.424	24	17	8624	16128	46	0.00618	18895	0.00525	3.473	6.407
HLF	MA0043.1	Zipper-Type	Leucine Zipper	vertebrates	11.147	0.394	15	26	5508	19244	25	0.00403	9969	0.00332	3.307	3.634
Nr2e3	MA0164.1	Zinc-coordinating	Hormone-nuclear Receptor	vertebrates	12.028	0.373	18	23	6354	18398	31	0.00291	12287	0.00239	2.891	4.757
TAL1::TCF3	MA0091.1	Zipper-Type	Helix-Loop-Helix	vertebrates	14.070	0.453	18	23	7491	17261	35	0.00564	14681	0.0049	2.884	3.100
NR2F1	MA0017.1	Zinc-coordinating	Hormone-nuclear Receptor	vertebrates	15.924	0.478	12	29	3735	21017	13	0.00244	5073	0.00197	2.851	4.171
TBP	MA0108.2	Beta-sheet	TATA-binding	vertebrates	10.086	0.377	22	19	10389	14363	76	0.0153	33775	0.0141	2.834	2.428
NHLH1	MA0048.1	Zipper-Type	Helix-Loop-Helix	vertebrates	14.132	0.674	14	27	5783	18969	24	0.00387	9874	0.00329	2.706	2.549
NFKB1	MA0105.1	Ig-fold	Rel	vertebrates	15.627	0.758	12	29	3946	20806	16	0.00236	6372	0.00195	2.531	3.767
ELK4	MA0076.1	Winged Helix-Turn-Helix	Ets	vertebrates	14.123	0.583	19	22	6034	18718	23	0.00278	9342	0.00234	2.468	6.318
NFIL3	MA0025.1	Zipper-Type	Leucine Zipper	vertebrates	14.139	0.265	19	22	6731	18021	37	0.00547	15828	0.00484	2.440	4.999
Arnt	MA0004.1	Zipper-Type	Helix-Loop-Helix	vertebrates	10.992	0.642	20	21	7052	17700	34	0.00274	13904	0.00232	2.352	5.352
SP1	MA0079.2	Zinc-coordinating	BetaBetaAlpha-zinc finger	vertebrates	11.129	0.820	30	11	12391	12361	174	0.0234	79797	0.0222	2.196	6.105
Nobox	MA0125.1	Helix-Turn-Helix	Homeo	vertebrates	9.573	0.260	29	12	13558	11194	169	0.0182	77190	0.0172	2.078	3.592
SRF	MA0083.1	Other Alpha-Helix	MADS	vertebrates	17.965	0.466	3	38	908	23844	3	0.000483	1019	0.00034	2.027	1.659
Tcfcp2l1	MA0145.1	Other	CP2	vertebrates	11.650	0.609	25	16	10591	14161	71	0.0133	32190	0.0125	2.008	4.230
MAX	MA0058.1	Zipper-Type	Helix-Loop-Helix	vertebrates	12.685	0.571	18	23	7993	16759	36	0.00483	15900	0.00442	1.684	2.527
HIF1A::ARNT	MA0259.1	Zipper-Type	Helix-Loop-Helix	vertebrates	9.740	0.657	26	15	10914	13838	83	0.00892	37662	0.00837	1.609	4.604
Evi1	MA0029.1	Zinc-coordinating	BetaBetaAlpha-zinc finger	vertebrates	17.909	0.280	5	36	1931	22821	6	0.00113	2457	0.000956	1.461	1.544
PLAG1	MA0163.1	Zinc-coordinating	BetaBetaAlpha-zinc finger	vertebrates	19.352	0.798	5	36	1971	22781	6	0.00113	2462	0.000958	1.442	1.489
Pou5f1	MA0142.1	Helix-Turn-Helix	Homeo	vertebrates	14.808	0.308	9	32	3402	21350	12	0.00242	5205	0.00217	1.413	2.285
Egr1	MA0162.1	Zinc-coordinating	BetaBetaAlpha-zinc finger	vertebrates	14.456	0.739	13	28	6364	18388	27	0.00399	12188	0.00373	1.147	1.436
CTCF	MA0139.1	Zinc-coordinating	BetaBetaAlpha-zinc finger	vertebrates	17.205	0.645	8	33	3236	21516	9	0.0023	3982	0.0021	1.115	1.834
MIZF	MA0131.1	Zinc-coordinating	BetaBetaAlpha-zinc finger	vertebrates	13.197	0.610	6	35	2080	22672	6	0.000806	2497	0.000694	1.089	2.067
IRF1	MA0050.1	Winged Helix-Turn-Helix	IRF	vertebrates	16.008	0.383	16	25	6075	18677	25	0.00403	11517	0.00384	0.800	3.559
Klf4	MA0039.2	Zinc-coordinating	BetaBetaAlpha-zinc finger	vertebrates	12.618	0.771	32	9	13645	11107	187	0.0251	88731	0.0247	0.788	6.207
SPIB	MA0081.1	Winged Helix-Turn-Helix	Ets	vertebrates	9.060	0.466	36	5	17547	7205	369	0.0347	175639	0.0342	0.773	4.665
NR3C1	MA0113.1	Zinc-coordinating	Hormone-nuclear Receptor	vertebrates	14.749	0.432	6	35	2522	22230	7	0.00169	3161	0.00158	0.716	1.444
Tal1::Gata1	MA0140.1	Zipper-Type	Helix-Loop-Helix	vertebrates	11.297	0.451	9	32	6212	18540	24	0.0058	11200	0.0056	0.703	0.309
Stat3	MA0144.1	Ig-fold	Stat	vertebrates	13.601	0.505	24	17	9883	14869	50	0.00671	23645	0.00657	0.463	4.396
NF-kappaB	MA0061.1	Ig-fold	Rel	vertebrates	13.345	0.621	21	20	8381	16371	40	0.00537	18865	0.00524	0.463	4.112
Arnt::Ahr	MA0006.1	Zipper-Type	Helix-Loop-Helix	vertebrates	9.532	0.715	28	13	13597	11155	139	0.0112	66086	0.011	0.455	2.850
Pax5	MA0014.1	Helix-Turn-Helix	Homeo	vertebrates	12.432	0.575	2	39	1224	23528	3	0.000806	1364	0.000758	0.406	0.497
IRF2	MA0051.1	Winged Helix-Turn-Helix	IRF	vertebrates	21.134	0.412	2	39	844	23908	2	0.000483	923	0.000462	0.191	0.891
USF1	MA0093.1	Zipper-Type	Helix-Loop-Helix	vertebrates	11.290	0.643	25	16	9330	15422	45	0.00423	21993	0.00428	-0.229	6.157
NR4A2	MA0160.1	Zinc-coordinating	Hormone-nuclear Receptor	vertebrates	10.165	0.491	36	5	13896	10856	123	0.0132	60034	0.0133	-0.330	11.181
MYC::MAX	MA0059.1	Zipper-Type	Helix-Loop-Helix	vertebrates	14.237	0.602	8	33	3436	21316	9	0.00133	4535	0.00139	-0.466	1.601
Ar	MA0007.1	Zinc-coordinating	Hormone-nuclear Receptor	vertebrates	15.703	0.498	1	40	534	24218	1	0.000295	554	0.000339	-0.741	0.525
RELA	MA0107.1	Ig-fold	Rel	vertebrates	14.757	0.567	17	24	7171	17581	27	0.00363	13690	0.0038	-0.821	2.825
Sox5	MA0087.1	Other Alpha-Helix	High Mobility Group	vertebrates	10.831	0.199	23	18	13087	11665	145	0.0136	72042	0.014	-0.906	0.916
Ddit3::Cebpa	MA0019.1	Zipper-Type	Leucine Zipper	vertebrates	11.652	0.483	14	27	5576	19176	19	0.00306	9754	0.00325	-0.947	2.807
ESR2	MA0258.1	Zinc-coordinating	Hormone-nuclear Receptor	vertebrates	13.618	0.546	4	37	2219	22533	5	0.00121	2670	0.00134	-0.999	0.678
AP1	MA0099.2	Zipper-Type	Leucine Zipper	vertebrates	9.193	0.405	34	7	16390	8362	227	0.0213	113253	0.022	-1.299	4.233
TP53	MA0106.1	Zinc-coordinating	Loop-Sheet-Helix	vertebrates	26.239	0.603	0	41	8	24744	0	0	8	4.45e-06	-1.444	0.000
PBX1	MA0070.1	Helix-Turn-Helix	Homeo	vertebrates	14.641	0.310	8	33	4107	20645	12	0.00193	6634	0.00221	-1.656	0.997
Foxq1	MA0040.1	Winged Helix-Turn-Helix	Forkhead	vertebrates	14.070	0.202	18	23	8007	16745	42	0.0062	22088	0.00675	-1.847	2.512
REL	MA0101.1	Ig-fold	Rel	vertebrates	10.515	0.559	25	16	10514	14238	56	0.00752	29250	0.00813	-1.869	4.334
Myb	MA0100.1	Helix-Turn-Helix	Myb	vertebrates	9.883	0.591	33	8	13518	11234	114	0.0122	58600	0.013	-1.894	7.583
ELK1	MA0028.1	Winged Helix-Turn-Helix	Ets	vertebrates	8.812	0.568	30	11	13642	11110	107	0.0144	54748	0.0152	-1.899	4.287
PPARG	MA0066.1	Zinc-coordinating	Hormone-nuclear Receptor	vertebrates	20.365	0.523	0	41	62	24690	0	0	64	3.56e-05	-1.935	0.000
MZF1_5-13	MA0057.1	Zinc-coordinating	BetaBetaAlpha-zinc finger	vertebrates	9.400	0.588	30	11	13425	11327	153	0.0205	77649	0.0216	-1.950	4.576
SPI1	MA0080.2	Winged Helix-Turn-Helix	Ets	vertebrates	9.640	0.435	33	8	15792	8960	188	0.0177	95792	0.0186	-1.953	4.099
NFE2L2	MA0150.1	Zipper-Type	Leucine Zipper	vertebrates	14.394	0.486	8	33	5635	19117	16	0.00236	8970	0.00274	-2.010	0.292
NR1H2::RXRA	MA0115.1	Zinc-coordinating	Hormone-nuclear Receptor	vertebrates	27.878	0.445	0	41	99	24653	0	0	100	4.72e-05	-2.142	0.000
T	MA0009.1	Beta-Hairpin-Ribbon	T	vertebrates	17.863	0.452	3	38	1811	22941	3	0.000443	2114	0.000646	-2.253	0.535
HNF4A	MA0114.1	Zinc-coordinating	Hormone-nuclear Receptor	vertebrates	9.617	0.522	16	25	6389	18363	20	0.00349	11240	0.00406	-2.471	3.125
SOX9	MA0077.1	Other Alpha-Helix	High Mobility Group	vertebrates	9.079	0.358	26	15	11417	13335	78	0.00943	41403	0.0104	-2.519	3.933
Gfi	MA0038.1	Zinc-coordinating	BetaBetaAlpha-zinc finger	vertebrates	9.470	0.391	29	12	13731	11021	127	0.0171	65844	0.0183	-2.544	3.391
Pax4	MA0068.1	Helix-Turn-Helix	Homeo	vertebrates	11.004	0.441	0	41	112	24640	0	0	113	9.42e-05	-2.838	0.000
ELF5	MA0136.1	Winged Helix-Turn-Helix	Ets	vertebrates	8.693	0.429	35	6	16547	8205	228	0.0276	117435	0.0294	-2.943	5.023
EWSR1-FLI1	MA0149.1	Winged Helix-Turn-Helix	Ets	vertebrates	32.871	0.554	0	41	207	24545	0	0	209	0.000105	-2.969	0.000
FEV	MA0156.1	Winged Helix-Turn-Helix	Ets	vertebrates	12.121	0.442	34	7	15402	9350	155	0.0167	81722	0.0182	-3.111	5.642
RUNX1	MA0002.2	Ig-fold	Runt	vertebrates	10.401	0.502	30	11	13641	11111	111	0.0164	58648	0.0179	-3.162	4.288
GABPA	MA0062.2	Winged Helix-Turn-Helix	Ets	vertebrates	13.335	0.647	21	20	9355	15397	37	0.00547	20927	0.0064	-3.211	2.894
REST	MA0138.2	Zinc-coordinating	BetaBetaAlpha-zinc finger	vertebrates	23.134	0.596	0	41	232	24520	0	0	242	0.000141	-3.397	0.000
Myc	MA0147.1	Zipper-Type	Helix-Loop-Helix	vertebrates	11.157	0.686	17	24	8288	16464	31	0.00416	18476	0.00513	-3.734	1.720
HNF1A	MA0046.1	Helix-Turn-Helix	Homeo	vertebrates	15.548	0.259	5	36	3044	21708	6	0.00113	4352	0.00169	-3.795	0.546
Nkx3-2	MA0122.1	Helix-Turn-Helix	Homeo	vertebrates	8.542	0.463	34	7	15425	9327	172	0.0208	91612	0.0229	-3.887	5.607
ZNF354C	MA0130.1	Zinc-coordinating	BetaBetaAlpha-zinc finger	vertebrates	8.958	0.615	38	3	17566	7186	397	0.032	207738	0.0346	-3.964	7.267
ESR1	MA0112.2	Zinc-coordinating	Hormone-nuclear Receptor	vertebrates	13.563	0.594	0	41	345	24407	0	0	355	0.000197	-3.964	0.000
RXRA::VDR	MA0074.1	Zinc-coordinating	Hormone-nuclear Receptor	vertebrates	20.451	0.527	0	41	453	24299	0	0	475	0.000198	-3.970	0.000
Mycn	MA0104.2	Zipper-Type	Helix-Loop-Helix	vertebrates	11.104	0.699	17	24	8332	16420	31	0.00416	18928	0.00526	-4.164	1.684
Gata1	MA0035.2	Zinc-coordinating	GATA	vertebrates	10.878	0.373	30	11	14350	10402	141	0.0208	75905	0.0232	-4.316	3.417
TEAD1	MA0090.1	Helix-Turn-Helix	Homeo	vertebrates	15.678	0.507	10	31	5222	19530	12	0.00193	8446	0.00282	-4.580	1.020
MZF1_1-4	MA0056.1	Zinc-coordinating	BetaBetaAlpha-zinc finger	vertebrates	8.586	0.725	36	5	16863	7889	378	0.0305	201000	0.0335	-4.645	5.688
YY1	MA0095.1	Zinc-coordinating	BetaBetaAlpha-zinc finger	vertebrates	8.101	0.510	34	7	17190	7562	307	0.0247	165054	0.0275	-4.655	3.237
EBF1	MA0154.1	Zipper-Type	Helix-Loop-Helix	vertebrates	11.564	0.648	28	13	11288	13464	67	0.009	39149	0.0109	-4.968	5.861
RXR::RAR_DR5	MA0159.1	Zinc-coordinating	Hormone-nuclear Receptor	vertebrates	16.004	0.535	1	40	1313	23439	1	0.000228	1499	0.000708	-4.991	0.113
CREB1	MA0018.2	Zipper-Type	Leucine Zipper	vertebrates	10.139	0.523	17	24	9204	15548	29	0.00312	19712	0.00438	-5.261	1.082
Sox17	MA0078.1	Other Alpha-Helix	High Mobility Group	vertebrates	10.502	0.384	30	11	13879	10873	116	0.014	65883	0.0165	-5.283	3.983
znf143	MA0088.1	Zinc-coordinating	BetaBetaAlpha-zinc finger	vertebrates	17.541	0.530	1	40	1301	23451	1	0.000269	1473	0.000819	-5.313	0.116
Hand1::Tcfe2a	MA0092.1	Zipper-Type	Helix-Loop-Helix	vertebrates	10.144	0.507	27	14	13286	11466	95	0.0128	54768	0.0152	-5.503	2.539
Zfx	MA0146.1	Zinc-coordinating	BetaBetaAlpha-zinc finger	vertebrates	13.077	0.749	25	16	9872	14880	56	0.0105	33238	0.0129	-5.820	5.269
INSM1	MA0155.1	Zinc-coordinating	BetaBetaAlpha-zinc finger	vertebrates	14.862	0.667	15	26	7588	17164	26	0.00419	17685	0.0059	-6.110	1.374
RREB1	MA0073.1	Zinc-coordinating	BetaBetaAlpha-zinc finger	vertebrates	22.278	0.623	1	40	1520	23232	1	0.000269	1839	0.00102	-6.492	0.077
Spz1	MA0111.1	Other	Other	vertebrates	11.907	0.538	14	27	6658	18094	16	0.00236	12530	0.00383	-6.509	1.658
Zfp423	MA0116.1	Zinc-coordinating	BetaBetaAlpha-zinc finger	vertebrates	17.925	0.679	10	31	5691	19061	12	0.00242	10149	0.00423	-7.652	0.743
Myf	MA0055.1	Zipper-Type	Helix-Loop-Helix	vertebrates	15.914	0.609	18	23	10157	14595	40	0.00645	27519	0.00918	-7.834	0.887
STAT1	MA0137.2	Ig-fold	Stat	vertebrates	13.119	0.452	9	32	6394	18358	13	0.00262	10990	0.00458	-7.957	0.264
PPARG::RXRA	MA0065.2	Zinc-coordinating	Hormone-nuclear Receptor	vertebrates	11.663	0.547	9	32	6067	18685	13	0.00262	11080	0.00462	-8.076	0.349
ZEB1	MA0103.1	Zinc-coordinating	BetaBetaAlpha-zinc finger	vertebrates	8.305	0.557	36	5	17454	7298	292	0.0235	171132	0.0285	-8.216	4.799
