# Supplementary material for: Genome-wide expression changes induced by bisphenol A, F and S in human stem cell derived hepatocyte-like cells
Source: EXCLI J. 2020 Nov 4;19:1459–76. doi: 10.17179/excli2020-2934 (PMC7726493; doi:10.17179/excli2020-2934)
Supplement: supplementary_text_file_9 Signature upregulation BPF H9 [file EXCLI-19-1459-s-016.txt]

TF	JASPAR ID	Class	Family	Tax Group	IC	GC Content	Target gene hits	Target gene non-hits	Background gene hits	Background gene non-hits	Target TFBS hits	Target TFBS nucleotide rate	Background TFBS hits	Background TFBS nucleotide rate	Z-score	Fisher score
Nkx2-5	MA0063.1	Helix-Turn-Helix	Homeo	vertebrates	8.270	0.218	363	49	16973	7779	8955	0.0508	197210	0.0384	72.091	45.231
HOXA5	MA0158.1	Helix-Turn-Helix	Homeo	vertebrates	8.759	0.315	365	47	17629	7123	8904	0.0578	205993	0.0458	63.571	38.072
ARID3A	MA0151.1	Helix-Turn-Helix	Arid	vertebrates	9.896	0.062	347	65	16086	8666	7472	0.0364	166235	0.0277	58.424	40.094
Pdx1	MA0132.1	Helix-Turn-Helix	Homeo	vertebrates	9.040	0.194	345	67	15507	9245	6423	0.0312	140973	0.0235	56.770	46.283
SRY	MA0084.1	Other Alpha-Helix	High Mobility Group	vertebrates	9.193	0.238	333	79	14714	10038	4586	0.0335	101929	0.0255	56.195	45.062
Foxd3	MA0041.1	Winged Helix-Turn-Helix	Forkhead	vertebrates	12.945	0.223	294	118	11354	13398	2286	0.0222	49535	0.0165	49.887	56.639
Prrx2	MA0075.1	Helix-Turn-Helix	Homeo	vertebrates	9.063	0.027	341	71	15063	9689	5640	0.0229	123270	0.0171	49.120	48.499
Sox5	MA0087.1	Other Alpha-Helix	High Mobility Group	vertebrates	10.831	0.199	306	106	13087	11665	3358	0.0191	72042	0.014	47.677	41.825
FOXD1	MA0031.1	Winged Helix-Turn-Helix	Forkhead	vertebrates	11.926	0.275	318	94	13087	11665	2921	0.0189	62921	0.014	46.905	53.971
Nobox	MA0125.1	Helix-Turn-Helix	Homeo	vertebrates	9.573	0.260	325	87	13558	11194	3484	0.0226	77190	0.0172	46.522	54.128
FOXA1	MA0148.1	Winged Helix-Turn-Helix	Forkhead	vertebrates	12.533	0.332	311	101	13355	11397	2803	0.025	63112	0.0193	46.099	42.742
TBP	MA0108.2	Beta-sheet	TATA-binding	vertebrates	10.086	0.377	282	130	10389	14363	1558	0.0189	33775	0.0141	45.919	60.493
FOXO3	MA0157.1	Winged Helix-Turn-Helix	Forkhead	vertebrates	11.734	0.298	318	94	13611	11141	3133	0.0203	69410	0.0154	44.085	45.892
FOXI1	MA0042.1	Winged Helix-Turn-Helix	Forkhead	vertebrates	13.183	0.263	296	116	11680	13072	2210	0.0215	49366	0.0165	44.008	53.338
Foxa2	MA0047.2	Winged Helix-Turn-Helix	Forkhead	vertebrates	13.268	0.315	290	122	11656	13096	1951	0.019	43535	0.0145	41.470	47.694
Foxq1	MA0040.1	Winged Helix-Turn-Helix	Forkhead	vertebrates	14.070	0.202	231	181	8007	16745	1074	0.00958	22088	0.00675	38.345	50.795
NKX3-1	MA0124.1	Helix-Turn-Helix	Homeo	vertebrates	11.127	0.179	298	114	12654	12098	3039	0.0172	68823	0.0134	37.318	40.553
SOX9	MA0077.1	Other Alpha-Helix	High Mobility Group	vertebrates	9.079	0.358	275	137	11417	13335	1879	0.0137	41403	0.0104	36.834	37.564
CEBPA	MA0102.2	Zipper-Type	Leucine Zipper	vertebrates	8.712	0.358	321	91	12828	11924	2437	0.0178	55606	0.0139	36.773	61.670
NFATC2	MA0152.1	Ig-fold	Rel	vertebrates	9.859	0.346	335	77	15176	9576	4069	0.0231	97757	0.019	33.176	40.513
Sox17	MA0078.1	Other Alpha-Helix	High Mobility Group	vertebrates	10.502	0.384	311	101	13879	10873	2746	0.02	65883	0.0165	31.078	35.585
Gfi	MA0038.1	Zinc-coordinating	BetaBetaAlpha-zinc finger	vertebrates	9.470	0.391	318	94	13731	11021	2715	0.022	65844	0.0183	30.807	44.136
Lhx3	MA0135.1	Helix-Turn-Helix	Homeo	vertebrates	16.354	0.131	193	219	5806	18946	609	0.00642	12758	0.00461	29.684	55.414
Gata1	MA0035.2	Zinc-coordinating	GATA	vertebrates	10.878	0.373	326	86	14350	10402	3027	0.027	75905	0.0232	28.011	43.173
NFIL3	MA0025.1	Zipper-Type	Leucine Zipper	vertebrates	14.139	0.265	200	212	6731	18021	734	0.00655	15828	0.00484	27.342	44.270
IRF1	MA0050.1	Winged Helix-Turn-Helix	IRF	vertebrates	16.008	0.383	183	229	6075	18677	536	0.00522	11517	0.00384	24.682	40.537
SPIB	MA0081.1	Winged Helix-Turn-Helix	Ets	vertebrates	9.060	0.466	371	41	17547	7205	6720	0.0381	175639	0.0342	24.320	46.548
HLF	MA0043.1	Zipper-Type	Leucine Zipper	vertebrates	11.147	0.394	179	233	5508	19244	471	0.00458	9969	0.00332	24.278	47.487
FOXF2	MA0030.1	Winged Helix-Turn-Helix	Forkhead	vertebrates	14.824	0.334	143	269	4097	20655	312	0.00354	6459	0.00251	22.818	41.797
HNF1B	MA0153.1	Helix-Turn-Helix	Homeo	vertebrates	16.821	0.222	129	283	4107	20645	327	0.00318	6910	0.0023	20.319	29.034
Pou5f1	MA0142.1	Helix-Turn-Helix	Homeo	vertebrates	14.808	0.308	116	296	3402	21350	242	0.00294	5205	0.00217	18.462	31.090
Ddit3::Cebpa	MA0019.1	Zipper-Type	Leucine Zipper	vertebrates	11.652	0.483	173	239	5576	19176	427	0.00415	9754	0.00325	17.591	40.557
ELF5	MA0136.1	Winged Helix-Turn-Helix	Ets	vertebrates	8.693	0.429	354	58	16547	8205	4357	0.0318	117435	0.0294	15.960	41.092
MEF2A	MA0052.1	Other Alpha-Helix	MADS	vertebrates	15.709	0.179	209	203	7006	17746	646	0.00524	15631	0.00434	15.101	47.716
Pax4	MA0068.1	Helix-Turn-Helix	Homeo	vertebrates	11.004	0.441	8	404	112	24640	9	0.000219	113	9.42e-05	14.226	7.103
HNF1A	MA0046.1	Helix-Turn-Helix	Homeo	vertebrates	15.548	0.259	115	297	3044	21708	194	0.0022	4352	0.00169	13.745	37.940
Nkx3-2	MA0122.1	Helix-Turn-Helix	Homeo	vertebrates	8.542	0.463	332	80	15425	9327	3367	0.0246	91612	0.0229	12.320	34.310
SPI1	MA0080.2	Winged Helix-Turn-Helix	Ets	vertebrates	9.640	0.435	353	59	15792	8960	3536	0.0201	95792	0.0186	11.802	51.199
Sox2	MA0143.1	Other Alpha-Helix	High Mobility Group	vertebrates	12.951	0.361	92	320	2809	21943	166	0.00202	3844	0.0016	11.561	22.016
AP1	MA0099.2	Zipper-Type	Leucine Zipper	vertebrates	9.193	0.405	348	64	16390	8362	4139	0.0235	113253	0.022	11.071	36.951
Nr2e3	MA0164.1	Zinc-coordinating	Hormone-nuclear Receptor	vertebrates	12.028	0.373	178	234	6354	18398	506	0.00287	12287	0.00239	10.954	31.788
FEV	MA0156.1	Winged Helix-Turn-Helix	Ets	vertebrates	12.121	0.442	346	66	15402	9350	2993	0.0194	81722	0.0182	10.376	48.991
E2F1	MA0024.1	Winged Helix-Turn-Helix	E2F	vertebrates	13.838	0.625	228	184	8113	16639	690	0.00448	17630	0.00392	9.889	46.123
Tal1::Gata1	MA0140.1	Zipper-Type	Helix-Loop-Helix	vertebrates	11.297	0.451	168	244	6212	18540	427	0.00623	11200	0.0056	9.372	26.346
RXRA::VDR	MA0074.1	Zinc-coordinating	Hormone-nuclear Receptor	vertebrates	20.451	0.527	25	387	453	24299	26	0.000316	475	0.000198	9.301	14.710
RORA_2	MA0072.1	Zinc-coordinating	Hormone-nuclear Receptor	vertebrates	17.425	0.369	121	291	3571	21181	206	0.00234	5079	0.00198	9.059	32.180
YY1	MA0095.1	Zinc-coordinating	BetaBetaAlpha-zinc finger	vertebrates	8.101	0.510	355	57	17190	7562	5908	0.0287	165054	0.0275	8.309	33.379
STAT1	MA0137.2	Ig-fold	Stat	vertebrates	13.119	0.452	180	232	6394	18358	418	0.00508	10990	0.00458	8.270	32.755
RUNX1	MA0002.2	Ig-fold	Runt	vertebrates	10.401	0.502	307	105	13641	11111	2098	0.0187	58648	0.0179	6.578	35.210
MAX	MA0058.1	Zipper-Type	Helix-Loop-Helix	vertebrates	12.685	0.571	205	207	7993	16759	590	0.00478	15900	0.00442	6.119	28.984
IRF2	MA0051.1	Winged Helix-Turn-Helix	IRF	vertebrates	21.134	0.412	35	377	844	23908	39	0.000569	923	0.000462	5.539	13.479
RELA	MA0107.1	Ig-fold	Rel	vertebrates	14.757	0.567	195	217	7171	17581	506	0.0041	13690	0.0038	5.383	32.901
RREB1	MA0073.1	Zinc-coordinating	BetaBetaAlpha-zinc finger	vertebrates	22.278	0.623	56	356	1520	23232	72	0.00117	1839	0.00102	5.046	17.050
PBX1	MA0070.1	Helix-Turn-Helix	Homeo	vertebrates	14.641	0.310	126	286	4107	20645	249	0.00242	6634	0.00221	4.971	26.616
Evi1	MA0029.1	Zinc-coordinating	BetaBetaAlpha-zinc finger	vertebrates	17.909	0.280	70	342	1931	22821	95	0.00108	2457	0.000956	4.391	20.603
REL	MA0101.1	Ig-fold	Rel	vertebrates	10.515	0.559	253	159	10514	14238	1045	0.00847	29250	0.00813	4.269	31.879
T	MA0009.1	Beta-Hairpin-Ribbon	T	vertebrates	17.863	0.452	59	353	1811	22941	82	0.000731	2114	0.000646	3.706	13.897
Myb	MA0100.1	Helix-Turn-Helix	Myb	vertebrates	9.883	0.591	317	95	13518	11234	2056	0.0133	58600	0.013	3.033	46.261
Arnt::Ahr	MA0006.1	Zipper-Type	Helix-Loop-Helix	vertebrates	9.532	0.715	315	97	13597	11155	2320	0.0113	66086	0.011	2.856	43.130
Pax6	MA0069.1	Helix-Turn-Helix	Homeo	vertebrates	13.798	0.432	44	368	1218	23534	52	0.00059	1377	0.000536	2.602	13.065
TLX1::NFIC	MA0119.1	Helix-Turn-Helix::Other	Homeo::Nuclear Factor I-CCAAT-binding	vertebrates	19.665	0.598	37	375	1066	23686	44	0.000499	1162	0.000452	2.457	10.327
Hand1::Tcfe2a	MA0092.1	Zipper-Type	Helix-Loop-Helix	vertebrates	10.144	0.507	297	115	13286	11466	1904	0.0154	54768	0.0152	1.992	31.407
Arnt	MA0004.1	Zipper-Type	Helix-Loop-Helix	vertebrates	10.992	0.642	183	229	7052	17700	493	0.0024	13904	0.00232	1.846	25.689
EWSR1-FLI1	MA0149.1	Winged Helix-Turn-Helix	Ets	vertebrates	32.871	0.554	8	404	207	24545	8	0.000117	209	0.000105	1.284	3.656
Ar	MA0007.1	Zinc-coordinating	Hormone-nuclear Receptor	vertebrates	15.703	0.498	19	393	534	24218	20	0.000357	554	0.000339	1.068	6.167
TAL1::TCF3	MA0091.1	Zipper-Type	Helix-Loop-Helix	vertebrates	14.070	0.453	177	235	7491	17261	510	0.00496	14681	0.0049	1.060	16.903
NR3C1	MA0113.1	Zinc-coordinating	Hormone-nuclear Receptor	vertebrates	14.749	0.432	78	334	2522	22230	108	0.00158	3161	0.00158	-0.144	16.174
TEAD1	MA0090.1	Helix-Turn-Helix	Homeo	vertebrates	15.678	0.507	145	267	5222	19530	285	0.00277	8446	0.00282	-0.914	23.766
SRF	MA0083.1	Other Alpha-Helix	MADS	vertebrates	17.965	0.466	27	385	908	23844	33	0.000321	1019	0.00034	-1.151	5.698
RXR::RAR_DR5	MA0159.1	Zinc-coordinating	Hormone-nuclear Receptor	vertebrates	16.004	0.535	37	375	1313	23439	49	0.000675	1499	0.000708	-1.381	6.440
NFE2L2	MA0150.1	Zipper-Type	Leucine Zipper	vertebrates	14.394	0.486	143	269	5635	19117	300	0.00268	8970	0.00274	-1.410	17.239
RORA_1	MA0071.1	Zinc-coordinating	Hormone-nuclear Receptor	vertebrates	13.190	0.424	214	198	8624	16128	632	0.00512	18895	0.00525	-1.940	27.303
MZF1_5-13	MA0057.1	Zinc-coordinating	BetaBetaAlpha-zinc finger	vertebrates	9.400	0.588	318	94	13425	11327	2628	0.0213	77649	0.0216	-2.048	48.683
MIZF	MA0131.1	Zinc-coordinating	BetaBetaAlpha-zinc finger	vertebrates	13.197	0.610	64	348	2080	22672	79	0.000641	2497	0.000694	-2.264	13.137
Pax5	MA0014.1	Helix-Turn-Helix	Homeo	vertebrates	12.432	0.575	36	376	1224	23528	43	0.000697	1364	0.000758	-2.466	7.013
TP53	MA0106.1	Zinc-coordinating	Loop-Sheet-Helix	vertebrates	26.239	0.603	0	412	8	24744	0	0	8	4.45e-06	-2.555	0.000
USF1	MA0093.1	Zipper-Type	Helix-Loop-Helix	vertebrates	11.290	0.643	220	192	9330	15422	727	0.00413	21993	0.00428	-2.585	22.998
NR1H2::RXRA	MA0115.1	Zinc-coordinating	Hormone-nuclear Receptor	vertebrates	27.878	0.445	2	410	99	24653	2	2.76e-05	100	4.72e-05	-3.244	0.705
Stat3	MA0144.1	Ig-fold	Stat	vertebrates	13.601	0.505	251	161	9883	14869	779	0.00632	23645	0.00657	-3.494	38.860
PLAG1	MA0163.1	Zinc-coordinating	BetaBetaAlpha-zinc finger	vertebrates	19.352	0.798	55	357	1971	22781	75	0.000851	2462	0.000958	-3.834	8.819
NR4A2	MA0160.1	Zinc-coordinating	Hormone-nuclear Receptor	vertebrates	10.165	0.491	310	102	13896	10856	1991	0.0129	60034	0.0133	-4.168	34.500
NR2F1	MA0017.1	Zinc-coordinating	Hormone-nuclear Receptor	vertebrates	15.924	0.478	95	317	3735	21017	159	0.0018	5073	0.00197	-4.228	11.070
NF-kappaB	MA0061.1	Ig-fold	Rel	vertebrates	13.345	0.621	217	195	8381	16371	611	0.00495	18865	0.00524	-4.432	32.708
Spz1	MA0111.1	Other	Other	vertebrates	11.907	0.538	177	235	6658	18094	397	0.00354	12530	0.00383	-5.203	26.685
CREB1	MA0018.2	Zipper-Type	Leucine Zipper	vertebrates	10.139	0.523	225	187	9204	15548	627	0.00407	19712	0.00438	-5.299	27.834
Egr1	MA0162.1	Zinc-coordinating	BetaBetaAlpha-zinc finger	vertebrates	14.456	0.739	181	231	6364	18388	379	0.00338	12188	0.00373	-6.296	34.023
ESR1	MA0112.2	Zinc-coordinating	Hormone-nuclear Receptor	vertebrates	13.563	0.594	7	405	345	24407	7	0.000114	355	0.000197	-6.656	1.035
PPARG	MA0066.1	Zinc-coordinating	Hormone-nuclear Receptor	vertebrates	20.365	0.523	0	412	62	24690	0	0	64	3.56e-05	-6.699	0.000
NFYA	MA0060.1	Other Alpha-Helix	NFY CCAAT-binding	vertebrates	12.925	0.523	157	255	5865	18887	292	0.00379	9476	0.00421	-7.289	23.340
znf143	MA0088.1	Zinc-coordinating	BetaBetaAlpha-zinc finger	vertebrates	17.541	0.530	33	379	1301	23451	38	0.000616	1473	0.000819	-7.874	4.388
HIF1A::ARNT	MA0259.1	Zipper-Type	Helix-Loop-Helix	vertebrates	9.740	0.657	269	143	10914	13838	1188	0.00771	37662	0.00837	-8.121	39.458
NHLH1	MA0048.1	Zipper-Type	Helix-Loop-Helix	vertebrates	14.132	0.674	153	259	5783	18969	294	0.00286	9874	0.00329	-8.379	21.720
REST	MA0138.2	Zinc-coordinating	BetaBetaAlpha-zinc finger	vertebrates	23.134	0.596	3	409	232	24520	3	5.11e-05	242	0.000141	-8.462	0.298
NFKB1	MA0105.1	Ig-fold	Rel	vertebrates	15.627	0.758	95	317	3946	20806	176	0.00157	6372	0.00195	-9.528	8.996
Esrrb	MA0141.1	Zinc-coordinating	Hormone-nuclear Receptor	vertebrates	12.806	0.524	244	168	10167	14585	816	0.00794	26346	0.00878	-10.063	29.542
ELK1	MA0028.1	Winged Helix-Turn-Helix	Ets	vertebrates	8.812	0.568	321	91	13642	11110	1733	0.0141	54748	0.0152	-10.538	48.504
HNF4A	MA0114.1	Zinc-coordinating	Hormone-nuclear Receptor	vertebrates	9.617	0.522	162	250	6389	18363	327	0.00345	11240	0.00406	-10.719	20.069
MYC::MAX	MA0059.1	Zipper-Type	Helix-Loop-Helix	vertebrates	14.237	0.602	82	330	3436	21316	115	0.00103	4535	0.00139	-10.771	7.541
CTCF	MA0139.1	Zinc-coordinating	BetaBetaAlpha-zinc finger	vertebrates	17.205	0.645	88	324	3236	21516	106	0.00163	3982	0.0021	-11.388	12.791
ESR2	MA0258.1	Zinc-coordinating	Hormone-nuclear Receptor	vertebrates	13.618	0.546	46	366	2219	22533	65	0.000949	2670	0.00134	-11.774	2.588
ELK4	MA0076.1	Winged Helix-Turn-Helix	Ets	vertebrates	14.123	0.583	148	264	6034	18718	249	0.00182	9342	0.00234	-11.952	15.757
ZEB1	MA0103.1	Zinc-coordinating	BetaBetaAlpha-zinc finger	vertebrates	8.305	0.557	371	41	17454	7298	5432	0.0264	171132	0.0285	-14.042	47.981
Myc	MA0147.1	Zipper-Type	Helix-Loop-Helix	vertebrates	11.157	0.686	196	216	8288	16464	518	0.0042	18476	0.00513	-14.517	19.559
Mycn	MA0104.2	Zipper-Type	Helix-Loop-Helix	vertebrates	11.104	0.699	196	216	8332	16420	532	0.00431	18928	0.00526	-14.529	19.098
PPARG::RXRA	MA0065.2	Zinc-coordinating	Hormone-nuclear Receptor	vertebrates	11.663	0.547	142	270	6067	18685	301	0.00366	11080	0.00462	-15.686	12.288
Myf	MA0055.1	Zipper-Type	Helix-Loop-Helix	vertebrates	15.914	0.609	232	180	10157	14595	804	0.00782	27519	0.00918	-15.764	21.583
INSM1	MA0155.1	Zinc-coordinating	BetaBetaAlpha-zinc finger	vertebrates	14.862	0.667	182	230	7588	17164	491	0.00478	17685	0.0059	-16.244	18.746
MZF1_1-4	MA0056.1	Zinc-coordinating	BetaBetaAlpha-zinc finger	vertebrates	8.586	0.725	363	49	16863	7889	6329	0.0308	201000	0.0335	-16.789	46.889
GABPA	MA0062.2	Winged Helix-Turn-Helix	Ets	vertebrates	13.335	0.647	231	181	9355	15397	579	0.00516	20927	0.0064	-17.171	30.260
ZNF354C	MA0130.1	Zinc-coordinating	BetaBetaAlpha-zinc finger	vertebrates	8.958	0.615	361	51	17566	7186	6465	0.0315	207738	0.0346	-19.329	34.568
EBF1	MA0154.1	Zipper-Type	Helix-Loop-Helix	vertebrates	11.564	0.648	273	139	11288	13464	1113	0.00902	39149	0.0109	-19.850	37.646
Zfp423	MA0116.1	Zinc-coordinating	BetaBetaAlpha-zinc finger	vertebrates	17.925	0.679	129	283	5691	19061	247	0.003	10149	0.00423	-20.985	9.490
Tcfcp2l1	MA0145.1	Other	CP2	vertebrates	11.650	0.609	243	169	10591	14161	892	0.0101	32190	0.0125	-23.940	23.892
SP1	MA0079.2	Zinc-coordinating	BetaBetaAlpha-zinc finger	vertebrates	11.129	0.820	297	115	12391	12361	2304	0.0187	79797	0.0222	-26.336	43.382
Zfx	MA0146.1	Zinc-coordinating	BetaBetaAlpha-zinc finger	vertebrates	13.077	0.749	232	180	9872	14880	863	0.0098	33238	0.0129	-30.808	24.701
Klf4	MA0039.2	Zinc-coordinating	BetaBetaAlpha-zinc finger	vertebrates	12.618	0.771	322	90	13645	11107	2389	0.0194	88731	0.0247	-37.849	49.509
