# Supplementary material for: Genome-wide expression changes induced by bisphenol A, F and S in human stem cell derived hepatocyte-like cells
Source: EXCLI J. 2020 Nov 4;19:1459–76. doi: 10.17179/excli2020-2934 (PMC7726493; doi:10.17179/excli2020-2934)
Supplement: supplementary_text_file_4_Signature downregulation BPF Man 12 [file EXCLI-19-1459-s-017.txt]

TF	JASPAR ID	Class	Family	Tax Group	IC	GC Content	Target gene hits	Target gene non-hits	Background gene hits	Background gene non-hits	Target TFBS hits	Target TFBS nucleotide rate	Background TFBS hits	Background TFBS nucleotide rate	Z-score	Fisher score
Foxa2	MA0047.2	Winged Helix-Turn-Helix	Forkhead	vertebrates	13.268	0.315	62	30	11656	13096	373	0.0208	43535	0.0145	24.215	9.570
HOXA5	MA0158.1	Helix-Turn-Helix	Homeo	vertebrates	8.759	0.315	76	16	17629	7123	1497	0.0555	205993	0.0458	21.638	4.757
Nkx2-5	MA0063.1	Helix-Turn-Helix	Homeo	vertebrates	8.270	0.218	73	19	16973	7779	1436	0.0466	197210	0.0384	19.949	4.202
FOXI1	MA0042.1	Winged Helix-Turn-Helix	Forkhead	vertebrates	13.183	0.263	59	33	11680	13072	391	0.0218	49366	0.0165	19.322	7.120
Foxd3	MA0041.1	Winged Helix-Turn-Helix	Forkhead	vertebrates	12.945	0.223	57	35	11354	13398	388	0.0216	49535	0.0165	18.476	6.557
Nobox	MA0125.1	Helix-Turn-Helix	Homeo	vertebrates	9.573	0.260	65	27	13558	11194	592	0.022	77190	0.0172	17.164	6.603
CEBPA	MA0102.2	Zipper-Type	Leucine Zipper	vertebrates	8.712	0.358	65	27	12828	11924	436	0.0182	55606	0.0139	17.003	8.579
SPIB	MA0081.1	Winged Helix-Turn-Helix	Ets	vertebrates	9.060	0.466	78	14	17547	7205	1257	0.0408	175639	0.0342	16.965	6.496
FOXO3	MA0157.1	Winged Helix-Turn-Helix	Forkhead	vertebrates	11.734	0.298	62	30	13611	11141	537	0.0199	69410	0.0154	16.913	4.552
SRY	MA0084.1	Other Alpha-Helix	High Mobility Group	vertebrates	9.193	0.238	66	26	14714	10038	744	0.031	101929	0.0255	16.373	4.617
AP1	MA0099.2	Zipper-Type	Leucine Zipper	vertebrates	9.193	0.405	73	19	16390	8362	836	0.0271	113253	0.022	16.152	5.474
REL	MA0101.1	Ig-fold	Rel	vertebrates	10.515	0.559	62	30	10514	14238	242	0.0112	29250	0.00813	15.991	13.548
FOXA1	MA0148.1	Winged Helix-Turn-Helix	Forkhead	vertebrates	12.533	0.332	66	26	13355	11397	471	0.024	63112	0.0193	15.976	7.897
Pdx1	MA0132.1	Helix-Turn-Helix	Homeo	vertebrates	9.040	0.194	75	17	15507	9245	1032	0.0287	140973	0.0235	15.962	9.548
NFATC2	MA0152.1	Ig-fold	Rel	vertebrates	9.859	0.346	69	23	15176	9576	720	0.0234	97757	0.019	14.804	5.511
FOXD1	MA0031.1	Winged Helix-Turn-Helix	Forkhead	vertebrates	11.926	0.275	59	33	13087	11665	478	0.0177	62921	0.014	14.800	3.945
RELA	MA0107.1	Ig-fold	Rel	vertebrates	14.757	0.567	47	45	7171	17581	124	0.00575	13690	0.0038	14.662	11.851
Prrx2	MA0075.1	Helix-Turn-Helix	Homeo	vertebrates	9.063	0.027	72	20	15063	9689	911	0.0211	123270	0.0171	14.292	8.098
Gata1	MA0035.2	Zinc-coordinating	GATA	vertebrates	10.878	0.373	68	24	14350	10402	544	0.0277	75905	0.0232	14.021	6.798
NFE2L2	MA0150.1	Zipper-Type	Leucine Zipper	vertebrates	14.394	0.486	40	52	5635	19117	83	0.00423	8970	0.00274	13.229	11.627
Gfi	MA0038.1	Zinc-coordinating	BetaBetaAlpha-zinc finger	vertebrates	9.470	0.391	61	31	13731	11021	475	0.022	65844	0.0183	12.917	3.779
ARID3A	MA0151.1	Helix-Turn-Helix	Arid	vertebrates	9.896	0.062	73	19	16086	8666	1157	0.0322	166235	0.0277	12.655	6.203
NF-kappaB	MA0061.1	Ig-fold	Rel	vertebrates	13.345	0.621	52	40	8381	16371	154	0.00714	18865	0.00524	12.198	11.830
Lhx3	MA0135.1	Helix-Turn-Helix	Homeo	vertebrates	16.354	0.131	35	57	5806	18946	106	0.00639	12758	0.00461	12.198	6.680
Foxq1	MA0040.1	Winged Helix-Turn-Helix	Forkhead	vertebrates	14.070	0.202	38	54	8007	16745	174	0.00888	22088	0.00675	12.032	3.110
Sox5	MA0087.1	Other Alpha-Helix	High Mobility Group	vertebrates	10.831	0.199	65	27	13087	11665	524	0.017	72042	0.014	11.827	7.845
FEV	MA0156.1	Winged Helix-Turn-Helix	Ets	vertebrates	12.121	0.442	73	19	15402	9350	579	0.0215	81722	0.0182	11.510	8.010
EBF1	MA0154.1	Zipper-Type	Helix-Loop-Helix	vertebrates	11.564	0.648	64	28	11288	13464	289	0.0134	39149	0.0109	11.284	12.697
HNF1A	MA0046.1	Helix-Turn-Helix	Homeo	vertebrates	15.548	0.259	22	70	3044	21708	41	0.00266	4352	0.00169	10.916	6.462
IRF1	MA0050.1	Winged Helix-Turn-Helix	IRF	vertebrates	16.008	0.383	38	54	6075	18677	95	0.00529	11517	0.00384	10.839	8.088
Tcfcp2l1	MA0145.1	Other	CP2	vertebrates	11.650	0.609	52	40	10591	14161	231	0.015	32190	0.0125	10.321	5.186
FOXF2	MA0030.1	Winged Helix-Turn-Helix	Forkhead	vertebrates	14.824	0.334	32	60	4097	20655	55	0.00357	6459	0.00251	9.791	10.936
TBP	MA0108.2	Beta-sheet	TATA-binding	vertebrates	10.086	0.377	54	38	10389	14363	238	0.0166	33775	0.0141	9.754	6.987
RUNX1	MA0002.2	Ig-fold	Runt	vertebrates	10.401	0.502	66	26	13641	11111	406	0.0207	58648	0.0179	9.732	7.127
NFKB1	MA0105.1	Ig-fold	Rel	vertebrates	15.627	0.758	30	62	3946	20806	56	0.00286	6372	0.00195	9.548	9.693
ELF5	MA0136.1	Winged Helix-Turn-Helix	Ets	vertebrates	8.693	0.429	75	17	16547	8205	786	0.0328	117435	0.0294	9.439	6.605
SPI1	MA0080.2	Winged Helix-Turn-Helix	Ets	vertebrates	9.640	0.435	67	25	15792	8960	657	0.0213	95792	0.0186	9.242	3.137
CREB1	MA0018.2	Zipper-Type	Leucine Zipper	vertebrates	10.139	0.523	46	46	9204	15548	153	0.00568	19712	0.00438	9.081	4.796
NR3C1	MA0113.1	Zinc-coordinating	Hormone-nuclear Receptor	vertebrates	14.749	0.432	23	69	2522	22230	28	0.00234	3161	0.00158	8.810	10.127
Hand1::Tcfe2a	MA0092.1	Zipper-Type	Helix-Loop-Helix	vertebrates	10.144	0.507	62	30	13286	11466	378	0.0175	54768	0.0152	8.753	5.241
MZF1_5-13	MA0057.1	Zinc-coordinating	BetaBetaAlpha-zinc finger	vertebrates	9.400	0.588	68	24	13425	11327	524	0.0243	77649	0.0216	8.692	9.383
TLX1::NFIC	MA0119.1	Helix-Turn-Helix::Other	Homeo::Nuclear Factor I-CCAAT-binding	vertebrates	19.665	0.598	11	81	1066	23686	13	0.000844	1162	0.000452	8.511	6.169
MEF2A	MA0052.1	Other Alpha-Helix	MADS	vertebrates	15.709	0.179	38	54	7006	17746	119	0.00552	15631	0.00434	8.279	5.275
INSM1	MA0155.1	Zinc-coordinating	BetaBetaAlpha-zinc finger	vertebrates	14.862	0.667	48	44	7588	17164	130	0.00723	17685	0.0059	8.094	11.137
Sox2	MA0143.1	Other Alpha-Helix	High Mobility Group	vertebrates	12.951	0.361	22	70	2809	21943	33	0.0023	3844	0.0016	8.021	7.526
MZF1_1-4	MA0056.1	Zinc-coordinating	BetaBetaAlpha-zinc finger	vertebrates	8.586	0.725	72	20	16863	7889	1315	0.0366	201000	0.0335	7.930	3.828
Nkx3-2	MA0122.1	Helix-Turn-Helix	Homeo	vertebrates	8.542	0.463	70	22	15425	9327	609	0.0254	91612	0.0229	7.769	5.619
ELK1	MA0028.1	Winged Helix-Turn-Helix	Ets	vertebrates	8.812	0.568	62	30	13642	11110	372	0.0172	54748	0.0152	7.720	4.489
Stat3	MA0144.1	Ig-fold	Stat	vertebrates	13.601	0.505	51	41	9883	14869	170	0.00788	23645	0.00657	7.533	6.257
Tal1::Gata1	MA0140.1	Zipper-Type	Helix-Loop-Helix	vertebrates	11.297	0.451	32	60	6212	18540	81	0.00676	11200	0.0056	7.197	3.706
TEAD1	MA0090.1	Helix-Turn-Helix	Homeo	vertebrates	15.678	0.507	35	57	5222	19530	65	0.00362	8446	0.00282	6.996	8.752
YY1	MA0095.1	Zinc-coordinating	BetaBetaAlpha-zinc finger	vertebrates	8.101	0.510	73	19	17190	7562	1072	0.0298	165054	0.0275	6.544	3.772
ZNF354C	MA0130.1	Zinc-coordinating	BetaBetaAlpha-zinc finger	vertebrates	8.958	0.615	76	16	17566	7186	1337	0.0372	207738	0.0346	6.506	4.899
NKX3-1	MA0124.1	Helix-Turn-Helix	Homeo	vertebrates	11.127	0.179	58	34	12654	12098	462	0.015	68823	0.0134	6.495	4.248
CTCF	MA0139.1	Zinc-coordinating	BetaBetaAlpha-zinc finger	vertebrates	17.205	0.645	22	70	3236	21516	31	0.00273	3982	0.0021	6.353	5.693
SOX9	MA0077.1	Other Alpha-Helix	High Mobility Group	vertebrates	9.079	0.358	53	39	11417	13335	280	0.0117	41403	0.0104	6.097	4.020
Myb	MA0100.1	Helix-Turn-Helix	Myb	vertebrates	9.883	0.591	61	31	13518	11234	391	0.0145	58600	0.013	6.045	4.181
Pou5f1	MA0142.1	Helix-Turn-Helix	Homeo	vertebrates	14.808	0.308	26	66	3402	21350	39	0.00271	5205	0.00217	5.399	8.456
Sox17	MA0078.1	Other Alpha-Helix	High Mobility Group	vertebrates	10.502	0.384	62	30	13879	10873	429	0.0179	65883	0.0165	5.199	4.024
Arnt::Ahr	MA0006.1	Zipper-Type	Helix-Loop-Helix	vertebrates	9.532	0.715	62	30	13597	11155	438	0.0122	66086	0.011	5.187	4.580
Esrrb	MA0141.1	Zinc-coordinating	Hormone-nuclear Receptor	vertebrates	12.806	0.524	53	39	10167	14585	176	0.00979	26346	0.00878	5.008	6.878
HNF4A	MA0114.1	Zinc-coordinating	Hormone-nuclear Receptor	vertebrates	9.617	0.522	38	54	6389	18363	78	0.0047	11240	0.00406	4.670	7.040
USF1	MA0093.1	Zipper-Type	Helix-Loop-Helix	vertebrates	11.290	0.643	51	41	9330	15422	152	0.00493	21993	0.00428	4.651	7.773
ZEB1	MA0103.1	Zinc-coordinating	BetaBetaAlpha-zinc finger	vertebrates	8.305	0.557	73	19	17454	7298	1085	0.0302	171132	0.0285	4.612	3.280
HLF	MA0043.1	Zipper-Type	Leucine Zipper	vertebrates	11.147	0.394	30	62	5508	19244	70	0.0039	9969	0.00332	4.588	4.227
Ddit3::Cebpa	MA0019.1	Zipper-Type	Leucine Zipper	vertebrates	11.652	0.483	33	59	5576	19176	68	0.00378	9754	0.00325	4.316	5.963
PPARG	MA0066.1	Zinc-coordinating	Hormone-nuclear Receptor	vertebrates	20.365	0.523	1	91	62	24690	1	9.27e-05	64	3.56e-05	4.272	1.567
Ar	MA0007.1	Zinc-coordinating	Hormone-nuclear Receptor	vertebrates	15.703	0.498	5	87	534	24218	5	0.00051	554	0.000339	4.268	2.996
Spz1	MA0111.1	Other	Other	vertebrates	11.907	0.538	36	56	6658	18094	86	0.00439	12530	0.00383	4.169	4.929
SRF	MA0083.1	Other Alpha-Helix	MADS	vertebrates	17.965	0.466	9	83	908	23844	9	0.000501	1019	0.00034	3.999	4.976
T	MA0009.1	Beta-Hairpin-Ribbon	T	vertebrates	17.863	0.452	13	79	1811	22941	17	0.000867	2114	0.000646	3.996	4.091
Myf	MA0055.1	Zipper-Type	Helix-Loop-Helix	vertebrates	15.914	0.609	51	41	10157	14595	179	0.00996	27519	0.00918	3.809	5.582
Nr2e3	MA0164.1	Zinc-coordinating	Hormone-nuclear Receptor	vertebrates	12.028	0.373	38	54	6354	18398	86	0.00279	12287	0.00239	3.797	7.152
Mycn	MA0104.2	Zipper-Type	Helix-Loop-Helix	vertebrates	11.104	0.699	40	52	8332	16420	126	0.00584	18928	0.00526	3.729	3.445
Pax6	MA0069.1	Helix-Turn-Helix	Homeo	vertebrates	13.798	0.432	10	82	1218	23534	11	0.000714	1377	0.000536	3.535	4.174
HNF1B	MA0153.1	Helix-Turn-Helix	Homeo	vertebrates	16.821	0.222	24	68	4107	20645	48	0.00267	6910	0.0023	3.531	4.265
Zfx	MA0146.1	Zinc-coordinating	BetaBetaAlpha-zinc finger	vertebrates	13.077	0.749	48	44	9872	14880	212	0.0138	33238	0.0129	3.413	4.469
EWSR1-FLI1	MA0149.1	Winged Helix-Turn-Helix	Ets	vertebrates	32.871	0.554	2	90	207	24545	2	0.000167	209	0.000105	2.729	1.707
RREB1	MA0073.1	Zinc-coordinating	BetaBetaAlpha-zinc finger	vertebrates	22.278	0.623	7	85	1520	23232	13	0.00121	1839	0.00102	2.635	1.089
IRF2	MA0051.1	Winged Helix-Turn-Helix	IRF	vertebrates	21.134	0.412	7	85	844	23908	7	0.000584	923	0.000462	2.601	3.256
SP1	MA0079.2	Zinc-coordinating	BetaBetaAlpha-zinc finger	vertebrates	11.129	0.820	62	30	12391	12361	496	0.023	79797	0.0222	2.600	7.433
ESR1	MA0112.2	Zinc-coordinating	Hormone-nuclear Receptor	vertebrates	13.563	0.594	3	89	345	24407	3	0.000278	355	0.000197	2.600	1.975
STAT1	MA0137.2	Ig-fold	Stat	vertebrates	13.119	0.452	36	56	6394	18358	71	0.00494	10990	0.00458	2.445	5.627
NR4A2	MA0160.1	Zinc-coordinating	Hormone-nuclear Receptor	vertebrates	10.165	0.491	64	28	13896	10856	376	0.0139	60034	0.0133	2.431	5.141
Klf4	MA0039.2	Zinc-coordinating	BetaBetaAlpha-zinc finger	vertebrates	12.618	0.771	65	27	13645	11107	547	0.0254	88731	0.0247	2.117	6.387
Pax4	MA0068.1	Helix-Turn-Helix	Homeo	vertebrates	11.004	0.441	1	91	112	24640	1	0.000139	113	9.42e-05	2.038	1.070
RXR::RAR_DR5	MA0159.1	Zinc-coordinating	Hormone-nuclear Receptor	vertebrates	16.004	0.535	8	84	1313	23439	10	0.000788	1499	0.000708	1.360	2.153
ELK4	MA0076.1	Winged Helix-Turn-Helix	Ets	vertebrates	14.123	0.583	29	63	6034	18718	59	0.00246	9342	0.00234	1.190	2.611
RORA_1	MA0071.1	Zinc-coordinating	Hormone-nuclear Receptor	vertebrates	13.190	0.424	41	51	8624	16128	117	0.00543	18895	0.00525	1.110	3.376
NFIL3	MA0025.1	Zipper-Type	Leucine Zipper	vertebrates	14.139	0.265	34	58	6731	18021	98	0.005	15828	0.00484	1.061	3.642
PPARG::RXRA	MA0065.2	Zinc-coordinating	Hormone-nuclear Receptor	vertebrates	11.663	0.547	29	63	6067	18685	68	0.00473	11080	0.00462	0.749	2.554
TAL1::TCF3	MA0091.1	Zipper-Type	Helix-Loop-Helix	vertebrates	14.070	0.453	40	52	7491	17261	90	0.00501	14681	0.0049	0.735	5.283
Myc	MA0147.1	Zipper-Type	Helix-Loop-Helix	vertebrates	11.157	0.686	38	54	8288	16464	113	0.00524	18476	0.00513	0.674	2.636
RXRA::VDR	MA0074.1	Zinc-coordinating	Hormone-nuclear Receptor	vertebrates	20.451	0.527	3	89	453	24299	3	0.000209	475	0.000198	0.276	1.432
NFYA	MA0060.1	Other Alpha-Helix	NFY CCAAT-binding	vertebrates	12.925	0.523	34	58	5865	18887	57	0.00423	9476	0.00421	0.099	5.792
MYC::MAX	MA0059.1	Zipper-Type	Helix-Loop-Helix	vertebrates	14.237	0.602	19	73	3436	21316	27	0.00138	4535	0.00139	-0.141	3.039
Zfp423	MA0116.1	Zinc-coordinating	BetaBetaAlpha-zinc finger	vertebrates	17.925	0.679	24	68	5691	19061	60	0.00417	10149	0.00423	-0.423	1.287
GABPA	MA0062.2	Winged Helix-Turn-Helix	Ets	vertebrates	13.335	0.647	52	40	9355	15397	124	0.00632	20927	0.0064	-0.430	8.467
E2F1	MA0024.1	Winged Helix-Turn-Helix	E2F	vertebrates	13.838	0.625	40	52	8113	16639	103	0.00382	17630	0.00392	-0.747	3.872
RORA_2	MA0072.1	Zinc-coordinating	Hormone-nuclear Receptor	vertebrates	17.425	0.369	20	72	3571	21181	29	0.00188	5079	0.00198	-0.999	3.272
TP53	MA0106.1	Zinc-coordinating	Loop-Sheet-Helix	vertebrates	26.239	0.603	0	92	8	24744	0	0	8	4.45e-06	-1.490	0.000
MAX	MA0058.1	Zipper-Type	Helix-Loop-Helix	vertebrates	12.685	0.571	43	49	7993	16759	90	0.00417	15900	0.00442	-1.730	5.895
PLAG1	MA0163.1	Zinc-coordinating	BetaBetaAlpha-zinc finger	vertebrates	19.352	0.798	8	84	1971	22781	13	0.000844	2462	0.000958	-1.743	0.794
REST	MA0138.2	Zinc-coordinating	BetaBetaAlpha-zinc finger	vertebrates	23.134	0.596	1	91	232	24520	1	9.74e-05	242	0.000141	-1.804	0.544
Pax5	MA0014.1	Helix-Turn-Helix	Homeo	vertebrates	12.432	0.575	7	85	1224	23528	7	0.000649	1364	0.000758	-1.876	1.764
NHLH1	MA0048.1	Zipper-Type	Helix-Loop-Helix	vertebrates	14.132	0.674	31	61	5783	18969	55	0.00306	9874	0.00329	-1.899	4.135
Arnt	MA0004.1	Zipper-Type	Helix-Loop-Helix	vertebrates	10.992	0.642	35	57	7052	17700	76	0.00211	13904	0.00232	-1.988	3.491
NR2F1	MA0017.1	Zinc-coordinating	Hormone-nuclear Receptor	vertebrates	15.924	0.478	21	71	3735	21017	27	0.00175	5073	0.00197	-2.333	3.435
HIF1A::ARNT	MA0259.1	Zipper-Type	Helix-Loop-Helix	vertebrates	9.740	0.657	48	44	10914	13838	213	0.0079	37662	0.00837	-2.410	2.610
Evi1	MA0029.1	Zinc-coordinating	BetaBetaAlpha-zinc finger	vertebrates	17.909	0.280	11	81	1931	22821	12	0.000779	2457	0.000956	-2.692	2.269
NR1H2::RXRA	MA0115.1	Zinc-coordinating	Hormone-nuclear Receptor	vertebrates	27.878	0.445	0	92	99	24653	0	0	100	4.72e-05	-3.348	0.000
PBX1	MA0070.1	Helix-Turn-Helix	Homeo	vertebrates	14.641	0.310	17	75	4107	20645	33	0.00184	6634	0.00221	-3.737	1.036
MIZF	MA0131.1	Zinc-coordinating	BetaBetaAlpha-zinc finger	vertebrates	13.197	0.610	9	83	2080	22672	10	0.000464	2497	0.000694	-4.100	0.998
Egr1	MA0162.1	Zinc-coordinating	BetaBetaAlpha-zinc finger	vertebrates	14.456	0.739	35	57	6364	18388	61	0.00311	12188	0.00373	-4.697	5.067
znf143	MA0088.1	Zinc-coordinating	BetaBetaAlpha-zinc finger	vertebrates	17.541	0.530	3	89	1301	23451	5	0.000464	1473	0.000819	-5.800	0.142
ESR2	MA0258.1	Zinc-coordinating	Hormone-nuclear Receptor	vertebrates	13.618	0.546	8	84	2219	22533	8	0.000668	2670	0.00134	-8.520	0.529
