# Supplementary material for: Genome-wide expression changes induced by bisphenol A, F and S in human stem cell derived hepatocyte-like cells
Source: EXCLI J. 2020 Nov 4;19:1459–76. doi: 10.17179/excli2020-2934 (PMC7726493; doi:10.17179/excli2020-2934)
Supplement: supplementary_text_file_10_Signature downregulation BPF H9 [file EXCLI-19-1459-s-018.txt]

TF	JASPAR ID	Class	Family	Tax Group	IC	GC Content	Target gene hits	Target gene non-hits	Background gene hits	Background gene non-hits	Target TFBS hits	Target TFBS nucleotide rate	Background TFBS hits	Background TFBS nucleotide rate	Z-score	Fisher score
FOXA1	MA0148.1	Winged Helix-Turn-Helix	Forkhead	vertebrates	12.533	0.332	307	148	13355	11397	1786	0.023	63112	0.0193	24.742	19.299
HNF1A	MA0046.1	Helix-Turn-Helix	Homeo	vertebrates	15.548	0.259	113	342	3044	21708	163	0.00267	4352	0.00169	21.925	28.650
HOXA5	MA0158.1	Helix-Turn-Helix	Homeo	vertebrates	8.759	0.315	360	95	17629	7123	5390	0.0504	205993	0.0458	20.467	9.314
Foxa2	MA0047.2	Winged Helix-Turn-Helix	Forkhead	vertebrates	13.268	0.315	272	183	11656	13096	1223	0.0172	43535	0.0145	20.435	16.819
Gata1	MA0035.2	Zinc-coordinating	GATA	vertebrates	10.878	0.373	322	133	14350	10402	2048	0.0263	75905	0.0232	19.286	18.011
FOXO3	MA0157.1	Winged Helix-Turn-Helix	Forkhead	vertebrates	11.734	0.298	303	152	13611	11141	1917	0.0179	69410	0.0154	18.769	14.771
AP1	MA0099.2	Zipper-Type	Leucine Zipper	vertebrates	9.193	0.405	356	99	16390	8362	3042	0.0249	113253	0.022	18.075	17.903
STAT1	MA0137.2	Ig-fold	Stat	vertebrates	13.119	0.452	164	291	6394	18358	336	0.00589	10990	0.00458	17.965	13.605
FOXI1	MA0042.1	Winged Helix-Turn-Helix	Forkhead	vertebrates	13.183	0.263	266	189	11680	13072	1349	0.0189	49366	0.0165	17.927	13.679
CEBPA	MA0102.2	Zipper-Type	Leucine Zipper	vertebrates	8.712	0.358	299	156	12828	11924	1529	0.0161	55606	0.0139	17.243	20.039
ARID3A	MA0151.1	Helix-Turn-Helix	Arid	vertebrates	9.896	0.062	343	112	16086	8666	4378	0.0307	166235	0.0277	16.892	13.473
Gfi	MA0038.1	Zinc-coordinating	BetaBetaAlpha-zinc finger	vertebrates	9.470	0.391	293	162	13731	11021	1774	0.0207	65844	0.0183	16.878	9.454
SRY	MA0084.1	Other Alpha-Helix	High Mobility Group	vertebrates	9.193	0.238	318	137	14714	10038	2681	0.0282	101929	0.0255	15.969	12.716
HNF1B	MA0153.1	Helix-Turn-Helix	Homeo	vertebrates	16.821	0.222	127	328	4107	20645	223	0.00313	6910	0.0023	15.898	20.298
REL	MA0101.1	Ig-fold	Rel	vertebrates	10.515	0.559	239	216	10514	14238	826	0.00966	29250	0.00813	15.756	11.322
TBP	MA0108.2	Beta-sheet	TATA-binding	vertebrates	10.086	0.377	238	217	10389	14363	915	0.016	33775	0.0141	15.463	11.883
SPIB	MA0081.1	Winged Helix-Turn-Helix	Ets	vertebrates	9.060	0.466	366	89	17547	7205	4531	0.0371	175639	0.0342	14.872	12.867
Foxd3	MA0041.1	Winged Helix-Turn-Helix	Forkhead	vertebrates	12.945	0.223	262	193	11354	13398	1320	0.0185	49535	0.0165	14.535	14.608
HNF4A	MA0114.1	Zinc-coordinating	Hormone-nuclear Receptor	vertebrates	9.617	0.522	164	291	6389	18363	331	0.00503	11240	0.00406	14.114	13.655
NFATC2	MA0152.1	Ig-fold	Rel	vertebrates	9.859	0.346	318	137	15176	9576	2574	0.0211	97757	0.019	13.897	9.264
Nkx2-5	MA0063.1	Helix-Turn-Helix	Homeo	vertebrates	8.270	0.218	351	104	16973	7779	5039	0.0412	197210	0.0384	13.884	10.187
Nobox	MA0125.1	Helix-Turn-Helix	Homeo	vertebrates	9.573	0.260	295	160	13558	11194	2038	0.0191	77190	0.0172	13.558	11.516
RELA	MA0107.1	Ig-fold	Rel	vertebrates	14.757	0.567	179	276	7171	17581	402	0.0047	13690	0.0038	13.457	13.289
Prrx2	MA0075.1	Helix-Turn-Helix	Homeo	vertebrates	9.063	0.027	327	128	15063	9689	3237	0.0189	123270	0.0171	12.811	14.158
Hand1::Tcfe2a	MA0092.1	Zipper-Type	Helix-Loop-Helix	vertebrates	10.144	0.507	291	164	13286	11466	1445	0.0169	54768	0.0152	12.666	11.881
Pdx1	MA0132.1	Helix-Turn-Helix	Homeo	vertebrates	9.040	0.194	334	121	15507	9245	3645	0.0256	140973	0.0235	12.622	13.869
PPARG::RXRA	MA0065.2	Zinc-coordinating	Hormone-nuclear Receptor	vertebrates	11.663	0.547	149	306	6067	18685	316	0.00554	11080	0.00462	12.596	9.823
SRF	MA0083.1	Other Alpha-Helix	MADS	vertebrates	17.965	0.466	35	420	908	23844	42	0.000589	1019	0.00034	12.492	9.879
Stat3	MA0144.1	Ig-fold	Stat	vertebrates	13.601	0.505	235	220	9883	14869	655	0.00766	23645	0.00657	12.452	14.831
FOXF2	MA0030.1	Winged Helix-Turn-Helix	Forkhead	vertebrates	14.824	0.334	113	342	4097	20655	194	0.00318	6459	0.00251	12.237	12.140
Sox2	MA0143.1	Other Alpha-Helix	High Mobility Group	vertebrates	12.951	0.361	83	372	2809	21943	121	0.00212	3844	0.0016	12.010	11.289
FOXD1	MA0031.1	Winged Helix-Turn-Helix	Forkhead	vertebrates	11.926	0.275	279	176	13087	11665	1655	0.0155	62921	0.014	11.759	8.546
FEV	MA0156.1	Winged Helix-Turn-Helix	Ets	vertebrates	12.121	0.442	331	124	15402	9350	2115	0.0198	81722	0.0182	11.195	13.268
Lhx3	MA0135.1	Helix-Turn-Helix	Homeo	vertebrates	16.354	0.131	137	318	5806	18946	355	0.0054	12758	0.00461	10.745	7.206
NF-kappaB	MA0061.1	Ig-fold	Rel	vertebrates	13.345	0.621	189	266	8381	16371	516	0.00603	18865	0.00524	10.127	7.745
Sox17	MA0078.1	Other Alpha-Helix	High Mobility Group	vertebrates	10.502	0.384	294	161	13879	10873	1698	0.0179	65883	0.0165	10.111	8.836
TEAD1	MA0090.1	Helix-Turn-Helix	Homeo	vertebrates	15.678	0.507	137	318	5222	19530	241	0.00338	8446	0.00282	9.853	12.217
SOX9	MA0077.1	Other Alpha-Helix	High Mobility Group	vertebrates	9.079	0.358	247	208	11417	13335	1085	0.0114	41403	0.0104	9.711	8.018
INSM1	MA0155.1	Zinc-coordinating	BetaBetaAlpha-zinc finger	vertebrates	14.862	0.667	172	283	7588	17164	477	0.00669	17685	0.0059	9.606	7.178
Sox5	MA0087.1	Other Alpha-Helix	High Mobility Group	vertebrates	10.831	0.199	279	176	13087	11665	1861	0.0152	72042	0.014	9.586	8.546
Pou5f1	MA0142.1	Helix-Turn-Helix	Homeo	vertebrates	14.808	0.308	94	361	3402	21350	151	0.00265	5205	0.00217	9.507	10.137
PBX1	MA0070.1	Helix-Turn-Helix	Homeo	vertebrates	14.641	0.310	105	350	4107	20645	192	0.00269	6634	0.00221	9.474	8.260
Pax6	MA0069.1	Helix-Turn-Helix	Homeo	vertebrates	13.798	0.432	42	413	1218	23534	47	0.000769	1377	0.000536	9.317	9.159
ELF5	MA0136.1	Winged Helix-Turn-Helix	Ets	vertebrates	8.693	0.429	339	116	16547	8205	2944	0.031	117435	0.0294	8.827	8.210
TAL1::TCF3	MA0091.1	Zipper-Type	Helix-Loop-Helix	vertebrates	14.070	0.453	174	281	7491	17261	394	0.00553	14681	0.0049	8.379	8.545
RUNX1	MA0002.2	Ig-fold	Runt	vertebrates	10.401	0.502	296	159	13641	11111	1487	0.0191	58648	0.0179	8.355	11.313
NFE2L2	MA0150.1	Zipper-Type	Leucine Zipper	vertebrates	14.394	0.486	142	313	5635	19117	248	0.00319	8970	0.00274	7.913	10.584
Esrrb	MA0141.1	Zinc-coordinating	Hormone-nuclear Receptor	vertebrates	12.806	0.524	232	223	10167	14585	683	0.00958	26346	0.00878	7.906	11.120
HLF	MA0043.1	Zipper-Type	Leucine Zipper	vertebrates	11.147	0.394	152	303	5508	19244	269	0.00377	9969	0.00332	7.225	16.934
RORA_1	MA0071.1	Zinc-coordinating	Hormone-nuclear Receptor	vertebrates	13.190	0.424	202	253	8624	16128	497	0.00581	18895	0.00525	7.169	10.874
NFKB1	MA0105.1	Ig-fold	Rel	vertebrates	15.627	0.758	96	359	3946	20806	178	0.00229	6372	0.00195	7.156	6.015
NR1H2::RXRA	MA0115.1	Zinc-coordinating	Hormone-nuclear Receptor	vertebrates	27.878	0.445	5	450	99	24653	5	9.94e-05	100	4.72e-05	6.938	3.209
MEF2A	MA0052.1	Other Alpha-Helix	MADS	vertebrates	15.709	0.179	162	293	7006	17746	412	0.00482	15631	0.00434	6.657	7.644
Tal1::Gata1	MA0140.1	Zipper-Type	Helix-Loop-Helix	vertebrates	11.297	0.451	149	306	6212	18540	289	0.00608	11200	0.0056	5.948	8.652
NR2F1	MA0017.1	Zinc-coordinating	Hormone-nuclear Receptor	vertebrates	15.924	0.478	101	354	3735	21017	138	0.00226	5073	0.00197	5.937	10.033
Nr2e3	MA0164.1	Zinc-coordinating	Hormone-nuclear Receptor	vertebrates	12.028	0.373	157	298	6354	18398	329	0.00269	12287	0.00239	5.725	10.761
Foxq1	MA0040.1	Winged Helix-Turn-Helix	Forkhead	vertebrates	14.070	0.202	177	278	8007	16745	564	0.00725	22088	0.00675	5.670	6.189
YY1	MA0095.1	Zinc-coordinating	BetaBetaAlpha-zinc finger	vertebrates	8.101	0.510	342	113	17190	7562	4061	0.0285	165054	0.0275	5.491	5.412
IRF2	MA0051.1	Winged Helix-Turn-Helix	IRF	vertebrates	21.134	0.412	25	430	844	23908	28	0.000589	923	0.000462	5.470	4.163
Myf	MA0055.1	Zipper-Type	Helix-Loop-Helix	vertebrates	15.914	0.609	232	223	10157	14595	690	0.00968	27519	0.00918	4.896	11.197
IRF1	MA0050.1	Winged Helix-Turn-Helix	IRF	vertebrates	16.008	0.383	146	309	6075	18677	296	0.00415	11517	0.00384	4.670	8.553
NFIL3	MA0025.1	Zipper-Type	Leucine Zipper	vertebrates	14.139	0.265	162	293	6731	18021	403	0.00518	15828	0.00484	4.595	9.697
NR4A2	MA0160.1	Zinc-coordinating	Hormone-nuclear Receptor	vertebrates	10.165	0.491	292	163	13896	10856	1486	0.0139	60034	0.0133	4.466	8.007
EBF1	MA0154.1	Zipper-Type	Helix-Loop-Helix	vertebrates	11.564	0.648	256	199	11288	13464	972	0.0114	39149	0.0109	4.335	12.430
RREB1	MA0073.1	Zinc-coordinating	BetaBetaAlpha-zinc finger	vertebrates	22.278	0.623	40	415	1520	23232	50	0.00117	1839	0.00102	4.245	4.111
SPI1	MA0080.2	Winged Helix-Turn-Helix	Ets	vertebrates	9.640	0.435	323	132	15792	8960	2347	0.0192	95792	0.0186	3.944	7.145
NHLH1	MA0048.1	Zipper-Type	Helix-Loop-Helix	vertebrates	14.132	0.674	144	311	5783	18969	252	0.00354	9874	0.00329	3.920	10.141
EWSR1-FLI1	MA0149.1	Winged Helix-Turn-Helix	Ets	vertebrates	32.871	0.554	7	448	207	24545	7	0.000147	209	0.000105	3.818	2.363
ZNF354C	MA0130.1	Zinc-coordinating	BetaBetaAlpha-zinc finger	vertebrates	8.958	0.615	361	94	17566	7186	5035	0.0353	207738	0.0346	3.480	10.235
Ddit3::Cebpa	MA0019.1	Zipper-Type	Leucine Zipper	vertebrates	11.652	0.483	124	331	5576	19176	247	0.00347	9754	0.00325	3.454	4.512
Arnt::Ahr	MA0006.1	Zipper-Type	Helix-Loop-Helix	vertebrates	9.532	0.715	290	165	13597	11155	1624	0.0114	66086	0.011	3.319	9.223
RXRA::VDR	MA0074.1	Zinc-coordinating	Hormone-nuclear Receptor	vertebrates	20.451	0.527	13	442	453	24299	14	0.000246	475	0.000198	3.088	2.503
MZF1_5-13	MA0057.1	Zinc-coordinating	BetaBetaAlpha-zinc finger	vertebrates	9.400	0.588	285	170	13425	11327	1883	0.022	77649	0.0216	2.801	8.516
Nkx3-2	MA0122.1	Helix-Turn-Helix	Homeo	vertebrates	8.542	0.463	315	140	15425	9327	2216	0.0233	91612	0.0229	2.524	6.622
RXR::RAR_DR5	MA0159.1	Zinc-coordinating	Hormone-nuclear Receptor	vertebrates	16.004	0.535	32	423	1313	23439	39	0.000775	1499	0.000708	2.313	2.680
Tcfcp2l1	MA0145.1	Other	CP2	vertebrates	11.650	0.609	226	229	10591	14161	782	0.0128	32190	0.0125	2.311	6.217
USF1	MA0093.1	Zipper-Type	Helix-Loop-Helix	vertebrates	11.290	0.643	191	264	9330	15422	541	0.00443	21993	0.00428	2.119	3.351
Myb	MA0100.1	Helix-Turn-Helix	Myb	vertebrates	9.883	0.591	291	164	13518	11234	1420	0.0133	58600	0.013	2.085	10.158
MZF1_1-4	MA0056.1	Zinc-coordinating	BetaBetaAlpha-zinc finger	vertebrates	8.586	0.725	347	108	16863	7889	4833	0.0339	201000	0.0335	2.026	9.260
CTCF	MA0139.1	Zinc-coordinating	BetaBetaAlpha-zinc finger	vertebrates	17.205	0.645	80	375	3236	21516	99	0.0022	3982	0.0021	1.948	5.531
T	MA0009.1	Beta-Hairpin-Ribbon	T	vertebrates	17.863	0.452	46	409	1811	22941	54	0.000695	2114	0.000646	1.739	4.003
MAX	MA0058.1	Zipper-Type	Helix-Loop-Helix	vertebrates	12.685	0.571	165	290	7993	16759	388	0.00454	15900	0.00442	1.645	3.181
Spz1	MA0111.1	Other	Other	vertebrates	11.907	0.538	151	304	6658	18094	305	0.00392	12530	0.00383	1.383	6.242
E2F1	MA0024.1	Winged Helix-Turn-Helix	E2F	vertebrates	13.838	0.625	169	286	8113	16639	426	0.00398	17630	0.00392	0.964	3.552
Egr1	MA0162.1	Zinc-coordinating	BetaBetaAlpha-zinc finger	vertebrates	14.456	0.739	146	309	6364	18388	294	0.00378	12188	0.00373	0.841	6.494
REST	MA0138.2	Zinc-coordinating	BetaBetaAlpha-zinc finger	vertebrates	23.134	0.596	5	450	232	24520	6	0.000147	242	0.000141	0.430	0.853
RORA_2	MA0072.1	Zinc-coordinating	Hormone-nuclear Receptor	vertebrates	17.425	0.369	88	367	3571	21181	121	0.00198	5079	0.00198	0.090	5.921
NKX3-1	MA0124.1	Helix-Turn-Helix	Homeo	vertebrates	11.127	0.179	271	184	12654	12098	1635	0.0134	68823	0.0134	-0.042	8.488
Klf4	MA0039.2	Zinc-coordinating	BetaBetaAlpha-zinc finger	vertebrates	12.618	0.771	287	168	13645	11107	2107	0.0246	88731	0.0247	-0.120	7.831
Pax5	MA0014.1	Helix-Turn-Helix	Homeo	vertebrates	12.432	0.575	28	427	1224	23528	32	0.000748	1364	0.000758	-0.346	1.941
ELK1	MA0028.1	Winged Helix-Turn-Helix	Ets	vertebrates	8.812	0.568	281	174	13642	11110	1297	0.0152	54748	0.0152	-0.364	5.941
Evi1	MA0029.1	Zinc-coordinating	BetaBetaAlpha-zinc finger	vertebrates	17.909	0.280	43	412	1931	22821	57	0.000933	2457	0.000956	-0.698	2.163
PLAG1	MA0163.1	Zinc-coordinating	BetaBetaAlpha-zinc finger	vertebrates	19.352	0.798	38	417	1971	22781	57	0.000933	2462	0.000958	-0.756	0.902
ZEB1	MA0103.1	Zinc-coordinating	BetaBetaAlpha-zinc finger	vertebrates	8.305	0.557	356	99	17454	7298	4047	0.0284	171132	0.0285	-0.779	8.855
TLX1::NFIC	MA0119.1	Helix-Turn-Helix::Other	Homeo::Nuclear Factor I-CCAAT-binding	vertebrates	19.665	0.598	24	431	1066	23686	26	0.000426	1162	0.000452	-1.175	1.689
Ar	MA0007.1	Zinc-coordinating	Hormone-nuclear Receptor	vertebrates	15.703	0.498	12	443	534	24218	12	0.000309	554	0.000339	-1.536	1.258
CREB1	MA0018.2	Zipper-Type	Leucine Zipper	vertebrates	10.139	0.523	190	265	9204	15548	455	0.00426	19712	0.00438	-1.770	3.643
PPARG	MA0066.1	Zinc-coordinating	Hormone-nuclear Receptor	vertebrates	20.365	0.523	1	454	62	24690	1	2.34e-05	64	3.56e-05	-1.980	0.381
NR3C1	MA0113.1	Zinc-coordinating	Hormone-nuclear Receptor	vertebrates	14.749	0.432	63	392	2522	22230	71	0.00149	3161	0.00158	-2.032	4.756
TP53	MA0106.1	Zinc-coordinating	Loop-Sheet-Helix	vertebrates	26.239	0.603	0	455	8	24744	0	0	8	4.45e-06	-2.206	0.000
Arnt	MA0004.1	Zipper-Type	Helix-Loop-Helix	vertebrates	10.992	0.642	135	320	7052	17700	312	0.00219	13904	0.00232	-2.497	1.182
Mycn	MA0104.2	Zipper-Type	Helix-Loop-Helix	vertebrates	11.104	0.699	169	286	8332	16420	432	0.00505	18928	0.00526	-2.671	2.706
Myc	MA0147.1	Zipper-Type	Helix-Loop-Helix	vertebrates	11.157	0.686	169	286	8288	16464	421	0.00492	18476	0.00513	-2.743	2.864
MIZF	MA0131.1	Zinc-coordinating	BetaBetaAlpha-zinc finger	vertebrates	13.197	0.610	43	412	2080	22672	52	0.000608	2497	0.000694	-3.035	1.449
ELK4	MA0076.1	Winged Helix-Turn-Helix	Ets	vertebrates	14.123	0.583	123	332	6034	18718	204	0.00215	9342	0.00234	-3.642	2.242
HIF1A::ARNT	MA0259.1	Zipper-Type	Helix-Loop-Helix	vertebrates	9.740	0.657	222	233	10914	13838	856	0.00801	37662	0.00837	-3.711	3.661
MYC::MAX	MA0059.1	Zipper-Type	Helix-Loop-Helix	vertebrates	14.237	0.602	65	390	3436	21316	96	0.00123	4535	0.00139	-3.778	0.860
SP1	MA0079.2	Zinc-coordinating	BetaBetaAlpha-zinc finger	vertebrates	11.129	0.820	263	192	12391	12361	1833	0.0214	79797	0.0222	-4.656	7.392
ESR2	MA0258.1	Zinc-coordinating	Hormone-nuclear Receptor	vertebrates	13.618	0.546	41	414	2219	22533	53	0.00112	2670	0.00134	-5.585	0.672
Pax4	MA0068.1	Helix-Turn-Helix	Homeo	vertebrates	11.004	0.441	1	454	112	24640	1	3.51e-05	113	9.42e-05	-5.689	0.136
Zfx	MA0146.1	Zinc-coordinating	BetaBetaAlpha-zinc finger	vertebrates	13.077	0.749	200	255	9872	14880	747	0.0122	33238	0.0129	-5.752	3.119
Zfp423	MA0116.1	Zinc-coordinating	BetaBetaAlpha-zinc finger	vertebrates	17.925	0.679	114	341	5691	19061	216	0.00379	10149	0.00423	-6.303	1.811
znf143	MA0088.1	Zinc-coordinating	BetaBetaAlpha-zinc finger	vertebrates	17.541	0.530	20	435	1301	23451	26	0.000608	1473	0.000819	-6.829	0.197
ESR1	MA0112.2	Zinc-coordinating	Hormone-nuclear Receptor	vertebrates	13.563	0.594	4	451	345	24407	4	9.35e-05	355	0.000197	-6.870	0.131
GABPA	MA0062.2	Winged Helix-Turn-Helix	Ets	vertebrates	13.335	0.647	192	263	9355	15397	431	0.00554	20927	0.0064	-9.902	3.463
NFYA	MA0060.1	Other Alpha-Helix	NFY CCAAT-binding	vertebrates	12.925	0.523	118	337	5865	18887	177	0.00331	9476	0.00421	-12.882	1.927
