# Supplementary material for: Genome-wide expression changes induced by bisphenol A, F and S in human stem cell derived hepatocyte-like cells
Source: EXCLI J. 2020 Nov 4;19:1459–76. doi: 10.17179/excli2020-2934 (PMC7726493; doi:10.17179/excli2020-2934)
Supplement: supplementary_text_file_5_Signature upregulation BPS Man 12 [file EXCLI-19-1459-s-023.txt]

TF	JASPAR ID	Class	Family	Tax Group	IC	GC Content	Target gene hits	Target gene non-hits	Background gene hits	Background gene non-hits	Target TFBS hits	Target TFBS nucleotide rate	Background TFBS hits	Background TFBS nucleotide rate	Z-score	Fisher score
NFYA	MA0060.1	Other Alpha-Helix	NFY CCAAT-binding	vertebrates	12.925	0.523	12	14	5865	18887	23	0.0084	9476	0.00421	13.502	4.598
Pou5f1	MA0142.1	Helix-Turn-Helix	Homeo	vertebrates	14.808	0.308	9	17	3402	21350	14	0.0048	5205	0.00217	11.760	5.114
FOXF2	MA0030.1	Winged Helix-Turn-Helix	Forkhead	vertebrates	14.824	0.334	9	17	4097	20655	16	0.00512	6459	0.00251	10.831	3.923
ESR1	MA0112.2	Zinc-coordinating	Hormone-nuclear Receptor	vertebrates	13.563	0.594	2	24	345	24407	2	0.000913	355	0.000197	10.500	2.977
ELF5	MA0136.1	Winged Helix-Turn-Helix	Ets	vertebrates	8.693	0.429	23	3	16547	8205	175	0.036	117435	0.0294	8.164	4.449
AP1	MA0099.2	Zipper-Type	Leucine Zipper	vertebrates	9.193	0.405	24	2	16390	8362	173	0.0277	113253	0.022	8.004	6.120
FEV	MA0156.1	Winged Helix-Turn-Helix	Ets	vertebrates	12.121	0.442	23	3	15402	9350	126	0.023	81722	0.0182	7.585	5.753
STAT1	MA0137.2	Ig-fold	Stat	vertebrates	13.119	0.452	13	13	6394	18358	20	0.00685	10990	0.00458	7.000	4.954
TBP	MA0108.2	Beta-sheet	TATA-binding	vertebrates	10.086	0.377	18	8	10389	14363	52	0.0178	33775	0.0141	6.613	5.378
Arnt::Ahr	MA0006.1	Zipper-Type	Helix-Loop-Helix	vertebrates	9.532	0.715	24	2	13597	11155	104	0.0142	66086	0.011	6.455	10.082
ESR2	MA0258.1	Zinc-coordinating	Hormone-nuclear Receptor	vertebrates	13.618	0.546	5	21	2219	22533	6	0.00247	2670	0.00134	6.414	2.550
SOX9	MA0077.1	Other Alpha-Helix	High Mobility Group	vertebrates	9.079	0.358	21	5	11417	13335	65	0.0134	41403	0.0104	6.188	8.037
EWSR1-FLI1	MA0149.1	Winged Helix-Turn-Helix	Ets	vertebrates	32.871	0.554	1	25	207	24545	1	0.000411	209	0.000105	6.040	1.625
Sox2	MA0143.1	Other Alpha-Helix	High Mobility Group	vertebrates	12.951	0.361	6	20	2809	21943	8	0.00274	3844	0.0016	5.895	2.702
REST	MA0138.2	Zinc-coordinating	BetaBetaAlpha-zinc finger	vertebrates	23.134	0.596	1	25	232	24520	1	0.00048	242	0.000141	5.757	1.524
FOXD1	MA0031.1	Winged Helix-Turn-Helix	Forkhead	vertebrates	11.926	0.275	19	7	13087	11665	94	0.0172	62921	0.014	5.656	3.532
SRF	MA0083.1	Other Alpha-Helix	MADS	vertebrates	17.965	0.466	2	24	908	23844	3	0.000822	1019	0.00034	5.347	1.397
CEBPA	MA0102.2	Zipper-Type	Leucine Zipper	vertebrates	8.712	0.358	19	7	12828	11924	82	0.0169	55606	0.0139	5.245	3.778
MEF2A	MA0052.1	Other Alpha-Helix	MADS	vertebrates	15.709	0.179	13	13	7006	17746	26	0.00594	15631	0.00434	5.036	4.152
TLX1::NFIC	MA0119.1	Helix-Turn-Helix::Other	Homeo::Nuclear Factor I-CCAAT-binding	vertebrates	19.665	0.598	3	23	1066	23686	3	0.000959	1162	0.000452	4.880	2.304
Stat3	MA0144.1	Ig-fold	Stat	vertebrates	13.601	0.505	18	8	9883	14869	37	0.00845	23645	0.00657	4.837	6.028
MZF1_1-4	MA0056.1	Zinc-coordinating	BetaBetaAlpha-zinc finger	vertebrates	8.586	0.725	25	1	16863	7889	275	0.0377	201000	0.0335	4.833	7.396
ELK1	MA0028.1	Winged Helix-Turn-Helix	Ets	vertebrates	8.812	0.568	21	5	13642	11110	79	0.018	54748	0.0152	4.815	5.119
FOXO3	MA0157.1	Winged Helix-Turn-Helix	Forkhead	vertebrates	11.734	0.298	18	8	13611	11141	100	0.0183	69410	0.0154	4.801	2.279
E2F1	MA0024.1	Winged Helix-Turn-Helix	E2F	vertebrates	13.838	0.625	15	11	8113	16639	29	0.0053	17630	0.00392	4.580	4.857
SPIB	MA0081.1	Winged Helix-Turn-Helix	Ets	vertebrates	9.060	0.466	24	2	17547	7205	238	0.038	175639	0.0342	4.458	4.745
Foxa2	MA0047.2	Winged Helix-Turn-Helix	Forkhead	vertebrates	13.268	0.315	15	11	11656	13096	62	0.017	43535	0.0145	4.307	1.672
FOXA1	MA0148.1	Winged Helix-Turn-Helix	Forkhead	vertebrates	12.533	0.332	20	6	13355	11397	88	0.0221	63112	0.0193	4.265	4.275
CTCF	MA0139.1	Zinc-coordinating	BetaBetaAlpha-zinc finger	vertebrates	17.205	0.645	7	19	3236	21516	7	0.00304	3982	0.0021	4.219	3.099
YY1	MA0095.1	Zinc-coordinating	BetaBetaAlpha-zinc finger	vertebrates	8.101	0.510	24	2	17190	7562	224	0.0307	165054	0.0275	4.045	5.154
HOXA5	MA0158.1	Helix-Turn-Helix	Homeo	vertebrates	8.759	0.315	23	3	17629	7123	272	0.0497	205993	0.0458	3.892	3.357
SP1	MA0079.2	Zinc-coordinating	BetaBetaAlpha-zinc finger	vertebrates	11.129	0.820	24	2	12391	12361	109	0.0249	79797	0.0222	3.846	12.121
IRF1	MA0050.1	Winged Helix-Turn-Helix	IRF	vertebrates	16.008	0.383	10	16	6075	18677	18	0.00493	11517	0.00384	3.657	2.500
Tcfcp2l1	MA0145.1	Other	CP2	vertebrates	11.650	0.609	18	8	10591	14161	45	0.0144	32190	0.0125	3.486	5.132
IRF2	MA0051.1	Winged Helix-Turn-Helix	IRF	vertebrates	21.134	0.412	2	24	844	23908	2	0.000822	923	0.000462	3.400	1.504
RORA_1	MA0071.1	Zinc-coordinating	Hormone-nuclear Receptor	vertebrates	13.190	0.424	15	11	8624	16128	28	0.00639	18895	0.00525	3.279	4.243
SRY	MA0084.1	Other Alpha-Helix	High Mobility Group	vertebrates	9.193	0.238	24	2	14714	10038	136	0.028	101929	0.0255	3.252	8.381
Nr2e3	MA0164.1	Zinc-coordinating	Hormone-nuclear Receptor	vertebrates	12.028	0.373	12	14	6354	18398	19	0.00304	12287	0.00239	2.725	3.956
Egr1	MA0162.1	Zinc-coordinating	BetaBetaAlpha-zinc finger	vertebrates	14.456	0.739	12	14	6364	18388	18	0.00452	12188	0.00373	2.696	3.944
MZF1_5-13	MA0057.1	Zinc-coordinating	BetaBetaAlpha-zinc finger	vertebrates	9.400	0.588	24	2	13425	11327	102	0.0233	77649	0.0216	2.455	10.360
NFATC2	MA0152.1	Ig-fold	Rel	vertebrates	9.859	0.346	23	3	15176	9576	129	0.0206	97757	0.019	2.443	6.030
Gfi	MA0038.1	Zinc-coordinating	BetaBetaAlpha-zinc finger	vertebrates	9.470	0.391	21	5	13731	11021	87	0.0199	65844	0.0183	2.435	5.018
Myb	MA0100.1	Helix-Turn-Helix	Myb	vertebrates	9.883	0.591	23	3	13518	11234	78	0.0142	58600	0.013	2.236	8.259
FOXI1	MA0042.1	Winged Helix-Turn-Helix	Forkhead	vertebrates	13.183	0.263	19	7	11680	13072	65	0.0178	49366	0.0165	2.203	4.993
Sox5	MA0087.1	Other Alpha-Helix	High Mobility Group	vertebrates	10.831	0.199	16	10	13087	11665	95	0.0152	72042	0.014	2.068	1.400
ZEB1	MA0103.1	Zinc-coordinating	BetaBetaAlpha-zinc finger	vertebrates	8.305	0.557	25	1	17454	7298	220	0.0301	171132	0.0285	2.012	6.604
Pdx1	MA0132.1	Helix-Turn-Helix	Homeo	vertebrates	9.040	0.194	21	5	15507	9245	182	0.0249	140973	0.0235	1.964	3.230
ZNF354C	MA0130.1	Zinc-coordinating	BetaBetaAlpha-zinc finger	vertebrates	8.958	0.615	25	1	17566	7186	265	0.0363	207738	0.0346	1.903	6.458
Prrx2	MA0075.1	Helix-Turn-Helix	Homeo	vertebrates	9.063	0.027	22	4	15063	9689	160	0.0183	123270	0.0171	1.824	4.777
HLF	MA0043.1	Zipper-Type	Leucine Zipper	vertebrates	11.147	0.394	9	17	5508	19244	14	0.00384	9969	0.00332	1.821	2.264
Ar	MA0007.1	Zinc-coordinating	Hormone-nuclear Receptor	vertebrates	15.703	0.498	1	25	534	24218	1	0.000502	554	0.000339	1.732	0.836
CREB1	MA0018.2	Zipper-Type	Leucine Zipper	vertebrates	10.139	0.523	16	10	9204	15548	27	0.00493	19712	0.00438	1.708	4.594
MIZF	MA0131.1	Zinc-coordinating	BetaBetaAlpha-zinc finger	vertebrates	13.197	0.610	4	22	2080	22672	4	0.000913	2497	0.000694	1.654	1.768
USF1	MA0093.1	Zipper-Type	Helix-Loop-Helix	vertebrates	11.290	0.643	16	10	9330	15422	30	0.0048	21993	0.00428	1.623	4.448
SPI1	MA0080.2	Winged Helix-Turn-Helix	Ets	vertebrates	9.640	0.435	22	4	15792	8960	122	0.0195	95792	0.0186	1.328	4.011
Lhx3	MA0135.1	Helix-Turn-Helix	Homeo	vertebrates	16.354	0.131	8	18	5806	18946	17	0.00505	12758	0.00461	1.318	1.382
MAX	MA0058.1	Zipper-Type	Helix-Loop-Helix	vertebrates	12.685	0.571	13	13	7993	16759	21	0.0048	15900	0.00442	1.155	3.081
Ddit3::Cebpa	MA0019.1	Zipper-Type	Leucine Zipper	vertebrates	11.652	0.483	9	17	5576	19176	13	0.00356	9754	0.00325	1.097	2.202
Pax5	MA0014.1	Helix-Turn-Helix	Homeo	vertebrates	12.432	0.575	2	24	1224	23528	2	0.000913	1364	0.000758	1.095	0.992
NR4A2	MA0160.1	Zinc-coordinating	Hormone-nuclear Receptor	vertebrates	10.165	0.491	22	4	13896	10856	76	0.0139	60034	0.0133	0.962	6.147
Pax6	MA0069.1	Helix-Turn-Helix	Homeo	vertebrates	13.798	0.432	2	24	1218	23534	2	0.000639	1377	0.000536	0.835	0.998
T	MA0009.1	Beta-Hairpin-Ribbon	T	vertebrates	17.863	0.452	3	23	1811	22941	3	0.000754	2114	0.000646	0.791	1.217
TEAD1	MA0090.1	Helix-Turn-Helix	Homeo	vertebrates	15.678	0.507	8	18	5222	19530	11	0.00301	8446	0.00282	0.737	1.800
znf143	MA0088.1	Zinc-coordinating	BetaBetaAlpha-zinc finger	vertebrates	17.541	0.530	2	24	1301	23451	2	0.000913	1473	0.000819	0.610	0.916
EBF1	MA0154.1	Zipper-Type	Helix-Loop-Helix	vertebrates	11.564	0.648	18	8	11288	13464	49	0.0112	39149	0.0109	0.605	4.342
Spz1	MA0111.1	Other	Other	vertebrates	11.907	0.538	11	15	6658	18094	16	0.00402	12530	0.00383	0.602	2.734
Arnt	MA0004.1	Zipper-Type	Helix-Loop-Helix	vertebrates	10.992	0.642	12	14	7052	17700	18	0.00247	13904	0.00232	0.595	3.171
NR3C1	MA0113.1	Zinc-coordinating	Hormone-nuclear Receptor	vertebrates	14.749	0.432	4	22	2522	22230	4	0.00164	3161	0.00158	0.273	1.307
Gata1	MA0035.2	Zinc-coordinating	GATA	vertebrates	10.878	0.373	20	6	14350	10402	93	0.0234	75905	0.0232	0.207	3.315
NKX3-1	MA0124.1	Helix-Turn-Helix	Homeo	vertebrates	11.127	0.179	17	9	12654	12098	84	0.0134	68823	0.0134	0.053	2.266
NFIL3	MA0025.1	Zipper-Type	Leucine Zipper	vertebrates	14.139	0.265	12	14	6731	18021	19	0.00477	15828	0.00484	-0.231	3.515
Sox17	MA0078.1	Other Alpha-Helix	High Mobility Group	vertebrates	10.502	0.384	20	6	13879	10873	79	0.0162	65883	0.0165	-0.413	3.752
Zfp423	MA0116.1	Zinc-coordinating	BetaBetaAlpha-zinc finger	vertebrates	17.925	0.679	9	17	5691	19061	12	0.00411	10149	0.00423	-0.423	2.102
RELA	MA0107.1	Ig-fold	Rel	vertebrates	14.757	0.567	11	15	7171	17581	16	0.00365	13690	0.0038	-0.550	2.278
Nobox	MA0125.1	Helix-Turn-Helix	Homeo	vertebrates	9.573	0.260	20	6	13558	11194	92	0.0168	77190	0.0172	-0.585	4.068
Klf4	MA0039.2	Zinc-coordinating	BetaBetaAlpha-zinc finger	vertebrates	12.618	0.771	22	4	13645	11107	106	0.0242	88731	0.0247	-0.622	6.466
Esrrb	MA0141.1	Zinc-coordinating	Hormone-nuclear Receptor	vertebrates	12.806	0.524	15	11	10167	14585	31	0.00849	26346	0.00878	-0.676	2.731
Mycn	MA0104.2	Zipper-Type	Helix-Loop-Helix	vertebrates	11.104	0.699	14	12	8332	16420	22	0.00502	18928	0.00526	-0.715	3.610
Nkx3-2	MA0122.1	Helix-Turn-Helix	Homeo	vertebrates	8.542	0.463	22	4	15425	9327	109	0.0224	91612	0.0229	-0.727	4.388
RREB1	MA0073.1	Zinc-coordinating	BetaBetaAlpha-zinc finger	vertebrates	22.278	0.623	2	24	1520	23232	2	0.000913	1839	0.00102	-0.786	0.733
ARID3A	MA0151.1	Helix-Turn-Helix	Arid	vertebrates	9.896	0.062	21	5	16086	8666	197	0.027	166235	0.0277	-0.936	2.735
NFKB1	MA0105.1	Ig-fold	Rel	vertebrates	15.627	0.758	5	21	3946	20806	7	0.00176	6372	0.00195	-0.953	0.912
RUNX1	MA0002.2	Ig-fold	Runt	vertebrates	10.401	0.502	19	7	13641	11111	69	0.0173	58648	0.0179	-0.954	3.038
ELK4	MA0076.1	Winged Helix-Turn-Helix	Ets	vertebrates	14.123	0.583	9	17	6034	18718	10	0.00206	9342	0.00234	-1.268	1.825
PBX1	MA0070.1	Helix-Turn-Helix	Homeo	vertebrates	14.641	0.310	7	19	4107	20645	7	0.00192	6634	0.00221	-1.360	2.064
Nkx2-5	MA0063.1	Helix-Turn-Helix	Homeo	vertebrates	8.270	0.218	23	3	16973	7779	232	0.0371	197210	0.0384	-1.400	4.003
TAL1::TCF3	MA0091.1	Zipper-Type	Helix-Loop-Helix	vertebrates	14.070	0.453	12	14	7491	17261	16	0.00438	14681	0.0049	-1.566	2.746
TP53	MA0106.1	Zinc-coordinating	Loop-Sheet-Helix	vertebrates	26.239	0.603	0	26	8	24744	0	0	8	4.45e-06	-1.574	0.000
PPARG	MA0066.1	Zinc-coordinating	Hormone-nuclear Receptor	vertebrates	20.365	0.523	0	26	62	24690	0	0	64	3.56e-05	-1.649	0.000
GABPA	MA0062.2	Winged Helix-Turn-Helix	Ets	vertebrates	13.335	0.647	12	14	9355	15397	23	0.00578	20927	0.0064	-1.655	1.399
NR1H2::RXRA	MA0115.1	Zinc-coordinating	Hormone-nuclear Receptor	vertebrates	27.878	0.445	0	26	99	24653	0	0	100	4.72e-05	-1.786	0.000
RORA_2	MA0072.1	Zinc-coordinating	Hormone-nuclear Receptor	vertebrates	17.425	0.369	5	21	3571	21181	5	0.0016	5079	0.00198	-1.832	1.144
REL	MA0101.1	Ig-fold	Rel	vertebrates	10.515	0.559	15	11	10514	14238	32	0.00731	29250	0.00813	-1.938	2.453
Evi1	MA0029.1	Zinc-coordinating	BetaBetaAlpha-zinc finger	vertebrates	17.909	0.280	2	24	1931	22821	2	0.000639	2457	0.000956	-2.220	0.490
Hand1::Tcfe2a	MA0092.1	Zipper-Type	Helix-Loop-Helix	vertebrates	10.144	0.507	22	4	13286	11466	61	0.0139	54768	0.0152	-2.222	6.938
Pax4	MA0068.1	Helix-Turn-Helix	Homeo	vertebrates	11.004	0.441	0	26	112	24640	0	0	113	9.42e-05	-2.277	0.000
Foxd3	MA0041.1	Winged Helix-Turn-Helix	Forkhead	vertebrates	12.945	0.223	19	7	11354	13398	55	0.0151	49535	0.0165	-2.392	5.377
RXR::RAR_DR5	MA0159.1	Zinc-coordinating	Hormone-nuclear Receptor	vertebrates	16.004	0.535	1	25	1313	23439	1	0.000388	1499	0.000708	-2.606	0.278
HNF1B	MA0153.1	Helix-Turn-Helix	Homeo	vertebrates	16.821	0.222	4	22	4107	20645	6	0.00164	6910	0.0023	-2.930	0.436
NFE2L2	MA0150.1	Zipper-Type	Leucine Zipper	vertebrates	14.394	0.486	6	20	5635	19117	8	0.00201	8970	0.00274	-2.976	0.578
Myc	MA0147.1	Zipper-Type	Helix-Loop-Helix	vertebrates	11.157	0.686	11	15	8288	16464	18	0.00411	18476	0.00513	-3.030	1.490
NHLH1	MA0048.1	Zipper-Type	Helix-Loop-Helix	vertebrates	14.132	0.674	8	18	5783	18969	9	0.00247	9874	0.00329	-3.060	1.397
RXRA::VDR	MA0074.1	Zinc-coordinating	Hormone-nuclear Receptor	vertebrates	20.451	0.527	0	26	453	24299	0	0	475	0.000198	-3.115	0.000
Foxq1	MA0040.1	Winged Helix-Turn-Helix	Forkhead	vertebrates	14.070	0.202	13	13	8007	16745	22	0.00553	22088	0.00675	-3.160	3.067
NF-kappaB	MA0061.1	Ig-fold	Rel	vertebrates	13.345	0.621	9	17	8381	16371	18	0.00411	18865	0.00524	-3.312	0.614
HIF1A::ARNT	MA0259.1	Zipper-Type	Helix-Loop-Helix	vertebrates	9.740	0.657	16	10	10914	13838	37	0.00676	37662	0.00837	-3.730	2.882
HNF1A	MA0046.1	Helix-Turn-Helix	Homeo	vertebrates	15.548	0.259	3	23	3044	21708	3	0.000959	4352	0.00169	-3.794	0.452
Tal1::Gata1	MA0140.1	Zipper-Type	Helix-Loop-Helix	vertebrates	11.297	0.451	7	19	6212	18540	10	0.00411	11200	0.0056	-4.214	0.715
NR2F1	MA0017.1	Zinc-coordinating	Hormone-nuclear Receptor	vertebrates	15.924	0.478	3	23	3735	21017	3	0.000959	5073	0.00197	-4.837	0.256
INSM1	MA0155.1	Zinc-coordinating	BetaBetaAlpha-zinc finger	vertebrates	14.862	0.667	11	15	7588	17164	15	0.00411	17685	0.0059	-4.914	1.954
Zfx	MA0146.1	Zinc-coordinating	BetaBetaAlpha-zinc finger	vertebrates	13.077	0.749	15	11	9872	14880	32	0.0102	33238	0.0129	-5.022	2.984
HNF4A	MA0114.1	Zinc-coordinating	Hormone-nuclear Receptor	vertebrates	9.617	0.522	6	20	6389	18363	8	0.00237	11240	0.00406	-5.584	0.361
MYC::MAX	MA0059.1	Zipper-Type	Helix-Loop-Helix	vertebrates	14.237	0.602	1	25	3436	21316	1	0.000251	4535	0.00139	-6.448	0.021
PLAG1	MA0163.1	Zinc-coordinating	BetaBetaAlpha-zinc finger	vertebrates	19.352	0.798	0	26	1971	22781	0	0	2462	0.000958	-6.557	0.000
PPARG::RXRA	MA0065.2	Zinc-coordinating	Hormone-nuclear Receptor	vertebrates	11.663	0.547	7	19	6067	18685	7	0.0024	11080	0.00462	-6.889	0.773
Myf	MA0055.1	Zipper-Type	Helix-Loop-Helix	vertebrates	15.914	0.609	14	12	10157	14595	20	0.00548	27519	0.00918	-8.135	2.039
