# Supplementary material for: Genome-wide expression changes induced by bisphenol A, F and S in human stem cell derived hepatocyte-like cells
Source: EXCLI J. 2020 Nov 4;19:1459–76. doi: 10.17179/excli2020-2934 (PMC7726493; doi:10.17179/excli2020-2934)
Supplement: supplementary_text_file_11_Signature upregulation BPS H9 [file EXCLI-19-1459-s-024.txt]

TF	JASPAR ID	Class	Family	Tax Group	IC	GC Content	Target gene hits	Target gene non-hits	Background gene hits	Background gene non-hits	Target TFBS hits	Target TFBS nucleotide rate	Background TFBS hits	Background TFBS nucleotide rate	Z-score	Fisher score
Nkx2-5	MA0063.1	Helix-Turn-Helix	Homeo	vertebrates	8.270	0.218	375	59	16973	7779	7702	0.0498	197210	0.0384	61.794	39.156
ARID3A	MA0151.1	Helix-Turn-Helix	Arid	vertebrates	9.896	0.062	352	82	16086	8666	6525	0.0361	166235	0.0277	53.385	29.432
HOXA5	MA0158.1	Helix-Turn-Helix	Homeo	vertebrates	8.759	0.315	376	58	17629	7123	7600	0.0561	205993	0.0458	51.416	31.140
SRY	MA0084.1	Other Alpha-Helix	High Mobility Group	vertebrates	9.193	0.238	334	100	14714	10038	3964	0.0329	101929	0.0255	49.116	31.745
Pdx1	MA0132.1	Helix-Turn-Helix	Homeo	vertebrates	9.040	0.194	356	78	15507	9245	5447	0.0302	140973	0.0235	45.767	40.825
TBP	MA0108.2	Beta-sheet	TATA-binding	vertebrates	10.086	0.377	266	168	10389	14363	1376	0.0191	33775	0.0141	43.931	34.753
FOXI1	MA0042.1	Winged Helix-Turn-Helix	Forkhead	vertebrates	13.183	0.263	295	139	11680	13072	1956	0.0217	49366	0.0165	42.563	40.142
Foxd3	MA0041.1	Winged Helix-Turn-Helix	Forkhead	vertebrates	12.945	0.223	289	145	11354	13398	1937	0.0215	49535	0.0165	40.313	39.755
Prrx2	MA0075.1	Helix-Turn-Helix	Homeo	vertebrates	9.063	0.027	355	79	15063	9689	4787	0.0221	123270	0.0171	39.829	46.387
Sox5	MA0087.1	Other Alpha-Helix	High Mobility Group	vertebrates	10.831	0.199	305	129	13087	11665	2849	0.0184	72042	0.014	38.908	29.409
NKX3-1	MA0124.1	Helix-Turn-Helix	Homeo	vertebrates	11.127	0.179	306	128	12654	12098	2714	0.0175	68823	0.0134	37.566	35.746
Nobox	MA0125.1	Helix-Turn-Helix	Homeo	vertebrates	9.573	0.260	319	115	13558	11194	2895	0.0214	77190	0.0172	33.798	34.369
FOXD1	MA0031.1	Winged Helix-Turn-Helix	Forkhead	vertebrates	11.926	0.275	329	105	13087	11665	2397	0.0177	62921	0.014	32.897	50.401
FOXO3	MA0157.1	Winged Helix-Turn-Helix	Forkhead	vertebrates	11.734	0.298	320	114	13611	11141	2610	0.0193	69410	0.0154	32.445	34.495
Foxa2	MA0047.2	Winged Helix-Turn-Helix	Forkhead	vertebrates	13.268	0.315	290	144	11656	13096	1640	0.0182	43535	0.0145	31.741	36.318
Foxq1	MA0040.1	Winged Helix-Turn-Helix	Forkhead	vertebrates	14.070	0.202	228	206	8007	16745	899	0.00913	22088	0.00675	30.196	39.555
FOXA1	MA0148.1	Winged Helix-Turn-Helix	Forkhead	vertebrates	12.533	0.332	325	109	13355	11397	2288	0.0232	63112	0.0193	29.805	42.425
SOX9	MA0077.1	Other Alpha-Helix	High Mobility Group	vertebrates	9.079	0.358	274	160	11417	13335	1582	0.0131	41403	0.0104	28.655	27.411
CEBPA	MA0102.2	Zipper-Type	Leucine Zipper	vertebrates	8.712	0.358	316	118	12828	11924	2049	0.017	55606	0.0139	27.681	41.907
NFIL3	MA0025.1	Zipper-Type	Leucine Zipper	vertebrates	14.139	0.265	203	231	6731	18021	654	0.00664	15828	0.00484	27.025	39.714
Gata1	MA0035.2	Zinc-coordinating	GATA	vertebrates	10.878	0.373	328	106	14350	10402	2610	0.0265	75905	0.0232	22.800	31.483
Pou5f1	MA0142.1	Helix-Turn-Helix	Homeo	vertebrates	14.808	0.308	99	335	3402	21350	226	0.00313	5205	0.00217	21.454	15.019
Gfi	MA0038.1	Zinc-coordinating	BetaBetaAlpha-zinc finger	vertebrates	9.470	0.391	312	122	13731	11021	2274	0.021	65844	0.0183	20.908	26.849
Lhx3	MA0135.1	Helix-Turn-Helix	Homeo	vertebrates	16.354	0.131	177	257	5806	18946	490	0.00588	12758	0.00461	19.523	33.973
MEF2A	MA0052.1	Other Alpha-Helix	MADS	vertebrates	15.709	0.179	195	239	7006	17746	602	0.00556	15631	0.00434	19.192	29.141
NFATC2	MA0152.1	Ig-fold	Rel	vertebrates	9.859	0.346	330	104	15176	9576	3330	0.0215	97757	0.019	19.050	23.291
HNF1B	MA0153.1	Helix-Turn-Helix	Homeo	vertebrates	16.821	0.222	128	306	4107	20645	287	0.00318	6910	0.0023	18.978	24.288
FOXF2	MA0030.1	Winged Helix-Turn-Helix	Forkhead	vertebrates	14.824	0.334	132	302	4097	20655	264	0.00341	6459	0.00251	18.675	27.502
Sox17	MA0078.1	Other Alpha-Helix	High Mobility Group	vertebrates	10.502	0.384	306	128	13879	10873	2256	0.0187	65883	0.0165	18.509	21.202
IRF1	MA0050.1	Winged Helix-Turn-Helix	IRF	vertebrates	16.008	0.383	176	258	6075	18677	446	0.00494	11517	0.00384	18.496	28.936
HNF1A	MA0046.1	Helix-Turn-Helix	Homeo	vertebrates	15.548	0.259	107	327	3044	21708	185	0.00239	4352	0.00169	17.649	26.788
HLF	MA0043.1	Zipper-Type	Leucine Zipper	vertebrates	11.147	0.394	159	275	5508	19244	384	0.00425	9969	0.00332	16.791	25.115
Ddit3::Cebpa	MA0019.1	Zipper-Type	Leucine Zipper	vertebrates	11.652	0.483	151	283	5576	19176	364	0.00403	9754	0.00325	14.236	18.975
Nr2e3	MA0164.1	Zinc-coordinating	Hormone-nuclear Receptor	vertebrates	12.028	0.373	167	267	6354	18398	451	0.00291	12287	0.00239	11.159	19.220
SPIB	MA0081.1	Winged Helix-Turn-Helix	Ets	vertebrates	9.060	0.466	369	65	17547	7205	5511	0.0356	175639	0.0342	8.263	25.890
Tal1::Gata1	MA0140.1	Zipper-Type	Helix-Loop-Helix	vertebrates	11.297	0.451	145	289	6212	18540	369	0.00613	11200	0.0056	7.365	9.491
Pax6	MA0069.1	Helix-Turn-Helix	Homeo	vertebrates	13.798	0.432	38	396	1218	23534	53	0.000685	1377	0.000536	6.690	7.440
RORA_2	MA0072.1	Zinc-coordinating	Hormone-nuclear Receptor	vertebrates	17.425	0.369	100	334	3571	21181	171	0.00221	5079	0.00198	5.469	13.439
AP1	MA0099.2	Zipper-Type	Leucine Zipper	vertebrates	9.193	0.405	353	81	16390	8362	3505	0.0226	113253	0.022	4.370	26.572
Evi1	MA0029.1	Zinc-coordinating	BetaBetaAlpha-zinc finger	vertebrates	17.909	0.280	57	377	1931	22821	84	0.00109	2457	0.000956	4.350	9.168
PBX1	MA0070.1	Helix-Turn-Helix	Homeo	vertebrates	14.641	0.310	112	322	4107	20645	217	0.0024	6634	0.00221	4.230	13.844
IRF2	MA0051.1	Winged Helix-Turn-Helix	IRF	vertebrates	21.134	0.412	30	404	844	23908	33	0.000548	923	0.000462	4.174	8.114
Sox2	MA0143.1	Other Alpha-Helix	High Mobility Group	vertebrates	12.951	0.361	78	356	2809	21943	127	0.00176	3844	0.0016	4.050	10.204
RXRA::VDR	MA0074.1	Zinc-coordinating	Hormone-nuclear Receptor	vertebrates	20.451	0.527	17	417	453	24299	18	0.000249	475	0.000198	3.755	5.650
STAT1	MA0137.2	Ig-fold	Stat	vertebrates	13.119	0.452	164	270	6394	18358	348	0.00482	10990	0.00458	3.650	17.034
TLX1::NFIC	MA0119.1	Helix-Turn-Helix::Other	Homeo::Nuclear Factor I-CCAAT-binding	vertebrates	19.665	0.598	37	397	1066	23686	40	0.000517	1162	0.000452	3.152	9.257
EWSR1-FLI1	MA0149.1	Winged Helix-Turn-Helix	Ets	vertebrates	32.871	0.554	8	426	207	24545	8	0.000133	209	0.000105	2.842	3.397
T	MA0009.1	Beta-Hairpin-Ribbon	T	vertebrates	17.863	0.452	54	380	1811	22941	70	0.000711	2114	0.000646	2.625	8.981
Nkx3-2	MA0122.1	Helix-Turn-Helix	Homeo	vertebrates	8.542	0.463	335	99	15425	9327	2802	0.0233	91612	0.0229	2.537	24.071
ELF5	MA0136.1	Winged Helix-Turn-Helix	Ets	vertebrates	8.693	0.429	355	79	16547	8205	3582	0.0298	117435	0.0294	2.381	26.311
TAL1::TCF3	MA0091.1	Zipper-Type	Helix-Loop-Helix	vertebrates	14.070	0.453	174	260	7491	17261	455	0.00504	14681	0.0049	2.144	11.491
E2F1	MA0024.1	Winged Helix-Turn-Helix	E2F	vertebrates	13.838	0.625	205	229	8113	16639	548	0.00405	17630	0.00392	2.113	21.580
Hand1::Tcfe2a	MA0092.1	Zipper-Type	Helix-Loop-Helix	vertebrates	10.144	0.507	296	138	13286	11466	1669	0.0154	54768	0.0152	1.579	21.077
SRF	MA0083.1	Other Alpha-Helix	MADS	vertebrates	17.965	0.466	24	410	908	23844	32	0.000354	1019	0.00034	0.801	3.385
NFE2L2	MA0150.1	Zipper-Type	Leucine Zipper	vertebrates	14.394	0.486	131	303	5635	19117	267	0.00271	8970	0.00274	-0.625	8.314
Ar	MA0007.1	Zinc-coordinating	Hormone-nuclear Receptor	vertebrates	15.703	0.498	16	418	534	24218	16	0.000325	554	0.000339	-0.806	3.504
Pax4	MA0068.1	Helix-Turn-Helix	Homeo	vertebrates	11.004	0.441	3	431	112	24640	3	8.31e-05	113	9.42e-05	-1.243	1.145
RUNX1	MA0002.2	Ig-fold	Runt	vertebrates	10.401	0.502	291	143	13641	11111	1748	0.0177	58648	0.0179	-1.408	14.927
Arnt	MA0004.1	Zipper-Type	Helix-Loop-Helix	vertebrates	10.992	0.642	165	269	7052	17700	405	0.00224	13904	0.00232	-1.639	11.185
NR3C1	MA0113.1	Zinc-coordinating	Hormone-nuclear Receptor	vertebrates	14.749	0.432	63	371	2522	22230	90	0.0015	3161	0.00158	-2.260	5.787
YY1	MA0095.1	Zinc-coordinating	BetaBetaAlpha-zinc finger	vertebrates	8.101	0.510	350	84	17190	7562	4905	0.0272	165054	0.0275	-2.260	16.005
TP53	MA0106.1	Zinc-coordinating	Loop-Sheet-Helix	vertebrates	26.239	0.603	0	434	8	24744	0	0	8	4.45e-06	-2.423	0.000
SPI1	MA0080.2	Winged Helix-Turn-Helix	Ets	vertebrates	9.640	0.435	344	90	15792	8960	2830	0.0183	95792	0.0186	-2.683	26.562
NR2F1	MA0017.1	Zinc-coordinating	Hormone-nuclear Receptor	vertebrates	15.924	0.478	98	336	3735	21017	143	0.00185	5073	0.00197	-2.958	10.481
REL	MA0101.1	Ig-fold	Rel	vertebrates	10.515	0.559	247	187	10514	14238	851	0.00785	29250	0.00813	-3.172	20.351
RREB1	MA0073.1	Zinc-coordinating	BetaBetaAlpha-zinc finger	vertebrates	22.278	0.623	41	393	1520	23232	50	0.000923	1839	0.00102	-3.241	5.316
ESR1	MA0112.2	Zinc-coordinating	Hormone-nuclear Receptor	vertebrates	13.563	0.594	8	426	345	24407	8	0.000148	355	0.000197	-3.711	1.326
MAX	MA0058.1	Zipper-Type	Helix-Loop-Helix	vertebrates	12.685	0.571	185	249	7993	16759	453	0.00418	15900	0.00442	-3.727	12.195
USF1	MA0093.1	Zipper-Type	Helix-Loop-Helix	vertebrates	11.290	0.643	206	228	9330	15422	626	0.00404	21993	0.00428	-3.729	10.625
RELA	MA0107.1	Ig-fold	Rel	vertebrates	14.757	0.567	163	271	7171	17581	388	0.00358	13690	0.0038	-3.776	9.397
RORA_1	MA0071.1	Zinc-coordinating	Hormone-nuclear Receptor	vertebrates	13.190	0.424	204	230	8624	16128	540	0.00498	18895	0.00525	-3.841	15.674
NR1H2::RXRA	MA0115.1	Zinc-coordinating	Hormone-nuclear Receptor	vertebrates	27.878	0.445	1	433	99	24653	1	1.57e-05	100	4.72e-05	-4.848	0.193
MIZF	MA0131.1	Zinc-coordinating	BetaBetaAlpha-zinc finger	vertebrates	13.197	0.610	52	382	2080	22672	61	0.000563	2497	0.000694	-5.190	4.964
Myb	MA0100.1	Helix-Turn-Helix	Myb	vertebrates	9.883	0.591	305	129	13518	11234	1683	0.0124	58600	0.013	-5.508	24.403
Pax5	MA0014.1	Helix-Turn-Helix	Homeo	vertebrates	12.432	0.575	29	405	1224	23528	33	0.000609	1364	0.000758	-5.647	2.709
TEAD1	MA0090.1	Helix-Turn-Helix	Homeo	vertebrates	15.678	0.507	122	312	5222	19530	228	0.00253	8446	0.00282	-5.725	7.916
FEV	MA0156.1	Winged Helix-Turn-Helix	Ets	vertebrates	12.121	0.442	343	91	15402	9350	2356	0.0174	81722	0.0182	-6.006	30.478
PPARG	MA0066.1	Zinc-coordinating	Hormone-nuclear Receptor	vertebrates	20.365	0.523	0	434	62	24690	0	0	64	3.56e-05	-6.288	0.000
Arnt::Ahr	MA0006.1	Zipper-Type	Helix-Loop-Helix	vertebrates	9.532	0.715	306	128	13597	11155	1875	0.0104	66086	0.011	-6.331	24.203
RXR::RAR_DR5	MA0159.1	Zinc-coordinating	Hormone-nuclear Receptor	vertebrates	16.004	0.535	29	405	1313	23439	34	0.000533	1499	0.000708	-6.851	2.080
NFYA	MA0060.1	Other Alpha-Helix	NFY CCAAT-binding	vertebrates	12.925	0.523	148	286	5865	18887	256	0.00378	9476	0.00421	-6.957	14.038
CTCF	MA0139.1	Zinc-coordinating	BetaBetaAlpha-zinc finger	vertebrates	17.205	0.645	81	353	3236	21516	101	0.00177	3982	0.0021	-7.535	7.271
znf143	MA0088.1	Zinc-coordinating	BetaBetaAlpha-zinc finger	vertebrates	17.541	0.530	30	404	1301	23451	33	0.000609	1473	0.000819	-7.639	2.506
Spz1	MA0111.1	Other	Other	vertebrates	11.907	0.538	157	277	6658	18094	332	0.00337	12530	0.00383	-7.745	10.971
CREB1	MA0018.2	Zipper-Type	Leucine Zipper	vertebrates	10.139	0.523	213	221	9204	15548	523	0.00386	19712	0.00438	-8.204	14.824
ELK4	MA0076.1	Winged Helix-Turn-Helix	Ets	vertebrates	14.123	0.583	152	282	6034	18718	232	0.00193	9342	0.00234	-8.830	14.384
REST	MA0138.2	Zinc-coordinating	BetaBetaAlpha-zinc finger	vertebrates	23.134	0.596	2	432	232	24520	2	3.88e-05	242	0.000141	-9.015	0.090
MYC::MAX	MA0059.1	Zipper-Type	Helix-Loop-Helix	vertebrates	14.237	0.602	74	360	3436	21316	103	0.00105	4535	0.00139	-9.537	3.296
Stat3	MA0144.1	Ig-fold	Stat	vertebrates	13.601	0.505	233	201	9883	14869	624	0.00576	23645	0.00657	-10.453	18.830
HNF4A	MA0114.1	Zinc-coordinating	Hormone-nuclear Receptor	vertebrates	9.617	0.522	153	281	6389	18363	278	0.00334	11240	0.00406	-11.868	11.496
NR4A2	MA0160.1	Zinc-coordinating	Hormone-nuclear Receptor	vertebrates	10.165	0.491	307	127	13896	10856	1624	0.012	60034	0.0133	-12.286	21.657
NHLH1	MA0048.1	Zipper-Type	Helix-Loop-Helix	vertebrates	14.132	0.674	130	304	5783	18969	232	0.00257	9874	0.00329	-13.143	6.865
NFKB1	MA0105.1	Ig-fold	Rel	vertebrates	15.627	0.758	82	352	3946	20806	137	0.00139	6372	0.00195	-13.154	2.857
Myc	MA0147.1	Zipper-Type	Helix-Loop-Helix	vertebrates	11.157	0.686	179	255	8288	16464	454	0.00419	18476	0.00513	-13.750	7.615
NF-kappaB	MA0061.1	Ig-fold	Rel	vertebrates	13.345	0.621	195	239	8381	16371	464	0.00428	18865	0.00524	-13.836	13.471
Egr1	MA0162.1	Zinc-coordinating	BetaBetaAlpha-zinc finger	vertebrates	14.456	0.739	157	277	6364	18388	284	0.00288	12188	0.00373	-14.393	13.641
HIF1A::ARNT	MA0259.1	Zipper-Type	Helix-Loop-Helix	vertebrates	9.740	0.657	261	173	10914	13838	963	0.00711	37662	0.00837	-14.416	24.595
PLAG1	MA0163.1	Zinc-coordinating	BetaBetaAlpha-zinc finger	vertebrates	19.352	0.798	36	398	1971	22781	41	0.00053	2462	0.000958	-14.417	0.854
Mycn	MA0104.2	Zipper-Type	Helix-Loop-Helix	vertebrates	11.104	0.699	182	252	8332	16420	452	0.00417	18928	0.00526	-15.658	8.398
ELK1	MA0028.1	Winged Helix-Turn-Helix	Ets	vertebrates	8.812	0.568	302	132	13642	11110	1438	0.0133	54748	0.0152	-16.505	21.138
Esrrb	MA0141.1	Zinc-coordinating	Hormone-nuclear Receptor	vertebrates	12.806	0.524	222	212	10167	14585	652	0.00722	26346	0.00878	-17.445	10.987
PPARG::RXRA	MA0065.2	Zinc-coordinating	Hormone-nuclear Receptor	vertebrates	11.663	0.547	134	300	6067	18685	250	0.00346	11080	0.00462	-17.770	6.382
ESR2	MA0258.1	Zinc-coordinating	Hormone-nuclear Receptor	vertebrates	13.618	0.546	36	398	2219	22533	40	0.000665	2670	0.00134	-19.135	0.342
MZF1_5-13	MA0057.1	Zinc-coordinating	BetaBetaAlpha-zinc finger	vertebrates	9.400	0.588	295	139	13425	11327	2031	0.0187	77649	0.0216	-20.281	19.088
Zfp423	MA0116.1	Zinc-coordinating	BetaBetaAlpha-zinc finger	vertebrates	17.925	0.679	116	318	5691	19061	213	0.00295	10149	0.00423	-20.556	3.228
Myf	MA0055.1	Zipper-Type	Helix-Loop-Helix	vertebrates	15.914	0.609	218	216	10157	14595	652	0.00722	27519	0.00918	-21.343	9.460
ZEB1	MA0103.1	Zinc-coordinating	BetaBetaAlpha-zinc finger	vertebrates	8.305	0.557	360	74	17454	7298	4526	0.0251	171132	0.0285	-21.679	19.969
GABPA	MA0062.2	Winged Helix-Turn-Helix	Ets	vertebrates	13.335	0.647	203	231	9355	15397	458	0.00465	20927	0.0064	-22.809	9.257
INSM1	MA0155.1	Zinc-coordinating	BetaBetaAlpha-zinc finger	vertebrates	14.862	0.667	166	268	7588	17164	377	0.00418	17685	0.0059	-23.408	7.591
EBF1	MA0154.1	Zipper-Type	Helix-Loop-Helix	vertebrates	11.564	0.648	246	188	11288	13464	914	0.00844	39149	0.0109	-24.512	12.753
Zfx	MA0146.1	Zinc-coordinating	BetaBetaAlpha-zinc finger	vertebrates	13.077	0.749	244	190	9872	14880	755	0.00976	33238	0.0129	-29.250	25.634
ZNF354C	MA0130.1	Zinc-coordinating	BetaBetaAlpha-zinc finger	vertebrates	8.958	0.615	364	70	17566	7186	5276	0.0292	207738	0.0346	-30.836	21.689
Tcfcp2l1	MA0145.1	Other	CP2	vertebrates	11.650	0.609	235	199	10591	14161	706	0.00912	32190	0.0125	-31.827	13.367
MZF1_1-4	MA0056.1	Zinc-coordinating	BetaBetaAlpha-zinc finger	vertebrates	8.586	0.725	354	80	16863	7889	5049	0.028	201000	0.0335	-32.104	21.973
SP1	MA0079.2	Zinc-coordinating	BetaBetaAlpha-zinc finger	vertebrates	11.129	0.820	274	160	12391	12361	1873	0.0173	79797	0.0222	-34.541	17.118
Klf4	MA0039.2	Zinc-coordinating	BetaBetaAlpha-zinc finger	vertebrates	12.618	0.771	304	130	13645	11107	1965	0.0181	88731	0.0247	-43.761	22.372
