# Supplementary material for: Genome-wide expression changes induced by bisphenol A, F and S in human stem cell derived hepatocyte-like cells
Source: EXCLI J. 2020 Nov 4;19:1459–76. doi: 10.17179/excli2020-2934 (PMC7726493; doi:10.17179/excli2020-2934)
Supplement: supplementary_text_file_6_Signature downregulation BPS Man 12 [file EXCLI-19-1459-s-025.txt]

TF	JASPAR ID	Class	Family	Tax Group	IC	GC Content	Target gene hits	Target gene non-hits	Background gene hits	Background gene non-hits	Target TFBS hits	Target TFBS nucleotide rate	Background TFBS hits	Background TFBS nucleotide rate	Z-score	Fisher score
HOXA5	MA0158.1	Helix-Turn-Helix	Homeo	vertebrates	8.759	0.315	53	10	17629	7123	1419	0.0647	205993	0.0458	37.888	4.309
SRY	MA0084.1	Other Alpha-Helix	High Mobility Group	vertebrates	9.193	0.238	49	14	14714	10038	770	0.0395	101929	0.0255	37.220	6.363
Nkx2-5	MA0063.1	Helix-Turn-Helix	Homeo	vertebrates	8.270	0.218	57	6	16973	7779	1387	0.0553	197210	0.0384	37.022	10.155
Foxd3	MA0041.1	Winged Helix-Turn-Helix	Forkhead	vertebrates	12.945	0.223	42	21	11354	13398	393	0.0269	49535	0.0165	34.046	7.244
FOXI1	MA0042.1	Winged Helix-Turn-Helix	Forkhead	vertebrates	13.183	0.263	43	20	11680	13072	378	0.0259	49366	0.0165	30.911	7.414
ARID3A	MA0151.1	Helix-Turn-Helix	Arid	vertebrates	9.896	0.062	54	9	16086	8666	1151	0.0394	166235	0.0277	29.711	8.473
Pdx1	MA0132.1	Helix-Turn-Helix	Homeo	vertebrates	9.040	0.194	53	10	15507	9245	999	0.0342	140973	0.0235	29.466	8.690
FOXO3	MA0157.1	Winged Helix-Turn-Helix	Forkhead	vertebrates	11.734	0.298	48	15	13611	11141	522	0.0238	69410	0.0154	28.442	7.785
Sox5	MA0087.1	Other Alpha-Helix	High Mobility Group	vertebrates	10.831	0.199	48	15	13087	11665	548	0.0219	72042	0.014	27.967	9.019
Foxa2	MA0047.2	Winged Helix-Turn-Helix	Forkhead	vertebrates	13.268	0.315	50	13	11656	13096	326	0.0223	43535	0.0145	27.237	15.666
Prrx2	MA0075.1	Helix-Turn-Helix	Homeo	vertebrates	9.063	0.027	49	14	15063	9689	897	0.0256	123270	0.0171	27.227	5.675
Nobox	MA0125.1	Helix-Turn-Helix	Homeo	vertebrates	9.573	0.260	51	12	13558	11194	561	0.0256	77190	0.0172	27.152	11.271
FOXA1	MA0148.1	Winged Helix-Turn-Helix	Forkhead	vertebrates	12.533	0.332	51	12	13355	11397	437	0.0274	63112	0.0193	24.681	11.835
SOX9	MA0077.1	Other Alpha-Helix	High Mobility Group	vertebrates	9.079	0.358	42	21	11417	13335	316	0.0162	41403	0.0104	24.218	7.105
Sox17	MA0078.1	Other Alpha-Helix	High Mobility Group	vertebrates	10.502	0.384	47	16	13879	10873	460	0.0236	65883	0.0165	23.419	6.288
FOXD1	MA0031.1	Winged Helix-Turn-Helix	Forkhead	vertebrates	11.926	0.275	48	15	13087	11665	448	0.0204	62921	0.014	22.961	9.019
Gfi	MA0038.1	Zinc-coordinating	BetaBetaAlpha-zinc finger	vertebrates	9.470	0.391	47	16	13731	11021	447	0.0255	65844	0.0183	22.435	6.590
TBP	MA0108.2	Beta-sheet	TATA-binding	vertebrates	10.086	0.377	38	25	10389	14363	238	0.0203	33775	0.0141	22.283	5.962
CEBPA	MA0102.2	Zipper-Type	Leucine Zipper	vertebrates	8.712	0.358	47	16	12828	11924	392	0.0201	55606	0.0139	22.175	8.603
NKX3-1	MA0124.1	Helix-Turn-Helix	Homeo	vertebrates	11.127	0.179	46	17	12654	12098	486	0.0194	68823	0.0134	21.871	8.014
Foxq1	MA0040.1	Winged Helix-Turn-Helix	Forkhead	vertebrates	14.070	0.202	35	28	8007	16745	175	0.011	22088	0.00675	21.573	8.992
Gata1	MA0035.2	Zinc-coordinating	GATA	vertebrates	10.878	0.373	48	15	14350	10402	489	0.0307	75905	0.0232	20.742	6.211
NFATC2	MA0152.1	Ig-fold	Rel	vertebrates	9.859	0.346	52	11	15176	9576	644	0.0257	97757	0.019	20.476	8.345
AP1	MA0099.2	Zipper-Type	Leucine Zipper	vertebrates	9.193	0.405	53	10	16390	8362	722	0.0288	113253	0.022	19.332	6.695
NFIL3	MA0025.1	Zipper-Type	Leucine Zipper	vertebrates	14.139	0.265	34	29	6731	18021	125	0.00784	15828	0.00484	18.087	11.916
SPIB	MA0081.1	Winged Helix-Turn-Helix	Ets	vertebrates	9.060	0.466	55	8	17547	7205	1042	0.0416	175639	0.0342	17.080	6.311
Sox2	MA0143.1	Other Alpha-Helix	High Mobility Group	vertebrates	12.951	0.361	20	43	2809	21943	37	0.00316	3844	0.0016	16.319	11.228
HLF	MA0043.1	Zipper-Type	Leucine Zipper	vertebrates	11.147	0.394	31	32	5508	19244	80	0.00547	9969	0.00332	15.607	12.915
MEF2A	MA0052.1	Other Alpha-Helix	MADS	vertebrates	15.709	0.179	31	32	7006	17746	119	0.00678	15631	0.00434	15.518	7.916
Lhx3	MA0135.1	Helix-Turn-Helix	Homeo	vertebrates	16.354	0.131	31	32	5806	18946	95	0.00704	12758	0.00461	15.013	11.758
ELF5	MA0136.1	Winged Helix-Turn-Helix	Ets	vertebrates	8.693	0.429	53	10	16547	8205	681	0.0349	117435	0.0294	13.798	6.366
Pou5f1	MA0142.1	Helix-Turn-Helix	Homeo	vertebrates	14.808	0.308	22	41	3402	21350	43	0.00368	5205	0.00217	13.539	10.860
HNF1B	MA0153.1	Helix-Turn-Helix	Homeo	vertebrates	16.821	0.222	27	36	4107	20645	55	0.00376	6910	0.0023	12.710	13.966
FEV	MA0156.1	Winged Helix-Turn-Helix	Ets	vertebrates	12.121	0.442	49	14	15402	9350	485	0.0221	81722	0.0182	12.374	5.046
FOXF2	MA0030.1	Winged Helix-Turn-Helix	Forkhead	vertebrates	14.824	0.334	24	39	4097	20655	50	0.00399	6459	0.00251	12.334	10.244
YY1	MA0095.1	Zinc-coordinating	BetaBetaAlpha-zinc finger	vertebrates	8.101	0.510	51	12	17190	7562	926	0.0317	165054	0.0275	10.616	3.546
IRF1	MA0050.1	Winged Helix-Turn-Helix	IRF	vertebrates	16.008	0.383	26	37	6075	18677	78	0.00533	11517	0.00384	10.102	5.954
HNF1A	MA0046.1	Helix-Turn-Helix	Homeo	vertebrates	15.548	0.259	20	43	3044	21708	33	0.00263	4352	0.00169	9.551	10.057
TAL1::TCF3	MA0091.1	Zipper-Type	Helix-Loop-Helix	vertebrates	14.070	0.453	26	37	7491	17261	94	0.00643	14681	0.0049	9.188	3.177
NR1H2::RXRA	MA0115.1	Zinc-coordinating	Hormone-nuclear Receptor	vertebrates	27.878	0.445	2	61	99	24653	2	0.000194	100	4.72e-05	8.758	3.602
STAT1	MA0137.2	Ig-fold	Stat	vertebrates	13.119	0.452	30	33	6394	18358	70	0.00598	10990	0.00458	8.691	8.705
Hand1::Tcfe2a	MA0092.1	Zipper-Type	Helix-Loop-Helix	vertebrates	10.144	0.507	46	17	13286	11466	309	0.0176	54768	0.0152	8.180	6.629
SPI1	MA0080.2	Winged Helix-Turn-Helix	Ets	vertebrates	9.640	0.435	50	13	15792	8960	533	0.0213	95792	0.0186	8.147	5.144
RUNX1	MA0002.2	Ig-fold	Runt	vertebrates	10.401	0.502	50	13	13641	11111	326	0.0204	58648	0.0179	7.923	9.846
T	MA0009.1	Beta-Hairpin-Ribbon	T	vertebrates	17.863	0.452	12	51	1811	22941	17	0.00107	2114	0.000646	6.871	6.268
Nkx3-2	MA0122.1	Helix-Turn-Helix	Homeo	vertebrates	8.542	0.463	52	11	15425	9327	492	0.0252	91612	0.0229	6.508	7.771
NFE2L2	MA0150.1	Zipper-Type	Leucine Zipper	vertebrates	14.394	0.486	25	38	5635	19117	56	0.00351	8970	0.00274	6.139	6.228
Nr2e3	MA0164.1	Zinc-coordinating	Hormone-nuclear Receptor	vertebrates	12.028	0.373	25	38	6354	18398	77	0.00307	12287	0.00239	5.827	4.569
RELA	MA0107.1	Ig-fold	Rel	vertebrates	14.757	0.567	32	31	7171	17581	81	0.00462	13690	0.0038	5.510	8.406
NR2F1	MA0017.1	Zinc-coordinating	Hormone-nuclear Receptor	vertebrates	15.924	0.478	22	41	3735	21017	32	0.00255	5073	0.00197	5.447	9.413
Ddit3::Cebpa	MA0019.1	Zipper-Type	Leucine Zipper	vertebrates	11.652	0.483	25	38	5576	19176	58	0.00397	9754	0.00325	5.236	6.382
REL	MA0101.1	Ig-fold	Rel	vertebrates	10.515	0.559	41	22	10514	14238	161	0.00918	29250	0.00813	4.879	8.282
TEAD1	MA0090.1	Helix-Turn-Helix	Homeo	vertebrates	15.678	0.507	26	37	5222	19530	50	0.00342	8446	0.00282	4.748	8.347
Pax6	MA0069.1	Helix-Turn-Helix	Homeo	vertebrates	13.798	0.432	9	54	1218	23534	10	0.000798	1377	0.000536	4.696	5.610
PBX1	MA0070.1	Helix-Turn-Helix	Homeo	vertebrates	14.641	0.310	16	47	4107	20645	40	0.00274	6634	0.00221	4.644	3.005
Stat3	MA0144.1	Ig-fold	Stat	vertebrates	13.601	0.505	38	25	9883	14869	129	0.00735	23645	0.00657	4.041	7.050
EWSR1-FLI1	MA0149.1	Winged Helix-Turn-Helix	Ets	vertebrates	32.871	0.554	2	61	207	24545	2	0.000205	209	0.000105	4.007	2.315
HNF4A	MA0114.1	Zinc-coordinating	Hormone-nuclear Receptor	vertebrates	9.617	0.522	28	35	6389	18363	62	0.00459	11240	0.00406	3.496	6.854
CREB1	MA0018.2	Zipper-Type	Leucine Zipper	vertebrates	10.139	0.523	34	29	9204	15548	108	0.00492	19712	0.00438	3.423	5.308
Pax4	MA0068.1	Helix-Turn-Helix	Homeo	vertebrates	11.004	0.441	1	62	112	24640	1	0.000171	113	9.42e-05	3.191	1.386
SRF	MA0083.1	Other Alpha-Helix	MADS	vertebrates	17.965	0.466	7	56	908	23844	7	0.000479	1019	0.00034	3.094	4.788
IRF2	MA0051.1	Winged Helix-Turn-Helix	IRF	vertebrates	21.134	0.412	6	57	844	23908	6	0.000616	923	0.000462	2.945	3.882
RXR::RAR_DR5	MA0159.1	Zinc-coordinating	Hormone-nuclear Receptor	vertebrates	16.004	0.535	7	56	1313	23439	9	0.000872	1499	0.000708	2.537	3.011
Tal1::Gata1	MA0140.1	Zipper-Type	Helix-Loop-Helix	vertebrates	11.297	0.451	23	40	6212	18540	59	0.00605	11200	0.0056	2.516	3.521
RORA_2	MA0072.1	Zinc-coordinating	Hormone-nuclear Receptor	vertebrates	17.425	0.369	19	44	3571	21181	27	0.00215	5079	0.00198	1.658	6.827
RORA_1	MA0071.1	Zinc-coordinating	Hormone-nuclear Receptor	vertebrates	13.190	0.424	37	26	8624	16128	96	0.00547	18895	0.00525	1.266	9.273
Esrrb	MA0141.1	Zinc-coordinating	Hormone-nuclear Receptor	vertebrates	12.806	0.524	35	28	10167	14585	132	0.00903	26346	0.00878	1.079	4.243
ELK4	MA0076.1	Winged Helix-Turn-Helix	Ets	vertebrates	14.123	0.583	23	40	6034	18718	48	0.00246	9342	0.00234	1.068	3.844
NF-kappaB	MA0061.1	Ig-fold	Rel	vertebrates	13.345	0.621	35	28	8381	16371	95	0.00541	18865	0.00524	0.985	7.992
Ar	MA0007.1	Zinc-coordinating	Hormone-nuclear Receptor	vertebrates	15.703	0.498	3	60	534	24218	3	0.000376	554	0.000339	0.789	1.859
NHLH1	MA0048.1	Zipper-Type	Helix-Loop-Helix	vertebrates	14.132	0.674	28	35	5783	18969	49	0.00335	9874	0.00329	0.410	8.579
PPARG::RXRA	MA0065.2	Zinc-coordinating	Hormone-nuclear Receptor	vertebrates	11.663	0.547	24	39	6067	18685	54	0.00462	11080	0.00462	-0.027	4.454
Myb	MA0100.1	Helix-Turn-Helix	Myb	vertebrates	9.883	0.591	44	19	13518	11234	283	0.0129	58600	0.013	-0.463	4.613
REST	MA0138.2	Zinc-coordinating	BetaBetaAlpha-zinc finger	vertebrates	23.134	0.596	1	62	232	24520	1	0.00012	242	0.000141	-0.859	0.802
Arnt::Ahr	MA0006.1	Zipper-Type	Helix-Loop-Helix	vertebrates	9.532	0.715	41	22	13597	11155	316	0.0108	66086	0.011	-0.860	2.701
RXRA::VDR	MA0074.1	Zinc-coordinating	Hormone-nuclear Receptor	vertebrates	20.451	0.527	2	61	453	24299	2	0.000171	475	0.000198	-0.888	1.134
E2F1	MA0024.1	Winged Helix-Turn-Helix	E2F	vertebrates	13.838	0.625	33	30	8113	16639	82	0.00374	17630	0.00392	-1.227	6.879
ESR2	MA0258.1	Zinc-coordinating	Hormone-nuclear Receptor	vertebrates	13.618	0.546	10	53	2219	22533	12	0.00123	2670	0.00134	-1.229	2.931
TP53	MA0106.1	Zinc-coordinating	Loop-Sheet-Helix	vertebrates	26.239	0.603	0	63	8	24744	0	0	8	4.45e-06	-1.449	0.000
NR4A2	MA0160.1	Zinc-coordinating	Hormone-nuclear Receptor	vertebrates	10.165	0.491	48	15	13896	10856	284	0.0129	60034	0.0133	-1.455	7.156
USF1	MA0093.1	Zipper-Type	Helix-Loop-Helix	vertebrates	11.290	0.643	34	29	9330	15422	101	0.00403	21993	0.00428	-1.611	5.064
ELK1	MA0028.1	Winged Helix-Turn-Helix	Ets	vertebrates	8.812	0.568	43	20	13642	11110	258	0.0147	54748	0.0152	-1.748	3.755
CTCF	MA0139.1	Zinc-coordinating	BetaBetaAlpha-zinc finger	vertebrates	17.205	0.645	14	49	3236	21516	17	0.00184	3982	0.0021	-2.416	3.469
Myf	MA0055.1	Zipper-Type	Helix-Loop-Helix	vertebrates	15.914	0.609	37	26	10157	14595	126	0.00862	27519	0.00918	-2.465	5.658
EBF1	MA0154.1	Zipper-Type	Helix-Loop-Helix	vertebrates	11.564	0.648	44	19	11288	13464	180	0.0103	39149	0.0109	-2.511	9.326
PPARG	MA0066.1	Zinc-coordinating	Hormone-nuclear Receptor	vertebrates	20.365	0.523	0	63	62	24690	0	0	64	3.56e-05	-2.698	0.000
Pax5	MA0014.1	Helix-Turn-Helix	Homeo	vertebrates	12.432	0.575	5	58	1224	23528	5	0.00057	1364	0.000758	-2.906	1.604
NFKB1	MA0105.1	Ig-fold	Rel	vertebrates	15.627	0.758	17	46	3946	20806	26	0.00163	6372	0.00195	-3.044	4.029
Evi1	MA0029.1	Zinc-coordinating	BetaBetaAlpha-zinc finger	vertebrates	17.909	0.280	8	55	1931	22821	9	0.000718	2457	0.000956	-3.260	2.150
NR3C1	MA0113.1	Zinc-coordinating	Hormone-nuclear Receptor	vertebrates	14.749	0.432	11	52	2522	22230	12	0.00123	3161	0.00158	-3.719	2.944
TLX1::NFIC	MA0119.1	Helix-Turn-Helix::Other	Homeo::Nuclear Factor I-CCAAT-binding	vertebrates	19.665	0.598	3	60	1066	23686	3	0.000239	1162	0.000452	-4.247	0.666
PLAG1	MA0163.1	Zinc-coordinating	BetaBetaAlpha-zinc finger	vertebrates	19.352	0.798	5	58	1971	22781	8	0.000638	2462	0.000958	-4.364	0.562
RREB1	MA0073.1	Zinc-coordinating	BetaBetaAlpha-zinc finger	vertebrates	22.278	0.623	5	58	1520	23232	6	0.000684	1839	0.00102	-4.469	1.064
Zfp423	MA0116.1	Zinc-coordinating	BetaBetaAlpha-zinc finger	vertebrates	17.925	0.679	18	45	5691	19061	41	0.00351	10149	0.00423	-4.697	1.702
MIZF	MA0131.1	Zinc-coordinating	BetaBetaAlpha-zinc finger	vertebrates	13.197	0.610	7	56	2080	22672	7	0.000399	2497	0.000694	-4.736	1.282
Tcfcp2l1	MA0145.1	Other	CP2	vertebrates	11.650	0.609	37	26	10591	14161	141	0.0113	32190	0.0125	-4.800	4.838
MAX	MA0058.1	Zipper-Type	Helix-Loop-Helix	vertebrates	12.685	0.571	31	32	7993	16759	64	0.00365	15900	0.00442	-4.883	5.541
INSM1	MA0155.1	Zinc-coordinating	BetaBetaAlpha-zinc finger	vertebrates	14.862	0.667	31	32	7588	17164	72	0.00492	17685	0.0059	-5.336	6.442
Spz1	MA0111.1	Other	Other	vertebrates	11.907	0.538	23	40	6658	18094	48	0.00301	12530	0.00383	-5.583	2.802
ZEB1	MA0103.1	Zinc-coordinating	BetaBetaAlpha-zinc finger	vertebrates	8.305	0.557	54	9	17454	7298	768	0.0263	171132	0.0285	-5.712	5.504
MYC::MAX	MA0059.1	Zipper-Type	Helix-Loop-Helix	vertebrates	14.237	0.602	9	54	3436	21316	14	0.000878	4535	0.00139	-5.756	0.658
ESR1	MA0112.2	Zinc-coordinating	Hormone-nuclear Receptor	vertebrates	13.563	0.594	0	63	345	24407	0	0	355	0.000197	-5.969	0.000
NFYA	MA0060.1	Other Alpha-Helix	NFY CCAAT-binding	vertebrates	12.925	0.523	19	44	5865	18887	36	0.00328	9476	0.00421	-6.033	1.926
ZNF354C	MA0130.1	Zinc-coordinating	BetaBetaAlpha-zinc finger	vertebrates	8.958	0.615	53	10	17566	7186	935	0.032	207738	0.0346	-6.099	4.419
GABPA	MA0062.2	Winged Helix-Turn-Helix	Ets	vertebrates	13.335	0.647	34	29	9355	15397	83	0.0052	20927	0.0064	-6.282	5.017
Arnt	MA0004.1	Zipper-Type	Helix-Loop-Helix	vertebrates	10.992	0.642	26	37	7052	17700	45	0.00154	13904	0.00232	-6.812	3.904
znf143	MA0088.1	Zinc-coordinating	BetaBetaAlpha-zinc finger	vertebrates	17.541	0.530	3	60	1301	23451	3	0.000342	1473	0.000819	-7.022	0.431
MZF1_5-13	MA0057.1	Zinc-coordinating	BetaBetaAlpha-zinc finger	vertebrates	9.400	0.588	48	15	13425	11327	335	0.0191	77649	0.0216	-7.165	8.212
Mycn	MA0104.2	Zipper-Type	Helix-Loop-Helix	vertebrates	11.104	0.699	28	35	8332	16420	68	0.00388	18928	0.00526	-8.030	3.015
Myc	MA0147.1	Zipper-Type	Helix-Loop-Helix	vertebrates	11.157	0.686	29	34	8288	16464	66	0.00376	18476	0.00513	-8.059	3.645
Egr1	MA0162.1	Zinc-coordinating	BetaBetaAlpha-zinc finger	vertebrates	14.456	0.739	24	39	6364	18388	40	0.00251	12188	0.00373	-8.391	3.876
HIF1A::ARNT	MA0259.1	Zipper-Type	Helix-Loop-Helix	vertebrates	9.740	0.657	39	24	10914	13838	132	0.00602	37662	0.00837	-10.832	5.688
MZF1_1-4	MA0056.1	Zinc-coordinating	BetaBetaAlpha-zinc finger	vertebrates	8.586	0.725	52	11	16863	7889	833	0.0285	201000	0.0335	-11.701	4.846
Klf4	MA0039.2	Zinc-coordinating	BetaBetaAlpha-zinc finger	vertebrates	12.618	0.771	46	17	13645	11107	326	0.0186	88731	0.0247	-16.417	5.907
SP1	MA0079.2	Zinc-coordinating	BetaBetaAlpha-zinc finger	vertebrates	11.129	0.820	44	19	12391	12361	286	0.0163	79797	0.0222	-16.713	6.755
Zfx	MA0146.1	Zinc-coordinating	BetaBetaAlpha-zinc finger	vertebrates	13.077	0.749	28	35	9872	14880	94	0.0075	33238	0.0129	-20.141	1.311
