# Supplementary material for: Genome-wide expression changes induced by bisphenol A, F and S in human stem cell derived hepatocyte-like cells
Source: EXCLI J. 2020 Nov 4;19:1459–76. doi: 10.17179/excli2020-2934 (PMC7726493; doi:10.17179/excli2020-2934)
Supplement: supplementary_text_file_12_Signature downregulation BPS H9 [file EXCLI-19-1459-s-026.txt]

TF	JASPAR ID	Class	Family	Tax Group	IC	GC Content	Target gene hits	Target gene non-hits	Background gene hits	Background gene non-hits	Target TFBS hits	Target TFBS nucleotide rate	Background TFBS hits	Background TFBS nucleotide rate	Z-score	Fisher score
HOXA5	MA0158.1	Helix-Turn-Helix	Homeo	vertebrates	8.759	0.315	234	26	17629	7123	3754	0.0544	205993	0.0458	30.614	29.222
Nkx2-5	MA0063.1	Helix-Turn-Helix	Homeo	vertebrates	8.270	0.218	217	43	16973	7779	3649	0.0463	197210	0.0384	30.611	17.054
SRY	MA0084.1	Other Alpha-Helix	High Mobility Group	vertebrates	9.193	0.238	212	48	14714	10038	1923	0.0314	101929	0.0255	27.630	31.302
SRF	MA0083.1	Other Alpha-Helix	MADS	vertebrates	17.965	0.466	37	223	908	23844	47	0.00102	1019	0.00034	27.455	26.218
FOXI1	MA0042.1	Winged Helix-Turn-Helix	Forkhead	vertebrates	13.183	0.263	187	73	11680	13072	960	0.0209	49366	0.0165	25.737	34.834
ARID3A	MA0151.1	Helix-Turn-Helix	Arid	vertebrates	9.896	0.062	222	38	16086	8666	3071	0.0334	166235	0.0277	25.636	29.435
Pdx1	MA0132.1	Helix-Turn-Helix	Homeo	vertebrates	9.040	0.194	215	45	15507	9245	2627	0.0286	140973	0.0235	24.766	27.134
CEBPA	MA0102.2	Zipper-Type	Leucine Zipper	vertebrates	8.712	0.358	199	61	12828	11924	1088	0.0177	55606	0.0139	24.313	35.817
FOXA1	MA0148.1	Winged Helix-Turn-Helix	Forkhead	vertebrates	12.533	0.332	189	71	13355	11397	1185	0.0236	63112	0.0193	23.348	21.375
TBP	MA0108.2	Beta-sheet	TATA-binding	vertebrates	10.086	0.377	173	87	10389	14363	652	0.0177	33775	0.0141	22.948	33.983
Foxa2	MA0047.2	Winged Helix-Turn-Helix	Forkhead	vertebrates	13.268	0.315	178	82	11656	13096	832	0.0181	43535	0.0145	22.172	26.347
Nobox	MA0125.1	Helix-Turn-Helix	Homeo	vertebrates	9.573	0.260	201	59	13558	11194	1434	0.0208	77190	0.0172	20.725	30.686
Sox5	MA0087.1	Other Alpha-Helix	High Mobility Group	vertebrates	10.831	0.199	196	64	13087	11665	1359	0.0172	72042	0.014	20.352	30.090
Gfi	MA0038.1	Zinc-coordinating	BetaBetaAlpha-zinc finger	vertebrates	9.470	0.391	200	60	13731	11021	1209	0.0219	65844	0.0183	19.985	28.065
SOX9	MA0077.1	Other Alpha-Helix	High Mobility Group	vertebrates	9.079	0.358	172	88	11417	13335	801	0.0131	41403	0.0104	19.851	23.287
Foxd3	MA0041.1	Winged Helix-Turn-Helix	Forkhead	vertebrates	12.945	0.223	184	76	11354	13398	915	0.0199	49535	0.0165	19.663	35.100
FOXO3	MA0157.1	Winged Helix-Turn-Helix	Forkhead	vertebrates	11.734	0.298	201	59	13611	11141	1288	0.0187	69410	0.0154	19.507	30.182
Prrx2	MA0075.1	Helix-Turn-Helix	Homeo	vertebrates	9.063	0.027	204	56	15063	9689	2263	0.0205	123270	0.0171	19.302	20.472
FOXD1	MA0031.1	Winged Helix-Turn-Helix	Forkhead	vertebrates	11.926	0.275	189	71	13087	11665	1171	0.017	62921	0.014	18.871	23.565
NFATC2	MA0152.1	Ig-fold	Rel	vertebrates	9.859	0.346	209	51	15176	9576	1770	0.0224	97757	0.019	18.659	24.056
AP1	MA0099.2	Zipper-Type	Leucine Zipper	vertebrates	9.193	0.405	220	40	16390	8362	2026	0.0257	113253	0.022	18.538	24.520
SPIB	MA0081.1	Winged Helix-Turn-Helix	Ets	vertebrates	9.060	0.466	233	27	17547	7205	3042	0.0386	175639	0.0342	18.044	28.739
Foxq1	MA0040.1	Winged Helix-Turn-Helix	Forkhead	vertebrates	14.070	0.202	136	124	8007	16745	438	0.00873	22088	0.00675	17.927	24.202
ELF5	MA0136.1	Winged Helix-Turn-Helix	Ets	vertebrates	8.693	0.429	224	36	16547	8205	2035	0.0332	117435	0.0294	16.765	27.418
FOXF2	MA0030.1	Winged Helix-Turn-Helix	Forkhead	vertebrates	14.824	0.334	88	172	4097	20655	143	0.00363	6459	0.00251	16.521	25.176
HLF	MA0043.1	Zipper-Type	Leucine Zipper	vertebrates	11.147	0.394	112	148	5508	19244	210	0.00457	9969	0.00332	16.008	30.024
Sox17	MA0078.1	Other Alpha-Helix	High Mobility Group	vertebrates	10.502	0.384	204	56	13879	10873	1177	0.0192	65883	0.0165	15.834	30.736
FEV	MA0156.1	Winged Helix-Turn-Helix	Ets	vertebrates	12.121	0.442	217	43	15402	9350	1448	0.021	81722	0.0182	15.677	30.262
TEAD1	MA0090.1	Helix-Turn-Helix	Homeo	vertebrates	15.678	0.507	106	154	5222	19530	177	0.00385	8446	0.00282	14.449	27.856
IRF1	MA0050.1	Winged Helix-Turn-Helix	IRF	vertebrates	16.008	0.383	110	150	6075	18677	230	0.005	11517	0.00384	13.920	21.820
MEF2A	MA0052.1	Other Alpha-Helix	MADS	vertebrates	15.709	0.179	132	128	7006	17746	305	0.00553	15631	0.00434	13.343	31.198
NFIL3	MA0025.1	Zipper-Type	Leucine Zipper	vertebrates	14.139	0.265	107	153	6731	18021	303	0.00604	15828	0.00484	12.840	13.880
NKX3-1	MA0124.1	Helix-Turn-Helix	Homeo	vertebrates	11.127	0.179	180	80	12654	12098	1204	0.0153	68823	0.0134	12.157	19.691
Gata1	MA0035.2	Zinc-coordinating	GATA	vertebrates	10.878	0.373	201	59	14350	10402	1282	0.0255	75905	0.0232	11.574	23.598
Hand1::Tcfe2a	MA0092.1	Zipper-Type	Helix-Loop-Helix	vertebrates	10.144	0.507	203	57	13286	11466	945	0.0171	54768	0.0152	11.532	35.529
Lhx3	MA0135.1	Helix-Turn-Helix	Homeo	vertebrates	16.354	0.131	98	162	5806	18946	237	0.00558	12758	0.00461	10.662	15.282
CTCF	MA0139.1	Zinc-coordinating	BetaBetaAlpha-zinc finger	vertebrates	17.205	0.645	64	196	3236	21516	80	0.00275	3982	0.0021	10.550	14.676
HNF1B	MA0153.1	Helix-Turn-Helix	Homeo	vertebrates	16.821	0.222	81	179	4107	20645	135	0.00293	6910	0.0023	9.759	18.841
NFE2L2	MA0150.1	Zipper-Type	Leucine Zipper	vertebrates	14.394	0.486	101	159	5635	19117	172	0.00343	8970	0.00274	9.731	19.022
Ddit3::Cebpa	MA0019.1	Zipper-Type	Leucine Zipper	vertebrates	11.652	0.483	106	154	5576	19176	182	0.00396	9754	0.00325	9.176	23.722
Sox2	MA0143.1	Other Alpha-Helix	High Mobility Group	vertebrates	12.951	0.361	55	205	2809	21943	77	0.00209	3844	0.0016	9.089	12.273
SPI1	MA0080.2	Winged Helix-Turn-Helix	Ets	vertebrates	9.640	0.435	223	37	15792	8960	1599	0.0203	95792	0.0186	9.031	33.464
PBX1	MA0070.1	Helix-Turn-Helix	Homeo	vertebrates	14.641	0.310	76	184	4107	20645	128	0.00278	6634	0.00221	9.008	14.920
Myb	MA0100.1	Helix-Turn-Helix	Myb	vertebrates	9.883	0.591	200	60	13518	11234	990	0.0143	58600	0.013	8.651	30.043
ELK1	MA0028.1	Winged Helix-Turn-Helix	Ets	vertebrates	8.812	0.568	205	55	13642	11110	918	0.0166	54748	0.0152	8.599	34.132
RELA	MA0107.1	Ig-fold	Rel	vertebrates	14.757	0.567	120	140	7171	17581	249	0.00451	13690	0.0038	8.519	19.284
Nkx3-2	MA0122.1	Helix-Turn-Helix	Homeo	vertebrates	8.542	0.463	207	53	15425	9327	1508	0.0246	91612	0.0229	8.319	20.222
Tal1::Gata1	MA0140.1	Zipper-Type	Helix-Loop-Helix	vertebrates	11.297	0.451	102	158	6212	18540	195	0.00636	11200	0.0056	7.525	14.653
STAT1	MA0137.2	Ig-fold	Stat	vertebrates	13.119	0.452	108	152	6394	18358	193	0.00524	10990	0.00458	7.294	17.289
RORA_2	MA0072.1	Zinc-coordinating	Hormone-nuclear Receptor	vertebrates	17.425	0.369	65	195	3571	21181	95	0.00241	5079	0.00198	7.239	12.080
EWSR1-FLI1	MA0149.1	Winged Helix-Turn-Helix	Ets	vertebrates	32.871	0.554	6	254	207	24545	6	0.000196	209	0.000105	6.556	3.716
TAL1::TCF3	MA0091.1	Zipper-Type	Helix-Loop-Helix	vertebrates	14.070	0.453	117	143	7491	17261	253	0.0055	14681	0.0049	6.427	14.596
Pou5f1	MA0142.1	Helix-Turn-Helix	Homeo	vertebrates	14.808	0.308	67	193	3402	21350	93	0.00253	5205	0.00217	5.697	15.248
Ar	MA0007.1	Zinc-coordinating	Hormone-nuclear Receptor	vertebrates	15.703	0.498	12	248	534	24218	12	0.000478	554	0.000339	5.600	4.398
Pax6	MA0069.1	Helix-Turn-Helix	Homeo	vertebrates	13.798	0.432	26	234	1218	23534	28	0.00071	1377	0.000536	5.573	7.432
REL	MA0101.1	Ig-fold	Rel	vertebrates	10.515	0.559	164	96	10514	14238	485	0.00879	29250	0.00813	5.441	24.461
Arnt::Ahr	MA0006.1	Zipper-Type	Helix-Loop-Helix	vertebrates	9.532	0.715	189	71	13597	11155	1083	0.0118	66086	0.011	5.358	19.493
Nr2e3	MA0164.1	Zinc-coordinating	Hormone-nuclear Receptor	vertebrates	12.028	0.373	106	154	6354	18398	216	0.00274	12287	0.00239	5.299	16.214
RORA_1	MA0071.1	Zinc-coordinating	Hormone-nuclear Receptor	vertebrates	13.190	0.424	133	127	8624	16128	318	0.00576	18895	0.00525	5.239	16.631
Pax4	MA0068.1	Helix-Turn-Helix	Homeo	vertebrates	11.004	0.441	3	257	112	24640	3	0.000163	113	9.42e-05	5.201	2.135
NR2F1	MA0017.1	Zinc-coordinating	Hormone-nuclear Receptor	vertebrates	15.924	0.478	59	201	3735	21017	90	0.00228	5073	0.00197	5.160	7.115
YY1	MA0095.1	Zinc-coordinating	BetaBetaAlpha-zinc finger	vertebrates	8.101	0.510	233	27	17190	7562	2634	0.0286	165054	0.0275	5.047	32.218
RUNX1	MA0002.2	Ig-fold	Runt	vertebrates	10.401	0.502	198	62	13641	11111	938	0.0187	58648	0.0179	4.283	26.943
RXRA::VDR	MA0074.1	Zinc-coordinating	Hormone-nuclear Receptor	vertebrates	20.451	0.527	10	250	453	24299	10	0.000272	475	0.000198	3.847	3.743
GABPA	MA0062.2	Winged Helix-Turn-Helix	Ets	vertebrates	13.335	0.647	155	105	9355	15397	340	0.00678	20927	0.0064	3.522	27.471
NR3C1	MA0113.1	Zinc-coordinating	Hormone-nuclear Receptor	vertebrates	14.749	0.432	47	213	2522	22230	54	0.00176	3161	0.00158	3.346	9.334
CREB1	MA0018.2	Zipper-Type	Leucine Zipper	vertebrates	10.139	0.523	148	112	9204	15548	321	0.00465	19712	0.00438	3.030	22.958
ESR1	MA0112.2	Zinc-coordinating	Hormone-nuclear Receptor	vertebrates	13.563	0.594	7	253	345	24407	7	0.000254	355	0.000197	2.932	2.580
ELK4	MA0076.1	Winged Helix-Turn-Helix	Ets	vertebrates	14.123	0.583	97	163	6034	18718	155	0.00253	9342	0.00234	2.924	12.808
NFYA	MA0060.1	Other Alpha-Helix	NFY CCAAT-binding	vertebrates	12.925	0.523	90	170	5865	18887	154	0.00446	9476	0.00421	2.866	9.878
PPARG::RXRA	MA0065.2	Zinc-coordinating	Hormone-nuclear Receptor	vertebrates	11.663	0.547	96	164	6067	18685	179	0.00486	11080	0.00462	2.685	11.951
Arnt	MA0004.1	Zipper-Type	Helix-Loop-Helix	vertebrates	10.992	0.642	111	149	7052	17700	229	0.00249	13904	0.00232	2.628	14.025
Myf	MA0055.1	Zipper-Type	Helix-Loop-Helix	vertebrates	15.914	0.609	154	106	10157	14595	437	0.0095	27519	0.00918	2.517	19.570
E2F1	MA0024.1	Winged Helix-Turn-Helix	E2F	vertebrates	13.838	0.625	121	139	8113	16639	285	0.00413	17630	0.00392	2.502	12.671
NHLH1	MA0048.1	Zipper-Type	Helix-Loop-Helix	vertebrates	14.132	0.674	98	162	5783	18969	160	0.00348	9874	0.00329	2.398	15.477
HNF1A	MA0046.1	Helix-Turn-Helix	Homeo	vertebrates	15.548	0.259	50	210	3044	21708	72	0.00183	4352	0.00169	2.388	6.939
Stat3	MA0144.1	Ig-fold	Stat	vertebrates	13.601	0.505	152	108	9883	14869	377	0.00683	23645	0.00657	2.377	20.284
T	MA0009.1	Beta-Hairpin-Ribbon	T	vertebrates	17.863	0.452	27	233	1811	22941	36	0.000717	2114	0.000646	2.056	3.128
Egr1	MA0162.1	Zinc-coordinating	BetaBetaAlpha-zinc finger	vertebrates	14.456	0.739	99	161	6364	18388	195	0.00389	12188	0.00373	1.946	11.634
ZEB1	MA0103.1	Zinc-coordinating	BetaBetaAlpha-zinc finger	vertebrates	8.305	0.557	228	32	17454	7298	2662	0.0289	171132	0.0285	1.795	23.743
Tcfcp2l1	MA0145.1	Other	CP2	vertebrates	11.650	0.609	164	96	10591	14161	504	0.0128	32190	0.0125	1.731	23.783
NR1H2::RXRA	MA0115.1	Zinc-coordinating	Hormone-nuclear Receptor	vertebrates	27.878	0.445	2	258	99	24653	2	6.16e-05	100	4.72e-05	1.454	1.263
NF-kappaB	MA0061.1	Ig-fold	Rel	vertebrates	13.345	0.621	131	129	8381	16371	296	0.00536	18865	0.00524	1.228	17.139
HIF1A::ARNT	MA0259.1	Zipper-Type	Helix-Loop-Helix	vertebrates	9.740	0.657	165	95	10914	13838	585	0.00848	37662	0.00837	0.858	21.844
PLAG1	MA0163.1	Zinc-coordinating	BetaBetaAlpha-zinc finger	vertebrates	19.352	0.798	30	230	1971	22781	39	0.000989	2462	0.000958	0.731	3.598
HNF4A	MA0114.1	Zinc-coordinating	Hormone-nuclear Receptor	vertebrates	9.617	0.522	93	167	6389	18363	173	0.00407	11240	0.00406	0.153	8.236
ESR2	MA0258.1	Zinc-coordinating	Hormone-nuclear Receptor	vertebrates	13.618	0.546	36	224	2219	22533	41	0.00134	2670	0.00134	0.012	5.042
PPARG	MA0066.1	Zinc-coordinating	Hormone-nuclear Receptor	vertebrates	20.365	0.523	1	259	62	24690	1	3.62e-05	64	3.56e-05	-0.030	0.728
RREB1	MA0073.1	Zinc-coordinating	BetaBetaAlpha-zinc finger	vertebrates	22.278	0.623	27	233	1520	23232	28	0.00101	1839	0.00102	-0.196	5.127
NR4A2	MA0160.1	Zinc-coordinating	Hormone-nuclear Receptor	vertebrates	10.165	0.491	198	62	13896	10856	917	0.0133	60034	0.0133	-0.366	24.711
MZF1_5-13	MA0057.1	Zinc-coordinating	BetaBetaAlpha-zinc finger	vertebrates	9.400	0.588	187	73	13425	11327	1187	0.0215	77649	0.0216	-0.377	19.235
USF1	MA0093.1	Zipper-Type	Helix-Loop-Helix	vertebrates	11.290	0.643	144	116	9330	15422	334	0.00424	21993	0.00428	-0.493	18.836
EBF1	MA0154.1	Zipper-Type	Helix-Loop-Helix	vertebrates	11.564	0.648	167	93	11288	13464	596	0.0108	39149	0.0109	-0.589	20.367
Myc	MA0147.1	Zipper-Type	Helix-Loop-Helix	vertebrates	11.157	0.686	126	134	8288	16464	279	0.00505	18476	0.00513	-0.837	14.522
INSM1	MA0155.1	Zinc-coordinating	BetaBetaAlpha-zinc finger	vertebrates	14.862	0.667	116	144	7588	17164	267	0.0058	17685	0.0059	-0.908	13.266
Esrrb	MA0141.1	Zinc-coordinating	Hormone-nuclear Receptor	vertebrates	12.806	0.524	158	102	10167	14585	395	0.00859	26346	0.00878	-1.584	22.569
REST	MA0138.2	Zinc-coordinating	BetaBetaAlpha-zinc finger	vertebrates	23.134	0.596	3	257	232	24520	3	0.000114	242	0.000141	-1.750	0.815
MAX	MA0058.1	Zipper-Type	Helix-Loop-Helix	vertebrates	12.685	0.571	116	144	7993	16759	235	0.00426	15900	0.00442	-1.813	10.612
TP53	MA0106.1	Zinc-coordinating	Loop-Sheet-Helix	vertebrates	26.239	0.603	0	260	8	24744	0	0	8	4.45e-06	-1.886	0.000
IRF2	MA0051.1	Winged Helix-Turn-Helix	IRF	vertebrates	21.134	0.412	11	249	844	23908	12	0.000391	923	0.000462	-2.465	1.281
TLX1::NFIC	MA0119.1	Helix-Turn-Helix::Other	Homeo::Nuclear Factor I-CCAAT-binding	vertebrates	19.665	0.598	15	245	1066	23686	15	0.00038	1162	0.000452	-2.535	1.846
ZNF354C	MA0130.1	Zinc-coordinating	BetaBetaAlpha-zinc finger	vertebrates	8.958	0.615	224	36	17566	7186	3127	0.034	207738	0.0346	-2.627	18.781
Klf4	MA0039.2	Zinc-coordinating	BetaBetaAlpha-zinc finger	vertebrates	12.618	0.771	198	62	13645	11107	1325	0.024	88731	0.0247	-3.129	26.907
Spz1	MA0111.1	Other	Other	vertebrates	11.907	0.538	96	164	6658	18094	179	0.00357	12530	0.00383	-3.173	8.181
MIZF	MA0131.1	Zinc-coordinating	BetaBetaAlpha-zinc finger	vertebrates	13.197	0.610	27	233	2080	22672	32	0.00058	2497	0.000694	-3.246	1.890
RXR::RAR_DR5	MA0159.1	Zinc-coordinating	Hormone-nuclear Receptor	vertebrates	16.004	0.535	14	246	1313	23439	19	0.000585	1499	0.000708	-3.460	0.661
Evi1	MA0029.1	Zinc-coordinating	BetaBetaAlpha-zinc finger	vertebrates	17.909	0.280	26	234	1931	22821	32	0.000812	2457	0.000956	-3.490	2.139
Zfp423	MA0116.1	Zinc-coordinating	BetaBetaAlpha-zinc finger	vertebrates	17.925	0.679	79	181	5691	19061	144	0.00391	10149	0.00423	-3.641	5.569
MYC::MAX	MA0059.1	Zipper-Type	Helix-Loop-Helix	vertebrates	14.237	0.602	50	210	3436	21316	60	0.0012	4535	0.00139	-3.823	4.543
Pax5	MA0014.1	Helix-Turn-Helix	Homeo	vertebrates	12.432	0.575	13	247	1224	23528	17	0.000616	1364	0.000758	-3.860	0.646
NFKB1	MA0105.1	Ig-fold	Rel	vertebrates	15.627	0.758	57	203	3946	20806	86	0.00171	6372	0.00195	-3.957	4.927
znf143	MA0088.1	Zinc-coordinating	BetaBetaAlpha-zinc finger	vertebrates	17.541	0.530	15	245	1301	23451	18	0.000652	1473	0.000819	-4.347	0.930
Mycn	MA0104.2	Zipper-Type	Helix-Loop-Helix	vertebrates	11.104	0.699	129	131	8332	16420	264	0.00478	18928	0.00526	-4.908	16.154
SP1	MA0079.2	Zinc-coordinating	BetaBetaAlpha-zinc finger	vertebrates	11.129	0.820	189	71	12391	12361	1163	0.0211	79797	0.0222	-5.578	29.786
MZF1_1-4	MA0056.1	Zinc-coordinating	BetaBetaAlpha-zinc finger	vertebrates	8.586	0.725	225	35	16863	7889	2944	0.032	201000	0.0335	-6.243	25.672
Zfx	MA0146.1	Zinc-coordinating	BetaBetaAlpha-zinc finger	vertebrates	13.077	0.749	150	110	9872	14880	467	0.0118	33238	0.0129	-7.149	18.892
